# Supplementary material for: Disrupted circadian oscillations in type 2 diabetes are linked to altered rhythmic mitochondrial metabolism in skeletal muscle
Source: Sci Adv. 2021 Oct 20;7(43):eabi9654. doi: 10.1126/sciadv.abi9654 (PMC8528429; doi:10.1126/sciadv.abi9654)
Supplement: Supplementary file 2 — Tables S1 to S3 [file sciadv.abi9654_tables_s1_to_s3.zip]

Archive with 3 entries (3 files):
- sciadv.abi9654_table_s1.xlsx
- sciadv.abi9654_table_s2.xlsx
- sciadv.abi9654_table_s3.xlsx
