# Supplementary material for: Disrupted circadian oscillations in type 2 diabetes are linked to altered rhythmic mitochondrial metabolism in skeletal muscle
Source: Sci Adv. 2021 Oct 20;7(43):eabi9654. doi: 10.1126/sciadv.abi9654 (PMC8528429; doi:10.1126/sciadv.abi9654)
Supplement: Supplementary file 2 — Tables S1 to S3 [file sciadv.abi9654_tables_s1_to_s3.zip › sciadv.abi9654_table_s1.xlsx]

## Sheet: A) NGT (Control)
# Table S1. Rhythmicity Analysis Results. Each group A) NGT (Control), B) T2D (Control), C) NGT (high glucose and insulin condition) and D) T2D (high glucose and insulin condition) was analyzed with RAIN using longitudinal method.
# Columns: Group, analysis group; ENSEMBL ID, gene ID from ENSEMBL database; Gene, gene name/symbol; phase and peaks.shape, phase & peak shape estimates from RAIN; period, period of rhythmicity (24 hours); pVal, p-value; pVal.adj, p-values adjusted for multiple comparison by Benjamini-Hochberg method; peak, peak time (hours); trough, trough time (hours); amplitude and phase.estimate; amplitude an…
Group	ENSEMBL ID	Gene	phase	peak.shape	period	pVal	pVal.adj	peak	trough	hr.amplitude	hr.phase	description	chromosome	start	end	strand
NGT (Control)	ENSG00000133794	ARNTL	6	12	24	1.29273e-22	2.38922e-18	12	24	0.636867	12.5275	aryl hydrocarbon receptor nuclear translocator like	11	13276652	13387266	1
NGT (Control)	ENSG00000049246	PER3	18	12	24	4.3597e-18	4.0288e-14	24	12	0.609005	1.06873	period circadian regulator 3	1	7784320	7845177	1
NGT (Control)	ENSG00000132326	PER2	18	12	24	2.43958e-16	1.50294e-12	24	12	0.572038	1.08665	period circadian regulator 2	2	238244044	238290102	-1
NGT (Control)	ENSG00000167074	TEF	18	12	24	1.16818e-15	5.39756e-12	24	12	0.630605	23.0153	TEF transcription factor, PAR bZIP family member	22	41367333	41399326	1
NGT (Control)	ENSG00000163491	NEK10	6	12	24	1.5605e-14	5.76823e-11	12	24	0.321653	11.9537	NIMA related kinase 10	3	27110085	27369460	-1
NGT (Control)	ENSG00000004660	CAMKK1	18	12	24	1.27192e-13	3.91793e-10	24	12	0.462019	23.2035	calcium/calmodulin dependent protein kinase kinase 1	17	3860315	3894891	-1
NGT (Control)	ENSG00000121671	CRY2	18	12	24	5.30166e-13	1.39979e-09	24	12	0.273047	23.6254	cryptochrome circadian regulator 2	11	45847118	45883248	1
NGT (Control)	ENSG00000179094	PER1	18	12	24	1.53998e-12	3.55774e-09	24	12	0.490662	23.2974	period circadian regulator 1	17	8140472	8156506	-1
NGT (Control)	ENSG00000159208	CIART	18	12	24	3.38038e-12	6.9418e-09	24	12	0.682398	22.4565	circadian associated repressor of transcription	1	150282543	150287093	1
NGT (Control)	ENSG00000116704	SLC35D1	6	12	24	3.94378e-12	7.28889e-09	12	24	0.138679	11.6209	solute carrier family 35 member D1	1	66999350	67054148	-1
NGT (Control)	ENSG00000033867	SLC4A7	6	12	24	8.47912e-12	1.42465e-08	12	24	0.224472	12.3242	solute carrier family 4 member 7	3	27372721	27484420	-1
NGT (Control)	ENSG00000105516	DBP	18	12	24	1.53191e-11	2.35939e-08	24	12	0.59504	22.6773	D-box binding PAR bZIP transcription factor	19	48630030	48637379	-1
NGT (Control)	ENSG00000158859	ADAMTS4	6	12	24	5.2793e-11	7.50554e-08	12	24	0.255961	11.8333	ADAM metallopeptidase with thrombospondin type 1 motif 4	1	161184302	161199054	-1
NGT (Control)	ENSG00000009780	FAM76A	18	12	24	1.06275e-10	1.40298e-07	24	12	0.145199	0.0975796	family with sequence similarity 76 member A	1	27725961	27763116	1
NGT (Control)	ENSG00000115649	CNPPD1	18	12	24	1.80258e-10	2.22102e-07	24	12	0.109831	23.2241	cyclin Pas1/PHO80 domain containing 1	2	219171897	219178106	-1
NGT (Control)	ENSG00000279589	AC079416.3	6	12	24	1.26813e-09	1.46484e-06	12	24	0.768064	11.123	novel transcript	16	53310797	53311989	1
NGT (Control)	ENSG00000271401	AC010680.5	6	6	24	1.47402e-09	1.60252e-06	12	18	0.648054	9.55822	novel transcript	2	178644717	178645179	1
NGT (Control)	ENSG00000174738	NR1D2	18	12	24	1.7321e-09	1.77848e-06	24	12	0.460029	22.1726	nuclear receptor subfamily 1 group D member 2	3	23945286	23980617	1
NGT (Control)	ENSG00000118985	ELL2	6	12	24	3.7292e-09	3.62753e-06	12	24	0.153359	12.1822	elongation factor for RNA polymerase II 2	5	95885098	95961851	-1
NGT (Control)	ENSG00000136048	DRAM1	24	6	24	5.02268e-09	4.64146e-06	6	12	0.129405	1.56977	DNA damage regulated autophagy modulator 1	12	101877580	102012130	1
NGT (Control)	ENSG00000116001	TIA1	6	12	24	6.78548e-09	5.97187e-06	12	24	0.139964	12.6271	TIA1 cytotoxic granule associated RNA binding protein	2	70209444	70248660	-1
NGT (Control)	ENSG00000204767	INSYN2B	6	12	24	7.75484e-09	6.51477e-06	12	24	0.363297	11.9005	inhibitory synaptic factor family member 2B	5	169861303	169980495	-1
NGT (Control)	ENSG00000168405	CMAHP	6	12	24	1.04389e-08	8.38837e-06	12	24	0.216506	11.244	cytidine monophospho-N-acetylneuraminic acid hydroxylase, pseudogene	6	25061626	25452263	-1
NGT (Control)	ENSG00000127914	AKAP9	6	12	24	1.62346e-08	1.20152e-05	12	24	0.228656	13.4488	A-kinase anchoring protein 9	7	91940840	92110673	1
NGT (Control)	ENSG00000008405	CRY1	24	12	24	1.62525e-08	1.20152e-05	6	18	0.23779	6.23918	cryptochrome circadian regulator 1	12	106991364	107093549	-1
NGT (Control)	ENSG00000135164	DMTF1	6	12	24	2.85682e-08	2.03076e-05	12	24	0.147159	12.7069	cyclin D binding myb like transcription factor 1	7	87152409	87196337	1
NGT (Control)	ENSG00000261553	AL137782.1	6	12	24	3.23278e-08	2.2129e-05	12	24	0.26164	11.5021	novel transcript	13	75549773	75807120	1
NGT (Control)	ENSG00000120913	PDLIM2	18	12	24	5.58212e-08	3.55754e-05	24	12	0.10796	23.1417	PDZ and LIM domain 2	8	22578279	22598025	1
NGT (Control)	ENSG00000132424	PNISR	6	12	24	5.58212e-08	3.55754e-05	12	24	0.138906	12.5075	PNN interacting serine and arginine rich protein	6	99397629	99425331	-1
NGT (Control)	ENSG00000118898	PPL	18	12	24	6.32548e-08	3.76136e-05	24	12	0.389073	0.810757	periplakin	16	4882507	4960741	-1
NGT (Control)	ENSG00000050405	LIMA1	18	12	24	6.51247e-08	3.76136e-05	24	12	0.0770228	0.00113671	LIM domain and actin binding 1	12	50175788	50283546	-1
NGT (Control)	ENSG00000175265	GOLGA8A	6	12	24	6.51247e-08	3.76136e-05	12	24	0.258105	12.2434	golgin A8 family member A	15	34379068	34437466	-1
NGT (Control)	ENSG00000188215	DCUN1D3	12	6	24	8.51763e-08	4.63056e-05	18	24	0.0363412	14.1155	defective in cullin neddylation 1 domain containing 3	16	20854925	20900358	-1
NGT (Control)	ENSG00000135541	AHI1	6	12	24	8.51851e-08	4.63056e-05	12	24	0.139722	13.218	Abelson helper integration site 1	6	135283407	135498434	-1
NGT (Control)	ENSG00000111961	SASH1	6	12	24	9.52205e-08	4.88851e-05	12	24	0.111592	11.657	SAM and SH3 domain containing 1	6	148272304	148552048	1
NGT (Control)	ENSG00000122861	PLAU	6	12	24	9.52205e-08	4.88851e-05	12	24	0.179601	11.634	plasminogen activator, urokinase	10	73909177	73917496	1
NGT (Control)	ENSG00000136859	ANGPTL2	18	12	24	1.11091e-07	5.40309e-05	24	12	0.244611	0.0658038	angiopoietin like 2	9	127087348	127122635	-1
NGT (Control)	ENSG00000171421	MRPL36	18	12	24	1.11091e-07	5.40309e-05	24	12	0.121751	1.29767	mitochondrial ribosomal protein L36	5	1798385	1801366	-1
NGT (Control)	ENSG00000178104	PDE4DIP	12	6	24	1.3042e-07	6.18055e-05	18	24	0.0836723	14.6561	phosphodiesterase 4D interacting protein	1	148808181	149048286	1
NGT (Control)	ENSG00000137727	ARHGAP20	18	6	24	1.39297e-07	6.4362e-05	24	6	0.218443	21.9226	Rho GTPase activating protein 20	11	110577042	110713189	-1
NGT (Control)	ENSG00000138193	PLCE1	6	12	24	1.60513e-07	7.23563e-05	12	24	0.159228	14.152	phospholipase C epsilon 1	10	93993931	94332823	1
NGT (Control)	ENSG00000269821	KCNQ1OT1	6	12	24	1.87265e-07	8.24057e-05	12	24	0.272332	12.8506	KCNQ1 opposite strand/antisense transcript 1	11	2608328	2699994	-1
NGT (Control)	ENSG00000075651	PLD1	24	6	24	2.35746e-07	0.000101327	6	12	0.140678	2.43226	phospholipase D1	3	171600404	171810950	-1
NGT (Control)	ENSG00000206538	VGLL3	6	12	24	2.4208e-07	0.000101684	12	24	0.155692	13.247	vestigial like family member 3	3	86876388	86991149	-1
NGT (Control)	ENSG00000072201	LNX1	12	6	24	2.47801e-07	0.000101775	18	24	0.117249	13.185	ligand of numb-protein X 1	4	53459301	53701405	-1
NGT (Control)	ENSG00000114857	NKTR	6	12	24	2.67469e-07	0.000107464	12	24	0.138722	12.5998	natural killer cell triggering receptor	3	42600655	42648735	1
NGT (Control)	ENSG00000119431	HDHD3	18	12	24	3.12047e-07	0.000120151	24	12	0.173551	0.724182	haloacid dehalogenase like hydrolase domain containing 3	9	113373419	113376999	-1
NGT (Control)	ENSG00000169813	HNRNPF	18	12	24	3.12047e-07	0.000120151	24	12	0.0779981	23.9561	heterogeneous nuclear ribonucleoprotein F	10	43385617	43409166	-1
NGT (Control)	ENSG00000166106	ADAMTS15	6	12	24	3.43805e-07	0.000129678	12	24	0.21512	10.6381	ADAM metallopeptidase with thrombospondin type 1 motif 15	11	130448974	130476641	1
NGT (Control)	ENSG00000128294	TPST2	18	12	24	4.01106e-07	0.000142562	24	12	0.0925049	0.843371	tyrosylprotein sulfotransferase 2	22	26521996	26596717	-1
NGT (Control)	ENSG00000173230	GOLGB1	6	12	24	4.01106e-07	0.000142562	12	24	0.139587	12.8493	golgin B1	3	121663199	121749767	-1
NGT (Control)	ENSG00000177200	CHD9	6	12	24	4.01106e-07	0.000142562	12	24	0.114362	13.3328	chromodomain helicase DNA binding protein 9	16	53055033	53329150	1
NGT (Control)	ENSG00000205795	CYS1	24	12	24	4.60322e-07	0.000160522	6	18	0.388686	4.24793	cystin 1	2	10056780	10080944	-1
NGT (Control)	ENSG00000197779	ZNF81	6	12	24	5.1415e-07	0.000163837	12	24	0.163456	13.4835	zinc finger protein 81	X	47836902	48002561	1
NGT (Control)	ENSG00000204438	GPANK1	18	12	24	5.1415e-07	0.000163837	24	12	0.119669	23.8167	G-patch domain and ankyrin repeats 1	6	31661228	31666283	-1
NGT (Control)	ENSG00000215252	GOLGA8B	6	12	24	5.1415e-07	0.000163837	12	24	0.207537	12.858	golgin A8 family member B	15	34525207	34588503	-1
NGT (Control)	ENSG00000240849	PEDS1	6	12	24	5.1415e-07	0.000163837	12	24	0.16845	13.5975	plasmanylethanolamine desaturase 1	20	50118254	50153734	-1
NGT (Control)	ENSG00000274618	H4C6	18	12	24	5.1415e-07	0.000163837	24	12	0.342944	23.3278	H4 clustered histone 6	6	26240393	26240793	1
NGT (Control)	ENSG00000066405	CLDN18	6	12	24	5.63353e-07	0.000173531	12	24	0.612704	10.7494	claudin 18	3	137998735	138033655	1
NGT (Control)	ENSG00000228492	RAB11FIP1P1	6	12	24	5.63353e-07	0.000173531	12	24	0.646537	10.4122	RAB11 family interacting protein 1 pseudogene 1	X	74202834	74204595	1
NGT (Control)	ENSG00000126368	NR1D1	12	12	24	5.89985e-07	0.000178756	18	6	0.544564	19.6884	nuclear receptor subfamily 1 group D member 1	17	40092793	40100589	-1
NGT (Control)	ENSG00000172059	KLF11	18	6	24	6.45721e-07	0.0001898	24	6	0.135329	20.4751	Kruppel like factor 11	2	10042849	10054836	1
NGT (Control)	ENSG00000134852	CLOCK	6	12	24	6.57245e-07	0.0001898	12	24	0.127778	13.806	clock circadian regulator	4	55427903	55546909	-1
NGT (Control)	ENSG00000214548	MEG3	6	12	24	6.57245e-07	0.0001898	12	24	0.180875	12.3135	maternally expressed 3	14	100779410	100861031	1
NGT (Control)	ENSG00000100100	PIK3IP1	18	6	24	6.90816e-07	0.000196426	24	6	0.172418	22.2184	phosphoinositide-3-kinase interacting protein 1	22	31281594	31292534	-1
NGT (Control)	ENSG00000176225	RTTN	6	12	24	7.18189e-07	0.000201115	12	24	0.133239	10.9597	rotatin	18	70003031	70205726	-1
NGT (Control)	ENSG00000164081	TEX264	24	6	24	7.44092e-07	0.00020224	6	12	0.0520817	2.16168	testis expressed 264, ER-phagy receptor	3	51662693	51704323	1
NGT (Control)	ENSG00000198121	LPAR1	24	6	24	7.44092e-07	0.00020224	6	12	0.0391229	23.6235	lysophosphatidic acid receptor 1	9	110873263	111038458	-1
NGT (Control)	ENSG00000121310	ECHDC2	6	6	24	8.2365e-07	0.000215081	12	18	0.074315	10.7806	enoyl-CoA hydratase domain containing 2	1	52895910	52927212	-1
NGT (Control)	ENSG00000134318	ROCK2	6	12	24	8.37887e-07	0.000215081	12	24	0.106227	13.6714	Rho associated coiled-coil containing protein kinase 2	2	11179759	11348330	-1
NGT (Control)	ENSG00000146587	RBAK	6	12	24	8.37887e-07	0.000215081	12	24	0.138883	13.4561	RB associated KRAB zinc finger	7	5045821	5069487	1
NGT (Control)	ENSG00000230551	AC021078.1	6	12	24	8.37887e-07	0.000215081	12	24	0.211779	12.2508	novel transcript	5	149494314	149504670	-1
NGT (Control)	ENSG00000107738	VSIR	24	6	24	8.68692e-07	0.000219934	6	12	0.106824	0.340333	V-set immunoregulatory receptor	10	71747556	71773520	-1
NGT (Control)	ENSG00000232931	LINC00342	6	12	24	9.13128e-07	0.000223887	12	24	0.593023	10.8822	long intergenic non-protein coding RNA 342	2	95807052	95835003	-1
NGT (Control)	ENSG00000257221	AC007569.1	6	12	24	9.13128e-07	0.000223887	12	24	0.580078	10.6495	novel transcript, antisense to SELPLG	12	108628668	108642349	1
NGT (Control)	ENSG00000197977	ELOVL2	6	6	24	9.2461e-07	0.000223887	12	18	0.771575	8.83444	ELOVL fatty acid elongase 2	6	10980759	11044305	-1
NGT (Control)	ENSG00000166128	RAB8B	12	6	24	9.32759e-07	0.000223887	18	24	0.0965201	15.2525	RAB8B, member RAS oncogene family	15	63189560	63267776	1
NGT (Control)	ENSG00000104980	TIMM44	18	12	24	1.06532e-06	0.000246115	24	12	0.109908	23.8916	translocase of inner mitochondrial membrane 44	19	7926718	7943667	-1
NGT (Control)	ENSG00000115355	CCDC88A	6	12	24	1.06532e-06	0.000246115	12	24	0.176964	12.7942	coiled-coil domain containing 88A	2	55287842	55419895	-1
NGT (Control)	ENSG00000220867	HSPE1P26	6	12	24	1.06532e-06	0.000246115	12	24	0.692331	11.5563	heat shock protein family E (Hsp10) member 1 pseudogene 26	6	157924402	157924676	1
NGT (Control)	ENSG00000140961	OSGIN1	18	12	24	1.12452e-06	0.000256584	24	12	0.354111	1.25935	oxidative stress induced growth inhibitor 1	16	83931311	83966332	1
NGT (Control)	ENSG00000130511	SSBP4	18	12	24	1.15791e-06	0.000260981	24	12	0.197854	0.665933	single stranded DNA binding protein 4	19	18418864	18434562	1
NGT (Control)	ENSG00000082996	RNF13	18	12	24	1.35089e-06	0.000271382	24	12	0.0921541	0.210541	ring finger protein 13	3	149812770	149962139	1
NGT (Control)	ENSG00000108389	MTMR4	6	12	24	1.35089e-06	0.000271382	12	24	0.0798954	12.6768	myotubularin related protein 4	17	58489529	58517905	-1
NGT (Control)	ENSG00000109046	WSB1	6	12	24	1.35089e-06	0.000271382	12	24	0.145941	13.4749	WD repeat and SOCS box containing 1	17	27294076	27315926	1
NGT (Control)	ENSG00000109586	GALNT7	6	12	24	1.35089e-06	0.000271382	12	24	0.0895972	12.2657	polypeptide N-acetylgalactosaminyltransferase 7	4	173168811	173323967	1
NGT (Control)	ENSG00000154127	UBASH3B	6	12	24	1.35089e-06	0.000271382	12	24	0.225089	13.1713	ubiquitin associated and SH3 domain containing B	11	122655722	122814473	1
NGT (Control)	ENSG00000170619	COMMD5	18	12	24	1.35089e-06	0.000271382	24	12	0.0976163	0.923877	COMM domain containing 5	8	144841042	144853736	-1
NGT (Control)	ENSG00000172935	MRGPRF	18	12	24	1.35089e-06	0.000271382	24	12	0.208988	0.847935	MAS related GPR family member F	11	69004395	69013382	-1
NGT (Control)	ENSG00000174501	ANKRD36C	6	12	24	1.35089e-06	0.000271382	12	24	0.231307	12.0359	ankyrin repeat domain 36C	2	95836919	95991831	-1
NGT (Control)	ENSG00000198142	SOWAHC	18	12	24	1.35089e-06	0.000271382	24	12	0.101485	0.456798	sosondowah ankyrin repeat domain family member C	2	109614364	109618990	1
NGT (Control)	ENSG00000255248	MIR100HG	6	12	24	1.35089e-06	0.000271382	12	24	0.103142	13.1895	mir-100-let-7a-2-mir-125b-1 cluster host gene	11	122028325	122556721	-1
NGT (Control)	ENSG00000087077	TRIP6	18	12	24	1.46446e-06	0.000287937	24	12	0.150839	1.95449	thyroid hormone receptor interactor 6	7	100867387	100873454	1
NGT (Control)	ENSG00000107890	ANKRD26	6	12	24	1.46446e-06	0.000287937	12	24	0.147584	12.0354	ankyrin repeat domain 26	10	26973793	27100494	-1
NGT (Control)	ENSG00000133812	SBF2	12	6	24	1.50576e-06	0.000292942	18	24	0.0655635	14.6677	SET binding factor 2	11	9778667	10294219	-1
NGT (Control)	ENSG00000137962	ARHGAP29	6	12	24	1.54387e-06	0.000297228	12	24	0.129596	11.8963	Rho GTPase activating protein 29	1	94148988	94275068	-1
NGT (Control)	ENSG00000088543	C3orf18	24	6	24	1.56491e-06	0.000298173	6	12	0.0715275	1.09027	chromosome 3 open reading frame 18	3	50558025	50571027	-1
NGT (Control)	ENSG00000134698	AGO4	6	12	24	1.70853e-06	0.000315771	12	24	0.0861195	12.4656	argonaute RISC component 4	1	35808016	35857890	1
NGT (Control)	ENSG00000197182	MIRLET7BHG	6	12	24	1.70853e-06	0.000315771	12	24	0.106716	11.8266	MIRLET7B host gene	22	46053869	46113928	1
NGT (Control)	ENSG00000213846		6	12	24	1.70853e-06	0.000315771	12	24	0.202017	11.1639			#N/A	#N/A	#N/A
NGT (Control)	ENSG00000198707	CEP290	6	12	24	1.84737e-06	0.00033805	12	24	0.168367	13.894	centrosomal protein 290	12	88049016	88142099	-1
NGT (Control)	ENSG00000140044	JDP2	24	6	24	1.8742e-06	0.000339597	6	12	0.0951362	1.51419	Jun dimerization protein 2	14	75427716	75474111	1
NGT (Control)	ENSG00000128274	A4GALT	18	12	24	1.91371e-06	0.00034339	24	12	0.196434	1.05944	alpha 1,4-galactosyltransferase (P blood group)	22	42692121	42721298	-1
NGT (Control)	ENSG00000173575	CHD2	6	12	24	2.15527e-06	0.000383015	12	24	0.10159	12.5724	chromodomain helicase DNA binding protein 2	15	92900189	93027996	1
NGT (Control)	ENSG00000140455	USP3	18	6	24	2.49123e-06	0.000438505	24	6	0.0672817	22.0275	ubiquitin specific peptidase 3	15	63504511	63594640	1
NGT (Control)	ENSG00000186665	C17orf58	24	6	24	2.6893e-06	0.000468902	6	12	0.163309	4.56265	chromosome 17 open reading frame 58	17	67991099	67996469	-1
NGT (Control)	ENSG00000197971	MBP	24	6	24	3.18952e-06	0.000550922	6	12	0.139664	23.18	myelin basic protein	18	76978827	77133683	-1
NGT (Control)	ENSG00000116754	SRSF11	6	12	24	3.40353e-06	0.000571854	12	24	0.102512	12.8563	serine and arginine rich splicing factor 11	1	70205682	70253052	1
NGT (Control)	ENSG00000153201	RANBP2	6	12	24	3.40353e-06	0.000571854	12	24	0.0990505	14.0435	RAN binding protein 2	2	108719482	108785809	1
NGT (Control)	ENSG00000230590	FTX	6	12	24	3.40353e-06	0.000571854	12	24	0.216822	13.617	FTX transcript, XIST regulator	X	73940435	74293574	-1
NGT (Control)	ENSG00000069702	TGFBR3	18	12	24	3.65222e-06	0.000608112	24	12	0.199579	23.022	transforming growth factor beta receptor 3	1	91680343	91906335	-1
NGT (Control)	ENSG00000162692	VCAM1	18	6	24	3.7402e-06	0.0006172	24	6	0.117168	21.5769	vascular cell adhesion molecule 1	1	100719742	100739045	1
NGT (Control)	ENSG00000111424	VDR	12	6	24	3.79794e-06	0.000621181	18	24	0.0571135	16.1786	vitamin D receptor	12	47841537	47943048	-1
NGT (Control)	ENSG00000065413	ANKRD44	6	12	24	4.26093e-06	0.000678883	12	24	0.117972	11.6741	ankyrin repeat domain 44	2	196967017	197311173	-1
NGT (Control)	ENSG00000145416	MARCHF1	6	12	24	4.26093e-06	0.000678883	12	24	0.280294	11.6437	membrane associated ring-CH-type finger 1	4	163524298	164384050	-1
NGT (Control)	ENSG00000270562	AC097634.1	6	12	24	4.26093e-06	0.000678883	12	24	0.564407	11.4285	novel transcript	3	71584943	71587409	1
NGT (Control)	ENSG00000133106	EPSTI1	24	6	24	4.46532e-06	0.000690947	6	12	0.22923	2.95528	epithelial stromal interaction 1	13	42886388	42992271	-1
NGT (Control)	ENSG00000171552	BCL2L1	24	6	24	4.51165e-06	0.000690947	6	12	0.0551404	2.10716	BCL2 like 1	20	31664452	31723989	-1
NGT (Control)	ENSG00000125826	RBCK1	24	6	24	4.55555e-06	0.000690947	6	12	0.100513	2.27362	RANBP2-type and C3HC4-type zinc finger containing 1	20	407498	432139	1
NGT (Control)	ENSG00000132002	DNAJB1	24	6	24	4.55555e-06	0.000690947	6	12	0.0754163	2.60094	DnaJ heat shock protein family (Hsp40) member B1	19	14514769	14560391	-1
NGT (Control)	ENSG00000159086	PAXBP1	6	12	24	4.56095e-06	0.000690947	12	24	0.123427	11.9561	PAX3 and PAX7 binding protein 1	21	32733899	32771792	-1
NGT (Control)	ENSG00000259820	AC083843.2	6	12	24	4.56095e-06	0.000690947	12	24	0.305029	9.75767	novel transcript	8	134792020	134798272	-1
NGT (Control)	ENSG00000273373	AL355488.1	6	12	24	4.74762e-06	0.000713379	12	24	0.335401	10.6996	novel transcript, antisense to SLC16A4	1	110370154	110373003	1
NGT (Control)	ENSG00000137819	PAQR5	24	12	24	4.87438e-06	0.000726519	6	18	0.13991	5.46311	progestin and adipoQ receptor family member 5	15	69298912	69407780	1
NGT (Control)	ENSG00000272894	MIOS-DT	6	12	24	5.32111e-06	0.000786758	12	24	0.451115	11.3376	MIOS divergent transcript	7	7552462	7566996	-1
NGT (Control)	ENSG00000018869	ZNF582	18	12	24	5.68183e-06	0.000829056	24	12	0.173225	22.3198	zinc finger protein 582	19	56375846	56393545	-1
NGT (Control)	ENSG00000151694	ADAM17	12	6	24	5.6969e-06	0.000829056	18	24	0.0502393	15.0157	ADAM metallopeptidase domain 17	2	9488486	9556732	-1
NGT (Control)	ENSG00000180229	HERC2P3	6	12	24	6.08127e-06	0.000871272	12	24	0.288758	13.0124	hect domain and RLD 2 pseudogene 3	15	20379495	20506180	-1
NGT (Control)	ENSG00000272374	Z97832.2	6	12	24	6.08127e-06	0.000871272	12	24	0.4223	11.5342	novel transcript, antisense to SCUBE3	6	35220370	35224630	-1
NGT (Control)	ENSG00000095015	MAP3K1	6	6	24	6.61759e-06	0.000903224	12	18	0.0543661	9.123	mitogen-activated protein kinase kinase kinase 1	5	56815549	56896152	1
NGT (Control)	ENSG00000061987	MON2	6	12	24	6.6288e-06	0.000903224	12	24	0.0938188	13.0302	MON2 homolog, regulator of endosome-to-Golgi trafficking	12	62466817	62600476	1
NGT (Control)	ENSG00000131981	LGALS3	18	12	24	6.6288e-06	0.000903224	24	12	0.127792	0.256738	galectin 3	14	55124110	55145423	1
NGT (Control)	ENSG00000144674	GOLGA4	6	12	24	6.6288e-06	0.000903224	12	24	0.168148	13.196	golgin A4	3	37243177	37366751	1
NGT (Control)	ENSG00000166477	LEO1	6	12	24	6.6288e-06	0.000903224	12	24	0.132648	14.4609	LEO1 homolog, Paf1/RNA polymerase II complex component	15	51938025	51971778	-1
NGT (Control)	ENSG00000197969	VPS13A	6	12	24	6.6288e-06	0.000903224	12	24	0.154504	12.9728	vacuolar protein sorting 13 homolog A	9	77177445	77421537	1
NGT (Control)	ENSG00000153936	HS2ST1	12	6	24	6.64639e-06	0.000903224	18	24	0.0687339	16.5666	heparan sulfate 2-O-sulfotransferase 1	1	86914635	87109982	1
NGT (Control)	ENSG00000001084	GCLC	18	12	24	7.061e-06	0.000930373	24	12	0.0998301	22.5903	glutamate-cysteine ligase catalytic subunit	6	53497341	53616970	-1
NGT (Control)	ENSG00000119986	AVPI1	18	12	24	7.061e-06	0.000930373	24	12	0.229998	22.4356	arginine vasopressin induced 1	10	97677424	97687241	-1
NGT (Control)	ENSG00000134107	BHLHE40	18	12	24	7.061e-06	0.000930373	24	12	0.148873	22.0879	basic helix-loop-helix family member e40	3	4979437	4985323	1
NGT (Control)	ENSG00000182636	NDN	18	12	24	7.061e-06	0.000930373	24	12	0.079087	23.72	necdin, MAGE family member	15	23685400	23687305	-1
NGT (Control)	ENSG00000236255	AC009404.1	24	12	24	7.09786e-06	0.000930373	6	18	0.316374	10.1316	novel transcript	2	117833937	117841658	1
NGT (Control)	ENSG00000072310	SREBF1	24	6	24	7.6123e-06	0.000990778	6	12	0.188644	0.360593	sterol regulatory element binding transcription factor 1	17	17810399	17837011	-1
NGT (Control)	ENSG00000231104	AC022395.1	6	6	24	7.76879e-06	0.00100407	12	18	0.577863	10.7519	novel transcript, antisense to RAB11FIP2	10	118017487	118045810	1
NGT (Control)	ENSG00000047188	YTHDC2	6	12	24	8.23783e-06	0.00103572	12	24	0.122754	12.155	YTH domain containing 2	5	113513694	113595285	1
NGT (Control)	ENSG00000063177	RPL18	18	12	24	8.23783e-06	0.00103572	24	12	0.101448	0.331961	ribosomal protein L18	19	48615328	48619184	-1
NGT (Control)	ENSG00000131002	TXLNGY	6	12	24	8.23783e-06	0.00103572	12	24	0.136759	13.9963	taxilin gamma pseudogene, Y-linked	Y	19567313	19606274	1
NGT (Control)	ENSG00000271533	Z83843.1	6	12	24	8.23783e-06	0.00103572	12	24	0.511956	12.5428	novel transcript, sense intronic FTX	X	74209976	74213660	-1
NGT (Control)	ENSG00000174080	CTSF	24	6	24	8.36789e-06	0.00104497	6	12	0.0465584	0.799643	cathepsin F	11	66563464	66568879	-1
NGT (Control)	ENSG00000124067	SLC12A4	24	6	24	9.00635e-06	0.00111715	6	12	0.0776299	2.99443	solute carrier family 12 member 4	16	67943474	67969601	-1
NGT (Control)	ENSG00000224939	LINC00184	6	6	24	9.49525e-06	0.00116994	12	18	0.324637	9.51004	long intergenic non-protein coding RNA 184	1	234629311	234634780	1
NGT (Control)	ENSG00000114982	KANSL3	24	6	24	9.85716e-06	0.00119465	6	12	0.0431972	3.9528	KAT8 regulatory NSL complex subunit 3	2	96593170	96642787	-1
NGT (Control)	ENSG00000177990	DPY19L2	6	6	24	9.92639e-06	0.00119465	12	18	0.302257	9.77273	dpy-19 like 2	12	63558913	63668939	-1
NGT (Control)	ENSG00000108474	PIGL	6	12	24	1.02129e-05	0.00119465	12	24	0.101443	11.702	phosphatidylinositol glycan anchor biosynthesis class L	17	16217191	16351797	1
NGT (Control)	ENSG00000108848	LUC7L3	6	12	24	1.02129e-05	0.00119465	12	24	0.126017	13.7231	LUC7 like 3 pre-mRNA splicing factor	17	50719565	50756219	1
NGT (Control)	ENSG00000173141	MRPL57	18	12	24	1.02129e-05	0.00119465	24	12	0.109561	0.477025	mitochondrial ribosomal protein L57	13	21176658	21179084	1
NGT (Control)	ENSG00000185115	NSMCE3	18	12	24	1.02129e-05	0.00119465	24	12	0.0849919	0.323876	NSE3 homolog, SMC5-SMC6 complex component	15	29264989	29269822	-1
NGT (Control)	ENSG00000188994	ZNF292	6	12	24	1.02129e-05	0.00119465	12	24	0.103206	13.1684	zinc finger protein 292	6	87152833	87265943	1
NGT (Control)	ENSG00000273007	AC021205.3	6	12	24	1.02129e-05	0.00119465	12	24	0.524209	11.002	novel transcript, antisense to FGF2	4	122879778	122885805	-1
NGT (Control)	ENSG00000141971	MVB12A	18	12	24	1.08268e-05	0.0012585	24	12	0.167159	1.4515	multivesicular body subunit 12A	19	17405722	17433724	1
NGT (Control)	ENSG00000280587	LINC01348	24	12	24	1.09752e-05	0.00126778	6	18	0.703701	6.51167	long intergenic non-protein coding RNA 1348	1	235065479	235074220	-1
NGT (Control)	ENSG00000278917	AC006213.6	6	6	24	1.17822e-05	0.00135254	12	18	0.530652	12.1991	TEC	19	43891233	43895411	1
NGT (Control)	ENSG00000185215	TNFAIP2	24	6	24	1.23215e-05	0.00140571	6	12	0.0748215	23.1318	TNF alpha induced protein 2	14	103121476	103137439	1
NGT (Control)	ENSG00000164615	CAMLG	24	6	24	1.24134e-05	0.00140751	6	12	0.0760915	23.007	calcium modulating ligand	5	134738495	134752157	1
NGT (Control)	ENSG00000273802	H2BC8	18	12	24	1.26313e-05	0.00142349	24	12	0.263737	0.115613	H2B clustered histone 8	6	26215159	26216692	-1
NGT (Control)	ENSG00000153914	SREK1	6	12	24	1.29844e-05	0.00145441	12	24	0.111369	11.8308	splicing regulatory glutamic acid and lysine rich protein 1	5	66139971	66183615	1
NGT (Control)	ENSG00000152661	GJA1	18	12	24	1.33592e-05	0.00146967	24	12	0.0990633	22.9512	gap junction protein alpha 1	6	121435595	121449727	1
NGT (Control)	ENSG00000177854	TMEM187	18	12	24	1.33592e-05	0.00146967	24	12	0.131378	1.27337	transmembrane protein 187	X	153972754	153983194	1
NGT (Control)	ENSG00000203872	C6orf163	6	12	24	1.33592e-05	0.00146967	12	24	0.555797	10.9318	chromosome 6 open reading frame 163	6	87344813	87365463	1
NGT (Control)	ENSG00000272282	LINC02084	24	12	24	1.35976e-05	0.00147048	6	18	0.751695	7.31422	long intergenic non-protein coding RNA 2084	3	27712910	27714005	1
NGT (Control)	ENSG00000133104	SPART	12	6	24	1.36052e-05	0.00147048	18	24	0.066722	15.1244	spartin	13	36301638	36370180	-1
NGT (Control)	ENSG00000244694	PTCHD4	12	6	24	1.36052e-05	0.00147048	18	24	0.0878402	18.4596	patched domain containing 4	6	47856673	48111197	-1
NGT (Control)	ENSG00000204934	ATP6V0E2-AS1	6	6	24	1.40948e-05	0.00151453	12	18	0.396025	10.2195	ATP6V0E2 antisense RNA 1	7	149867697	149880610	-1
NGT (Control)	ENSG00000184436	THAP7	24	6	24	1.46438e-05	0.00154967	6	12	0.121768	2.74974	THAP domain containing 7	22	20999104	21002196	-1
NGT (Control)	ENSG00000131323	TRAF3	6	6	24	1.46733e-05	0.00154967	12	18	0.0632853	8.66626	TNF receptor associated factor 3	14	102777449	102911500	1
NGT (Control)	ENSG00000147162	OGT	6	6	24	1.46733e-05	0.00154967	12	18	0.0857264	11.9115	O-linked N-acetylglucosamine (GlcNAc) transferase	X	71533104	71575892	1
NGT (Control)	ENSG00000146966	DENND2A	18	6	24	1.48587e-05	0.00156033	24	6	0.125202	1.9099	DENN domain containing 2A	7	140518420	140673993	-1
NGT (Control)	ENSG00000081307	UBA5	6	12	24	1.55857e-05	0.00160031	12	24	0.126229	11.9987	ubiquitin like modifier activating enzyme 5	3	132654446	132679794	1
NGT (Control)	ENSG00000101160	CTSZ	18	12	24	1.55857e-05	0.00160031	24	12	0.0619086	0.554387	cathepsin Z	20	58985686	59008238	-1
NGT (Control)	ENSG00000160087	UBE2J2	18	12	24	1.55857e-05	0.00160031	24	12	0.128173	1.08289	ubiquitin conjugating enzyme E2 J2	1	1253909	1273864	-1
NGT (Control)	ENSG00000206149	HERC2P9	6	12	24	1.55857e-05	0.00160031	12	24	0.205257	13.0597	hect domain and RLD 2 pseudogene 9	15	28589492	28685264	1
NGT (Control)	ENSG00000145901	TNIP1	24	6	24	1.59751e-05	0.00163122	6	12	0.0283576	2.04859	TNFAIP3 interacting protein 1	5	151029945	151093577	-1
NGT (Control)	ENSG00000279133	AC018628.1	6	12	24	1.64455e-05	0.00167003	12	24	0.556591	10.8241	TEC	17	62003700	62007518	-1
NGT (Control)	ENSG00000197882	OR7E13P	6	6	24	1.71189e-05	0.00172804	12	18	0.651512	9.20424	olfactory receptor family 7 subfamily E member 13 pseudogene	11	86832540	86833449	-1
NGT (Control)	ENSG00000146122	DAAM2	18	6	24	1.72037e-05	0.00172804	24	6	0.0834473	23.2487	dishevelled associated activator of morphogenesis 2	6	39792298	39904877	1
NGT (Control)	ENSG00000079819	EPB41L2	6	6	24	1.77849e-05	0.00176046	12	18	0.0712448	11.0048	erythrocyte membrane protein band 4.1 like 2	6	130839347	131063322	-1
NGT (Control)	ENSG00000162576	MXRA8	18	12	24	1.78123e-05	0.00176046	24	12	0.121013	0.986003	matrix remodeling associated 8	1	1352689	1361777	-1
NGT (Control)	ENSG00000246695	RASSF8-AS1	6	12	24	1.78123e-05	0.00176046	12	24	0.10403	10.7568	RASSF8 antisense RNA 1	12	25936683	25959765	-1
NGT (Control)	ENSG00000135976	ANKRD36	6	12	24	1.88084e-05	0.00183732	12	24	0.238041	12.2372	ankyrin repeat domain 36	2	97113153	97264521	1
NGT (Control)	ENSG00000101457	DNTTIP1	18	12	24	1.91864e-05	0.00183732	24	12	0.108672	0.529554	deoxynucleotidyltransferase terminal interacting protein 1	20	45791954	45811427	1
NGT (Control)	ENSG00000109771	LRP2BP	6	12	24	1.91864e-05	0.00183732	12	24	0.264639	11.6536	LRP2 binding protein	4	185363872	185395924	-1
NGT (Control)	ENSG00000119707	RBM25	6	12	24	1.91864e-05	0.00183732	12	24	0.109813	11.6384	RNA binding motif protein 25	14	73058532	73123899	1
NGT (Control)	ENSG00000152527	PLEKHH2	6	12	24	1.91864e-05	0.00183732	12	24	0.182942	12.7823	pleckstrin homology, MyTH4 and FERM domain containing H2	2	43637260	43767987	1
NGT (Control)	ENSG00000269910	AL049840.3	6	12	24	1.91864e-05	0.00183732	12	24	0.611971	12.9244	novel transcript, antisense to KLC1	14	103694516	103695050	-1
NGT (Control)	ENSG00000100079	LGALS2	6	12	24	2.01981e-05	0.00192317	12	24	0.449802	11.9927	galectin 2	22	37570248	37582616	-1
NGT (Control)	ENSG00000123992	DNPEP	24	6	24	2.0291e-05	0.00192317	6	12	0.0800896	2.21312	aspartyl aminopeptidase	2	219372043	219400022	-1
NGT (Control)	ENSG00000188033	ZNF490	6	6	24	2.07491e-05	0.00195133	12	18	0.106566	9.12301	zinc finger protein 490	19	12576100	12640098	-1
NGT (Control)	ENSG00000171943	SRGAP2C	12	6	24	2.07992e-05	0.00195133	18	24	0.076263	16.1927	SLIT-ROBO Rho GTPase activating protein 2C	1	121184811	121392874	1
NGT (Control)	ENSG00000178996	SNX18	12	6	24	2.1206e-05	0.00197944	18	24	0.0623521	18.45	sorting nexin 18	5	54517759	54546586	1
NGT (Control)	ENSG00000011021	CLCN6	6	6	24	2.16407e-05	0.00200987	12	18	0.0787089	9.69106	chloride voltage-gated channel 6	1	11806096	11848079	1
NGT (Control)	ENSG00000092964	DPYSL2	24	6	24	2.33898e-05	0.00203513	6	12	0.070628	0.602456	dihydropyrimidinase like 2	8	26514031	26658178	1
NGT (Control)	ENSG00000134030	CTIF	24	6	24	2.33898e-05	0.00203513	6	12	0.0645351	23.9828	cap binding complex dependent translation initiation factor	18	48539031	48863217	1
NGT (Control)	ENSG00000120832	MTERF2	6	12	24	2.35645e-05	0.00203513	12	24	0.131732	13.4971	mitochondrial transcription termination factor 2	12	106977277	106987160	-1
NGT (Control)	ENSG00000128617	OPN1SW	6	12	24	2.35645e-05	0.00203513	12	24	0.237884	12.8641	opsin 1, short wave sensitive	7	128772485	128775794	-1
NGT (Control)	ENSG00000143624	INTS3	6	12	24	2.35645e-05	0.00203513	12	24	0.0716679	12.2529	integrator complex subunit 3	1	153728050	153774808	1
NGT (Control)	ENSG00000145246	ATP10D	6	12	24	2.35645e-05	0.00203513	12	24	0.0903102	12.8161	ATPase phospholipid transporting 10D (putative)	4	47485275	47593486	1
NGT (Control)	ENSG00000145734	BDP1	6	12	24	2.35645e-05	0.00203513	12	24	0.1262	14.1047	B double prime 1, subunit of RNA polymerase III transcription initiation factor IIIB	5	71455651	71567820	1
NGT (Control)	ENSG00000175455	CCDC14	6	12	24	2.35645e-05	0.00203513	12	24	0.127886	12.953	coiled-coil domain containing 14	3	123897305	123961408	-1
NGT (Control)	ENSG00000185745	IFIT1	18	12	24	2.35645e-05	0.00203513	24	12	0.175128	0.421105	interferon induced protein with tetratricopeptide repeats 1	10	89392546	89406487	1
NGT (Control)	ENSG00000214765	SEPTIN7P2	6	12	24	2.35645e-05	0.00203513	12	24	0.138848	12.1791	septin 7 pseudogene 2	7	45723780	45768985	-1
NGT (Control)	ENSG00000226742	HSBP1L1	18	12	24	2.35645e-05	0.00203513	24	12	0.126361	1.05385	heat shock factor binding protein 1 like 1	18	79964582	79970822	1
NGT (Control)	ENSG00000238273	AC108058.1	6	12	24	2.35645e-05	0.00203513	12	24	0.450848	12.7589	novel transcript, antisense to FHL2	2	105363038	105378839	1
NGT (Control)	ENSG00000249715	FER1L5	6	12	24	2.35645e-05	0.00203513	12	24	0.37206	9.39553	fer-1 like family member 5	2	96642737	96704887	1
NGT (Control)	ENSG00000250341	LINC02510	6	12	24	2.35645e-05	0.00203513	12	24	0.536077	12.2177	long intergenic non-protein coding RNA 2510	4	137193756	137198367	1
NGT (Control)	ENSG00000275131	PDE4DIPP2	6	12	24	2.35645e-05	0.00203513	12	24	0.141152	12.6677	PDE4DIP pseudogene 2	1	120489860	120701289	-1
NGT (Control)	ENSG00000115295	CLIP4	24	6	24	2.39626e-05	0.00205035	6	12	0.0447812	21.8436	CAP-Gly domain containing linker protein family member 4	2	29097705	29189643	1
NGT (Control)	ENSG00000171621	SPSB1	24	6	24	2.39626e-05	0.00205035	6	12	0.129447	0.936631	splA/ryanodine receptor domain and SOCS box containing 1	1	9292894	9369532	1
NGT (Control)	ENSG00000026950	BTN3A1	18	6	24	2.47094e-05	0.00207926	24	6	0.0587816	20.787	butyrophilin subfamily 3 member A1	6	26402237	26415208	1
NGT (Control)	ENSG00000116954	RRAGC	18	12	24	2.47504e-05	0.00207926	24	12	0.110452	23.6168	Ras related GTP binding C	1	38838198	38859772	-1
NGT (Control)	ENSG00000176410	DNAJC30	18	12	24	2.47504e-05	0.00207926	24	12	0.176066	2.18971	DnaJ heat shock protein family (Hsp40) member C30	7	73680918	73683453	-1
NGT (Control)	ENSG00000189114	BLOC1S3	18	12	24	2.47504e-05	0.00207926	24	12	0.21905	1.89794	biogenesis of lysosomal organelles complex 1 subunit 3	19	45178784	45216933	1
NGT (Control)	ENSG00000280138	AC027290.2	6	6	24	2.50979e-05	0.00209891	12	18	0.332118	8.71573	novel transcript	12	122870059	122888720	-1
NGT (Control)	ENSG00000067836	ROGDI	24	12	24	2.54894e-05	0.00211885	6	18	0.120724	5.27779	rogdi atypical leucine zipper	16	4796968	4802880	-1
NGT (Control)	ENSG00000101255	TRIB3	24	6	24	2.55656e-05	0.00211885	6	12	0.139279	23.7242	tribbles pseudokinase 3	20	362835	397559	1
NGT (Control)	ENSG00000011638	TMEM159	24	6	24	2.80677e-05	0.00230554	6	12	0.0546809	23.3287	transmembrane protein 159	16	21158377	21180616	1
NGT (Control)	ENSG00000184371	CSF1	24	6	24	2.80677e-05	0.00230554	6	12	0.0539392	0.71947	colony stimulating factor 1	1	109910242	109930992	1
NGT (Control)	ENSG00000149311	ATM	6	12	24	2.88755e-05	0.00231029	12	24	0.104343	14.004	ATM serine/threonine kinase	11	108222832	108369102	1
NGT (Control)	ENSG00000158716	DUSP23	18	12	24	2.88755e-05	0.00231029	24	12	0.226414	1.41393	dual specificity phosphatase 23	1	159780932	159782543	1
NGT (Control)	ENSG00000164292	RHOBTB3	6	12	24	2.88755e-05	0.00231029	12	24	0.0775746	13.1761	Rho related BTB domain containing 3	5	95713522	95824383	1
NGT (Control)	ENSG00000206530	CFAP44	6	12	24	2.88755e-05	0.00231029	12	24	0.163459	13.1154	cilia and flagella associated protein 44	3	113286930	113441610	-1
NGT (Control)	ENSG00000229358	DPY19L1P1	6	12	24	2.88755e-05	0.00231029	12	24	0.160823	12.3227	DPY19L1 pseudogene 1	7	32580949	32761787	-1
NGT (Control)	ENSG00000270069	MIR222HG	6	12	24	2.88755e-05	0.00231029	12	24	0.191515	12.3038	miR222/221 cluster host gene	X	45745211	45770274	-1
NGT (Control)	ENSG00000115841	RMDN2	12	6	24	2.96883e-05	0.00236509	18	24	0.0780488	16.7479	regulator of microtubule dynamics 2	2	37923187	38067142	1
NGT (Control)	ENSG00000026036	RTEL1-TNFRSF6B	6	12	24	3.02601e-05	0.00237267	12	24	0.372409	8.93446	RTEL1-TNFRSF6B readthrough (NMD candidate)	20	63659300	63698684	1
NGT (Control)	ENSG00000015479	MATR3	6	6	24	3.0297e-05	0.00237267	12	18	0.16439	10.6453	matrin 3	5	139293674	139331677	1
NGT (Control)	ENSG00000067798	NAV3	6	6	24	3.0297e-05	0.00237267	12	18	0.0649695	10.6593	neuron navigator 3	12	77324641	78213010	1
NGT (Control)	ENSG00000172497	ACOT12	6	6	24	3.0297e-05	0.00237267	12	18	0.586502	9.23903	acyl-CoA thioesterase 12	5	81329996	81394179	-1
NGT (Control)	ENSG00000223551	TMSB4XP4	24	12	24	3.12807e-05	0.00242951	6	18	0.499645	5.36255	TMSB4X pseudogene 4	9	128342153	128342770	1
NGT (Control)	ENSG00000271270	TMCC1-AS1	6	6	24	3.12858e-05	0.00242951	12	18	0.141163	8.54244	TMCC1 antisense RNA 1 (head to head)	3	129893811	129918575	1
NGT (Control)	ENSG00000025708	TYMP	24	6	24	3.1957e-05	0.00247125	6	12	0.135861	2.11938	thymidine phosphorylase	22	50525752	50530032	-1
NGT (Control)	ENSG00000204592	HLA-E	24	6	24	3.27457e-05	0.00249701	6	12	0.0588875	23.9986	major histocompatibility complex, class I, E	6	30489509	30494194	1
NGT (Control)	ENSG00000113384	GOLPH3	24	6	24	3.28304e-05	0.00249701	6	12	0.0414527	4.06961	golgi phosphoprotein 3	5	32124716	32174319	-1
NGT (Control)	ENSG00000132274	TRIM22	24	6	24	3.28304e-05	0.00249701	6	12	0.0438091	4.4262	tripartite motif containing 22	11	5689697	5737089	1
NGT (Control)	ENSG00000133316	WDR74	24	6	24	3.28304e-05	0.00249701	6	12	0.0976764	2.4654	WD repeat domain 74	11	62832342	62841809	-1
NGT (Control)	ENSG00000125675	GRIA3	6	12	24	3.30005e-05	0.00249965	12	24	0.147971	12.0464	glutamate ionotropic receptor AMPA type subunit 3	X	123184153	123490915	1
NGT (Control)	ENSG00000050165	DKK3	24	6	24	3.47388e-05	0.00250953	6	12	0.0356461	1.31189	dickkopf WNT signaling pathway inhibitor 3	11	11956207	12009769	-1
NGT (Control)	ENSG00000159403	C1R	24	6	24	3.50162e-05	0.00250953	6	12	0.0521634	21.6518	complement C1r	12	7080214	7092540	-1
NGT (Control)	ENSG00000109323	MANBA	18	6	24	3.52249e-05	0.00250953	24	6	0.0542072	18.8659	mannosidase beta	4	102630770	102760994	-1
NGT (Control)	ENSG00000023572	GLRX2	6	12	24	3.53034e-05	0.00250953	12	24	0.109682	12.6322	glutaredoxin 2	1	193090866	193106114	-1
NGT (Control)	ENSG00000089248	ERP29	18	12	24	3.53034e-05	0.00250953	24	12	0.0761151	0.0191869	endoplasmic reticulum protein 29	12	112013348	112023449	1
NGT (Control)	ENSG00000100284	TOM1	18	12	24	3.53034e-05	0.00250953	24	12	0.0816532	0.0941435	target of myb1 membrane trafficking protein	22	35299275	35347992	1
NGT (Control)	ENSG00000100652	SLC10A1	6	12	24	3.53034e-05	0.00250953	12	24	0.517032	10.0352	solute carrier family 10 member 1	14	69775416	69797241	-1
NGT (Control)	ENSG00000116560	SFPQ	6	12	24	3.53034e-05	0.00250953	12	24	0.122516	10.6244	splicing factor proline and glutamine rich	1	35176378	35193145	-1
NGT (Control)	ENSG00000116984	MTR	6	12	24	3.53034e-05	0.00250953	12	24	0.0786439	12.5349	5-methyltetrahydrofolate-homocysteine methyltransferase	1	236795260	236921278	1
NGT (Control)	ENSG00000133657	ATP13A3	6	12	24	3.53034e-05	0.00250953	12	24	0.124151	13.4041	ATPase 13A3	3	194402672	194498364	-1
NGT (Control)	ENSG00000135446	CDK4	18	12	24	3.53034e-05	0.00250953	24	12	0.098287	0.459735	cyclin dependent kinase 4	12	57747727	57756013	-1
NGT (Control)	ENSG00000136319	TTC5	18	12	24	3.53034e-05	0.00250953	24	12	0.0865395	0.832867	tetratricopeptide repeat domain 5	14	20256558	20305960	-1
NGT (Control)	ENSG00000167987	VPS37C	18	12	24	3.53034e-05	0.00250953	24	12	0.0964055	0.0440163	VPS37C subunit of ESCRT-I	11	61130257	61161615	-1
NGT (Control)	ENSG00000198246	SLC29A3	18	12	24	3.53034e-05	0.00250953	24	12	0.234686	0.953774	solute carrier family 29 member 3	10	71319259	71381423	1
NGT (Control)	ENSG00000261490	AC005674.1	6	12	24	3.53034e-05	0.00250953	12	24	0.2587	11.6205	novel transcript, overlapping WDR1	4	10068089	10073019	-1
NGT (Control)	ENSG00000280399	AC022497.1	6	12	24	3.53034e-05	0.00250953	12	24	0.679326	11.0236	TEC	3	138482065	138485755	1
NGT (Control)	ENSG00000140323	DISP2	6	6	24	3.60557e-05	0.00255318	12	18	0.412146	7.13314	dispatched RND transporter family member 2	15	40358219	40378621	1
NGT (Control)	ENSG00000261056	AC079416.2	6	6	24	3.65001e-05	0.00257479	12	18	0.29802	6.6893	thyroid hormone receptor interactor 13 (TRIP13) pseudogene	16	53298224	53299792	1
NGT (Control)	ENSG00000151914	DST	6	12	24	3.69134e-05	0.00258422	12	24	0.150588	13.364	dystonin	6	56457987	56954830	-1
NGT (Control)	ENSG00000212125	TAS2R15P	6	12	24	3.69134e-05	0.00258422	12	24	0.553833	11.2746	taste 2 receptor member 15 pseudogene	12	10964425	10965352	-1
NGT (Control)	ENSG00000146411	SLC2A12	24	6	24	3.7277e-05	0.00259617	6	12	0.0967109	3.23437	solute carrier family 2 member 12	6	133987581	134052624	-1
NGT (Control)	ENSG00000119509	INVS	6	6	24	3.76168e-05	0.00259617	12	18	0.0832619	9.45806	inversin	9	100099243	100302175	1
NGT (Control)	ENSG00000111907	TPD52L1	12	6	24	3.8158e-05	0.00259617	18	24	0.0991623	13.3637	TPD52 like 1	6	125119049	125264407	1
NGT (Control)	ENSG00000112343	TRIM38	12	6	24	3.8158e-05	0.00259617	18	24	0.0565826	13.5945	tripartite motif containing 38	6	25962802	25991231	1
NGT (Control)	ENSG00000160539	PLPP7	24	6	24	3.83022e-05	0.00259617	6	12	0.0981136	2.33985	phospholipid phosphatase 7 (inactive)	9	131289459	131359022	1
NGT (Control)	ENSG00000173599	PC	24	6	24	3.83022e-05	0.00259617	6	12	0.0943733	3.13302	pyruvate carboxylase	11	66848417	66958386	-1
NGT (Control)	ENSG00000129219	PLD2	24	6	24	3.83484e-05	0.00259617	6	12	0.0766564	0.490403	phospholipase D2	17	4807152	4823434	1
NGT (Control)	ENSG00000162729	IGSF8	24	6	24	3.83484e-05	0.00259617	6	12	0.0979808	3.61296	immunoglobulin superfamily member 8	1	160091340	160098943	-1
NGT (Control)	ENSG00000196358	NTNG2	24	6	24	3.83484e-05	0.00259617	6	12	0.0694197	1.62225	netrin G2	9	132161676	132244526	1
NGT (Control)	ENSG00000100503	NIN	6	12	24	4.03468e-05	0.00269638	12	24	0.0979826	12.7272	ninein	14	50719763	50831162	-1
NGT (Control)	ENSG00000123636	BAZ2B	6	12	24	4.03468e-05	0.00269638	12	24	0.0974405	12.6715	bromodomain adjacent to zinc finger domain 2B	2	159318979	159616569	-1
NGT (Control)	ENSG00000174343	CHRNA9	6	12	24	4.03468e-05	0.00269638	12	24	0.671867	13.1611	cholinergic receptor nicotinic alpha 9 subunit	4	40335333	40355217	1
NGT (Control)	ENSG00000163513	TGFBR2	24	6	24	4.04122e-05	0.00269638	6	12	0.0381904	1.52523	transforming growth factor beta receptor 2	3	30606601	30694142	1
NGT (Control)	ENSG00000058056	USP13	6	12	24	4.30656e-05	0.0028125	12	24	0.116352	11.9998	ubiquitin specific peptidase 13	3	179653032	179804366	1
NGT (Control)	ENSG00000122691	TWIST1	18	12	24	4.30656e-05	0.0028125	24	12	0.144602	1.22113	twist family bHLH transcription factor 1	7	19020991	19117636	-1
NGT (Control)	ENSG00000141582	CBX4	18	12	24	4.30656e-05	0.0028125	24	12	0.145423	0.4963	chromobox 4	17	79833156	79839440	-1
NGT (Control)	ENSG00000181218	H2AW	18	12	24	4.30656e-05	0.0028125	24	12	0.228763	0.482484	H2A.W histone	1	228456979	228457873	-1
NGT (Control)	ENSG00000204590	GNL1	18	12	24	4.30656e-05	0.0028125	24	12	0.0499729	1.36931	G protein nucleolar 1 (putative)	6	30541377	30557174	-1
NGT (Control)	ENSG00000253837	AC090197.1	6	12	24	4.30656e-05	0.0028125	12	24	0.421993	11.4872	novel transcript	8	23336171	23366125	1
NGT (Control)	ENSG00000134222	PSRC1	24	12	24	4.37703e-05	0.00281488	6	18	0.220521	6.80512	proline and serine rich coiled-coil 1	1	109279556	109283186	-1
NGT (Control)	ENSG00000279390	AF127577.6	6	6	24	4.38863e-05	0.00281488	12	18	0.433924	10.5247	TEC	21	15050189	15052379	1
NGT (Control)	ENSG00000116668	SWT1	12	6	24	4.45177e-05	0.00281488	18	24	0.103772	14.9012	SWT1 RNA endoribonuclease homolog	1	185157080	185291781	1
NGT (Control)	ENSG00000177614	PGBD5	12	6	24	4.45177e-05	0.00281488	18	24	0.12037	18.0566	piggyBac transposable element derived 5	1	230314490	230426332	-1
NGT (Control)	ENSG00000215861	AC245297.1	12	6	24	4.45177e-05	0.00281488	18	24	0.119447	14.4382	phosphodiesterase 4D interacting protein (myomegalin) (PDE4DIP) pseudogene	1	149197992	149321732	-1
NGT (Control)	ENSG00000065029	ZNF76	24	6	24	4.47324e-05	0.00281488	6	12	0.0459744	3.85841	zinc finger protein 76	6	35258909	35295985	1
NGT (Control)	ENSG00000111266	DUSP16	24	6	24	4.47398e-05	0.00281488	6	12	0.0583194	4.91032	dual specificity phosphatase 16	12	12473282	12562863	-1
NGT (Control)	ENSG00000120889	TNFRSF10B	24	6	24	4.47398e-05	0.00281488	6	12	0.0438676	0.269941	TNF receptor superfamily member 10b	8	23020133	23069031	-1
NGT (Control)	ENSG00000166770	ZNF667-AS1	24	6	24	4.47398e-05	0.00281488	6	12	0.088837	2.58222	ZNF667 antisense RNA 1 (head to head)	19	56477250	56504362	1
NGT (Control)	ENSG00000071242	RPS6KA2	18	12	24	4.49296e-05	0.00281488	24	12	0.106039	1.53752	ribosomal protein S6 kinase A2	6	166409364	166906451	-1
NGT (Control)	ENSG00000142694	EVA1B	18	12	24	4.49296e-05	0.00281488	24	12	0.177256	0.709971	eva-1 homolog B	1	36322031	36324154	-1
NGT (Control)	ENSG00000166925	TSC22D4	18	12	24	4.49296e-05	0.00281488	24	12	0.171096	1.65289	TSC22 domain family member 4	7	100463359	100479232	-1
NGT (Control)	ENSG00000065675	PRKCQ	12	6	24	4.58814e-05	0.0028648	18	24	0.232963	15.4164	protein kinase C theta	10	6427143	6580301	-1
NGT (Control)	ENSG00000115594	IL1R1	12	6	24	4.65578e-05	0.00289187	18	24	0.126334	13.7957	interleukin 1 receptor type 1	2	102064544	102179874	1
NGT (Control)	ENSG00000256325	AC025423.1	6	6	24	4.6644e-05	0.00289187	12	18	0.628176	10.4684	novel transcript	12	68828118	68828553	1
NGT (Control)	ENSG00000186193	SAPCD2	24	12	24	4.67844e-05	0.00289187	6	18	0.45997	6.58287	suppressor APC domain containing 2	9	137062127	137070557	-1
NGT (Control)	ENSG00000235109	ZSCAN31	24	12	24	4.88742e-05	0.00301097	6	18	0.217999	3.86157	zinc finger and SCAN domain containing 31	6	28324693	28356271	-1
NGT (Control)	ENSG00000164236	ANKRD33B	18	6	24	5.1677e-05	0.00308994	24	6	0.172746	22.9116	ankyrin repeat domain 33B	5	10564070	10657816	1
NGT (Control)	ENSG00000145687	SSBP2	24	6	24	5.21082e-05	0.00308994	6	12	0.0588531	0.21516	single stranded DNA binding protein 2	5	81413021	81751797	-1
NGT (Control)	ENSG00000005486	RHBDD2	24	6	24	5.21878e-05	0.00308994	6	12	0.0820965	1.94527	rhomboid domain containing 2	7	75842602	75888926	1
NGT (Control)	ENSG00000082512	TRAF5	6	12	24	5.24179e-05	0.00308994	12	24	0.118164	13.6453	TNF receptor associated factor 5	1	211326615	211374946	1
NGT (Control)	ENSG00000099624	ATP5F1D	18	12	24	5.24179e-05	0.00308994	24	12	0.173707	1.3315	ATP synthase F1 subunit delta	19	1241746	1244825	1
NGT (Control)	ENSG00000143256	PFDN2	18	12	24	5.24179e-05	0.00308994	24	12	0.101602	0.745736	prefoldin subunit 2	1	161100556	161118055	-1
NGT (Control)	ENSG00000147364	FBXO25	18	12	24	5.24179e-05	0.00308994	24	12	0.0641261	22.7725	F-box protein 25	8	406428	477967	1
NGT (Control)	ENSG00000163697	APBB2	6	12	24	5.24179e-05	0.00308994	12	24	0.0905403	13.5236	amyloid beta precursor protein binding family B member 2	4	40810027	41216714	-1
NGT (Control)	ENSG00000164114	MAP9	6	12	24	5.24179e-05	0.00308994	12	24	0.125231	12.3623	microtubule associated protein 9	4	155342658	155376970	-1
NGT (Control)	ENSG00000165030	NFIL3	6	12	24	5.24179e-05	0.00308994	12	24	0.169089	9.71904	nuclear factor, interleukin 3 regulated	9	91409045	91423832	-1
NGT (Control)	ENSG00000165494	PCF11	6	12	24	5.24179e-05	0.00308994	12	24	0.0862435	13.6656	PCF11 cleavage and polyadenylation factor subunit	11	83156988	83187451	1
NGT (Control)	ENSG00000166833	NAV2	6	12	24	5.24179e-05	0.00308994	12	24	0.194126	13.1822	neuron navigator 2	11	19350724	20121601	1
NGT (Control)	ENSG00000273306	AC018690.1	6	12	24	5.24179e-05	0.00308994	12	24	0.695237	11.8835	novel transcript	2	99405218	99405843	1
NGT (Control)	ENSG00000163638	ADAMTS9	6	6	24	5.26637e-05	0.00308994	12	18	0.441351	8.1294	ADAM metallopeptidase with thrombospondin type 1 motif 9	3	64515654	64688000	-1
NGT (Control)	ENSG00000271075	AL139317.4	6	6	24	5.26637e-05	0.00308994	12	18	0.47789	9.44262	golgi membrane protein 1 (GOLM1) pseudogene	14	52871458	52872217	1
NGT (Control)	ENSG00000164307	ERAP1	12	6	24	5.43174e-05	0.00314174	18	24	0.081962	13.2814	endoplasmic reticulum aminopeptidase 1	5	96760810	96808100	-1
NGT (Control)	ENSG00000167995	BEST1	24	6	24	5.4471e-05	0.00314174	6	12	0.108417	4.63228	bestrophin 1	11	61950063	61965515	1
NGT (Control)	ENSG00000169660	HEXD	24	6	24	5.4471e-05	0.00314174	6	12	0.056034	2.10773	hexosaminidase D	17	82418318	82442645	1
NGT (Control)	ENSG00000103253	HAGHL	18	12	24	5.45665e-05	0.00314174	24	12	0.305394	1.84582	hydroxyacylglutathione hydrolase like	16	726936	735525	1
NGT (Control)	ENSG00000151353	TMEM18	18	12	24	5.45665e-05	0.00314174	24	12	0.10645	21.9689	transmembrane protein 18	2	663877	677406	-1
NGT (Control)	ENSG00000233058	LINC00884	6	12	24	5.45665e-05	0.00314174	12	24	0.345878	11.4296	long intergenic non-protein coding RNA 884	3	194487140	194521156	1
NGT (Control)	ENSG00000245904	AC025164.1	12	6	24	5.66721e-05	0.00324277	18	24	0.341007	16.5216	novel transcript, antisense to BTG1	12	92145573	92226557	1
NGT (Control)	ENSG00000254343	AC091563.1	12	6	24	5.66721e-05	0.00324277	18	24	0.198849	13.4186	novel transcript	8	120052180	120056201	1
NGT (Control)	ENSG00000163931	TKT	24	6	24	5.86865e-05	0.00334766	6	12	0.0783287	1.59459	transketolase	3	53224712	53256052	-1
NGT (Control)	ENSG00000272899	ATP6V1FNB	24	12	24	5.94328e-05	0.00337981	6	18	0.381309	7.43627	ATP6V1F neighbor	7	128866330	128872047	1
NGT (Control)	ENSG00000102181	CD99L2	24	6	24	6.06183e-05	0.00343601	6	12	0.0368834	2.3153	CD99 molecule like 2	X	150766336	150898816	-1
NGT (Control)	ENSG00000163930	BAP1	24	6	24	6.07929e-05	0.00343601	6	12	0.0769397	2.39206	BRCA1 associated protein 1	3	52401008	52410008	-1
NGT (Control)	ENSG00000171385	KCND3	6	6	24	6.12127e-05	0.00344239	12	18	0.223058	8.32404	potassium voltage-gated channel subfamily D member 3	1	111770662	111989668	-1
NGT (Control)	ENSG00000141384	TAF4B	18	12	24	6.12783e-05	0.00344239	24	12	0.136749	23.9378	TATA-box binding protein associated factor 4b	18	26226445	26391685	1
NGT (Control)	ENSG00000081019	RSBN1	6	6	24	6.30739e-05	0.00345038	12	18	0.0742265	11.2269	round spermatid basic protein 1	1	113761832	113812476	-1
NGT (Control)	ENSG00000259946	BX005019.1	6	6	24	6.30739e-05	0.00345038	12	18	0.720227	10.9116	novel transcript	1	97967005	97968814	-1
NGT (Control)	ENSG00000266709	AC005224.3	6	6	24	6.30739e-05	0.00345038	12	18	0.532802	7.96484	novel transcript	17	14303854	14305505	1
NGT (Control)	ENSG00000102710	SUPT20H	6	12	24	6.36609e-05	0.00345038	12	24	0.071341	11.5604	SPT20 homolog, SAGA complex component	13	37009312	37059713	-1
NGT (Control)	ENSG00000115808	STRN	6	12	24	6.36609e-05	0.00345038	12	24	0.0668233	12.5157	striatin	2	36837698	36966536	-1
NGT (Control)	ENSG00000119801	YPEL5	18	12	24	6.36609e-05	0.00345038	24	12	0.0490517	22.4915	yippee like 5	2	30146941	30160533	1
NGT (Control)	ENSG00000147642	SYBU	18	12	24	6.36609e-05	0.00345038	24	12	0.401892	1.64583	syntabulin	8	109573978	109691791	-1
NGT (Control)	ENSG00000164066	INTU	6	12	24	6.36609e-05	0.00345038	12	24	0.119244	12.289	inturned planar cell polarity protein	4	127623271	127726737	1
NGT (Control)	ENSG00000164406	LEAP2	6	12	24	6.36609e-05	0.00345038	12	24	0.440639	13.1332	liver enriched antimicrobial peptide 2	5	132873444	132875046	1
NGT (Control)	ENSG00000189423	USP32P3	6	12	24	6.36609e-05	0.00345038	12	24	0.552891	12.4497	ubiquitin specific peptidase 32 pseudogene 3	17	20408311	20434286	1
NGT (Control)	ENSG00000204498	NFKBIL1	18	12	24	6.36609e-05	0.00345038	24	12	0.151869	0.736885	NFKB inhibitor like 1	6	31546870	31558829	1
NGT (Control)	ENSG00000276517	AL133243.3	6	12	24	6.36609e-05	0.00345038	12	24	0.573031	10.7515	novel transcript, sense intronic to BIRC6	2	32526504	32529507	1
NGT (Control)	ENSG00000135048	CEMIP2	6	6	24	6.46258e-05	0.00348225	12	18	0.067347	7.846	cell migration inducing hyaluronidase 2	9	71683366	71816690	-1
NGT (Control)	ENSG00000185565	LSAMP	6	6	24	6.46258e-05	0.00348225	12	18	0.417719	10.9872	limbic system associated membrane protein	3	115802363	117139389	-1
NGT (Control)	ENSG00000069956	MAPK6	12	12	24	6.51655e-05	0.00349183	18	6	0.0827737	16.6408	mitogen-activated protein kinase 6	15	51952106	52067375	1
NGT (Control)	ENSG00000109163	GNRHR	6	12	24	6.61259e-05	0.00349183	12	24	0.558301	11.281	gonadotropin releasing hormone receptor	4	67737118	67754388	-1
NGT (Control)	ENSG00000132522	GPS2	6	12	24	6.61259e-05	0.00349183	12	24	0.45746	11.5992	G protein pathway suppressor 2	17	7311324	7315564	-1
NGT (Control)	ENSG00000135837	CEP350	6	12	24	6.61259e-05	0.00349183	12	24	0.0875528	13.0065	centrosomal protein 350	1	179954773	180114875	1
NGT (Control)	ENSG00000169641	LUZP1	6	12	24	6.61259e-05	0.00349183	12	24	0.0683994	13.3959	leucine zipper protein 1	1	23084023	23177808	-1
NGT (Control)	ENSG00000186635	ARAP1	18	12	24	6.61259e-05	0.00349183	24	12	0.103982	1.05322	ArfGAP with RhoGAP domain, ankyrin repeat and PH domain 1	11	72685069	72793599	-1
NGT (Control)	ENSG00000260942	CAPN10-DT	6	12	24	6.61259e-05	0.00349183	12	24	0.199182	11.8281	CAPN10 divergent transcript	2	240582700	240586699	-1
NGT (Control)	ENSG00000131378	RFTN1	24	6	24	6.80887e-05	0.00358523	6	12	0.0827121	2.86766	raftlin, lipid raft linker 1	3	16313574	16514026	-1
NGT (Control)	ENSG00000187951	AC091057.1	24	12	24	6.93382e-05	0.00363034	6	18	0.390923	8.05248	OTU deubiquitinase 7A pseudogene	15	30658717	30772993	1
NGT (Control)	ENSG00000229848	AC139149.1	24	12	24	6.93382e-05	0.00363034	6	18	0.611118	6.5858	novel transcript, antisense to ACTG1	17	81514047	81527776	1
NGT (Control)	ENSG00000198947	DMD	12	6	24	6.97943e-05	0.0036439	18	24	0.142104	14.1484	dystrophin	X	31097677	33339609	-1
NGT (Control)	ENSG00000067182	TNFRSF1A	24	6	24	7.04237e-05	0.00366127	6	12	0.0974152	1.81369	TNF receptor superfamily member 1A	12	6328757	6342114	-1
NGT (Control)	ENSG00000126062	TMEM115	24	6	24	7.07214e-05	0.00366127	6	12	0.0851079	1.19455	transmembrane protein 115	3	50354750	50359521	-1
NGT (Control)	ENSG00000137216	TMEM63B	24	6	24	7.07214e-05	0.00366127	6	12	0.0912917	1.15983	transmembrane protein 63B	6	44126914	44155519	1
NGT (Control)	ENSG00000258623	AL121820.1	6	6	24	7.20845e-05	0.00372141	12	18	0.408473	8.90887	novel transcript, antisense to RAD51L1	14	68683411	68685565	-1
NGT (Control)	ENSG00000018510	AGPS	6	12	24	7.27553e-05	0.00374558	12	24	0.0886272	12.5102	alkylglycerone phosphate synthase	2	177392746	177567024	1
NGT (Control)	ENSG00000114698	PLSCR4	12	6	24	7.30589e-05	0.00375076	18	24	0.0545317	15.6502	phospholipid scramblase 4	3	146192335	146251179	-1
NGT (Control)	ENSG00000184787	UBE2G2	6	6	24	7.53967e-05	0.0037921	12	18	0.0352745	7.92053	ubiquitin conjugating enzyme E2 G2	21	44768580	44801826	-1
NGT (Control)	ENSG00000235586	AC011247.1	6	6	24	7.53967e-05	0.0037921	12	18	0.597254	9.31137	novel transcript	2	38601598	38602178	1
NGT (Control)	ENSG00000259649	AC027808.2	6	6	24	7.53967e-05	0.0037921	12	18	0.686845	9.47964	novel transcript, antisense to CEMIP	15	80896191	80909777	-1
NGT (Control)	ENSG00000221978	CCNL2	6	6	24	7.65159e-05	0.0037921	12	18	0.0353913	11.4107	cyclin L2	1	1385711	1399335	-1
NGT (Control)	ENSG00000100644	HIF1A	6	12	24	7.71469e-05	0.0037921	12	24	0.119691	13.5274	hypoxia inducible factor 1 subunit alpha	14	61695513	61748259	1
NGT (Control)	ENSG00000120942	UBIAD1	18	12	24	7.71469e-05	0.0037921	24	12	0.10841	0.535456	UbiA prenyltransferase domain containing 1	1	11273198	11296049	1
NGT (Control)	ENSG00000128585	MKLN1	6	12	24	7.71469e-05	0.0037921	12	24	0.0955229	13.3149	muskelin 1	7	131110096	131496632	1
NGT (Control)	ENSG00000130313	PGLS	18	12	24	7.71469e-05	0.0037921	24	12	0.117067	23.3659	6-phosphogluconolactonase	19	17511636	17521288	1
NGT (Control)	ENSG00000144036	EXOC6B	6	12	24	7.71469e-05	0.0037921	12	24	0.0510909	13.3496	exocyst complex component 6B	2	72175984	72826041	-1
NGT (Control)	ENSG00000146066	HIGD2A	18	12	24	7.71469e-05	0.0037921	24	12	0.104099	0.535573	HIG1 hypoxia inducible domain family member 2A	5	176388751	176389761	1
NGT (Control)	ENSG00000163607	GTPBP8	18	12	24	7.71469e-05	0.0037921	24	12	0.0929088	0.12098	GTP binding protein 8 (putative)	3	112990984	113015060	1
NGT (Control)	ENSG00000163611	SPICE1	6	12	24	7.71469e-05	0.0037921	12	24	0.15101	12.4194	spindle and centriole associated protein 1	3	113442718	113515187	-1
NGT (Control)	ENSG00000166398	GARRE1	18	12	24	7.71469e-05	0.0037921	24	12	0.0649836	0.469945	granule associated Rac and RHOG effector 1	19	34254552	34355566	1
NGT (Control)	ENSG00000178093	TSSK6	18	12	24	7.71469e-05	0.0037921	24	12	0.39078	1.46533	testis specific serine kinase 6	19	19512418	19515548	-1
NGT (Control)	ENSG00000248388	AC093801.1	6	12	24	7.71469e-05	0.0037921	12	24	0.728106	12.3343	novel transcript	4	176669621	176706145	1
NGT (Control)	ENSG00000259488	AC023355.1	6	12	24	7.71469e-05	0.0037921	12	24	0.435534	12.9478	novel transcript, antisense to DUT	15	48312353	48331856	-1
NGT (Control)	ENSG00000073536	NLE1	24	6	24	7.88929e-05	0.0038574	6	12	0.0923993	2.00252	notchless homolog 1	17	35128730	35142304	-1
NGT (Control)	ENSG00000120318	ARAP3	24	6	24	7.88929e-05	0.0038574	6	12	0.244748	23.951	ArfGAP with RhoGAP domain, ankyrin repeat and PH domain 3	5	141653401	141682230	-1
NGT (Control)	ENSG00000145075	CCDC39	6	12	24	7.99611e-05	0.00388906	12	24	0.574024	10.6089	coiled-coil domain containing 39	3	180614008	180870933	-1
NGT (Control)	ENSG00000228624	HDAC2-AS2	6	12	24	7.99611e-05	0.00388906	12	24	0.175516	10.342	HDAC2 and HS3ST5 antisense RNA 2	6	113969701	114471705	1
NGT (Control)	ENSG00000119950	MXI1	18	6	24	8.14267e-05	0.00394994	24	6	0.0744794	0.0414999	MAX interactor 1, dimerization protein	10	110207605	110287365	1
NGT (Control)	ENSG00000131669	NINJ1	24	6	24	8.2161e-05	0.00397513	6	12	0.0945486	1.69382	ninjurin 1	9	93121496	93134251	-1
NGT (Control)	ENSG00000065600	PACC1	24	12	24	8.41299e-05	0.00404119	6	18	0.118447	4.53351	proton activated chloride channel 1	1	212363928	212414901	-1
NGT (Control)	ENSG00000258130	AC106782.1	24	12	24	8.41299e-05	0.00404119	6	18	0.61958	5.16073	coiled-coil domain containing 101 (CCDC101) pseudogene	16	30204316	30209071	-1
NGT (Control)	ENSG00000090565	RAB11FIP3	24	6	24	8.4401e-05	0.00404119	6	12	0.0474626	2.63144	RAB11 family interacting protein 3	16	425649	523011	1
NGT (Control)	ENSG00000099875	MKNK2	24	6	24	8.4401e-05	0.00404119	6	12	0.134778	0.64908	MAPK interacting serine/threonine kinase 2	19	2037465	2051244	-1
NGT (Control)	ENSG00000272462	U91328.1	24	12	24	8.73013e-05	0.00415918	6	18	0.377813	7.78508	novel transcript	6	25992641	26001775	1
NGT (Control)	ENSG00000139946	PELI2	18	6	24	8.75404e-05	0.00415918	24	6	0.117369	23.176	pellino E3 ubiquitin protein ligase family member 2	14	56117814	56301524	1
NGT (Control)	ENSG00000153071	DAB2	18	6	24	8.75404e-05	0.00415918	24	6	0.0220171	2.30712	DAB adaptor protein 2	5	39371675	39462300	-1
NGT (Control)	ENSG00000142227	EMP3	18	12	24	8.81679e-05	0.00416757	24	12	0.138128	1.59594	epithelial membrane protein 3	19	48321509	48330553	1
NGT (Control)	ENSG00000165338	HECTD2	6	12	24	8.81679e-05	0.00416757	12	24	0.124117	11.9295	HECT domain E3 ubiquitin protein ligase 2	10	91409280	91514829	1
NGT (Control)	ENSG00000171469	ZNF561	6	6	24	8.99553e-05	0.00423041	12	18	0.0632371	10.9165	zinc finger protein 561	19	9604680	9621236	-1
NGT (Control)	ENSG00000276603	AL109614.1	6	6	24	8.99553e-05	0.00423041	12	18	0.478899	8.57431	novel transcript, sense intronic to BLCAP	20	37526642	37527060	-1
NGT (Control)	ENSG00000224660	SH3BP5-AS1	6	6	24	9.18191e-05	0.00429962	12	18	0.15895	9.2044	SH3BP5 antisense RNA 1	3	15254184	15264515	1
NGT (Control)	ENSG00000099377	HSD3B7	18	12	24	9.3288e-05	0.00429962	24	12	0.175093	23.9187	hydroxy-delta-5-steroid dehydrogenase, 3 beta- and steroid delta-isomerase 7	16	30985207	30989147	1
NGT (Control)	ENSG00000106701	FSD1L	6	12	24	9.3288e-05	0.00429962	12	24	0.164636	13.9234	fibronectin type III and SPRY domain containing 1 like	9	105447796	105552433	1
NGT (Control)	ENSG00000130340	SNX9	18	12	24	9.3288e-05	0.00429962	24	12	0.0666788	0.121714	sorting nexin 9	6	157700387	157945077	1
NGT (Control)	ENSG00000196544	BORCS6	18	12	24	9.3288e-05	0.00429962	24	12	0.186572	23.8777	BLOC-1 related complex subunit 6	17	8188345	8190180	-1
NGT (Control)	ENSG00000236581	STARD13-AS	6	12	24	9.3288e-05	0.00429962	12	24	0.256243	13.2626	STARD13 antisense RNA	13	33180401	33281584	1
NGT (Control)	ENSG00000260261	AC124944.2	6	12	24	9.3288e-05	0.00429962	12	24	0.254858	13.3739	programmed cell death 6 (PDCD6) pseudogene	3	195913078	195954485	-1
NGT (Control)	ENSG00000260565	ERVK13-1	6	12	24	9.3288e-05	0.00429962	12	24	0.129018	11.5261	endogenous retrovirus group K13 member 1	16	2660348	2682379	-1
NGT (Control)	ENSG00000064205	CCN5	24	6	24	9.53242e-05	0.00437167	6	12	0.166466	0.170941	cellular communication network factor 5	20	44714844	44728509	1
NGT (Control)	ENSG00000233276	GPX1	24	6	24	9.53242e-05	0.00437167	6	12	0.103598	0.466078	glutathione peroxidase 1	3	49357176	49358353	-1
NGT (Control)	ENSG00000132334	PTPRE	6	12	24	9.6484e-05	0.00438137	12	24	0.238118	11.1638	protein tyrosine phosphatase receptor type E	10	127907103	128085855	1
NGT (Control)	ENSG00000163714	U2SURP	6	12	24	9.6484e-05	0.00438137	12	24	0.117743	14.4672	U2 snRNP associated SURP domain containing	3	142964497	143060725	1
NGT (Control)	ENSG00000185946	RNPC3	6	12	24	9.6484e-05	0.00438137	12	24	0.11543	13.7329	RNA binding region (RNP1, RRM) containing 3	1	103525691	103555239	1
NGT (Control)	ENSG00000284976	BX255925.3	18	12	24	9.6484e-05	0.00438137	24	12	0.229438	2.63683	novel RING finger protein	9	137217452	137219361	1
NGT (Control)	ENSG00000107186	MPDZ	12	6	24	9.72804e-05	0.00439044	18	24	0.0769194	13.8413	multiple PDZ domain crumbs cell polarity complex component	9	13105706	13279692	-1
NGT (Control)	ENSG00000196867	ZFP28	12	6	24	9.72804e-05	0.00439044	18	24	0.0693734	14.9816	ZFP28 zinc finger protein	19	56538948	56556808	1
NGT (Control)	ENSG00000126458	RRAS	24	6	24	9.7634e-05	0.00439044	6	12	0.0853485	0.74523	RAS related	19	49635292	49640143	-1
NGT (Control)	ENSG00000159128	IFNGR2	24	6	24	9.7634e-05	0.00439044	6	12	0.0676505	1.15407	interferon gamma receptor 2	21	33403413	33479348	1
NGT (Control)	ENSG00000149090	PAMR1	24	6	24	9.92973e-05	0.0044544	6	12	0.0414453	21.4646	peptidase domain containing associated with muscle regeneration 1	11	35431823	35530300	-1
NGT (Control)	ENSG00000162601	MYSM1	6	6	24	0.000100136	0.00447032	12	18	0.107715	12.8232	Myb like, SWIRM and MPN domains 1	1	58643440	58700077	-1
NGT (Control)	ENSG00000239883	PARGP1	6	6	24	0.000100136	0.00447032	12	18	0.141097	11.4169	poly(ADP-ribose) glycohydrolase pseudogene 1	10	45854093	45972154	-1
NGT (Control)	ENSG00000084676	NCOA1	12	6	24	0.000100793	0.00447804	18	24	0.0666194	12.5114	nuclear receptor coactivator 1	2	24491914	24770702	1
NGT (Control)	ENSG00000135744	AGT	12	6	24	0.000100793	0.00447804	18	24	0.101365	13.5518	angiotensinogen	1	230690776	230745576	-1
NGT (Control)	ENSG00000196569	LAMA2	12	6	24	0.000101302	0.00448984	18	24	0.0568778	15.3131	laminin subunit alpha 2	6	128883138	129516566	1
NGT (Control)	ENSG00000112096	SOD2	18	6	24	0.000103485	0.00457561	24	6	0.0609948	19.9359	superoxide dismutase 2	6	159669069	159762529	-1
NGT (Control)	ENSG00000027697	IFNGR1	18	6	24	0.000105049	0.00460963	24	6	0.0587592	21.6971	interferon gamma receptor 1	6	137197485	137219449	-1
NGT (Control)	ENSG00000163947	ARHGEF3	18	6	24	0.000105049	0.00460963	24	6	0.129236	0.00873653	Rho guanine nucleotide exchange factor 3	3	56727418	57079329	-1
NGT (Control)	ENSG00000185561	TLCD2	18	6	24	0.000105049	0.00460963	24	6	0.0166054	16.7062	TLC domain containing 2	17	1702816	1710377	-1
NGT (Control)	ENSG00000198908	BHLHB9	12	12	24	0.00010546	0.00460963	18	6	0.0988699	18.585	basic helix-loop-helix family member b9	X	102720688	102753540	1
NGT (Control)	ENSG00000108691	CCL2	24	6	24	0.000105501	0.00460963	6	12	0.123346	2.2468	C-C motif chemokine ligand 2	17	34255218	34257203	1
NGT (Control)	ENSG00000228536	LYPLAL1-AS1	6	12	24	0.000106615	0.0046473	12	24	0.601022	12.3939	LYPLAL1 antisense RNA 1	1	219409039	219459369	-1
NGT (Control)	ENSG00000278916	CEP83-DT	6	6	24	0.000107122	0.00465843	12	18	0.5633	8.47056	CEP83 divergent transcript	12	94460003	94462484	1
NGT (Control)	ENSG00000179082	C9orf106	6	6	24	0.000109137	0.00471959	12	18	0.546708	9.71968	chromosome 9 putative open reading frame 106	9	129321016	129324905	1
NGT (Control)	ENSG00000154359	LONRF1	24	6	24	0.00010955	0.00471959	6	12	0.106178	3.36668	LON peptidase N-terminal domain and ring finger 1	8	12721906	12756073	-1
NGT (Control)	ENSG00000164402	SEPTIN8	24	6	24	0.00010955	0.00471959	6	12	0.0422866	3.67647	septin 8	5	132750819	132807241	-1
NGT (Control)	ENSG00000197894	ADH5	24	6	24	0.00010955	0.00471959	6	12	0.0478655	0.373466	alcohol dehydrogenase 5 (class III), chi polypeptide	4	99070978	99088801	-1
NGT (Control)	ENSG00000114853	ZBTB47	24	6	24	0.00011045	0.00472532	6	12	0.075135	23.9587	zinc finger and BTB domain containing 47	3	42653697	42667580	1
NGT (Control)	ENSG00000132612	VPS4A	24	6	24	0.00011045	0.00472532	6	12	0.0468292	3.05965	vacuolar protein sorting 4 homolog A	16	69311350	69326939	1
NGT (Control)	ENSG00000181220	ZNF746	24	6	24	0.00011045	0.00472532	6	12	0.0941924	2.27735	zinc finger protein 746	7	149472696	149497817	-1
NGT (Control)	ENSG00000002586	CD99	18	12	24	0.000112565	0.00472823	24	12	0.0524428	0.659713	CD99 molecule (Xg blood group)	X	2691187	2741309	1
NGT (Control)	ENSG00000004534	RBM6	6	12	24	0.000112565	0.00472823	12	24	0.0696303	12.9098	RNA binding motif protein 6	3	49940007	50100045	1
NGT (Control)	ENSG00000077616	NAALAD2	6	12	24	0.000112565	0.00472823	12	24	0.429943	12.6496	N-acetylated alpha-linked acidic dipeptidase 2	11	90131515	90192894	1
NGT (Control)	ENSG00000138398	PPIG	6	12	24	0.000112565	0.00472823	12	24	0.130058	13.577	peptidylprolyl isomerase G	2	169584342	169641406	1
NGT (Control)	ENSG00000151320	AKAP6	6	12	24	0.000112565	0.00472823	12	24	0.114888	12.4929	A-kinase anchoring protein 6	14	32329298	32837684	1
NGT (Control)	ENSG00000164764	SBSPON	6	12	24	0.000112565	0.00472823	12	24	0.480115	11.8047	somatomedin B and thrombospondin type 1 domain containing	8	73064543	73124088	-1
NGT (Control)	ENSG00000173660	UQCRH	18	12	24	0.000112565	0.00472823	24	12	0.0893562	23.2098	ubiquinol-cytochrome c reductase hinge protein	1	46303698	46316776	1
NGT (Control)	ENSG00000283236	AC074141.1	6	12	24	0.000112565	0.00472823	12	24	0.427655	12.9157	novel zinc finger protein pseudogene	19	51860242	51863236	-1
NGT (Control)	ENSG00000112561	TFEB	24	12	24	0.000113104	0.00472937	6	18	0.227407	3.50682	transcription factor EB	6	41683978	41736259	-1
NGT (Control)	ENSG00000149798	CDC42EP2	18	12	24	0.000113104	0.00472937	24	12	0.157684	23.8578	CDC42 effector protein 2	11	65314866	65322417	1
NGT (Control)	ENSG00000171105	INSR	18	6	24	0.000115084	0.00480132	24	6	0.0395761	21.8458	insulin receptor	19	7112255	7294414	-1
NGT (Control)	ENSG00000082438	COBLL1	6	12	24	0.000116174	0.0048142	12	24	0.132398	12.4869	cordon-bleu WH2 repeat protein like 1	2	164653624	164843679	-1
NGT (Control)	ENSG00000196705	ZNF431	6	12	24	0.000116174	0.0048142	12	24	0.120371	13.2661	zinc finger protein 431	19	21142024	21196053	1
NGT (Control)	ENSG00000205362	MT1A	18	12	24	0.000116174	0.0048142	24	12	0.618127	2.01126	metallothionein 1A	16	56638666	56640087	1
NGT (Control)	ENSG00000074964	ARHGEF10L	24	6	24	0.000121765	0.00501552	6	12	0.0794144	2.38423	Rho guanine nucleotide exchange factor 10 like	1	17539698	17697874	1
NGT (Control)	ENSG00000136235	GPNMB	18	6	24	0.000122118	0.00501552	24	6	0.0708274	20.5068	glycoprotein nmb	7	23235967	23275108	1
NGT (Control)	ENSG00000169231	THBS3	18	6	24	0.000122118	0.00501552	24	6	0.0838433	22.1844	thrombospondin 3	1	155195588	155209051	-1
NGT (Control)	ENSG00000175197	DDIT3	18	6	24	0.000122118	0.00501552	24	6	0.114386	21.0325	DNA damage inducible transcript 3	12	57516588	57521737	-1
NGT (Control)	ENSG00000116667	C1orf21	24	6	24	0.000126601	0.00515754	6	12	0.0810308	0.818735	chromosome 1 open reading frame 21	1	184387029	184629019	1
NGT (Control)	ENSG00000155463	OXA1L	24	6	24	0.000126601	0.00515754	6	12	0.0473342	4.1262	OXA1L mitochondrial inner membrane protein	14	22766522	22773042	1
NGT (Control)	ENSG00000248278	SUMO2P17	12	12	24	0.000127118	0.00515754	18	6	0.450861	18.3315	SUMO2 pseudogene 17	17	48874860	48908983	-1
NGT (Control)	ENSG00000224186	C5orf66	6	6	24	0.000127327	0.00515754	12	18	0.541539	10.6597	chromosome 5 putative open reading frame 66	5	135033280	135358219	1
NGT (Control)	ENSG00000228526	MIR34AHG	6	6	24	0.000127327	0.00515754	12	18	0.0634322	10.4418	MIR34A host gene	1	9148011	9198906	-1
NGT (Control)	ENSG00000138185	ENTPD1	6	6	24	0.000127778	0.00515754	12	18	0.103235	9.86519	ectonucleoside triphosphate diphosphohydrolase 1	10	95711779	95877266	1
NGT (Control)	ENSG00000249348	UGDH-AS1	6	6	24	0.000127778	0.00515754	12	18	0.165306	7.46671	UGDH antisense RNA 1	4	39528019	39594707	1
NGT (Control)	ENSG00000039650	PNKP	18	12	24	0.000128645	0.00515754	24	12	0.112973	1.31763	polynucleotide kinase 3'-phosphatase	19	49859882	49878351	-1
NGT (Control)	ENSG00000115760	BIRC6	6	12	24	0.000128645	0.00515754	12	24	0.0721065	12.3862	baculoviral IAP repeat containing 6	2	32357028	32618899	1
NGT (Control)	ENSG00000173421	IHO1	6	12	24	0.000128645	0.00515754	12	24	0.182439	12.8903	interactor of HORMAD1 1	3	49198428	49258106	1
NGT (Control)	ENSG00000204371	EHMT2	18	12	24	0.000128645	0.00515754	24	12	0.121907	1.49025	euchromatic histone lysine methyltransferase 2	6	31879759	31897687	-1
NGT (Control)	ENSG00000100815	TRIP11	6	12	24	0.000135537	0.00532976	12	24	0.130819	13.4335	thyroid hormone receptor interactor 11	14	91965991	92040896	-1
NGT (Control)	ENSG00000101247	NDUFAF5	6	12	24	0.000135537	0.00532976	12	24	0.11596	10.4957	NADH:ubiquinone oxidoreductase complex assembly factor 5	20	13785007	13821580	1
NGT (Control)	ENSG00000123104	ITPR2	6	12	24	0.000135537	0.00532976	12	24	0.123032	13.4687	inositol 1,4,5-trisphosphate receptor type 2	12	26335352	26833194	-1
NGT (Control)	ENSG00000162688	AGL	6	12	24	0.000135537	0.00532976	12	24	0.121499	13.5523	amylo-alpha-1, 6-glucosidase, 4-alpha-glucanotransferase	1	99850361	99924023	1
NGT (Control)	ENSG00000188243	COMMD6	18	12	24	0.000135537	0.00532976	24	12	0.0766267	0.465586	COMM domain containing 6	13	75525219	75549439	-1
NGT (Control)	ENSG00000230207	RPL4P5	18	12	24	0.000135537	0.00532976	24	12	0.544922	1.9133	ribosomal protein L4 pseudogene 5	9	7477045	7478320	-1
NGT (Control)	ENSG00000269069	AC007842.1	6	12	24	0.000135537	0.00532976	12	24	0.482019	11.977	protein associated with topoisomerase II homolog 1 (yeast) (PATL1) pseudogene	19	40023384	40025502	-1
NGT (Control)	ENSG00000271840		6	12	24	0.000135537	0.00532976	12	24	0.70188	12.4593			#N/A	#N/A	#N/A
NGT (Control)	ENSG00000280077	AL353763.2	6	12	24	0.000135537	0.00532976	12	24	0.24529	13.6036	TEC	9	41012231	41014133	1
NGT (Control)	ENSG00000168159	RNF187	18	12	24	0.000139477	0.00543132	24	12	0.0802189	1.83319	ring finger protein 187	1	228487382	228496188	1
NGT (Control)	ENSG00000104228	TRIM35	18	12	24	0.000139589	0.00543132	24	12	0.0637679	1.61138	tripartite motif containing 35	8	27284886	27311272	-1
NGT (Control)	ENSG00000170892	TSEN34	18	12	24	0.000139589	0.00543132	24	12	0.0986904	1.8903	tRNA splicing endonuclease subunit 34	19	54189938	54194536	1
NGT (Control)	ENSG00000237877	LINC01473	6	12	24	0.000139589	0.00543132	12	24	0.421013	12.3329	long intergenic non-protein coding RNA 1473	2	186032884	186422432	-1
NGT (Control)	ENSG00000275763	ZNF516-DT	18	12	24	0.000139589	0.00543132	24	12	0.489738	23.476	ZNF516 divergent transcript	18	76495521	76498088	1
NGT (Control)	ENSG00000155016	CYP2U1	24	6	24	0.000140355	0.00543824	6	12	0.0250562	20.6805	cytochrome P450 family 2 subfamily U member 1	4	107931549	107953461	1
NGT (Control)	ENSG00000221963	APOL6	24	6	24	0.000140355	0.00543824	6	12	0.0874213	22.3308	apolipoprotein L6	22	35648446	35668404	1
NGT (Control)	ENSG00000151726	ACSL1	12	6	24	0.000141823	0.00548362	18	24	0.0781509	12.0779	acyl-CoA synthetase long chain family member 1	4	184755595	184826818	-1
NGT (Control)	ENSG00000197815	AC122129.1	6	6	24	0.000142493	0.00549804	12	18	0.337952	11.6818	novel transcript, antisense to TOM1L2	17	17858227	17860041	1
NGT (Control)	ENSG00000115183	TANC1	12	6	24	0.000146364	0.00563562	18	24	0.0510434	13.3	tetratricopeptide repeat, ankyrin repeat and coiled-coil containing 1	2	158968640	159232659	1
NGT (Control)	ENSG00000078061	ARAF	24	6	24	0.000147702	0.00566353	6	12	0.0581682	4.15608	A-Raf proto-oncogene, serine/threonine kinase	X	47561205	47571908	1
NGT (Control)	ENSG00000143418	CERS2	24	6	24	0.000147702	0.00566353	6	12	0.0692542	3.21724	ceramide synthase 2	1	150960583	150975003	-1
NGT (Control)	ENSG00000182481	KPNA2	24	12	24	0.000148305	0.00567489	6	18	0.169091	8.68724	karyopherin subunit alpha 2	17	68035636	68047364	1
NGT (Control)	ENSG00000138356	AOX1	24	6	24	0.000148617	0.00567508	6	12	0.00688447	0.696749	aldehyde oxidase 1	2	200586014	200677064	1
NGT (Control)	ENSG00000187079	TEAD1	6	6	24	0.000151061	0.00569777	12	18	0.0572718	12.422	TEA domain transcription factor 1	11	12674421	12944737	1
NGT (Control)	ENSG00000198932	GPRASP1	6	6	24	0.000151061	0.00569777	12	18	0.080973	14.5145	G protein-coupled receptor associated sorting protein 1	X	102651092	102659083	1
NGT (Control)	ENSG00000244879	GABPB1-AS1	6	6	24	0.000151061	0.00569777	12	18	0.126692	12.3132	GABPB1 antisense RNA 1	15	50354959	50372202	1
NGT (Control)	ENSG00000269982	AC018809.2	6	6	24	0.000151061	0.00569777	12	18	0.411833	7.31367	novel transcript, antisense to TMEM111	3	9958717	9962539	1
NGT (Control)	ENSG00000273319	AC058791.1	6	6	24	0.000151061	0.00569777	12	18	0.45484	10.0901	novel transcript	7	130936464	130939661	1
NGT (Control)	ENSG00000273363	AL353801.3	6	6	24	0.000151061	0.00569777	12	18	0.474253	8.75886	novel transcript	10	44958917	44959458	-1
NGT (Control)	ENSG00000100302	RASD2	6	12	24	0.000154899	0.00579523	12	24	0.361263	14.0123	RASD family member 2	22	35540831	35553999	1
NGT (Control)	ENSG00000104728	ARHGEF10	6	12	24	0.000154899	0.00579523	12	24	0.378732	12.475	Rho guanine nucleotide exchange factor 10	8	1823926	1958641	1
NGT (Control)	ENSG00000120693	SMAD9	6	12	24	0.000154899	0.00579523	12	24	0.170255	12.0696	SMAD family member 9	13	36844831	36920765	-1
NGT (Control)	ENSG00000187164	SHTN1	6	12	24	0.000154899	0.00579523	12	24	0.197154	11.77	shootin 1	10	116881477	117126586	-1
NGT (Control)	ENSG00000110446	SLC15A3	24	6	24	0.000161577	0.0059366	6	12	0.0475728	0.310214	solute carrier family 15 member 3	11	60937060	60952653	-1
NGT (Control)	ENSG00000261115	TMEM178B	24	6	24	0.000161577	0.0059366	6	12	0.0793507	0.597216	transmembrane protein 178B	7	141074064	141480380	1
NGT (Control)	ENSG00000103152	MPG	18	12	24	0.000162853	0.0059366	24	12	0.125946	0.189934	N-methylpurine DNA glycosylase	16	77007	85851	1
NGT (Control)	ENSG00000112514	CUTA	18	12	24	0.000162853	0.0059366	24	12	0.094989	1.31424	cutA divalent cation tolerance homolog	6	33416442	33418317	-1
NGT (Control)	ENSG00000114374	USP9Y	6	12	24	0.000162853	0.0059366	12	24	0.097687	12.5758	ubiquitin specific peptidase 9 Y-linked	Y	12537650	12860839	1
NGT (Control)	ENSG00000126777	KTN1	6	12	24	0.000162853	0.0059366	12	24	0.108145	13.7392	kinectin 1	14	55559072	55701526	1
NGT (Control)	ENSG00000138443	ABI2	6	12	24	0.000162853	0.0059366	12	24	0.059595	12.3365	abl interactor 2	2	203328280	203447728	1
NGT (Control)	ENSG00000167969	ECI1	18	12	24	0.000162853	0.0059366	24	12	0.133113	0.496193	enoyl-CoA delta isomerase 1	16	2239402	2252300	-1
NGT (Control)	ENSG00000170144	HNRNPA3	6	12	24	0.000162853	0.0059366	12	24	0.117767	13.0296	heterogeneous nuclear ribonucleoprotein A3	2	177212563	177223958	1
NGT (Control)	ENSG00000181467	RAP2B	18	12	24	0.000162853	0.0059366	24	12	0.0956706	0.366015	RAP2B, member of RAS oncogene family	3	153162226	153170627	1
NGT (Control)	ENSG00000184557	SOCS3	18	12	24	0.000162853	0.0059366	24	12	0.099925	1.0242	suppressor of cytokine signaling 3	17	78356778	78360077	-1
NGT (Control)	ENSG00000256667	KLRA1P	6	12	24	0.000162853	0.0059366	12	24	0.41217	12.7178	killer cell lectin like receptor A1, pseudogene	12	10588063	10599669	-1
NGT (Control)	ENSG00000269929	MIRLET7A1HG	6	12	24	0.000162853	0.0059366	12	24	0.553314	13.4285	miRlet-7a-1/let-7f-1/let-7d cluster host gene	9	94166258	94200902	1
NGT (Control)	ENSG00000198728	LDB1	18	12	24	0.000163382	0.00594414	24	12	0.0864826	22.854	LIM domain binding 1	10	102106489	102120368	-1
NGT (Control)	ENSG00000127511	SIN3B	6	12	24	0.000167373	0.00604176	12	24	0.0565378	11.2117	SIN3 transcription regulator family member B	19	16829398	16880353	1
NGT (Control)	ENSG00000136828	RALGPS1	6	12	24	0.000167373	0.00604176	12	24	0.196353	10.3273	Ral GEF with PH domain and SH3 binding motif 1	9	126914774	127223166	1
NGT (Control)	ENSG00000162971	TYW5	6	12	24	0.000167373	0.00604176	12	24	0.114175	13.7958	tRNA-yW synthesizing protein 5	2	199928913	199955736	-1
NGT (Control)	ENSG00000197956	S100A6	18	12	24	0.000167373	0.00604176	24	12	0.0895652	23.7113	S100 calcium binding protein A6	1	153534599	153536244	-1
NGT (Control)	ENSG00000115306	SPTBN1	6	6	24	0.000167926	0.00604992	12	18	0.027057	11.8358	spectrin beta, non-erythrocytic 1	2	54456317	54671446	1
NGT (Control)	ENSG00000145632	PLK2	18	6	24	0.000169168	0.00607101	24	6	0.0713512	21.37	polo like kinase 2	5	58453982	58460139	-1
NGT (Control)	ENSG00000175906	ARL4D	18	6	24	0.000169168	0.00607101	24	6	0.109099	21.2643	ADP ribosylation factor like GTPase 4D	17	43398993	43401137	1
NGT (Control)	ENSG00000127863	TNFRSF19	24	6	24	0.000170471	0.00609996	6	12	0.178717	3.13302	TNF receptor superfamily member 19	13	23570370	23676104	1
NGT (Control)	ENSG00000117533	VAMP4	12	6	24	0.000170662	0.00609996	18	24	0.0799082	13.7651	vesicle associated membrane protein 4	1	171700160	171742074	-1
NGT (Control)	ENSG00000119138	KLF9	18	6	24	0.000170965	0.00609996	24	6	0.0611154	22.2058	Kruppel like factor 9	9	70384597	70414624	-1
NGT (Control)	ENSG00000172765	TMCC1	6	6	24	0.000178218	0.00632168	12	18	0.031338	11.2943	transmembrane and coiled-coil domain family 1	3	129647792	129893606	-1
NGT (Control)	ENSG00000250208	FZD10-AS1	6	6	24	0.000178218	0.00632168	12	18	0.229196	7.85627	FZD10 antisense divergent transcript	12	130144315	130162256	-1
NGT (Control)	ENSG00000120254	MTHFD1L	24	12	24	0.000178379	0.00632168	6	18	0.059865	5.11099	methylenetetrahydrofolate dehydrogenase (NADP+ dependent) 1 like	6	150865679	151101887	1
NGT (Control)	ENSG00000227953	LINC01341	6	6	24	0.00017889	0.00632168	12	18	0.466901	10.0496	long intergenic non-protein coding RNA 1341	1	246775880	246792385	1
NGT (Control)	ENSG00000279880	AC134407.3	6	6	24	0.00017889	0.00632168	12	18	0.555265	8.86984	TEC	17	67973934	67976072	1
NGT (Control)	ENSG00000214106	PAXIP1-AS2	6	6	24	0.00018125	0.00639288	12	18	0.125592	11.7729	PAXIP1 antisense RNA 2	7	154928460	154952188	1
NGT (Control)	ENSG00000114423	CBLB	6	12	24	0.000186118	0.00651751	12	24	0.117086	11.7172	Cbl proto-oncogene B	3	105655461	105869552	-1
NGT (Control)	ENSG00000145725	PPIP5K2	6	12	24	0.000186118	0.00651751	12	24	0.104045	12.6916	diphosphoinositol pentakisphosphate kinase 2	5	103120149	103212799	1
NGT (Control)	ENSG00000225399	AC121247.1	6	12	24	0.000186118	0.00651751	12	24	0.622311	12.6261	novel transcript	3	49260085	49261316	1
NGT (Control)	ENSG00000119280	C1orf198	18	6	24	0.000186194	0.00651751	24	6	0.0213036	3.67916	chromosome 1 open reading frame 198	1	230837119	230869589	-1
NGT (Control)	ENSG00000104960	PTOV1	24	6	24	0.000193892	0.00668323	6	12	0.03902	0.20469	PTOV1 extended AT-hook containing adaptor protein	19	49850735	49860744	1
NGT (Control)	ENSG00000105701	FKBP8	18	12	24	0.000195268	0.00668323	24	12	0.0901989	0.61411	FKBP prolyl isomerase 8	19	18531751	18544077	-1
NGT (Control)	ENSG00000115524	SF3B1	6	12	24	0.000195268	0.00668323	12	24	0.0841411	13.1036	splicing factor 3b subunit 1	2	197388515	197435079	-1
NGT (Control)	ENSG00000131408	NR1H2	18	12	24	0.000195268	0.00668323	24	12	0.118218	0.330557	nuclear receptor subfamily 1 group H member 2	19	50329653	50383388	1
NGT (Control)	ENSG00000161016	RPL8	18	12	24	0.000195268	0.00668323	24	12	0.0811583	1.19249	ribosomal protein L8	8	144789765	144792587	-1
NGT (Control)	ENSG00000163171	CDC42EP3	6	12	24	0.000195268	0.00668323	12	24	0.0694883	12.4631	CDC42 effector protein 3	2	37641882	37738468	-1
NGT (Control)	ENSG00000171988	JMJD1C	6	12	24	0.000195268	0.00668323	12	24	0.113129	13.5506	jumonji domain containing 1C	10	63167221	63521850	-1
NGT (Control)	ENSG00000188921	HACD4	6	12	24	0.000195268	0.00668323	12	24	0.148578	13.1935	3-hydroxyacyl-CoA dehydratase 4	9	20999509	21031640	-1
NGT (Control)	ENSG00000215712	TMEM242	18	12	24	0.000195268	0.00668323	24	12	0.0736412	0.442037	transmembrane protein 242	6	157289025	157323601	-1
NGT (Control)	ENSG00000235587	GAPDHP65	18	12	24	0.000195268	0.00668323	24	12	0.431886	23.3547	glyceraldehyde 3 phosphate dehydrogenase pseudogene 65	X	46439709	46440714	-1
NGT (Control)	ENSG00000239653	PSMD6-AS2	6	12	24	0.000195268	0.00668323	12	24	0.512357	12.9578	PSMD6 antisense RNA 2	3	64004022	64012148	1
NGT (Control)	ENSG00000247828	TMEM161B-AS1	6	12	24	0.000195268	0.00668323	12	24	0.235169	12.9502	TMEM161B antisense RNA 1	5	88268891	88439337	1
NGT (Control)	ENSG00000163815	CLEC3B	24	6	24	0.000195718	0.00668623	6	12	0.0419788	0.102716	C-type lectin domain family 3 member B	3	45001548	45036071	1
NGT (Control)	ENSG00000204209	DAXX	18	12	24	0.000196158	0.00668892	24	12	0.0704981	0.540532	death domain associated protein	6	33318558	33323016	-1
NGT (Control)	ENSG00000165424	ZCCHC24	24	6	24	0.000197709	0.00672938	6	12	0.0754	0.59801	zinc finger CCHC-type containing 24	10	79382325	79445624	-1
NGT (Control)	ENSG00000126351	THRA	18	6	24	0.000198595	0.00674711	24	6	0.0633357	20.5463	thyroid hormone receptor alpha	17	40058290	40093867	1
NGT (Control)	ENSG00000236552	RPL13AP5	18	12	24	0.000199289	0.00675827	24	12	0.167193	23.2579	ribosomal protein L13a pseudogene 5	10	96750288	96750899	1
NGT (Control)	ENSG00000132549	VPS13B	6	12	24	0.000200272	0.00677916	12	24	0.0741248	12.6648	vacuolar protein sorting 13 homolog B	8	99013266	99877580	1
NGT (Control)	ENSG00000137502	RAB30	18	6	24	0.000201397	0.0068048	24	6	0.0709999	23.834	RAB30, member RAS oncogene family	11	82973133	83071923	-1
NGT (Control)	ENSG00000170962	PDGFD	12	6	24	0.000204909	0.00691083	18	24	0.240236	14.4014	platelet derived growth factor D	11	103907189	104164379	-1
NGT (Control)	ENSG00000215414	PSMA6P1	6	6	24	0.000211459	0.00710578	12	18	0.397005	9.57207	proteasome subunit alpha 6 pseudogene 1	Y	13286638	13287378	1
NGT (Control)	ENSG00000260007	AC107871.1	6	6	24	0.000211459	0.00710578	12	18	0.50316	9.51587	novel protein	15	68184032	68229718	-1
NGT (Control)	ENSG00000139567	ACVRL1	24	6	24	0.00021332	0.00712953	6	12	0.0250163	20.898	activin A receptor like type 1	12	51906908	51923361	1
NGT (Control)	ENSG00000166349	RAG1	6	6	24	0.000213862	0.00712953	12	18	0.332884	9.92735	recombination activating 1	11	36510709	36593156	1
NGT (Control)	ENSG00000251474	RPL32P3	6	6	24	0.000213862	0.00712953	12	18	0.0702036	11.7986	ribosomal protein L32 pseudogene 3	3	129382922	129399655	-1
NGT (Control)	ENSG00000161692	DBF4B	24	12	24	0.000214094	0.00712953	6	18	0.262745	8.38839	DBF4 zinc finger B	17	44708608	44752264	1
NGT (Control)	ENSG00000228073	AC133106.1	24	12	24	0.000214094	0.00712953	6	18	0.743266	7.34616	novel transcript	2	189095063	189096158	1
NGT (Control)	ENSG00000087076	HSD17B14	24	6	24	0.000222926	0.00730001	6	12	0.487078	0.25008	hydroxysteroid 17-beta dehydrogenase 14	19	48813018	48836510	-1
NGT (Control)	ENSG00000126934	MAP2K2	24	6	24	0.000222926	0.00730001	6	12	0.0937305	1.19752	mitogen-activated protein kinase kinase 2	19	4090321	4124122	-1
NGT (Control)	ENSG00000157353	FCSK	24	6	24	0.000222926	0.00730001	6	12	0.0707736	3.63028	fucose kinase	16	70454595	70480274	1
NGT (Control)	ENSG00000185909	KLHDC8B	24	6	24	0.000222926	0.00730001	6	12	0.126897	2.20789	kelch domain containing 8B	3	49171598	49176486	1
NGT (Control)	ENSG00000056558	TRAF1	6	12	24	0.000223163	0.00730001	12	24	0.0903225	13.8675	TNF receptor associated factor 1	9	120902393	120929173	-1
NGT (Control)	ENSG00000103005	USB1	6	12	24	0.000223163	0.00730001	12	24	0.212181	12.1839	U6 snRNA biogenesis phosphodiesterase 1	16	57999546	58021618	1
NGT (Control)	ENSG00000113615	SEC24A	6	12	24	0.000223163	0.00730001	12	24	0.100088	12.8045	SEC24 homolog A, COPII coat complex component	5	134648785	134727909	1
NGT (Control)	ENSG00000165288	BRWD3	6	12	24	0.000223163	0.00730001	12	24	0.113922	12.7799	bromodomain and WD repeat domain containing 3	X	80669503	80809877	-1
NGT (Control)	ENSG00000168675	LDLRAD4	6	12	24	0.000223163	0.00730001	12	24	0.268776	13.6275	low density lipoprotein receptor class A domain containing 4	18	13217498	13652755	1
NGT (Control)	ENSG00000258424	AL512791.1	6	12	24	0.000223163	0.00730001	12	24	0.426592	13.1999	novel transcript, antisense to CALM1	14	90402523	90405235	-1
NGT (Control)	ENSG00000133612	AGAP3	24	6	24	0.000226207	0.00737348	6	12	0.0633468	3.04472	ArfGAP with GTPase domain, ankyrin repeat and PH domain 3	7	151085831	151144436	1
NGT (Control)	ENSG00000167468	GPX4	24	6	24	0.000226207	0.00737348	6	12	0.102319	0.616783	glutathione peroxidase 4	19	1103926	1106791	1
NGT (Control)	ENSG00000197746	PSAP	18	6	24	0.000232743	0.0074198	24	6	0.0381798	22.046	prosaposin	10	71816298	71851325	-1
NGT (Control)	ENSG00000012983	MAP4K5	6	12	24	0.00023365	0.0074198	12	24	0.0784784	12.7997	mitogen-activated protein kinase kinase kinase kinase 5	14	50418501	50561126	-1
NGT (Control)	ENSG00000105229	PIAS4	18	12	24	0.00023365	0.0074198	24	12	0.145457	0.180656	protein inhibitor of activated STAT 4	19	4007736	4039386	1
NGT (Control)	ENSG00000110172	CHORDC1	6	12	24	0.00023365	0.0074198	12	24	0.128257	12.8106	cysteine and histidine rich domain containing 1	11	90200429	90223077	-1
NGT (Control)	ENSG00000125520	SLC2A4RG	18	12	24	0.00023365	0.0074198	24	12	0.119431	0.762297	SLC2A4 regulator	20	63739776	63744050	1
NGT (Control)	ENSG00000132481	TRIM47	18	12	24	0.00023365	0.0074198	24	12	0.22972	23.8913	tripartite motif containing 47	17	75874164	75878581	-1
NGT (Control)	ENSG00000133401	PDZD2	6	12	24	0.00023365	0.0074198	12	24	0.399149	10.9684	PDZ domain containing 2	5	31639131	32110932	1
NGT (Control)	ENSG00000160948	VPS28	18	12	24	0.00023365	0.0074198	24	12	0.10567	0.531332	VPS28 subunit of ESCRT-I	8	144423601	144428563	-1
NGT (Control)	ENSG00000162613	FUBP1	6	12	24	0.00023365	0.0074198	12	24	0.0916243	11.9527	far upstream element binding protein 1	1	77944055	77979110	-1
NGT (Control)	ENSG00000177700	POLR2L	18	12	24	0.00023365	0.0074198	24	12	0.119347	0.449955	RNA polymerase II, I and III subunit L	11	837356	842529	-1
NGT (Control)	ENSG00000187391	MAGI2	6	12	24	0.00023365	0.0074198	12	24	0.215889	12.9236	membrane associated guanylate kinase, WW and PDZ domain containing 2	7	78017055	79453667	-1
NGT (Control)	ENSG00000196357	ZNF565	18	12	24	0.00023365	0.0074198	24	12	0.119899	23.2177	zinc finger protein 565	19	36182276	36246257	-1
NGT (Control)	ENSG00000237298	TTN-AS1	6	12	24	0.00023365	0.0074198	12	24	0.199279	13.3686	TTN antisense RNA 1	2	178521183	178779963	1
NGT (Control)	ENSG00000240356	RPL23AP7	18	12	24	0.00023365	0.0074198	24	12	0.107294	1.0501	ribosomal protein L23a pseudogene 7	2	113610502	113627090	-1
NGT (Control)	ENSG00000278893	AC010533.1	6	12	24	0.00023365	0.0074198	12	24	0.556331	10.3728	novel transcript	16	64981123	64983227	-1
NGT (Control)	ENSG00000123095	BHLHE41	18	6	24	0.000236836	0.0074952	24	6	0.190448	20.6222	basic helix-loop-helix family member e41	12	26120030	26125037	-1
NGT (Control)	ENSG00000148225	WDR31	18	6	24	0.000236836	0.0074952	24	6	0.132113	20.3262	WD repeat domain 31	9	113313222	113340298	-1
NGT (Control)	ENSG00000131748	STARD3	18	12	24	0.000239146	0.00752965	24	12	0.101605	0.689507	StAR related lipid transfer domain containing 3	17	39637090	39664201	1
NGT (Control)	ENSG00000198171	DDRGK1	18	12	24	0.000239146	0.00752965	24	12	0.11306	1.40925	DDRGK domain containing 1	20	3190350	3204685	-1
NGT (Control)	ENSG00000204623	ZNRD1ASP	6	12	24	0.000239146	0.00752965	12	24	0.164965	11.4738	zinc ribbon domain containing 1 antisense, pseudogene	6	30001011	30061640	-1
NGT (Control)	ENSG00000158486	DNAH3	6	6	24	0.000241667	0.00759607	12	18	0.348545	7.0657	dynein axonemal heavy chain 3	16	20933111	21159441	-1
NGT (Control)	ENSG00000071967	CYBRD1	24	6	24	0.000244647	0.0076511	6	12	0.0254268	19.9549	cytochrome b reductase 1	2	171522247	171558129	1
NGT (Control)	ENSG00000163364	LINC01116	24	12	24	0.000244679	0.0076511	6	18	0.281211	8.88589	long intergenic non-protein coding RNA 1116	2	176629572	176637931	-1
NGT (Control)	ENSG00000070501	POLB	12	6	24	0.000245488	0.0076511	18	24	0.110379	13.4759	DNA polymerase beta	8	42338454	42371808	1
NGT (Control)	ENSG00000146373	RNF217	12	6	24	0.000245488	0.0076511	18	24	0.0782637	12.9832	ring finger protein 217	6	124962545	125092633	1
NGT (Control)	ENSG00000166261	ZNF202	12	6	24	0.000245488	0.0076511	18	24	0.0813477	14.5045	zinc finger protein 202	11	123723914	123741675	-1
NGT (Control)	ENSG00000143819	EPHX1	6	6	24	0.000246792	0.0076788	12	18	0.0550758	7.23602	epoxide hydrolase 1	1	225810124	225845563	1
NGT (Control)	ENSG00000161912	ADCY10P1	6	6	24	0.000249506	0.00772423	12	18	0.419861	9.00889	ADCY10 pseudogene 1	6	41101022	41140835	1
NGT (Control)	ENSG00000171121	KCNMB3	6	6	24	0.000249506	0.00772423	12	18	0.244985	7.53489	potassium calcium-activated channel subfamily M regulatory beta subunit 3	3	179236691	179267002	-1
NGT (Control)	ENSG00000213462	ERV3-1	6	6	24	0.000249506	0.00772423	12	18	0.112743	12.0084	endogenous retrovirus group 3 member 1, envelope	7	64990356	65006743	-1
NGT (Control)	ENSG00000265972	TXNIP	12	6	24	0.000250038	0.00772776	18	24	0.0325936	18.448	thioredoxin interacting protein	1	145992435	145996579	-1
NGT (Control)	ENSG00000196312	MFSD14C	6	6	24	0.000251889	0.00777197	12	18	0.0684869	11.1107	major facilitator superfamily domain containing 14C	9	96887373	97013708	-1
NGT (Control)	ENSG00000150977	RILPL2	24	6	24	0.000255984	0.00787203	6	12	0.1184	1.9222	Rab interacting lysosomal protein like 2	12	123415039	123436684	-1
NGT (Control)	ENSG00000254221	PCDHGB1	24	6	24	0.000255984	0.00787203	6	12	0.316396	2.93282	protocadherin gamma subfamily B, 1	5	141350102	141512979	1
NGT (Control)	ENSG00000101447	FAM83D	24	12	24	0.000256418	0.00787228	6	18	0.3569	7.33497	family with sequence similarity 83 member D	20	38926312	38953106	1
NGT (Control)	ENSG00000073060	SCARB1	24	6	24	0.00026008	0.00794511	6	12	0.108875	3.04119	scavenger receptor class B member 1	12	124776856	124882668	-1
NGT (Control)	ENSG00000155254	MARVELD1	24	6	24	0.00026008	0.00794511	6	12	0.100726	2.67144	MARVEL domain containing 1	10	97713173	97718150	1
NGT (Control)	ENSG00000176946	THAP4	24	6	24	0.00026008	0.00794511	6	12	0.0815505	1.04301	THAP domain containing 4	2	241584405	241637158	-1
NGT (Control)	ENSG00000050730	TNIP3	24	12	24	0.000262684	0.00799823	6	18	0.569755	8.24602	TNFAIP3 interacting protein 3	4	121131408	121227466	-1
NGT (Control)	ENSG00000246731	MGC16275	24	12	24	0.000262684	0.00799823	6	18	0.593921	6.80915	uncharacterized protein MGC16275	17	74209980	74213342	-1
NGT (Control)	ENSG00000100941	PNN	6	12	24	0.000267029	0.00809054	12	24	0.108173	12.3936	pinin, desmosome associated protein	14	39175183	39183220	1
NGT (Control)	ENSG00000131018	SYNE1	6	12	24	0.000267029	0.00809054	12	24	0.0806514	12.8611	spectrin repeat containing nuclear envelope protein 1	6	152121684	152637801	-1
NGT (Control)	ENSG00000175893	ZDHHC21	6	12	24	0.000267029	0.00809054	12	24	0.103212	12.7253	zinc finger DHHC-type palmitoyltransferase 21	9	14611071	14693432	-1
NGT (Control)	ENSG00000070540	WIPI1	18	6	24	0.000272303	0.00823684	24	6	0.0477893	20.6328	WD repeat domain, phosphoinositide interacting 1	17	68420948	68457513	-1
NGT (Control)	ENSG00000160932	LY6E	24	6	24	0.000277967	0.00827223	6	12	0.0898239	0.338821	lymphocyte antigen 6 family member E	8	143017982	143023832	1
NGT (Control)	ENSG00000128059	PPAT	18	6	24	0.000278033	0.00827223	24	6	0.0614736	19.541	phosphoribosyl pyrophosphate amidotransferase	4	56393362	56435615	-1
NGT (Control)	ENSG00000100739	BDKRB1	18	12	24	0.000279004	0.00827223	24	12	0.261844	1.78552	bradykinin receptor B1	14	96256210	96268967	1
NGT (Control)	ENSG00000128656	CHN1	6	12	24	0.000279004	0.00827223	12	24	0.10073	12.9675	chimerin 1	2	174798809	175005381	-1
NGT (Control)	ENSG00000141699	RETREG3	18	12	24	0.000279004	0.00827223	24	12	0.0492088	1.45094	reticulophagy regulator family member 3	17	42579513	42610623	-1
NGT (Control)	ENSG00000155657	TTN	6	12	24	0.000279004	0.00827223	12	24	0.234605	13.1799	titin	2	178525989	178830802	-1
NGT (Control)	ENSG00000163539	CLASP2	6	12	24	0.000279004	0.00827223	12	24	0.059877	10.8482	cytoplasmic linker associated protein 2	3	33496245	33718356	-1
NGT (Control)	ENSG00000242086	MUC20-OT1	6	12	24	0.000279004	0.00827223	12	24	0.107964	11.8127	MUC20 overlapping transcript	3	195658062	195739964	1
NGT (Control)	ENSG00000243176	AC092944.1	6	12	24	0.000279004	0.00827223	12	24	0.419343	13.6776	novel transcript	3	157174201	157381265	1
NGT (Control)	ENSG00000257151		6	12	24	0.000279004	0.00827223	12	24	0.227729	13.9047			#N/A	#N/A	#N/A
NGT (Control)	ENSG00000279283	AC131009.4	6	12	24	0.000279004	0.00827223	12	24	0.436952	12.3142	novel transcript	12	131896500	131898239	1
NGT (Control)	ENSG00000285130	AL358113.1	6	12	24	0.000279004	0.00827223	12	24	0.562557	10.7819	novel protein	9	69035747	69255187	1
NGT (Control)	ENSG00000173548	SNX33	18	6	24	0.000279292	0.00827223	24	6	0.0986156	21.2363	sorting nexin 33	15	75647912	75662301	1
NGT (Control)	ENSG00000137054	POLR1E	24	6	24	0.000280226	0.00827338	6	12	0.0383008	2.64894	RNA polymerase I subunit E	9	37485948	37503697	1
NGT (Control)	ENSG00000142657	PGD	24	6	24	0.000280226	0.00827338	6	12	0.040906	5.29442	phosphogluconate dehydrogenase	1	10398592	10420511	1
NGT (Control)	ENSG00000239213	NCK1-DT	6	6	24	0.000281673	0.00830283	12	18	0.676499	10.1435	NCK1 divergent transcript	3	136835345	136862618	-1
NGT (Control)	ENSG00000102287	GABRE	6	12	24	0.000284987	0.00837381	12	24	0.140858	11.9564	gamma-aminobutyric acid type A receptor subunit epsilon	X	151953124	151974680	-1
NGT (Control)	ENSG00000215187	FAM166B	18	12	24	0.000284987	0.00837381	24	12	0.448332	23.1624	family with sequence similarity 166 member B	9	35561831	35563899	-1
NGT (Control)	ENSG00000131653	TRAF7	24	6	24	0.000293576	0.00851303	6	12	0.0404805	1.37329	TNF receptor associated factor 7	16	2155698	2178129	1
NGT (Control)	ENSG00000137221	TJAP1	24	6	24	0.000293576	0.00851303	6	12	0.0437236	5.41063	tight junction associated protein 1	6	43477523	43506556	1
NGT (Control)	ENSG00000186501	TMEM222	24	6	24	0.000293576	0.00851303	6	12	0.0676594	1.73181	transmembrane protein 222	1	27322145	27336400	1
NGT (Control)	ENSG00000076344	RGS11	6	6	24	0.00029387	0.00851303	12	18	0.34584	8.57279	regulator of G protein signaling 11	16	268301	275980	-1
NGT (Control)	ENSG00000154874	CCDC144B	6	6	24	0.00029387	0.00851303	12	18	0.270936	9.00617	coiled-coil domain containing 144B (pseudogene)	17	18537800	18625617	-1
NGT (Control)	ENSG00000169760	NLGN1	6	6	24	0.00029387	0.00851303	12	18	0.169004	9.8819	neuroligin 1	3	173396284	174286644	1
NGT (Control)	ENSG00000241644	INMT	6	6	24	0.00029387	0.00851303	12	18	0.445568	8.84677	indolethylamine N-methyltransferase	7	30697985	30757602	1
NGT (Control)	ENSG00000255043	NAV2-AS5	6	6	24	0.00029387	0.00851303	12	18	0.454481	10.1397	NAV2 antisense RNA 5	11	19502672	19507229	-1
NGT (Control)	ENSG00000257354	AC048341.1	6	6	24	0.00029387	0.00851303	12	18	0.140982	10.4381	novel transcript	12	62602752	62622213	1
NGT (Control)	ENSG00000173517	PEAK1	12	6	24	0.000297619	0.00859752	18	24	0.0822993	14.8835	pseudopodium enriched atypical kinase 1	15	77100656	77420144	-1
NGT (Control)	ENSG00000128272	ATF4	24	6	24	0.000298648	0.00859752	6	12	0.0708281	22.7699	activating transcription factor 4	22	39519695	39522683	1
NGT (Control)	ENSG00000143570	SLC39A1	24	6	24	0.000298648	0.00859752	6	12	0.072803	1.89385	solute carrier family 39 member 1	1	153959099	153968184	-1
NGT (Control)	ENSG00000204231	RXRB	24	6	24	0.000298648	0.00859752	6	12	0.0255331	1.27659	retinoid X receptor beta	6	33193588	33200665	-1
NGT (Control)	ENSG00000188001	TPRG1	12	6	24	0.000300046	0.00862433	18	24	0.118023	9.23647	tumor protein p63 regulated 1	3	188947214	189325304	1
NGT (Control)	ENSG00000233016	SNHG7	18	12	24	0.00030223	0.00867362	24	12	0.119351	0.661314	small nucleolar RNA host gene 7	9	136721366	136728184	-1
NGT (Control)	ENSG00000161091	MFSD12	24	12	24	0.000306465	0.00876793	6	18	0.0738327	5.42084	major facilitator superfamily domain containing 12	19	3538261	3574290	-1
NGT (Control)	ENSG00000237276	ANO7L1	24	12	24	0.000306465	0.00876793	6	18	0.316178	5.27571	anoctamin 7 like 1 (pseudogene)	1	16215909	16228027	-1
NGT (Control)	ENSG00000162998	FRZB	18	6	24	0.000318054	0.00903866	24	6	0.106491	22.166	frizzled related protein	2	182833275	182866637	-1
NGT (Control)	ENSG00000196616	ADH1B	18	6	24	0.000318054	0.00903866	24	6	0.291711	19.0717	alcohol dehydrogenase 1B (class I), beta polypeptide	4	99304971	99352760	-1
NGT (Control)	ENSG00000040275	SPDL1	6	12	24	0.000318862	0.00903866	12	24	0.210735	11.89	spindle apparatus coiled-coil protein 1	5	169583636	169604778	1
NGT (Control)	ENSG00000080200	CRYBG3	6	12	24	0.000318862	0.00903866	12	24	0.102537	13.022	crystallin beta-gamma domain containing 3	3	97822011	97944984	1
NGT (Control)	ENSG00000140990	NDUFB10	18	12	24	0.000318862	0.00903866	24	12	0.0768914	1.0531	NADH:ubiquinone oxidoreductase subunit B10	16	1959538	1961975	1
NGT (Control)	ENSG00000174370	C11orf45	18	12	24	0.000318862	0.00903866	24	12	0.342644	1.01623	chromosome 11 open reading frame 45	11	128899565	128906035	-1
NGT (Control)	ENSG00000138496	PARP9	24	6	24	0.000320582	0.00907351	6	12	0.0885407	22.383	poly(ADP-ribose) polymerase family member 9	3	122527924	122564577	-1
NGT (Control)	ENSG00000266053	NDUFV2-AS1	18	6	24	0.00032584	0.00915594	24	6	0.0988065	23.1031	NDUFV2 antisense RNA 1	18	9121265	9136645	-1
NGT (Control)	ENSG00000164305	CASP3	18	6	24	0.000326764	0.00915594	24	6	0.0467109	21.0261	caspase 3	4	184627696	184649509	-1
NGT (Control)	ENSG00000251171	AC096741.1	6	6	24	0.000328618	0.00915594	12	18	0.632117	11.0593	novel transcript	4	169201794	169220349	1
NGT (Control)	ENSG00000078403	MLLT10	6	12	24	0.000332485	0.00915594	12	24	0.0832382	13.4557	MLLT10 histone lysine methyltransferase DOT1L cofactor	10	21524646	21743630	1
NGT (Control)	ENSG00000104419	NDRG1	18	12	24	0.000332485	0.00915594	24	12	0.106333	22.8056	N-myc downstream regulated 1	8	133237175	133302022	-1
NGT (Control)	ENSG00000113593	PPWD1	6	12	24	0.000332485	0.00915594	12	24	0.0829314	13.1437	peptidylprolyl isomerase domain and WD repeat containing 1	5	65563236	65587549	1
NGT (Control)	ENSG00000119397	CNTRL	6	12	24	0.000332485	0.00915594	12	24	0.159516	11.2145	centriolin	9	121074753	121177610	1
NGT (Control)	ENSG00000124659	TBCC	18	12	24	0.000332485	0.00915594	24	12	0.114253	0.296867	tubulin folding cofactor C	6	42744498	42746103	-1
NGT (Control)	ENSG00000148516	ZEB1	6	12	24	0.000332485	0.00915594	12	24	0.0878988	13.5863	zinc finger E-box binding homeobox 1	10	31318495	31529814	1
NGT (Control)	ENSG00000154380	ENAH	6	12	24	0.000332485	0.00915594	12	24	0.0818263	13.3053	ENAH actin regulator	1	225486835	225653142	-1
NGT (Control)	ENSG00000164663	USP49	6	12	24	0.000332485	0.00915594	12	24	0.398426	12.8409	ubiquitin specific peptidase 49	6	41789896	41895361	-1
NGT (Control)	ENSG00000166681	BEX3	18	12	24	0.000332485	0.00915594	24	12	0.0793336	0.446004	brain expressed X-linked 3	X	103376395	103378164	1
NGT (Control)	ENSG00000171148	TADA3	18	12	24	0.000332485	0.00915594	24	12	0.0557906	0.526487	transcriptional adaptor 3	3	9779860	9793011	-1
NGT (Control)	ENSG00000180879	SSR4	18	12	24	0.000332485	0.00915594	24	12	0.0767057	0.70046	signal sequence receptor subunit 4	X	153793516	153798499	1
NGT (Control)	ENSG00000185344	ATP6V0A2	6	12	24	0.000332485	0.00915594	12	24	0.0721397	12.7074	ATPase H+ transporting V0 subunit a2	12	123712353	123761755	1
NGT (Control)	ENSG00000197557	TTC30A	18	12	24	0.000332485	0.00915594	24	12	0.093936	0.29238	tetratricopeptide repeat domain 30A	2	177612999	177618742	-1
NGT (Control)	ENSG00000273018	FAM106A	6	12	24	0.000332485	0.00915594	12	24	0.239592	11.4774	family with sequence similarity 106 member A	17	18511221	18551705	-1
NGT (Control)	ENSG00000079691	CARMIL1	12	6	24	0.000335205	0.00915594	18	24	0.0470532	15.1289	capping protein regulator and myosin 1 linker 1	6	25279078	25620530	1
NGT (Control)	ENSG00000071051	NCK2	24	6	24	0.000336271	0.00915594	6	12	0.0618122	1.46534	NCK adaptor protein 2	2	105744912	105894274	1
NGT (Control)	ENSG00000115267	IFIH1	24	6	24	0.000336271	0.00915594	6	12	0.128534	22.9744	interferon induced with helicase C domain 1	2	162267074	162318684	-1
NGT (Control)	ENSG00000166741	NNMT	24	6	24	0.000336271	0.00915594	6	12	0.0615349	22.754	nicotinamide N-methyltransferase	11	114257787	114313536	1
NGT (Control)	ENSG00000171703	TCEA2	24	6	24	0.000336271	0.00915594	6	12	0.0574911	4.36418	transcription elongation factor A2	20	64049836	64072347	1
NGT (Control)	ENSG00000182326	C1S	24	6	24	0.000337289	0.00915594	6	12	0.0447503	19.2819	complement C1s	12	6988259	7071032	1
NGT (Control)	ENSG00000105497	ZNF175	6	12	24	0.000338929	0.00915594	12	24	0.0851625	10.8693	zinc finger protein 175	19	51571283	51592510	1
NGT (Control)	ENSG00000157107	FCHO2	6	12	24	0.000338929	0.00915594	12	24	0.116125	13.7595	FCH and mu domain containing endocytic adaptor 2	5	72956041	73090522	1
NGT (Control)	ENSG00000162664	ZNF326	6	12	24	0.000338929	0.00915594	12	24	0.175264	13.8941	zinc finger protein 326	1	89995110	90035533	1
NGT (Control)	ENSG00000227925	LINC01655	18	12	24	0.000338929	0.00915594	24	12	0.509187	2.38948	long intergenic non-protein coding RNA 1655	1	221819842	221840717	-1
NGT (Control)	ENSG00000240207	AC080013.1	6	12	24	0.000338929	0.00915594	12	24	0.382876	10.413	novel transcript, antisense to RARRES1	3	158732263	158784070	1
NGT (Control)	ENSG00000251682	AC122718.2	6	12	24	0.000338929	0.00915594	12	24	0.614505	9.87382	DEAD (Asp-Glu-Ala-Asp) box polypeptide 25 (DDX25) pseudogene	5	61347126	61347716	1
NGT (Control)	ENSG00000279530	AC092881.1	6	12	24	0.000338929	0.00915594	12	24	0.33193	9.43765	TEC	12	70321542	70324274	-1
NGT (Control)	ENSG00000109458	GAB1	6	6	24	0.000339347	0.00915594	12	18	0.0407259	8.61362	GRB2 associated binding protein 1	4	143336762	143474568	1
NGT (Control)	ENSG00000226711	FAM66C	6	6	24	0.000339347	0.00915594	12	18	0.119754	6.68262	family with sequence similarity 66 member C	12	8180209	8216151	1
NGT (Control)	ENSG00000071553	ATP6AP1	24	6	24	0.000342506	0.00920086	6	12	0.0509888	0.0667264	ATPase H+ transporting accessory protein 1	X	154428633	154436516	1
NGT (Control)	ENSG00000117543	DPH5	24	6	24	0.000342506	0.00920086	6	12	0.0518365	0.514285	diphthamide biosynthesis 5	1	100989623	101026088	-1
NGT (Control)	ENSG00000175538	KCNE3	24	6	24	0.000342506	0.00920086	6	12	0.465137	0.78404	potassium voltage-gated channel subfamily E regulatory subunit 3	11	74454841	74467729	-1
NGT (Control)	ENSG00000157890	MEGF11	6	6	24	0.000345509	0.00921456	12	18	0.308329	8.11969	multiple EGF like domains 11	15	65895079	66253747	-1
NGT (Control)	ENSG00000223642	AC008277.1	6	6	24	0.000345509	0.00921456	12	18	0.489035	9.36828	novel transcript, antisense to BAZ2B	2	159386367	159404636	1
NGT (Control)	ENSG00000235381	AL596202.1	6	6	24	0.000345509	0.00921456	12	18	0.552552	7.9919	novel transcript	6	155253139	155256724	-1
NGT (Control)	ENSG00000264112	AC015813.1	6	6	24	0.000345509	0.00921456	12	18	0.199614	11.9576	novel transcript	17	57989039	57994850	-1
NGT (Control)	ENSG00000270392	PFN1P2	6	6	24	0.000345509	0.00921456	12	18	0.294758	7.90599	profilin 1 pseudogene 2	1	120432204	120434052	-1
NGT (Control)	ENSG00000137193	PIM1	6	6	24	0.000347575	0.00925632	12	18	0.152531	10.7042	Pim-1 proto-oncogene, serine/threonine kinase	6	37170152	37175428	1
NGT (Control)	ENSG00000114166	KAT2B	12	6	24	0.000350053	0.00929552	18	24	0.0750934	14.6366	lysine acetyltransferase 2B	3	20040446	20154404	1
NGT (Control)	ENSG00000270823	AC007938.2	12	6	24	0.000350053	0.00929552	18	24	0.576472	13.9375	novel transcript, antisense to MEST	7	130495794	130498427	-1
NGT (Control)	ENSG00000121057	AKAP1	12	6	24	0.000353506	0.00937373	18	24	0.0332145	17.4948	A-kinase anchoring protein 1	17	57085092	57121346	1
NGT (Control)	ENSG00000122484	RPAP2	12	6	24	0.000357143	0.00945661	18	24	0.0906815	14.2645	RNA polymerase II associated protein 2	1	92299059	92402056	1
NGT (Control)	ENSG00000279355		24	12	24	0.000365519	0.00965759	6	18	0.464463	6.05793			#N/A	#N/A	#N/A
NGT (Control)	ENSG00000162496	DHRS3	24	6	24	0.000366301	0.00965759	6	12	0.0563111	0.250572	dehydrogenase/reductase 3	1	12567910	12618210	-1
NGT (Control)	ENSG00000180155	LYNX1	24	6	24	0.000366301	0.00965759	6	12	0.107551	1.78425	Ly6/neurotoxin 1	8	142771197	142777810	-1
NGT (Control)	ENSG00000099194	SCD	18	6	24	0.000370875	0.00970895	24	6	0.0263372	16.78	stearoyl-CoA desaturase	10	100347233	100364826	1
NGT (Control)	ENSG00000157542	KCNJ6	18	6	24	0.000370875	0.00970895	24	6	0.0591457	22.8607	potassium inwardly rectifying channel subfamily J member 6	21	37607373	38121345	-1
NGT (Control)	ENSG00000166387	PPFIBP2	18	6	24	0.000370875	0.00970895	24	6	0.0186782	2.28808	PPFIA binding protein 2	11	7513298	7657127	1
NGT (Control)	ENSG00000188641	DPYD	18	6	24	0.000370875	0.00970895	24	6	0.0543244	21.4883	dihydropyrimidine dehydrogenase	1	97077743	97995000	-1
NGT (Control)	ENSG00000256053	COA8	18	6	24	0.000370875	0.00970895	24	6	0.0568892	21.0454	cytochrome c oxidase assembly factor 8	14	103562960	103607523	1
NGT (Control)	ENSG00000078018	MAP2	6	12	24	0.000378072	0.00986249	12	24	0.267513	9.90817	microtubule associated protein 2	2	209424058	209734118	1
NGT (Control)	ENSG00000112079	STK38	6	12	24	0.000379982	0.00986249	12	24	0.041103	13.0672	serine/threonine kinase 38	6	36493892	36547479	-1
NGT (Control)	ENSG00000118197	DDX59	18	12	24	0.000379982	0.00986249	24	12	0.0861269	23.6694	DEAD-box helicase 59	1	200623896	200669907	-1
NGT (Control)	ENSG00000151461	UPF2	6	12	24	0.000379982	0.00986249	12	24	0.128343	13.6276	UPF2 regulator of nonsense mediated mRNA decay	10	11920022	12043170	-1
NGT (Control)	ENSG00000157181	ODR4	6	12	24	0.000379982	0.00986249	12	24	0.0987998	12.673	odr-4 GPCR localization factor homolog	1	186375838	186421378	1
NGT (Control)	ENSG00000168298	H1-4	18	12	24	0.000379982	0.00986249	24	12	0.151312	0.544153	H1.4 linker histone, cluster member	6	26156329	26157115	1
NGT (Control)	ENSG00000182919	C11orf54	18	6	24	0.000381665	0.00986249	24	6	0.0799924	18.5854	chromosome 11 open reading frame 54	11	93741591	93764749	1
NGT (Control)	ENSG00000047648	ARHGAP6	24	6	24	0.000384699	0.00986249	6	12	0.0141214	15.2988	Rho GTPase activating protein 6	X	11117651	11665920	-1
NGT (Control)	ENSG00000105281	SLC1A5	24	6	24	0.000384699	0.00986249	6	12	0.0828719	1.07965	solute carrier family 1 member 5	19	46774883	46788594	-1
NGT (Control)	ENSG00000105287	PRKD2	24	6	24	0.00038774	0.00986249	6	12	0.181246	1.73875	protein kinase D2	19	46674275	46717127	-1
NGT (Control)	ENSG00000145623	OSMR	24	6	24	0.000390126	0.00986249	6	12	0.0227174	21.6166	oncostatin M receptor	5	38845858	38945596	1
NGT (Control)	ENSG00000083838	ZNF446	24	6	24	0.000392316	0.00986249	6	12	0.126529	3.46911	zinc finger protein 446	19	58474017	58481230	1
NGT (Control)	ENSG00000104856	RELB	24	6	24	0.000392316	0.00986249	6	12	0.161051	23.4302	RELB proto-oncogene, NF-kB subunit	19	45001449	45038198	1
NGT (Control)	ENSG00000123358	NR4A1	24	6	24	0.000392316	0.00986249	6	12	0.358841	2.15418	nuclear receptor subfamily 4 group A member 1	12	52022832	52059507	1
NGT (Control)	ENSG00000130193	THEM6	24	6	24	0.000392316	0.00986249	6	12	0.0770785	2.20492	thioesterase superfamily member 6	8	142727223	142736927	1
NGT (Control)	ENSG00000134882	UBAC2	24	6	24	0.000392316	0.00986249	6	12	0.0375879	0.610861	UBA domain containing 2	13	99200774	99386504	1
NGT (Control)	ENSG00000171812	COL8A2	24	6	24	0.000392316	0.00986249	6	12	0.0942474	1.64073	collagen type VIII alpha 2 chain	1	36095239	36125222	-1
NGT (Control)	ENSG00000163162	RNF149	24	6	24	0.000395224	0.00986249	6	12	0.107306	2.94518	ring finger protein 149	2	101271219	101308701	-1
NGT (Control)	ENSG00000106392	C1GALT1	18	12	24	0.000395417	0.00986249	24	12	0.0659114	23.4662	core 1 synthase, glycoprotein-N-acetylgalactosamine 3-beta-galactosyltransferase 1	7	7156934	7248616	1
NGT (Control)	ENSG00000111843	TMEM14C	18	12	24	0.000395417	0.00986249	24	12	0.0672207	0.189782	transmembrane protein 14C	6	10722915	10731129	1
NGT (Control)	ENSG00000123200	ZC3H13	6	12	24	0.000395417	0.00986249	12	24	0.114857	13.3833	zinc finger CCCH-type containing 13	13	45954465	46052759	-1
NGT (Control)	ENSG00000140691	ARMC5	18	12	24	0.000395417	0.00986249	24	12	0.211663	0.623816	armadillo repeat containing 5	16	31458080	31467166	1
NGT (Control)	ENSG00000152926	ZNF117	6	12	24	0.000395417	0.00986249	12	24	0.225458	13.7617	zinc finger protein 117	7	64971772	65006684	-1
NGT (Control)	ENSG00000161671	EMC10	18	12	24	0.000395417	0.00986249	24	12	0.0895327	23.9071	ER membrane protein complex subunit 10	19	50476400	50490871	1
NGT (Control)	ENSG00000164849	GPR146	18	12	24	0.000395417	0.00986249	24	12	0.674244	0.76067	G protein-coupled receptor 146	7	1044546	1059261	1
NGT (Control)	ENSG00000166263	STXBP4	6	12	24	0.000395417	0.00986249	12	24	0.0787455	12.7785	syntaxin binding protein 4	17	54968727	55173632	1
NGT (Control)	ENSG00000166532	RIMKLB	6	12	24	0.000395417	0.00986249	12	24	0.0879826	11.3898	ribosomal modification protein rimK like family member B	12	8681600	8783095	1
NGT (Control)	ENSG00000181524	RPL24P4	18	12	24	0.000395417	0.00986249	24	12	0.357517	0.342441	RPL24 pseudogene 4	6	42956345	42956765	-1
NGT (Control)	ENSG00000196998	WDR45	18	12	24	0.000395417	0.00986249	24	12	0.0910871	1.27454	WD repeat domain 45	X	49074433	49101170	-1
NGT (Control)	ENSG00000219607	PPP1R3G	18	12	24	0.000395417	0.00986249	24	12	0.205501	22.7702	protein phosphatase 1 regulatory subunit 3G	6	5085341	5089487	1
NGT (Control)	ENSG00000226803	ZNF451-AS1	6	12	24	0.000395417	0.00986249	12	24	0.39497	13.2676	ZNF451 regulatory antisense RNA 1	6	57114894	57174236	-1
NGT (Control)	ENSG00000227523	RPS20P15	6	12	24	0.000395417	0.00986249	12	24	0.457921	12.6164	ribosomal protein S20 pseudogene 15	3	27462506	27462816	1
NGT (Control)	ENSG00000228663	PSMD10P1	6	12	24	0.000395417	0.00986249	12	24	0.601539	12.3578	proteasome 26S subunit, non-ATPase, 10 pseudogene 1	20	50913731	50914411	1
NGT (Control)	ENSG00000253702	LINC02847	6	12	24	0.000395417	0.00986249	12	24	0.56985	12.8344	long intergenic non-protein coding RNA 2847	8	48597458	48621018	-1
NGT (Control)	ENSG00000277959	AL162274.2	6	12	24	0.000395417	0.00986249	12	24	0.51619	13.2892	novel transcript, antisense to BNIP3	10	131971202	131971533	1
NGT (Control)	ENSG00000226094	RPL7P3	6	6	24	0.000396888	0.00988582	12	18	0.303158	8.41936	ribosomal protein L7 pseudogene 3	20	62572671	62573384	1
NGT (Control)	ENSG00000134324	LPIN1	18	6	24	0.000401448	0.00997969	24	6	0.0279368	20.882	lipin 1	2	11677595	11827409	1
NGT (Control)	ENSG00000169738	DCXR	18	12	24	0.000402276	0.00997969	24	12	0.120274	1.48407	dicarbonyl and L-xylulose reductase	17	82035136	82037709	-1
NGT (Control)	ENSG00000279278	AC245060.6	6	12	24	0.000402276	0.00997969	12	24	0.552504	9.57458	novel transcript	22	22264601	22273020	1
NGT (Control)	ENSG00000100697	DICER1	6	6	24	0.000405504	0.0100061	12	18	0.0966768	12.6666	dicer 1, ribonuclease III	14	95086228	95158010	-1
NGT (Control)	ENSG00000163428	LRRC58	6	6	24	0.000405504	0.0100061	12	18	0.0823171	12.6155	leucine rich repeat containing 58	3	120324509	120349354	-1
NGT (Control)	ENSG00000188738	FSIP2	6	6	24	0.000405504	0.0100061	12	18	0.413228	10.7341	fibrous sheath interacting protein 2	2	185738804	185833290	1
NGT (Control)	ENSG00000279598	AC009948.3	6	6	24	0.000405504	0.0100061	12	18	0.322759	8.0764	novel transcript, antisense to titin	2	178554561	178558966	1
NGT (Control)	ENSG00000076685	NT5C2	12	6	24	0.000416667	0.0102541	18	24	0.055467	13.591	5'-nucleotidase, cytosolic II	10	103087185	103277605	-1
NGT (Control)	ENSG00000247572	CKMT2-AS1	12	6	24	0.000416667	0.0102541	18	24	0.158972	14.2827	CKMT2 antisense RNA 1	5	81201341	81301565	-1
NGT (Control)	ENSG00000106823	ECM2	12	6	24	0.000419007	0.0102571	18	24	0.10441	15.7454	extracellular matrix protein 2	9	92493554	92536655	-1
NGT (Control)	ENSG00000111962	UST	12	6	24	0.000419007	0.0102571	18	24	0.0601272	13.2765	uronyl 2-sulfotransferase	6	148747030	149076990	1
NGT (Control)	ENSG00000134853	PDGFRA	12	6	24	0.000419007	0.0102571	18	24	0.140072	14.4327	platelet derived growth factor receptor alpha	4	54229280	54298245	1
NGT (Control)	ENSG00000139178	C1RL	12	6	24	0.000419007	0.0102571	18	24	0.0730756	17.357	complement C1r subcomponent like	12	7089587	7109238	-1
NGT (Control)	ENSG00000170832	USP32	12	6	24	0.000424207	0.0103706	18	24	0.067338	13.6029	ubiquitin specific peptidase 32	17	60177327	60422470	-1
NGT (Control)	ENSG00000167604	NFKBID	6	6	24	0.000427809	0.0104449	12	18	0.337348	8.7946	NFKB inhibitor delta	19	35887653	35902303	-1
NGT (Control)	ENSG00000136732	GYPC	18	12	24	0.00043178	0.0105279	24	12	0.112087	0.300882	glycophorin C (Gerbich blood group)	2	126656133	126696667	1
NGT (Control)	ENSG00000135686	KLHL36	24	6	24	0.000433967	0.0105673	6	12	0.0195882	0.891166	kelch like family member 36	16	84648511	84667686	1
NGT (Control)	ENSG00000103184	SEC14L5	24	6	24	0.000439561	0.0106614	6	12	0.213128	23.7836	SEC14 like lipid binding 5	16	4958330	5019157	1
NGT (Control)	ENSG00000123154	WDR83	24	6	24	0.000439561	0.0106614	6	12	0.0826838	21.4965	WD repeat domain 83	19	12666802	12675832	1
NGT (Control)	ENSG00000142089	IFITM3	24	6	24	0.000439561	0.0106614	6	12	0.0660237	23.2931	interferon induced transmembrane protein 3	11	319676	329475	-1
NGT (Control)	ENSG00000130703	OSBPL2	24	12	24	0.000442941	0.0106872	6	18	0.0384839	7.17995	oxysterol binding protein like 2	20	62231922	62296213	1
NGT (Control)	ENSG00000140451	PIF1	24	12	24	0.000442941	0.0106872	6	18	0.184785	7.46643	PIF1 5'-to-3' DNA helicase	15	64815632	64825668	-1
NGT (Control)	ENSG00000178460	MCMDC2	24	12	24	0.000442941	0.0106872	6	18	0.203251	4.48781	minichromosome maintenance domain containing 2	8	66870749	66922048	1
NGT (Control)	ENSG00000184497	TMEM255B	24	12	24	0.000442941	0.0106872	6	18	0.529561	4.69042	transmembrane protein 255B	13	113759226	113816995	1
NGT (Control)	ENSG00000149150	SLC43A1	18	6	24	0.00044505	0.0107156	24	6	0.174049	22.0492	solute carrier family 43 member 1	11	57484534	57515780	-1
NGT (Control)	ENSG00000108924	HLF	18	6	24	0.000445276	0.0107156	24	6	0.0673024	4.92336	HLF transcription factor, PAR bZIP family member	17	55264960	55325187	1
NGT (Control)	ENSG00000158747	NBL1	24	6	24	0.000448815	0.0107588	6	12	0.0882334	0.0252414	NBL1, DAN family BMP antagonist	1	19596979	19658456	1
NGT (Control)	ENSG00000173818	ENDOV	24	6	24	0.000448815	0.0107588	6	12	0.0867974	1.15016	endonuclease V	17	80415165	80438086	1
NGT (Control)	ENSG00000204520	MICA	24	6	24	0.000448815	0.0107588	6	12	0.103225	2.04001	MHC class I polypeptide-related sequence A	6	31399784	31415315	1
NGT (Control)	ENSG00000167646	DNAAF3	24	12	24	0.000449709	0.0107662	6	18	0.588696	8.75679	dynein axonemal assembly factor 3	19	55158661	55166722	-1
NGT (Control)	ENSG00000196912	ANKRD36B	6	12	24	0.000451906	0.0107909	12	24	0.202388	12.407	ankyrin repeat domain 36B	2	97492663	97589965	-1
NGT (Control)	ENSG00000230630	DNM3OS	6	12	24	0.000451906	0.0107909	12	24	0.131048	13.6832	DNM3 opposite strand/antisense RNA	1	172138397	172144840	-1
NGT (Control)	ENSG00000246922	UBAP1L	6	6	24	0.000463434	0.0109403	12	18	0.412587	12.4936	ubiquitin associated protein 1 like	15	65092760	65115200	-1
NGT (Control)	ENSG00000008311	AASS	6	12	24	0.000469322	0.0109403	12	24	0.156748	13.9926	aminoadipate-semialdehyde synthase	7	122064583	122144308	-1
NGT (Control)	ENSG00000086504	MRPL28	18	12	24	0.000469322	0.0109403	24	12	0.0912665	0.458291	mitochondrial ribosomal protein L28	16	366969	371289	-1
NGT (Control)	ENSG00000115520	COQ10B	18	12	24	0.000469322	0.0109403	24	12	0.0738975	0.352505	coenzyme Q10B	2	197453423	197475308	1
NGT (Control)	ENSG00000130255	RPL36	18	12	24	0.000469322	0.0109403	24	12	0.0919917	23.8572	ribosomal protein L36	19	5674947	5691875	1
NGT (Control)	ENSG00000133121	STARD13	6	12	24	0.000469322	0.0109403	12	24	0.0646358	12.287	StAR related lipid transfer domain containing 13	13	33103137	33350630	-1
NGT (Control)	ENSG00000134830	C5AR2	6	12	24	0.000469322	0.0109403	12	24	0.602953	12.6581	complement component 5a receptor 2	19	47332175	47347329	1
NGT (Control)	ENSG00000148334	PTGES2	18	12	24	0.000469322	0.0109403	24	12	0.109693	0.874401	prostaglandin E synthase 2	9	128120693	128128462	-1
NGT (Control)	ENSG00000158164	TMSB15A	6	12	24	0.000469322	0.0109403	12	24	0.612726	11.2899	thymosin beta 15A	X	102513682	102516739	-1
NGT (Control)	ENSG00000161714	PLCD3	18	12	24	0.000469322	0.0109403	24	12	0.116832	23.7695	phospholipase C delta 3	17	45108959	45133354	-1
NGT (Control)	ENSG00000166441	RPL27A	18	12	24	0.000469322	0.0109403	24	12	0.0620245	0.431105	ribosomal protein L27a	11	8682788	8714759	1
NGT (Control)	ENSG00000167615	LENG8	6	12	24	0.000469322	0.0109403	12	24	0.0948541	12.1282	leukocyte receptor cluster member 8	19	54448887	54462016	1
NGT (Control)	ENSG00000174197	MGA	6	12	24	0.000469322	0.0109403	12	24	0.0489047	12.5111	MAX dimerization protein MGA	15	41621224	41773081	1
NGT (Control)	ENSG00000198597	ZNF536	6	12	24	0.000469322	0.0109403	12	24	0.418164	9.71834	zinc finger protein 536	19	30228290	30713538	1
NGT (Control)	ENSG00000250138	AC139495.2	6	12	24	0.000469322	0.0109403	12	24	0.751115	11.4879	POM121 membrane glycoprotein-like 1 (POM121L1) pseudogene	5	69631963	69636399	1
NGT (Control)	ENSG00000258952	SALRNA1	6	12	24	0.000469322	0.0109403	12	24	0.338802	14.3937	senescence associated long non-coding RNA 1	14	60639216	60642589	1
NGT (Control)	ENSG00000285106	AC016831.6	6	12	24	0.000469322	0.0109403	12	24	0.177723	11.3241	novel transcript	7	130791264	131110161	-1
NGT (Control)	ENSG00000102445	RUBCNL	12	6	24	0.000476191	0.0109403	18	24	0.276437	14.636	rubicon like autophagy enhancer	13	46334681	46438190	-1
NGT (Control)	ENSG00000092871	RFFL	6	6	24	0.000476265	0.0109403	12	18	0.35883	12.1366	ring finger and FYVE like domain containing E3 ubiquitin protein ligase	17	35005990	35089319	-1
NGT (Control)	ENSG00000162733	DDR2	6	6	24	0.000476265	0.0109403	12	18	0.0123991	16.0952	discoidin domain receptor tyrosine kinase 2	1	162631373	162787405	1
NGT (Control)	ENSG00000100299	ARSA	24	6	24	0.000476484	0.0109403	6	12	0.0806314	2.6784	arylsulfatase A	22	50622754	50628173	-1
NGT (Control)	ENSG00000132879	FBXO44	24	6	24	0.000476484	0.0109403	6	12	0.0810766	23.5737	F-box protein 44	1	11654375	11663327	1
NGT (Control)	ENSG00000166347	CYB5A	24	6	24	0.000476484	0.0109403	6	12	0.0475779	4.82137	cytochrome b5 type A	18	74250846	74291973	-1
NGT (Control)	ENSG00000172890	NADSYN1	24	6	24	0.000476484	0.0109403	6	12	0.0606715	1.31126	NAD synthetase 1	11	71453109	71524107	1
NGT (Control)	ENSG00000188313	PLSCR1	24	6	24	0.000476484	0.0109403	6	12	0.0392964	0.229478	phospholipid scramblase 1	3	146515180	146544856	-1
NGT (Control)	ENSG00000089177	KIF16B	6	12	24	0.000476515	0.0109403	12	24	0.0740103	14.0193	kinesin family member 16B	20	16272104	16573448	-1
NGT (Control)	ENSG00000111837	MAK	6	12	24	0.000476515	0.0109403	12	24	0.667181	13.183	male germ cell associated kinase	6	10762723	10838553	-1
NGT (Control)	ENSG00000158286	RNF207	6	12	24	0.000476515	0.0109403	12	24	0.434603	11.0764	ring finger protein 207	1	6205475	6221299	1
NGT (Control)	ENSG00000170876	TMEM43	18	12	24	0.000476515	0.0109403	24	12	0.0437744	23.0315	transmembrane protein 43	3	14125015	14143680	1
NGT (Control)	ENSG00000179532	DNHD1	6	12	24	0.000476515	0.0109403	12	24	0.266763	11.8961	dynein heavy chain domain 1	11	6497260	6593758	1
NGT (Control)	ENSG00000229097	CALM2P2	6	12	24	0.000476515	0.0109403	12	24	0.458572	10.8494	calmodulin 2 pseudogene 2	10	70163685	70164124	1
NGT (Control)	ENSG00000129946	SHC2	24	6	24	0.000484827	0.0111173	6	12	0.296579	23.6104	SHC adaptor protein 2	19	416583	460996	-1
NGT (Control)	ENSG00000099954	CECR2	12	6	24	0.000494908	0.0113064	18	24	0.263197	11.8875	CECR2 histone acetyl-lysine reader	22	17359949	17558149	1
NGT (Control)	ENSG00000138078	PREPL	12	6	24	0.000494908	0.0113064	18	24	0.0758139	14.7181	prolyl endopeptidase like	2	44316281	44361862	-1
NGT (Control)	ENSG00000196470	SIAH1	12	6	24	0.000494908	0.0113064	18	24	0.112901	14.7436	siah E3 ubiquitin protein ligase 1	16	48356364	48448402	-1
NGT (Control)	ENSG00000131080	EDA2R	12	6	24	0.000495614	0.0113086	18	24	0.0230406	16.3695	ectodysplasin A2 receptor	X	66595637	66639298	-1
NGT (Control)	ENSG00000080823	MOK	24	12	24	0.000497207	0.011317	6	18	0.12638	4.98099	MOK protein kinase	14	102224500	102305190	-1
NGT (Control)	ENSG00000149503	INCENP	24	12	24	0.000497207	0.011317	6	18	0.164253	6.27989	inner centromere protein	11	62123998	62153169	1
NGT (Control)	ENSG00000130589	HELZ2	24	6	24	0.000501635	0.0113757	6	12	0.175012	1.46473	helicase with zinc finger 2	20	63558086	63574239	-1
NGT (Control)	ENSG00000178685	PARP10	24	6	24	0.000501635	0.0113757	6	12	0.132225	0.625888	poly(ADP-ribose) polymerase family member 10	8	143977153	144012772	-1
NGT (Control)	ENSG00000187446	CHP1	24	6	24	0.000501635	0.0113757	6	12	0.032023	3.79656	calcineurin like EF-hand protein 1	15	41230839	41281887	1
NGT (Control)	ENSG00000100628	ASB2	12	6	24	0.000502808	0.0113884	18	24	0.418317	13.4502	ankyrin repeat and SOCS box containing 2	14	93934166	93976739	-1
NGT (Control)	ENSG00000101938	CHRDL1	24	6	24	0.000512821	0.0115868	6	12	0.0813485	2.1637	chordin like 1	X	110673856	110795819	-1
NGT (Control)	ENSG00000166140	ZFYVE19	24	6	24	0.000512821	0.0115868	6	12	0.0679886	3.72255	zinc finger FYVE-type containing 19	15	40807086	40815084	1
NGT (Control)	ENSG00000115009	CCL20	24	12	24	0.000516764	0.0116332	6	18	0.661866	6.69661	C-C motif chemokine ligand 20	2	227805739	227817564	1
NGT (Control)	ENSG00000172840	PDP2	12	12	24	0.000516764	0.0116332	18	6	0.164761	16.4754	pyruvate dehyrogenase phosphatase catalytic subunit 2	16	66878589	66895754	1
NGT (Control)	ENSG00000277142	LINC00235	24	12	24	0.000516764	0.0116332	6	18	0.335789	6.01049	long intergenic non-protein coding RNA 235	16	525155	527407	-1
NGT (Control)	ENSG00000105327	BBC3	18	6	24	0.000519226	0.0116744	24	6	0.153949	22.8292	BCL2 binding component 3	19	47220822	47232766	-1
NGT (Control)	ENSG00000156603	MED19	18	12	24	0.000536368	0.0119832	24	12	0.0907756	23.5807	mediator complex subunit 19	11	57703714	57712323	-1
NGT (Control)	ENSG00000169967	MAP3K2	6	12	24	0.000536368	0.0119832	12	24	0.0795352	14.0894	mitogen-activated protein kinase kinase kinase 2	2	127298730	127388465	-1
NGT (Control)	ENSG00000183876	ARSI	18	12	24	0.000536368	0.0119832	24	12	0.177407	0.995104	arylsulfatase family member I	5	150296343	150339307	-1
NGT (Control)	ENSG00000130513	GDF15	24	6	24	0.000536683	0.0119832	6	12	0.19365	23.4976	growth differentiation factor 15	19	18374731	18389176	1
NGT (Control)	ENSG00000250486	FAM218A	6	6	24	0.000536683	0.0119832	12	18	0.183907	10.1265	family with sequence similarity 218 member A	4	164956948	164959122	1
NGT (Control)	ENSG00000272668	AL590560.3	6	6	24	0.000539651	0.0119832	12	18	0.298732	9.38279	uncharacterized LOC107985216	1	159854870	159867685	1
NGT (Control)	ENSG00000140022	STON2	6	6	24	0.000540103	0.0119832	12	18	0.149619	6.11172	stonin 2	14	81260656	81436465	-1
NGT (Control)	ENSG00000165868	HSPA12A	6	6	24	0.000540103	0.0119832	12	18	0.066366	10.1025	heat shock protein family A (Hsp70) member 12A	10	116671192	116850251	-1
NGT (Control)	ENSG00000137266	SLC22A23	24	6	24	0.000542458	0.0119832	6	12	0.176622	2.43359	solute carrier family 22 member 23	6	3268962	3457050	-1
NGT (Control)	ENSG00000145819	ARHGAP26	24	6	24	0.000542458	0.0119832	6	12	0.0586319	2.10064	Rho GTPase activating protein 26	5	142770377	143229011	1
NGT (Control)	ENSG00000088538	DOCK3	6	6	24	0.000555643	0.0119832	12	18	0.180272	8.35822	dedicator of cytokinesis 3	3	50674927	51384198	1
NGT (Control)	ENSG00000268798	AC027307.3	6	6	24	0.000555643	0.0119832	12	18	0.497769	8.68751	novel transcript	19	1440839	1441938	1
NGT (Control)	ENSG00000074054	CLASP1	6	12	24	0.000555935	0.0119832	12	24	0.0569526	12.2414	cytoplasmic linker associated protein 1	2	121337776	121649476	-1
NGT (Control)	ENSG00000109113	RAB34	18	12	24	0.000555935	0.0119832	24	12	0.0875277	1.77663	RAB34, member RAS oncogene family	17	28714281	28718429	-1
NGT (Control)	ENSG00000122483	CCDC18	6	12	24	0.000555935	0.0119832	12	24	0.216796	10.2658	coiled-coil domain containing 18	1	93179919	93278730	1
NGT (Control)	ENSG00000132475	H3-3B	18	12	24	0.000555935	0.0119832	24	12	0.077293	23.9966	H3.3 histone B	17	75776434	75785893	-1
NGT (Control)	ENSG00000146247	PHIP	6	12	24	0.000555935	0.0119832	12	24	0.130078	12.9254	pleckstrin homology domain interacting protein	6	78934419	79078254	-1
NGT (Control)	ENSG00000160013	PTGIR	18	12	24	0.000555935	0.0119832	24	12	0.224737	0.80259	prostaglandin I2 receptor	19	46620468	46625089	-1
NGT (Control)	ENSG00000165175	MID1IP1	18	12	24	0.000555935	0.0119832	24	12	0.115471	0.174696	MID1 interacting protein 1	X	38801432	38806537	1
NGT (Control)	ENSG00000167658	EEF2	18	12	24	0.000555935	0.0119832	24	12	0.0753385	0.484691	eukaryotic translation elongation factor 2	19	3976056	3985463	-1
NGT (Control)	ENSG00000173156	RHOD	18	12	24	0.000555935	0.0119832	24	12	0.159206	0.127747	ras homolog family member D	11	67056847	67072017	1
NGT (Control)	ENSG00000175061	SNHG29	18	12	24	0.000555935	0.0119832	24	12	0.0619969	0.958239	small nucleolar RNA host gene 29	17	16438767	16478678	1
NGT (Control)	ENSG00000178229	ZNF543	18	12	24	0.000555935	0.0119832	24	12	0.0880449	23.9069	zinc finger protein 543	19	57320472	57330770	1
NGT (Control)	ENSG00000180185	FAHD1	18	12	24	0.000555935	0.0119832	24	12	0.0517149	0.081419	fumarylacetoacetate hydrolase domain containing 1	16	1826941	1840207	1
NGT (Control)	ENSG00000196151	WDSUB1	18	12	24	0.000555935	0.0119832	24	12	0.0847876	23.9339	WD repeat, sterile alpha motif and U-box domain containing 1	2	159235798	159286703	-1
NGT (Control)	ENSG00000198919	DZIP3	6	12	24	0.000555935	0.0119832	12	24	0.0897595	13.9547	DAZ interacting zinc finger protein 3	3	108589705	108694840	1
NGT (Control)	ENSG00000202512	RN7SKP230	18	12	24	0.000555935	0.0119832	24	12	0.552205	23.6095	RN7SK pseudogene 230	5	109699500	109699834	-1
NGT (Control)	ENSG00000206561	COLQ	6	12	24	0.000555935	0.0119832	12	24	0.207701	13.0194	collagen like tail subunit of asymmetric acetylcholinesterase	3	15450133	15521751	-1
NGT (Control)	ENSG00000207864	MIR27B	6	12	24	0.000555935	0.0119832	12	24	0.407934	12.9557	microRNA 27b	9	95085445	95085541	1
NGT (Control)	ENSG00000226571	AL592429.2	6	12	24	0.000555935	0.0119832	12	24	0.667072	11.4779	novel transcript	6	139271362	139667284	1
NGT (Control)	ENSG00000227671	ZNF731P	6	12	24	0.000555935	0.0119832	12	24	0.122971	13.2289	zinc finger protein 731, pseudogene	1	247189851	247210856	-1
NGT (Control)	ENSG00000228063	LYPLAL1-DT	18	12	24	0.000555935	0.0119832	24	12	0.63022	2.38621	LYPLAL1 divergent transcript	1	218983023	219173961	-1
NGT (Control)	ENSG00000267454	ZNF582-AS1	18	12	24	0.000555935	0.0119832	24	12	0.162006	22.9811	ZNF582 antisense RNA 1 (head to head)	19	56393656	56399172	1
NGT (Control)	ENSG00000278879	AP000560.1	6	12	24	0.000555935	0.0119832	12	24	0.592086	12.4656	TEC	11	74830574	74832510	-1
NGT (Control)	ENSG00000148842	CNNM2	6	6	24	0.000556063	0.0119832	12	18	0.0618827	9.11393	cyclin and CBS domain divalent metal cation transport mediator 2	10	102918294	103090222	1
NGT (Control)	ENSG00000169093	ASMTL	18	12	24	0.000556303	0.0119832	24	12	0.082574	22.9138	acetylserotonin O-methyltransferase like	X	1403139	1453762	-1
NGT (Control)	ENSG00000156587	UBE2L6	24	6	24	0.000560449	0.0120585	6	12	0.0463489	0.969448	ubiquitin conjugating enzyme E2 L6	11	57551656	57568284	-1
NGT (Control)	ENSG00000172725	CORO1B	18	12	24	0.000563345	0.0120786	24	12	0.104893	1.40399	coronin 1B	11	67435510	67443821	-1
NGT (Control)	ENSG00000206838	SNORA5A	18	12	24	0.000563345	0.0120786	24	12	0.380049	1.69102	small nucleolar RNA, H/ACA box 5A	7	45104349	45104482	-1
NGT (Control)	ENSG00000213170	SAR1AP2	6	12	24	0.000563345	0.0120786	12	24	0.624763	12.9671	secretion associated Ras related GTPase 1A pseudogene 2	10	126272818	126273411	1
NGT (Control)	ENSG00000107874	CUEDC2	24	6	24	0.00057178	0.0122169	6	12	0.0564486	2.66178	CUE domain containing 2	10	102423245	102432584	-1
NGT (Control)	ENSG00000172432	GTPBP2	24	6	24	0.00057178	0.0122169	6	12	0.0572145	1.81239	GTP binding protein 2	6	43605316	43629264	-1
NGT (Control)	ENSG00000196954	CASP4	24	6	24	0.00057178	0.0122169	6	12	0.0504779	23.8117	caspase 4	11	104942866	104969366	-1
NGT (Control)	ENSG00000157510	AFAP1L1	18	6	24	0.000582285	0.0123623	24	6	0.0452415	22.7227	actin filament associated protein 1 like 1	5	149271859	149343637	1
NGT (Control)	ENSG00000150712	MTMR12	6	6	24	0.000584026	0.0123623	12	18	0.0421216	11.8184	myotubularin related protein 12	5	32226994	32312987	-1
NGT (Control)	ENSG00000154144	TBRG1	6	6	24	0.000584026	0.0123623	12	18	0.0330079	8.82089	transforming growth factor beta regulator 1	11	124622836	124635926	1
NGT (Control)	ENSG00000091527	CDV3	12	6	24	0.000585024	0.0123623	18	24	0.0508529	15.0563	CDV3 homolog	3	133573686	133590261	1
NGT (Control)	ENSG00000183098	GPC6	12	6	24	0.000585024	0.0123623	18	24	0.0762069	14.183	glypican 6	13	93226807	94408020	1
NGT (Control)	ENSG00000116691	MIIP	24	6	24	0.00058524	0.0123623	6	12	0.143076	1.66152	migration and invasion inhibitory protein	1	12019466	12032045	1
NGT (Control)	ENSG00000158717	RNF166	24	6	24	0.00058524	0.0123623	6	12	0.0659234	1.8437	ring finger protein 166	16	88696499	88706408	-1
NGT (Control)	ENSG00000270083	AL021878.2	24	6	24	0.00058524	0.0123623	6	12	0.474039	3.55945	novel transcript, sense intronic to NDUFA6	22	42089630	42090028	-1
NGT (Control)	ENSG00000144597	EAF1	12	6	24	0.000586609	0.0123623	18	24	0.0760672	14.3094	ELL associated factor 1	3	15427598	15450635	1
NGT (Control)	ENSG00000188092	GPR89B	12	6	24	0.000586609	0.0123623	18	24	0.178484	13.3757	G protein-coupled receptor 89B	1	147928393	147993592	1
NGT (Control)	ENSG00000238018	AC093110.1	12	6	24	0.000586609	0.0123623	18	24	0.365933	13.1962	novel transcript, antisense to SPTBN1	2	54661011	54680045	-1
NGT (Control)	ENSG00000272402	AL031775.2	12	6	24	0.000586609	0.0123623	18	24	0.516447	12.9681	novel transcript, antisense to C6orf62	6	24706747	24707151	1
NGT (Control)	ENSG00000149527	PLCH2	6	12	24	0.00059263	0.0124651	12	24	0.5567	9.21204	phospholipase C eta 2	1	2425980	2505532	1
NGT (Control)	ENSG00000106484	MEST	12	6	24	0.000592836	0.0124651	18	24	0.0935744	17.8005	mesoderm specific transcript	7	130486171	130506465	1
NGT (Control)	ENSG00000197635	DPP4	24	6	24	0.000598001	0.0125594	6	12	0.0492339	20.2268	dipeptidyl peptidase 4	2	161992245	162074394	-1
NGT (Control)	ENSG00000181852	RNF41	18	6	24	0.000602173	0.0126326	24	6	0.0502899	22.8246	ring finger protein 41	12	56202179	56221933	-1
NGT (Control)	ENSG00000136925	TSTD2	18	6	24	0.000604459	0.0126519	24	6	0.037743	3.30941	thiosulfate sulfurtransferase like domain containing 2	9	97600080	97633368	-1
NGT (Control)	ENSG00000236364	AL358115.1	18	6	24	0.000604459	0.0126519	24	6	0.208939	18.5354	novel transcript, antisense to UCK2	1	165889725	165900995	-1
NGT (Control)	ENSG00000173894	CBX2	24	12	24	0.000612575	0.0128072	6	18	0.407577	5.07121	chromobox 2	17	79778148	79787983	1
NGT (Control)	ENSG00000205220	PSMB10	24	6	24	0.000616829	0.0128816	6	12	0.0616438	3.53644	proteasome 20S subunit beta 10	16	67934506	67936864	-1
NGT (Control)	ENSG00000010322	NISCH	6	6	24	0.000628455	0.0131096	12	18	0.0262616	5.08077	nischarin	3	52455118	52493068	1
NGT (Control)	ENSG00000170522	ELOVL6	6	12	24	0.000635354	0.0132175	12	24	0.116289	11.5229	ELOVL fatty acid elongase 6	4	110045846	110199199	-1
NGT (Control)	ENSG00000170604	IRF2BP1	18	12	24	0.000635354	0.0132175	24	12	0.187215	1.04229	interferon regulatory factor 2 binding protein 1	19	45883608	45886141	-1
NGT (Control)	ENSG00000158555	GDPD5	24	6	24	0.000635775	0.0132175	6	12	0.0475051	0.599936	glycerophosphodiester phosphodiesterase domain containing 5	11	75434640	75525941	-1
NGT (Control)	ENSG00000163029	SMC6	6	6	24	0.000648124	0.0133484	12	18	0.0837182	12.3351	structural maintenance of chromosomes 6	2	17663812	17800242	-1
NGT (Control)	ENSG00000177943	MAMDC4	6	6	24	0.000648124	0.0133484	12	18	0.277775	7.43577	MAM domain containing 4	9	136850943	136860799	1
NGT (Control)	ENSG00000227128	LBX1-AS1	6	6	24	0.000648124	0.0133484	12	18	0.179335	9.59554	LBX1 antisense RNA 1	10	101229577	101270148	1
NGT (Control)	ENSG00000204764	RANBP17	6	6	24	0.00064874	0.0133484	12	18	0.294498	7.25184	RAN binding protein 17	5	170861870	171300015	1
NGT (Control)	ENSG00000134504	KCTD1	24	6	24	0.00065095	0.0133484	6	12	0.0373901	1.70793	potassium channel tetramerization domain containing 1	18	26454910	26657401	-1
NGT (Control)	ENSG00000141959	PFKL	24	6	24	0.00065095	0.0133484	6	12	0.0710724	1.06474	phosphofructokinase, liver type	21	44300051	44327376	1
NGT (Control)	ENSG00000013588	GPRC5A	18	12	24	0.000657236	0.0133484	24	12	0.208605	0.610351	G protein-coupled receptor class C group 5 member A	12	12891559	12917937	1
NGT (Control)	ENSG00000047410	TPR	6	12	24	0.000657236	0.0133484	12	24	0.100129	13.4635	translocated promoter region, nuclear basket protein	1	186311652	186375693	-1
NGT (Control)	ENSG00000068001	HYAL2	18	12	24	0.000657236	0.0133484	24	12	0.0894954	1.52072	hyaluronidase 2	3	50317790	50322782	-1
NGT (Control)	ENSG00000087088	BAX	18	12	24	0.000657236	0.0133484	24	12	0.0748884	0.952327	BCL2 associated X, apoptosis regulator	19	48954815	48961798	1
NGT (Control)	ENSG00000101901	ALG13	6	12	24	0.000657236	0.0133484	12	24	0.0970593	11.6946	ALG13 UDP-N-acetylglucosaminyltransferase subunit	X	111665811	111760649	1
NGT (Control)	ENSG00000117020	AKT3	6	12	24	0.000657236	0.0133484	12	24	0.0610271	12.4438	AKT serine/threonine kinase 3	1	243488233	243851079	-1
NGT (Control)	ENSG00000131459	GFPT2	18	12	24	0.000657236	0.0133484	24	12	0.150334	2.09256	glutamine-fructose-6-phosphate transaminase 2	5	180300698	180353336	-1
NGT (Control)	ENSG00000132855	ANGPTL3	6	12	24	0.000657236	0.0133484	12	24	0.626409	12.0117	angiopoietin like 3	1	62597520	62606313	1
NGT (Control)	ENSG00000143178	TBX19	6	12	24	0.000657236	0.0133484	12	24	0.380755	11.9502	T-box transcription factor 19	1	168280877	168314426	1
NGT (Control)	ENSG00000168734	PKIG	18	12	24	0.000657236	0.0133484	24	12	0.120625	0.424982	cAMP-dependent protein kinase inhibitor gamma	20	44531785	44624247	1
NGT (Control)	ENSG00000169100	SLC25A6	18	12	24	0.000657236	0.0133484	24	12	0.113195	1.4269	solute carrier family 25 member 6	X	1386152	1392113	-1
NGT (Control)	ENSG00000174405	LIG4	6	12	24	0.000657236	0.0133484	12	24	0.120903	14.0108	DNA ligase 4	13	108207439	108218368	-1
NGT (Control)	ENSG00000174775	HRAS	18	12	24	0.000657236	0.0133484	24	12	0.10271	2.10452	HRas proto-oncogene, GTPase	11	532242	537287	-1
NGT (Control)	ENSG00000182376	AC138028.1	6	12	24	0.000657236	0.0133484	12	24	0.594982	11.4302	novel transcript, antisense to FAM38A	16	88742767	88745748	1
NGT (Control)	ENSG00000227028	SLC8A1-AS1	6	12	24	0.000657236	0.0133484	12	24	0.380137	12.1285	SLC8A1 antisense RNA 1	2	39786453	40255209	1
NGT (Control)	ENSG00000111087	GLI1	18	12	24	0.000664696	0.0134115	24	12	0.509383	23.7766	GLI family zinc finger 1	12	57459785	57472268	1
NGT (Control)	ENSG00000120500	ARR3	6	12	24	0.000664696	0.0134115	12	24	0.601918	11.1804	arrestin 3	X	70268305	70281840	1
NGT (Control)	ENSG00000124074	ENKD1	18	12	24	0.000664696	0.0134115	24	12	0.117898	1.29498	enkurin domain containing 1	16	67662945	67667265	-1
NGT (Control)	ENSG00000180573	H2AC6	18	12	24	0.000664696	0.0134115	24	12	0.102094	23.7486	H2A clustered histone 6	6	26124145	26139116	1
NGT (Control)	ENSG00000233429	HOTAIRM1	6	12	24	0.000664696	0.0134115	12	24	0.48719	10.5705	HOXA transcript antisense RNA, myeloid-specific 1	7	27095647	27100265	1
NGT (Control)	ENSG00000279519	AC007382.1	6	12	24	0.000664696	0.0134115	12	24	0.499513	13.5364	TEC	2	36839922	36842539	-1
NGT (Control)	ENSG00000114544	SLC41A3	24	6	24	0.000667077	0.0134156	6	12	0.0457373	0.463611	solute carrier family 41 member 3	3	126006357	126101561	-1
NGT (Control)	ENSG00000206503	HLA-A	24	6	24	0.000667077	0.0134156	6	12	0.0453513	0.177012	major histocompatibility complex, class I, A	6	29941260	29945884	1
NGT (Control)	ENSG00000235027	AC068580.3	24	6	24	0.000667077	0.0134156	6	12	0.0618146	8.44493	novel transcript	11	1760348	1762486	1
NGT (Control)	ENSG00000121577	POPDC2	12	6	24	0.000670411	0.013468	18	24	0.0758098	17.3643	popeye domain containing 2	3	119636457	119665324	-1
NGT (Control)	ENSG00000184500	PROS1	18	6	24	0.000674579	0.013537	24	6	0.0530006	19.3434	protein S	3	93873051	93980003	-1
NGT (Control)	ENSG00000197321	SVIL	12	6	24	0.000689156	0.0138145	18	24	0.0529066	15.7288	supervillin	10	29457338	29736959	-1
NGT (Control)	ENSG00000164199	ADGRV1	12	6	24	0.00069386	0.0138637	18	24	0.635029	13.9039	adhesion G protein-coupled receptor V1	5	90529344	91164437	1
NGT (Control)	ENSG00000198160	MIER1	12	6	24	0.00069386	0.0138637	18	24	0.0704853	15.6402	MIER1 transcriptional regulator	1	66924895	66988619	1
NGT (Control)	ENSG00000266258	LINC01909	12	6	24	0.00069386	0.0138637	18	24	0.41763	15.2338	long intergenic non-protein coding RNA 1909	18	70335439	70352459	1
NGT (Control)	ENSG00000048342	CC2D2A	18	6	24	0.000698742	0.0139316	24	6	0.0376712	19.0262	coiled-coil and C2 domain containing 2A	4	15469865	15601552	1
NGT (Control)	ENSG00000132763	MMACHC	24	12	24	0.000700086	0.0139316	6	18	0.0776912	6.19897	metabolism of cobalamin associated C	1	45500300	45513382	1
NGT (Control)	ENSG00000173218	VANGL1	24	12	24	0.000700086	0.0139316	6	18	0.0767337	6.23975	VANGL planar cell polarity protein 1	1	115641970	115698224	1
NGT (Control)	ENSG00000148700	ADD3	12	6	24	0.000702028	0.0139316	18	24	0.0817661	16.0813	adducin 3	10	109996368	110135565	1
NGT (Control)	ENSG00000182165	TP53TG1	12	6	24	0.000702028	0.0139316	18	24	0.0739636	19.406	TP53 target 1	7	87322943	87345528	-1
NGT (Control)	ENSG00000135823	STX6	18	6	24	0.000702535	0.0139316	24	6	0.0149126	21.5233	syntaxin 6	1	180972712	181023121	-1
NGT (Control)	ENSG00000184602	SNN	18	6	24	0.000702535	0.0139316	24	6	0.0637834	0.0435669	stannin	16	11668455	11679152	1
NGT (Control)	ENSG00000156521	TYSND1	24	6	24	0.000717869	0.0142204	6	12	0.201418	2.28089	trypsin like peroxisomal matrix peptidase 1	10	70137981	70146700	-1
NGT (Control)	ENSG00000158470	B4GALT5	24	6	24	0.000720378	0.0142487	6	12	0.0202003	3.80431	beta-1,4-galactosyltransferase 5	20	49632945	49713878	-1
NGT (Control)	ENSG00000130517	PGPEP1	18	6	24	0.000720841	0.0142487	24	6	0.0230934	19.8384	pyroglutamyl-peptidase I	19	18340598	18369950	1
NGT (Control)	ENSG00000105053	VRK3	24	12	24	0.000724691	0.0142487	6	18	0.0551894	7.69824	VRK serine/threonine kinase 3	19	49976468	50025946	-1
NGT (Control)	ENSG00000160447	PKN3	24	12	24	0.000724691	0.0142487	6	18	0.248908	10.1412	protein kinase N3	9	128702503	128720916	1
NGT (Control)	ENSG00000166689	PLEKHA7	24	12	24	0.000724691	0.0142487	6	18	0.487068	5.15048	pleckstrin homology domain containing A7	11	16777297	17014414	-1
NGT (Control)	ENSG00000204929	AC007389.1	24	12	24	0.000724691	0.0142487	6	18	0.431781	8.81025	novel transcript	2	65436711	66200373	1
NGT (Control)	ENSG00000250731	TPM3P6	24	12	24	0.000724691	0.0142487	6	18	0.593849	7.25637	tropomyosin 3 pseudogene 6	19	53479350	53480091	1
NGT (Control)	ENSG00000104415	CCN4	24	6	24	0.00073719	0.014355	6	12	0.227195	23.8873	cellular communication network factor 4	8	133191039	133231690	1
NGT (Control)	ENSG00000170485	NPAS2	12	6	24	0.00073719	0.014355	18	24	0.231795	14.2821	neuronal PAS domain protein 2	2	100820139	100996829	1
NGT (Control)	ENSG00000260077	AC104794.3	24	6	24	0.00073719	0.014355	6	12	0.479043	0.142074	novel transcript	2	10039092	10040663	-1
NGT (Control)	ENSG00000225980	OR7E19P	6	6	24	0.000738473	0.014355	12	18	0.565898	11.3531	olfactory receptor family 7 subfamily E member 19 pseudogene	19	9265440	9268819	-1
NGT (Control)	ENSG00000275183	LENG9	24	6	24	0.000738473	0.014355	6	12	0.174071	23.4828	leukocyte receptor cluster member 9	19	54461732	54463778	-1
NGT (Control)	ENSG00000103485	QPRT	24	6	24	0.000740194	0.014355	6	12	0.0924418	22.7082	quinolinate phosphoribosyltransferase	16	29663279	29698699	1
NGT (Control)	ENSG00000104870	FCGRT	24	6	24	0.000740194	0.014355	6	12	0.0691205	23.2851	Fc fragment of IgG receptor and transporter	19	49506816	49526428	1
NGT (Control)	ENSG00000105835	NAMPT	24	6	24	0.000740194	0.014355	6	12	0.0413908	20.7879	nicotinamide phosphoribosyltransferase	7	106248298	106285966	-1
NGT (Control)	ENSG00000144647	POMGNT2	24	6	24	0.000740194	0.014355	6	12	0.112616	1.73661	protein O-linked mannose N-acetylglucosaminyltransferase 2 (beta 1,4-)	3	43079232	43106079	-1
NGT (Control)	ENSG00000168060	NAALADL1	24	6	24	0.000740194	0.014355	6	12	0.259556	5.14704	N-acetylated alpha-linked acidic dipeptidase like 1	11	65044818	65058553	-1
NGT (Control)	ENSG00000171084	FAM86JP	24	6	24	0.000740194	0.014355	6	12	0.267953	2.87714	family with sequence similarity 86 member J, pseudogene	3	125916620	125930024	1
NGT (Control)	ENSG00000204060	FOXO6	24	6	24	0.000740194	0.014355	6	12	0.463548	3.9154	forkhead box O6	1	41361922	41383590	1
NGT (Control)	ENSG00000278970	HEIH	24	6	24	0.000740194	0.014355	6	12	0.0223685	1.7206	hepatocellular carcinoma up-regulated EZH2-associated long non-coding RNA	5	180826871	180831605	-1
NGT (Control)	ENSG00000165113	GKAP1	6	12	24	0.000751127	0.0145061	12	24	0.418682	12.5615	G kinase anchoring protein 1	9	83739425	83829516	-1
NGT (Control)	ENSG00000180979	LRRC57	18	12	24	0.000751127	0.0145061	24	12	0.0474241	0.860341	leucine rich repeat containing 57	15	42537820	42548802	-1
NGT (Control)	ENSG00000196890	H2BU1	18	12	24	0.000751127	0.0145061	24	12	0.383435	0.668935	H2B.U histone 1	1	228458107	228460470	1
NGT (Control)	ENSG00000249669	CARMN	6	12	24	0.000751127	0.0145061	12	24	0.185028	11.5376	cardiac mesoderm enhancer-associated non-coding RNA	5	149406689	149432835	1
NGT (Control)	ENSG00000182022	CHST15	6	6	24	0.000754146	0.0145065	12	18	0.0385598	4.34842	carbohydrate sulfotransferase 15	10	124007668	124093598	-1
NGT (Control)	ENSG00000102003	SYP	6	6	24	0.000756144	0.0145065	12	18	0.461915	9.38056	synaptophysin	X	49187815	49200199	-1
NGT (Control)	ENSG00000152784	PRDM8	6	6	24	0.000756144	0.0145065	12	18	0.060893	8.58528	PR/SET domain 8	4	80183879	80204329	1
NGT (Control)	ENSG00000159915	ZNF233	6	6	24	0.000756144	0.0145065	12	18	0.29791	7.44327	zinc finger protein 233	19	44259880	44275317	1
NGT (Control)	ENSG00000175611	LINC00476	6	6	24	0.000756144	0.0145065	12	18	0.329537	11.5609	long intergenic non-protein coding RNA 476	9	95759231	95876049	-1
NGT (Control)	ENSG00000239827	SUGT1P3	6	6	24	0.000756144	0.0145065	12	18	0.453552	8.49174	SUGT1 pseudogene 3	13	40882577	40921774	-1
NGT (Control)	ENSG00000167994	RAB3IL1	24	6	24	0.000759442	0.0145065	6	12	0.165544	23.3074	RAB3A interacting protein like 1	11	61897301	61920269	-1
NGT (Control)	ENSG00000188186	LAMTOR4	24	6	24	0.000759442	0.0145065	6	12	0.0584497	1.30435	late endosomal/lysosomal adaptor, MAPK and MTOR activator 4	7	100148907	100155944	1
NGT (Control)	ENSG00000081913	PHLPP1	18	12	24	0.000775479	0.0145065	24	12	0.138094	1.61693	PH domain and leucine rich repeat protein phosphatase 1	18	62715541	62980433	1
NGT (Control)	ENSG00000100532	CGRRF1	18	12	24	0.000775479	0.0145065	24	12	0.0694603	23.7489	cell growth regulator with ring finger domain 1	14	54509812	54539292	1
NGT (Control)	ENSG00000115464	USP34	6	12	24	0.000775479	0.0145065	12	24	0.0771083	13.3601	ubiquitin specific peptidase 34	2	61187463	61471087	-1
NGT (Control)	ENSG00000120594	PLXDC2	6	12	24	0.000775479	0.0145065	12	24	0.132531	12.3355	plexin domain containing 2	10	19816239	20289856	1
NGT (Control)	ENSG00000129103	SUMF2	18	12	24	0.000775479	0.0145065	24	12	0.0512187	0.687779	sulfatase modifying factor 2	7	56064002	56080670	1
NGT (Control)	ENSG00000135968	GCC2	6	12	24	0.000775479	0.0145065	12	24	0.102735	14.1176	GRIP and coiled-coil domain containing 2	2	108449191	108509415	1
NGT (Control)	ENSG00000143507	DUSP10	18	12	24	0.000775479	0.0145065	24	12	0.0765172	23.165	dual specificity phosphatase 10	1	221701424	221742089	-1
NGT (Control)	ENSG00000144567	RETREG2	18	12	24	0.000775479	0.0145065	24	12	0.0601394	1.39895	reticulophagy regulator family member 2	2	219176225	219185475	1
NGT (Control)	ENSG00000153250	RBMS1	6	12	24	0.000775479	0.0145065	12	24	0.0793831	12.9683	RNA binding motif single stranded interacting protein 1	2	160272151	160493807	-1
NGT (Control)	ENSG00000164743	C8orf48	18	12	24	0.000775479	0.0145065	24	12	0.14404	22.7216	chromosome 8 open reading frame 48	8	13566869	13568288	1
NGT (Control)	ENSG00000168884	TNIP2	18	12	24	0.000775479	0.0145065	24	12	0.104387	0.22877	TNFAIP3 interacting protein 2	4	2741648	2756342	-1
NGT (Control)	ENSG00000175764	TTLL11	18	12	24	0.000775479	0.0145065	24	12	0.12501	22.8436	tubulin tyrosine ligase like 11	9	121821928	122093606	-1
NGT (Control)	ENSG00000181619	GPR135	6	12	24	0.000775479	0.0145065	12	24	0.286827	9.19282	G protein-coupled receptor 135	14	59429022	59465342	-1
NGT (Control)	ENSG00000184897	H1-10	18	12	24	0.000775479	0.0145065	24	12	0.146166	0.341776	H1.10 linker histone	3	129314771	129316286	-1
NGT (Control)	ENSG00000196233	LCOR	6	12	24	0.000775479	0.0145065	12	24	0.0884523	12.7878	ligand dependent nuclear receptor corepressor	10	96832254	96995956	1
NGT (Control)	ENSG00000199390	SNORD114-7	6	12	24	0.000775479	0.0145065	12	24	0.600316	12.2206	small nucleolar RNA, C/D box 114-7	14	100963054	100963130	1
NGT (Control)	ENSG00000206341	HLA-H	18	12	24	0.000775479	0.0145065	24	12	0.0838466	23.6659	major histocompatibility complex, class I, H (pseudogene)	6	29887752	29890482	1
NGT (Control)	ENSG00000214706	IFRD2	18	12	24	0.000775479	0.0145065	24	12	0.126764	1.93438	interferon related developmental regulator 2	3	50287732	50292918	-1
NGT (Control)	ENSG00000217488	AL356057.1	6	12	24	0.000775479	0.0145065	12	24	0.672278	14.3869	LSM14A, SCD6 homolog A (S. cerevisiae) (LSM14A) pseudogene	6	75610958	75611945	-1
NGT (Control)	ENSG00000250950	AC093752.1	6	12	24	0.000775479	0.0145065	12	24	0.594467	10.9658	novel transcript	4	119456350	119457277	1
NGT (Control)	ENSG00000261596	AC005632.3	6	12	24	0.000775479	0.0145065	12	24	0.688478	12.001	novel transcript, sense intronic to METTL9	16	21626742	21627569	1
NGT (Control)	ENSG00000261824	LINC00662	18	12	24	0.000775479	0.0145065	24	12	0.076795	21.8108	long intergenic non-protein coding RNA 662	19	27681072	27794005	-1
NGT (Control)	ENSG00000268189	AC005785.1	6	12	24	0.000775479	0.0145065	12	24	0.623803	10.0286	novel transcript, antisense to AKAP8 and AKAP8L	19	15379076	15381194	1
NGT (Control)	ENSG00000163840	DTX3L	18	6	24	0.000780253	0.0145663	24	6	0.0671262	21.8312	deltex E3 ubiquitin ligase 3L	3	122564338	122575203	1
NGT (Control)	ENSG00000170464	DNAJC18	18	6	24	0.000780253	0.0145663	24	6	0.0536687	23.7007	DnaJ heat shock protein family (Hsp40) member C18	5	139408588	139444491	-1
NGT (Control)	ENSG00000173480	ZNF417	6	12	24	0.000782763	0.014569	12	24	0.0718928	9.02016	zinc finger protein 417	19	57900296	57916610	-1
NGT (Control)	ENSG00000267274	AC008770.3	6	12	24	0.000782763	0.014569	12	24	0.607311	11.1231	novel transcript, sense overlapping with ZNF700	19	11939959	11953381	1
NGT (Control)	ENSG00000269190	FBXO17	18	12	24	0.000782763	0.014569	24	12	0.117366	1.68878	F-box protein 17	19	38941401	38975742	-1
NGT (Control)	ENSG00000163728	TTC14	6	12	24	0.000793086	0.0147322	12	24	0.0927279	13.064	tetratricopeptide repeat domain 14	3	180602163	180617828	1
NGT (Control)	ENSG00000111269	CREBL2	24	6	24	0.000794719	0.0147322	6	12	0.0323671	1.15384	cAMP responsive element binding protein like 2	12	12611827	12645108	1
NGT (Control)	ENSG00000116774	OLFML3	24	6	24	0.000794719	0.0147322	6	12	0.0155165	19.7005	olfactomedin like 3	1	113979391	114035572	1
NGT (Control)	ENSG00000136205	TNS3	24	6	24	0.000794719	0.0147322	6	12	0.0117908	22.6584	tensin 3	7	47275154	47582558	-1
NGT (Control)	ENSG00000162191	UBXN1	18	12	24	0.000806424	0.0149342	24	12	0.0874624	23.6967	UBX domain protein 1	11	62676498	62679117	-1
NGT (Control)	ENSG00000271383	NBPF19	12	6	24	0.000810187	0.0149889	18	24	0.0923587	13.4932	NBPF member 19	1	149475338	149556361	1
NGT (Control)	ENSG00000100802	C14orf93	24	6	24	0.000815287	0.0150471	6	12	0.00833893	2.1386	chromosome 14 open reading frame 93	14	22985894	23010166	-1
NGT (Control)	ENSG00000101605	MYOM1	12	6	24	0.000819033	0.0150471	18	24	0.0793245	15.7908	myomesin 1	18	3066807	3219968	-1
NGT (Control)	ENSG00000105865	DUS4L	12	6	24	0.000819033	0.0150471	18	24	0.170627	14.3185	dihydrouridine synthase 4 like	7	107563484	107578523	1
NGT (Control)	ENSG00000147127	RAB41	12	6	24	0.000819033	0.0150471	18	24	0.515934	13.9174	RAB41, member RAS oncogene family	X	70282093	70285002	1
NGT (Control)	ENSG00000157483	MYO1E	12	6	24	0.000819033	0.0150471	18	24	0.069715	16.1715	myosin IE	15	59132434	59372871	-1
NGT (Control)	ENSG00000164122	ASB5	12	6	24	0.000819033	0.0150471	18	24	0.0703241	13.7072	ankyrin repeat and SOCS box containing 5	4	176213673	176277571	-1
NGT (Control)	ENSG00000228763	LIMS1-AS1	12	6	24	0.000819033	0.0150471	18	24	0.596921	15.2228	LIMS1 antisense RNA 1	2	108676795	108678601	-1
NGT (Control)	ENSG00000082293	COL19A1	12	6	24	0.000826988	0.0151631	18	24	0.225444	15.7266	collagen type XIX alpha 1 chain	6	69866556	70212468	1
NGT (Control)	ENSG00000183354	KIAA2026	12	6	24	0.000826988	0.0151631	18	24	0.0759754	15.1226	KIAA2026	9	5881596	6008482	-1
NGT (Control)	ENSG00000140285	FGF7	18	6	24	0.000831131	0.015224	24	6	0.0546582	17.5554	fibroblast growth factor 7	15	49423237	49488775	1
NGT (Control)	ENSG00000064545	TMEM161A	24	6	24	0.000840673	0.0153531	6	12	0.066061	0.319434	transmembrane protein 161A	19	19119169	19138513	-1
NGT (Control)	ENSG00000139641	ESYT1	24	6	24	0.000840673	0.0153531	6	12	0.0733417	1.62761	extended synaptotagmin 1	12	56118250	56144674	1
NGT (Control)	ENSG00000168610	STAT3	24	6	24	0.000840673	0.0153531	6	12	0.0126347	21.8734	signal transducer and activator of transcription 3	17	42313324	42388540	-1
NGT (Control)	ENSG00000187240	DYNC2H1	6	6	24	0.000846615	0.0154311	12	18	0.0975439	14.1778	dynein cytoplasmic 2 heavy chain 1	11	103109410	103479863	1
NGT (Control)	ENSG00000214402	LCNL1	6	6	24	0.000846615	0.0154311	12	18	0.223237	11.5506	lipocalin like 1	9	136981904	136986410	1
NGT (Control)	ENSG00000114735	HEMK1	24	12	24	0.000855619	0.0155339	6	18	0.0994529	7.74039	HemK methyltransferase family member 1	3	50569152	50596168	1
NGT (Control)	ENSG00000158062	UBXN11	24	12	24	0.000855619	0.0155339	6	18	0.133657	8.49646	UBX domain protein 11	1	26281328	26318363	-1
NGT (Control)	ENSG00000158246	TENT5B	12	12	24	0.000855619	0.0155339	18	6	0.285117	21.1252	terminal nucleotidyltransferase 5B	1	27005020	27012850	-1
NGT (Control)	ENSG00000170545	SMAGP	24	12	24	0.000855619	0.0155339	6	18	0.228386	3.91291	small cell adhesion glycoprotein	12	51244558	51270415	-1
NGT (Control)	ENSG00000070882	OSBPL3	12	6	24	0.000861552	0.0155821	18	24	0.0615036	13.0363	oxysterol binding protein like 3	7	24796540	24981634	-1
NGT (Control)	ENSG00000174527	MYO1H	12	6	24	0.000861552	0.0155821	18	24	0.469668	13.376	myosin IH	12	109347903	109455523	1
NGT (Control)	ENSG00000103154	NECAB2	24	6	24	0.00086356	0.0155821	6	12	0.524384	2.52421	N-terminal EF-hand calcium binding protein 2	16	83968244	84002776	1
NGT (Control)	ENSG00000116786	PLEKHM2	24	6	24	0.00086356	0.0155821	6	12	0.0671159	23.5087	pleckstrin homology and RUN domain containing M2	1	15684320	15734769	1
NGT (Control)	ENSG00000141101	NOB1	24	6	24	0.00086356	0.0155821	6	12	0.0719874	1.60656	NIN1 (RPN12) binding protein 1 homolog	16	69741871	69754926	-1
NGT (Control)	ENSG00000170430	MGMT	24	6	24	0.00086356	0.0155821	6	12	0.0693618	0.193928	O-6-methylguanine-DNA methyltransferase	10	129467190	129770983	1
NGT (Control)	ENSG00000179454	KLHL28	12	12	24	0.000864175	0.0155821	18	6	0.118296	15.7991	kelch like family member 28	14	44924324	45042322	-1
NGT (Control)	ENSG00000116117	PARD3B	6	6	24	0.000876039	0.0157113	12	18	0.0123808	12.1543	par-3 family cell polarity regulator beta	2	204545475	205620162	1
NGT (Control)	ENSG00000126003	PLAGL2	6	6	24	0.000879838	0.0157113	12	18	0.285556	6.57174	PLAG1 like zinc finger 2	20	32192504	32207743	-1
NGT (Control)	ENSG00000138834	MAPK8IP3	6	6	24	0.000879838	0.0157113	12	18	0.0487226	5.77095	mitogen-activated protein kinase 8 interacting protein 3	16	1706183	1770351	1
NGT (Control)	ENSG00000151276	MAGI1	6	6	24	0.000879838	0.0157113	12	18	0.0799022	10.4928	membrane associated guanylate kinase, WW and PDZ domain containing 1	3	65353525	66038834	-1
NGT (Control)	ENSG00000167524	RSKR	6	6	24	0.000879838	0.0157113	12	18	0.27606	8.54167	ribosomal protein S6 kinase related	17	28601827	28614197	-1
NGT (Control)	ENSG00000197168	NEK5	6	6	24	0.000879838	0.0157113	12	18	0.461451	9.31719	NIMA related kinase 5	13	52033611	52129092	-1
NGT (Control)	ENSG00000223959	AFG3L1P	6	6	24	0.000879838	0.0157113	12	18	0.128784	13.4493	AFG3 like matrix AAA peptidase subunit 1, pseudogene	16	89972586	90002161	1
NGT (Control)	ENSG00000235448	LURAP1L-AS1	6	6	24	0.000879838	0.0157113	12	18	0.331137	8.30316	LURAP1L antisense RNA 1	9	12698554	12814377	-1
NGT (Control)	ENSG00000262227	AC004771.2	6	6	24	0.000879838	0.0157113	12	18	0.512926	11.2109	novel transcript, antisense to INCA1	17	4987706	4988446	1
NGT (Control)	ENSG00000277050	AL122125.1	6	6	24	0.000879838	0.0157113	12	18	0.381063	10.1124	novel transcript, antisense to FRMD6	14	51637348	51637947	-1
NGT (Control)	ENSG00000110888	CAPRIN2	6	12	24	0.000886262	0.0157651	12	24	0.0975971	12.9283	caprin family member 2	12	30709552	30754951	-1
NGT (Control)	ENSG00000150995	ITPR1	6	12	24	0.000886262	0.0157651	12	24	0.118881	11.3162	inositol 1,4,5-trisphosphate receptor type 1	3	4493345	4847840	1
NGT (Control)	ENSG00000155850	SLC26A2	6	12	24	0.000886262	0.0157651	12	24	0.105168	12.1578	solute carrier family 26 member 2	5	149960758	149993455	1
NGT (Control)	ENSG00000180998	GPR137C	6	12	24	0.000886262	0.0157651	12	24	0.210562	11.5975	G protein-coupled receptor 137C	14	52552836	52637713	1
NGT (Control)	ENSG00000273014	AC018645.3	6	12	24	0.000899419	0.0159078	12	24	0.518418	10.2373	novel transcript	7	32758882	32759353	1
NGT (Control)	ENSG00000211584	SLC48A1	24	6	24	0.000900473	0.0159078	6	12	0.0357826	3.59936	solute carrier family 48 member 1	12	47753916	47782751	1
NGT (Control)	ENSG00000240694	PNMA2	18	6	24	0.000901051	0.0159078	24	6	0.0457609	20.6463	PNMA family member 2	8	26504701	26514092	-1
NGT (Control)	ENSG00000183091	NEB	6	12	24	0.000910322	0.0159078	12	24	0.173706	14.283	nebulin	2	151485336	151734487	-1
NGT (Control)	ENSG00000013306	SLC25A39	18	12	24	0.000910557	0.0159078	24	12	0.091739	2.21082	solute carrier family 25 member 39	17	44319625	44324870	-1
NGT (Control)	ENSG00000060491	OGFR	18	12	24	0.000913223	0.0159078	24	12	0.127802	1.24213	opioid growth factor receptor	20	62804835	62814000	1
NGT (Control)	ENSG00000078674	PCM1	6	12	24	0.000913223	0.0159078	12	24	0.0929861	14.2033	pericentriolar material 1	8	17922840	18027975	1
NGT (Control)	ENSG00000134371	CDC73	6	12	24	0.000913223	0.0159078	12	24	0.0780405	13.7743	cell division cycle 73	1	193121983	193254815	1
NGT (Control)	ENSG00000135924	DNAJB2	18	12	24	0.000913223	0.0159078	24	12	0.0919145	0.609404	DnaJ heat shock protein family (Hsp40) member B2	2	219279342	219286898	1
NGT (Control)	ENSG00000153714	LURAP1L	18	12	24	0.000913223	0.0159078	24	12	0.133956	23.983	leucine rich adaptor protein 1 like	9	12775020	12823060	1
NGT (Control)	ENSG00000164733	CTSB	18	12	24	0.000913223	0.0159078	24	12	0.0688959	0.0504956	cathepsin B	8	11842524	11869533	-1
NGT (Control)	ENSG00000170889	RPS9	18	12	24	0.000913223	0.0159078	24	12	0.0871989	0.396788	ribosomal protein S9	19	54200809	54249003	1
NGT (Control)	ENSG00000172869	DMXL1	6	12	24	0.000913223	0.0159078	12	24	0.0873497	12.9521	Dmx like 1	5	119037772	119249138	1
NGT (Control)	ENSG00000204149	AGAP6	6	12	24	0.000913223	0.0159078	12	24	0.178191	13.2645	ArfGAP with GTPase domain, ankyrin repeat and PH domain 6	10	49982190	50011654	1
NGT (Control)	ENSG00000213305	HNRNPCP6	6	12	24	0.000913223	0.0159078	12	24	0.647113	12.3017	heterogeneous nuclear ribonucleoprotein C pseudogene 6	11	85020785	85021655	-1
NGT (Control)	ENSG00000213722	DDAH2	18	12	24	0.000913223	0.0159078	24	12	0.0922609	1.01884	dimethylarginine dimethylaminohydrolase 2	6	31727038	31730617	-1
NGT (Control)	ENSG00000222365	SNORD12B	18	12	24	0.000913223	0.0159078	24	12	0.510659	1.19102	small nucleolar RNA, C/D box 12B	20	49280319	49280409	1
NGT (Control)	ENSG00000231607	DLEU2	6	12	24	0.000913223	0.0159078	12	24	0.36957	12.4491	deleted in lymphocytic leukemia 2	13	49956670	50125720	-1
NGT (Control)	ENSG00000237892	KLF7-IT1	6	12	24	0.000913223	0.0159078	12	24	0.498979	12.3574	KLF7 intronic transcript 1	2	207120884	207122044	-1
NGT (Control)	ENSG00000263624	AC055811.1	6	12	24	0.000913223	0.0159078	12	24	0.416813	11.2279	novel transcript	17	17167946	17185554	-1
NGT (Control)	ENSG00000270673	YTHDF3-AS1	18	12	24	0.000913223	0.0159078	24	12	0.684619	2.46444	YTHDF3 antisense RNA 1 (head to head)	8	63167725	63168442	-1
NGT (Control)	ENSG00000271870	AC024060.2	6	12	24	0.000913223	0.0159078	12	24	0.561569	11.7408	novel transcript, antisense to CRBN	3	3152942	3153435	1
NGT (Control)	ENSG00000100412	ACO2	18	12	24	0.000920028	0.0159962	24	12	0.0663351	1.42418	aconitase 2	22	41447830	41529273	1
NGT (Control)	ENSG00000119636	BBOF1	6	12	24	0.000920028	0.0159962	12	24	0.107271	11.1281	basal body orientation factor 1	14	74019349	74082863	1
NGT (Control)	ENSG00000214174	AMZ2P1	12	6	24	0.000929886	0.0161524	18	24	0.0679477	20.3757	archaelysin family metallopeptidase 2 pseudogene 1	17	64966550	64975576	-1
NGT (Control)	ENSG00000167588	GPD1	18	6	24	0.000936303	0.0162486	24	6	0.312959	20.1212	glycerol-3-phosphate dehydrogenase 1	12	50103982	50111313	1
NGT (Control)	ENSG00000154188	ANGPT1	12	6	24	0.000950569	0.0164652	18	24	0.136647	14.3582	angiopoietin 1	8	107249482	107498055	-1
NGT (Control)	ENSG00000231259	ANAPC1P2	12	6	24	0.000950569	0.0164652	18	24	0.331196	9.69881	ANAPC1 pseudogene 2	2	87031815	87052992	-1
NGT (Control)	ENSG00000196365	LONP1	24	6	24	0.000953663	0.0165034	6	12	0.0715816	2.99587	lon peptidase 1, mitochondrial	19	5691834	5720572	-1
NGT (Control)	ENSG00000116005	PCYOX1	18	6	24	0.000956801	0.0165267	24	6	0.0223665	20.8383	prenylcysteine oxidase 1	2	70257386	70281185	1
NGT (Control)	ENSG00000168398	BDKRB2	18	6	24	0.000956801	0.0165267	24	6	0.108055	21.0628	bradykinin receptor B2	14	96204679	96244166	1
NGT (Control)	ENSG00000151779	NBAS	12	6	24	0.000964819	0.0166031	18	24	0.0300016	15.0882	NBAS subunit of NRZ tethering complex	2	15166914	15561334	-1
NGT (Control)	ENSG00000165322	ARHGAP12	12	6	24	0.000964819	0.0166031	18	24	0.046282	17.0407	Rho GTPase activating protein 12	10	31805398	31928876	-1
NGT (Control)	ENSG00000177565	TBL1XR1	12	6	24	0.000964819	0.0166031	18	24	0.0730288	13.6722	TBL1X receptor 1	3	177019340	177228000	-1
NGT (Control)	ENSG00000244675	AC108676.1	12	6	24	0.000964819	0.0166031	18	24	0.450955	13.6852	novel transcript, sense overlapping to ATP13A3	3	194496317	194501503	-1
NGT (Control)	ENSG00000111817	DSE	12	6	24	0.000972224	0.016684	18	24	0.0430394	15.5552	dermatan sulfate epimerase	6	116254173	116444861	1
NGT (Control)	ENSG00000124701	APOBEC2	12	6	24	0.000972224	0.016684	18	24	0.120337	17.0058	apolipoprotein B mRNA editing enzyme catalytic subunit 2	6	41053202	41064891	1
NGT (Control)	ENSG00000132294	EFR3A	12	6	24	0.000972224	0.016684	18	24	0.0718596	13.377	EFR3 homolog A	8	131904093	132013642	1
NGT (Control)	ENSG00000090889	KIF4A	24	12	24	0.00097785	0.0167222	6	18	0.34283	7.19073	kinesin family member 4A	X	70290104	70420886	1
NGT (Control)	ENSG00000081377	CDC14B	6	6	24	0.000980191	0.0167222	12	18	0.0444898	12.627	cell division cycle 14B	9	96490241	96619843	-1
NGT (Control)	ENSG00000138378	STAT4	6	6	24	0.000980191	0.0167222	12	18	0.141681	10.371	signal transducer and activator of transcription 4	2	191029576	191151596	-1
NGT (Control)	ENSG00000086544	ITPKC	24	6	24	0.000980785	0.0167222	6	12	0.0814404	0.992123	inositol-trisphosphate 3-kinase C	19	40717112	40740860	1
NGT (Control)	ENSG00000137312	FLOT1	24	6	24	0.000980785	0.0167222	6	12	0.0492746	0.767843	flotillin 1	6	30727709	30742732	-1
NGT (Control)	ENSG00000170632	ARMC10	24	6	24	0.000980785	0.0167222	6	12	0.0595372	23.944	armadillo repeat containing 10	7	103074881	103099759	1
NGT (Control)	ENSG00000172985	SH3RF3	24	6	24	0.000980785	0.0167222	6	12	0.178355	2.47057	SH3 domain containing ring finger 3	2	109129205	109504634	1
NGT (Control)	ENSG00000280055	TMEM75	6	6	24	0.000984631	0.0167723	12	18	0.490877	11.8889	transmembrane protein 75	8	127946559	127948723	-1
NGT (Control)	ENSG00000112511	PHF1	24	6	24	0.000986926	0.0167805	6	12	0.0600743	23.8293	PHD finger protein 1	6	33410399	33416453	1
NGT (Control)	ENSG00000181038	METTL23	24	6	24	0.000986926	0.0167805	6	12	0.0632495	4.32084	methyltransferase like 23	17	76726830	76733936	1
NGT (Control)	ENSG00000173786	CNP	18	12	24	0.000991641	0.0168451	24	12	0.0688762	2.17478	2',3'-cyclic nucleotide 3' phosphodiesterase	17	41966763	41977740	1
NGT (Control)	ENSG00000279159	AC003681.1	6	6	24	0.00100553	0.0170654	12	18	0.12826	12.6217	novel transcript, antisense to MTMR3	22	29978950	30028236	-1
NGT (Control)	ENSG00000005889	ZFX	12	12	24	0.0010082	0.0170794	18	6	0.0601292	18.4842	zinc finger protein X-linked	X	24149173	24216255	1
NGT (Control)	ENSG00000259091	LINC00517	12	12	24	0.0010082	0.0170794	18	6	0.643729	20.9702	long intergenic non-protein coding RNA 517	14	37896060	37902372	-1
NGT (Control)	ENSG00000185669	SNAI3	6	6	24	0.00101594	0.0170945	12	18	0.494238	8.61565	snail family transcriptional repressor 3	16	88677688	88686507	-1
NGT (Control)	ENSG00000100321	SYNGR1	24	6	24	0.00101911	0.0170945	6	12	0.0810188	6.06375	synaptogyrin 1	22	39349925	39385575	1
NGT (Control)	ENSG00000155465	SLC7A7	24	6	24	0.00101911	0.0170945	6	12	0.0630122	13.0336	solute carrier family 7 member 7	14	22773222	22829820	-1
NGT (Control)	ENSG00000126970	ZC4H2	6	6	24	0.00102205	0.0170945	12	18	0.0766454	9.37585	zinc finger C4H2-type containing	X	64915802	65034713	-1
NGT (Control)	ENSG00000127603	MACF1	6	6	24	0.00102205	0.0170945	12	18	0.109143	13.5872	microtubule actin crosslinking factor 1	1	39081316	39487177	1
NGT (Control)	ENSG00000132938	MTUS2	6	6	24	0.00102205	0.0170945	12	18	0.476005	9.56127	microtubule associated scaffold protein 2	13	28820339	29505947	1
NGT (Control)	ENSG00000167220	HDHD2	6	6	24	0.00102205	0.0170945	12	18	0.393612	7.8176	haloacid dehalogenase like hydrolase domain containing 2	18	47107408	47150500	-1
NGT (Control)	ENSG00000167614	TTYH1	6	6	24	0.00102205	0.0170945	12	18	0.415795	11.1862	tweety family member 1	19	54415219	54436904	1
NGT (Control)	ENSG00000182621	PLCB1	6	6	24	0.00102205	0.0170945	12	18	0.127475	10.6596	phospholipase C beta 1	20	8077251	8968360	1
NGT (Control)	ENSG00000196502	SULT1A1	6	6	24	0.00102205	0.0170945	12	18	0.254096	6.59556	sulfotransferase family 1A member 1	16	28603944	28623625	-1
NGT (Control)	ENSG00000204311	PJVK	6	6	24	0.00102205	0.0170945	12	18	0.163306	7.86244	pejvakin	2	178451346	178462102	1
NGT (Control)	ENSG00000224596	ZMIZ1-AS1	6	6	24	0.00102205	0.0170945	12	18	0.428856	9.4992	ZMIZ1 antisense RNA 1	10	78943328	79067895	-1
NGT (Control)	ENSG00000224614	TNK2-AS1	6	6	24	0.00102205	0.0170945	12	18	0.560588	10.9329	TNK2 antisense RNA 1	3	195908076	195913986	1
NGT (Control)	ENSG00000272037	AP002907.1	6	6	24	0.00102205	0.0170945	12	18	0.431267	10.6782	novel transcript, antisense to UBR5	8	102256392	102257821	1
NGT (Control)	ENSG00000068697	LAPTM4A	18	12	24	0.00102696	0.0171611	24	12	0.0343418	23.8709	lysosomal protein transmembrane 4 alpha	2	20032650	20051628	-1
NGT (Control)	ENSG00000074410	CA12	18	6	24	0.00103891	0.0173427	24	6	0.0307094	18.965	carbonic anhydrase 12	15	63321378	63381846	-1
NGT (Control)	ENSG00000088756	ARHGAP28	12	6	24	0.00104063	0.0173427	18	24	0.0645293	15.4479	Rho GTPase activating protein 28	18	6729716	6915716	1
NGT (Control)	ENSG00000179364	PACS2	24	6	24	0.00104064	0.0173427	6	12	0.0320596	0.714987	phosphofurin acidic cluster sorting protein 2	14	105300563	105398147	1
NGT (Control)	ENSG00000183530	PRR14L	6	12	24	0.00104368	0.0173778	12	24	0.0775268	13.5522	proline rich 14 like	22	31676256	31750140	-1
NGT (Control)	ENSG00000137817	PARP6	6	6	24	0.00104596	0.0174001	12	18	0.00900696	10.3398	poly(ADP-ribose) polymerase family member 6	15	72241181	72272999	-1
NGT (Control)	ENSG00000198373	WWP2	24	6	24	0.00105184	0.0174684	6	12	0.0633536	0.651062	WW domain containing E3 ubiquitin protein ligase 2	16	69762328	69941741	1
NGT (Control)	ENSG00000249825	THBS4-AS1	6	12	24	0.00105445	0.0174684	12	24	0.610885	12.3831	THBS4 antisense RNA 1	5	80052374	80083654	-1
NGT (Control)	ENSG00000247809	NR2F2-AS1	6	12	24	0.00106204	0.0174684	12	24	0.544441	12.8177	NR2F2 antisense RNA 1	15	96110040	96327361	-1
NGT (Control)	ENSG00000082482	KCNK2	18	12	24	0.00107337	0.0174684	24	12	0.0896601	0.160962	potassium two pore domain channel subfamily K member 2	1	215005775	215237090	1
NGT (Control)	ENSG00000100271	TTLL1	18	12	24	0.00107337	0.0174684	24	12	0.0806892	0.664778	tubulin tyrosine ligase like 1	22	43039516	43089419	-1
NGT (Control)	ENSG00000100938	GMPR2	18	12	24	0.00107337	0.0174684	24	12	0.051736	23.9042	guanosine monophosphate reductase 2	14	24232422	24239242	1
NGT (Control)	ENSG00000102189	EEA1	6	12	24	0.00107337	0.0174684	12	24	0.147892	13.5624	early endosome antigen 1	12	92770637	92929331	-1
NGT (Control)	ENSG00000132466	ANKRD17	6	12	24	0.00107337	0.0174684	12	24	0.0919713	12.2982	ankyrin repeat domain 17	4	73073376	73258798	-1
NGT (Control)	ENSG00000138778	CENPE	6	12	24	0.00107337	0.0174684	12	24	0.333531	9.88665	centromere protein E	4	103105349	103198445	-1
NGT (Control)	ENSG00000139304	PTPRQ	6	12	24	0.00107337	0.0174684	12	24	0.151666	13.5842	protein tyrosine phosphatase receptor type Q	12	80402178	80680273	1
NGT (Control)	ENSG00000153046	CDYL	18	12	24	0.00107337	0.0174684	24	12	0.0515256	22.8113	chromodomain Y like	6	4706159	4955551	1
NGT (Control)	ENSG00000173511	VEGFB	18	12	24	0.00107337	0.0174684	24	12	0.091226	1.44442	vascular endothelial growth factor B	11	64234584	64239264	1
NGT (Control)	ENSG00000182199	SHMT2	18	12	24	0.00107337	0.0174684	24	12	0.052732	0.186444	serine hydroxymethyltransferase 2	12	57229573	57234935	1
NGT (Control)	ENSG00000197958	RPL12	18	12	24	0.00107337	0.0174684	24	12	0.0652406	0.301844	ribosomal protein L12	9	127447674	127451406	-1
NGT (Control)	ENSG00000201428	RN7SKP71	18	12	24	0.00107337	0.0174684	24	12	0.453466	23.4854	RN7SK pseudogene 71	12	112267077	112267394	1
NGT (Control)	ENSG00000205683	DPF3	6	12	24	0.00107337	0.0174684	12	24	0.205223	9.9622	double PHD fingers 3	14	72619296	72894116	-1
NGT (Control)	ENSG00000228300	FAM174C	18	12	24	0.00107337	0.0174684	24	12	0.130638	1.44543	family with sequence similarity 174 member C	19	1275530	1279244	1
NGT (Control)	ENSG00000239665	AL157392.3	6	12	24	0.00107337	0.0174684	12	24	0.152748	12.2614	novel transcript	10	13631143	13668445	1
NGT (Control)	ENSG00000257298	AC008147.2	6	12	24	0.00107337	0.0174684	12	24	0.195379	14.812	novel transcript, sense intronic to LIMA1	12	50185580	50191363	-1
NGT (Control)	ENSG00000265194	AL359922.2	6	12	24	0.00107337	0.0174684	12	24	0.420257	12.0319	novel transcript, antisense MTAP	9	21858910	21861926	-1
NGT (Control)	ENSG00000276182		6	12	24	0.00107337	0.0174684	12	24	0.382683	9.46161			#N/A	#N/A	#N/A
NGT (Control)	ENSG00000279456	AL353763.1	6	12	24	0.00107337	0.0174684	12	24	0.563518	12.4418	TEC	9	41061290	41062917	1
NGT (Control)	ENSG00000100294	MCAT	18	12	24	0.0010793	0.0174684	24	12	0.0910927	1.42168	malonyl-CoA-acyl carrier protein transacylase	22	43132209	43143398	-1
NGT (Control)	ENSG00000157514	TSC22D3	18	12	24	0.0010793	0.0174684	24	12	0.0853072	1.71466	TSC22 domain family member 3	X	107713221	107777342	-1
NGT (Control)	ENSG00000168906	MAT2A	6	12	24	0.0010793	0.0174684	12	24	0.0694628	13.0902	methionine adenosyltransferase 2A	2	85539168	85545281	1
NGT (Control)	ENSG00000240132	ETF1P2	6	12	24	0.0010793	0.0174684	12	24	0.534363	9.61447	eukaryotic translation termination factor 1 pseudogene 2	7	151501878	151503463	1
NGT (Control)	ENSG00000261335	AC005837.1	6	12	24	0.0010793	0.0174684	12	24	0.395004	9.56246	novel transcript, antisense to MXRA7	17	76671942	76673658	1
NGT (Control)	ENSG00000272578	AP000347.1	6	12	24	0.0010793	0.0174684	12	24	0.43637	10.8532	glucuronidase, beta (GUSB) pseudogene	22	23658094	23717356	-1
NGT (Control)	ENSG00000064666	CNN2	24	6	24	0.00108057	0.0174684	6	12	0.0684997	2.77159	calponin 2	19	1026586	1039068	1
NGT (Control)	ENSG00000119650	IFT43	24	6	24	0.00108057	0.0174684	6	12	0.0642617	1.60978	intraflagellar transport 43	14	75902136	76084585	1
NGT (Control)	ENSG00000166188	ZNF319	24	6	24	0.00108057	0.0174684	6	12	0.0829429	2.90604	zinc finger protein 319	16	57994676	58000672	-1
NGT (Control)	ENSG00000167965	MLST8	24	6	24	0.00108057	0.0174684	6	12	0.100801	1.94956	MTOR associated protein, LST8 homolog	16	2204248	2209453	1
NGT (Control)	ENSG00000248161	AC098487.1	18	6	24	0.00108126	0.0174684	24	6	0.314263	3.64344	novel transcript	4	102418602	102450010	-1
NGT (Control)	ENSG00000118707	TGIF2	18	6	24	0.00109235	0.0176168	24	6	0.0753668	23.2893	TGFB induced factor homeobox 2	20	36573488	36593950	1
NGT (Control)	ENSG00000137478	FCHSD2	18	6	24	0.00109235	0.0176168	24	6	0.0541127	21.5921	FCH and double SH3 domains 2	11	72836745	73142318	-1
NGT (Control)	ENSG00000011465	DCN	18	6	24	0.00109977	0.0177209	24	6	0.0393942	20.3201	decorin	12	91140484	91183217	-1
NGT (Control)	ENSG00000232907	DLGAP4-AS1	6	6	24	0.00111225	0.0177956	12	18	0.527789	7.22583	DLGAP4 antisense RNA 1	20	36507702	36573391	-1
NGT (Control)	ENSG00000122359	ANXA11	24	6	24	0.00111261	0.0177956	6	12	0.0689277	1.13967	annexin A11	10	80150889	80205572	-1
NGT (Control)	ENSG00000125734	GPR108	24	6	24	0.00111261	0.0177956	6	12	0.0457331	0.69898	G protein-coupled receptor 108	19	6729914	6737603	-1
NGT (Control)	ENSG00000142530	FAM71E1	24	6	24	0.00111261	0.0177956	6	12	0.42212	3.72858	family with sequence similarity 71 member E1	19	50466785	50476848	-1
NGT (Control)	ENSG00000149781	FERMT3	24	6	24	0.00111261	0.0177956	6	12	0.147809	3.06778	fermitin family member 3	11	64206678	64223891	1
NGT (Control)	ENSG00000161249	DMKN	24	6	24	0.00111261	0.0177956	6	12	0.160077	0.659094	dermokine	19	35497220	35513658	-1
NGT (Control)	ENSG00000198546	ZNF511	24	6	24	0.00111261	0.0177956	6	12	0.12632	1.76679	zinc finger protein 511	10	133308914	133313162	1
NGT (Control)	ENSG00000275993	SIK1B	24	6	24	0.00111261	0.0177956	6	12	0.0811826	5.81219	salt inducible kinase 1B (putative)	21	6111131	6123778	1
NGT (Control)	ENSG00000136560	TANK	12	6	24	0.00111307	0.0177956	18	24	0.051954	18.6841	TRAF family member associated NFKB activator	2	161136908	161236230	1
NGT (Control)	ENSG00000100246	DNAL4	24	6	24	0.0011209	0.0178898	6	12	0.0329037	0.847361	dynein axonemal light chain 4	22	38778508	38794198	-1
NGT (Control)	ENSG00000213442	RPL18AP3	24	6	24	0.0011209	0.0178898	6	12	0.176979	1.45394	ribosomal protein L18a pseudogene 3	12	104265309	104265836	1
NGT (Control)	ENSG00000185532	PRKG1	6	6	24	0.00113298	0.0180515	12	18	0.0699827	12.7011	protein kinase cGMP-dependent 1	10	50990888	52298423	1
NGT (Control)	ENSG00000278540	ACACA	6	6	24	0.00113298	0.0180515	12	18	0.0289752	12.6856	acetyl-CoA carboxylase alpha	17	37084992	37406836	-1
NGT (Control)	ENSG00000148660	CAMK2G	12	6	24	0.00114068	0.0181586	18	24	0.0290508	21.5378	calcium/calmodulin dependent protein kinase II gamma	10	73812501	73874591	-1
NGT (Control)	ENSG00000166851	PLK1	24	12	24	0.00115223	0.0183109	6	18	0.305921	7.53073	polo like kinase 1	16	23677656	23690367	1
NGT (Control)	ENSG00000256802	AC022613.1	24	12	24	0.00115223	0.0183109	6	18	0.547589	4.3755	novel transcript, antisense to TJP1	15	29674990	29680957	1
NGT (Control)	ENSG00000031698	SARS1	18	12	24	0.00115691	0.0183695	24	12	0.0627924	0.568563	seryl-tRNA synthetase 1	1	109213918	109238182	1
NGT (Control)	ENSG00000089048	ESF1	6	6	24	0.00116805	0.0185145	12	18	0.128585	13.2623	ESF1 nucleolar pre-rRNA processing protein homolog	20	13714322	13784919	-1
NGT (Control)	ENSG00000164627	KIF6	6	6	24	0.00116805	0.0185145	12	18	0.375874	6.58859	kinesin family member 6	6	39329990	39725408	-1
NGT (Control)	ENSG00000214756	CSKMT	18	6	24	0.0011702	0.0185168	24	6	0.0954723	0.0589249	citrate synthase lysine methyltransferase	11	62665309	62668496	1
NGT (Control)	ENSG00000245748	AC097382.2	6	6	24	0.0011702	0.0185168	12	18	0.468898	8.64067	novel transcript, antisense to TBC1D14 and TADA2B	4	7030554	7046231	-1
NGT (Control)	ENSG00000164946	FREM1	6	6	24	0.00118526	0.0186817	12	18	0.198756	8.24776	FRAS1 related extracellular matrix 1	9	14737152	14910995	-1
NGT (Control)	ENSG00000181896	ZNF101	6	6	24	0.00118526	0.0186817	12	18	0.113887	8.80205	zinc finger protein 101	19	19668796	19683509	1
NGT (Control)	ENSG00000187257	RSBN1L	6	6	24	0.00118526	0.0186817	12	18	0.0607492	10.4783	round spermatid basic protein 1 like	7	77696459	77783022	1
NGT (Control)	ENSG00000250602	AC093535.1	6	6	24	0.00118526	0.0186817	12	18	0.382761	7.18429	novel transcript, antisense to GRAMD3	5	126372477	126509021	-1
NGT (Control)	ENSG00000214357	NEURL1B	24	12	24	0.00118567	0.0186817	6	18	0.245046	7.3137	neuralized E3 ubiquitin protein ligase 1B	5	172641263	172691540	1
NGT (Control)	ENSG00000172000	ZNF556	18	6	24	0.001196	0.0188123	24	6	0.0796505	22.0481	zinc finger protein 556	19	2867335	2883445	1
NGT (Control)	ENSG00000186480	INSIG1	18	6	24	0.001196	0.0188123	24	6	0.116011	19.6555	insulin induced gene 1	7	155297776	155310235	1
NGT (Control)	ENSG00000109705	NKX3-2	24	12	24	0.00121291	0.0190459	6	18	0.484993	6.73321	NK3 homeobox 2	4	13540830	13544508	-1
NGT (Control)	ENSG00000152380	FAM151B	6	12	24	0.00121291	0.0190459	12	24	0.150511	9.14604	family with sequence similarity 151 member B	5	80487969	80542563	1
NGT (Control)	ENSG00000074370	ATP2A3	24	6	24	0.00122293	0.0190841	6	12	0.443643	3.29959	ATPase sarcoplasmic/endoplasmic reticulum Ca2+ transporting 3	17	3923870	3964464	-1
NGT (Control)	ENSG00000125347	IRF1	24	6	24	0.00122293	0.0190841	6	12	0.0471706	23.1378	interferon regulatory factor 1	5	132440440	132508719	-1
NGT (Control)	ENSG00000183765	CHEK2	24	6	24	0.00122293	0.0190841	6	12	0.059887	3.02957	checkpoint kinase 2	22	28687743	28742422	-1
NGT (Control)	ENSG00000241839	PLEKHO2	24	6	24	0.00122293	0.0190841	6	12	0.0495968	23.0209	pleckstrin homology domain containing O2	15	64841883	64868002	1
NGT (Control)	ENSG00000074603	DPP8	6	12	24	0.0012267	0.0190841	12	24	0.044414	13.0536	dipeptidyl peptidase 8	15	65442463	65517704	-1
NGT (Control)	ENSG00000077097	TOP2B	6	12	24	0.0012267	0.0190841	12	24	0.0798524	13.1481	DNA topoisomerase II beta	3	25597905	25664907	-1
NGT (Control)	ENSG00000113810	SMC4	6	12	24	0.0012267	0.0190841	12	24	0.139655	11.0064	structural maintenance of chromosomes 4	3	160399274	160434954	1
NGT (Control)	ENSG00000120075	HOXB5	6	12	24	0.0012267	0.0190841	12	24	0.51359	11.7292	homeobox B5	17	48591257	48593779	-1
NGT (Control)	ENSG00000169926	KLF13	6	12	24	0.0012267	0.0190841	12	24	0.0694508	12.6255	Kruppel like factor 13	15	31326835	31435665	1
NGT (Control)	ENSG00000176396	EID2	18	12	24	0.0012267	0.0190841	24	12	0.11422	0.889145	EP300 interacting inhibitor of differentiation 2	19	39538707	39540161	-1
NGT (Control)	ENSG00000177853	ZNF518A	6	12	24	0.0012267	0.0190841	12	24	0.134218	13.4293	zinc finger protein 518A	10	96129715	96205288	1
NGT (Control)	ENSG00000083290	ULK2	18	6	24	0.0012467	0.0191448	24	6	0.00873656	16.1004	unc-51 like autophagy activating kinase 2	17	19770829	19867936	-1
NGT (Control)	ENSG00000030419	IKZF2	6	12	24	0.00125919	0.0191448	12	24	0.153709	11.3424	IKAROS family zinc finger 2	2	212999691	213152427	-1
NGT (Control)	ENSG00000114948	ADAM23	6	12	24	0.00125919	0.0191448	12	24	0.0915578	11.6159	ADAM metallopeptidase domain 23	2	206443532	206621127	1
NGT (Control)	ENSG00000126215	XRCC3	6	12	24	0.00125919	0.0191448	12	24	0.155774	11.3641	X-ray repair cross complementing 3	14	103697609	103715504	-1
NGT (Control)	ENSG00000136286	MYO1G	6	12	24	0.00125919	0.0191448	12	24	0.42856	11.5995	myosin IG	7	44962662	44979088	-1
NGT (Control)	ENSG00000137496	IL18BP	6	12	24	0.00125919	0.0191448	12	24	0.192856	12.6029	interleukin 18 binding protein	11	71998613	72005715	1
NGT (Control)	ENSG00000143740	SNAP47	18	12	24	0.00125919	0.0191448	24	12	0.0689555	0.532328	synaptosome associated protein 47	1	227728200	227781826	1
NGT (Control)	ENSG00000153956	CACNA2D1	6	12	24	0.00125919	0.0191448	12	24	0.0906677	13.5793	calcium voltage-gated channel auxiliary subunit alpha2delta 1	7	81946444	82443777	-1
NGT (Control)	ENSG00000163625	WDFY3	6	12	24	0.00125919	0.0191448	12	24	0.0772286	13.4759	WD repeat and FYVE domain containing 3	4	84669597	84966690	-1
NGT (Control)	ENSG00000166173	LARP6	18	12	24	0.00125919	0.0191448	24	12	0.0769231	1.52897	La ribonucleoprotein 6, translational regulator	15	70829130	70854157	-1
NGT (Control)	ENSG00000176845	METRNL	18	12	24	0.00125919	0.0191448	24	12	0.161972	23.6881	meteorin like, glial cell differentiation regulator	17	83079609	83095122	1
NGT (Control)	ENSG00000177600	RPLP2	18	12	24	0.00125919	0.0191448	24	12	0.0795451	0.172645	ribosomal protein lateral stalk subunit P2	11	809965	812880	1
NGT (Control)	ENSG00000187105	HEATR4	6	12	24	0.00125919	0.0191448	12	24	0.385093	12.247	HEAT repeat containing 4	14	73478484	73558947	-1
NGT (Control)	ENSG00000198838	RYR3	6	12	24	0.00125919	0.0191448	12	24	0.236399	12.8608	ryanodine receptor 3	15	33310962	33866121	1
NGT (Control)	ENSG00000206573	THUMPD3-AS1	6	12	24	0.00125919	0.0191448	12	24	0.108968	15.0541	THUMPD3 antisense RNA 1	3	9349689	9398579	-1
NGT (Control)	ENSG00000230300	STARD13-IT1	6	12	24	0.00125919	0.0191448	12	24	0.668672	14.4222	STARD13 intronic transcript 1	13	33158587	33164409	-1
NGT (Control)	ENSG00000253406	AC012613.2	6	12	24	0.00125919	0.0191448	12	24	0.414904	12.0779	novel transcript, antisense to ABLIM3	5	149216523	149276805	-1
NGT (Control)	ENSG00000258317	AC034102.6	6	12	24	0.00125919	0.0191448	12	24	0.637439	12.5514	novel transcript, antisense to ZC3H10 and ESYT1	12	56120033	56129619	-1
NGT (Control)	ENSG00000278948	AL031587.5	6	12	24	0.00125919	0.0191448	12	24	0.182662	11.7781	TEC	22	37943050	37944898	1
NGT (Control)	ENSG00000279030	AC007336.3	6	12	24	0.00125919	0.0191448	12	24	0.502285	11.3531	novel transcript	16	55486618	55488777	1
NGT (Control)	ENSG00000113272	THG1L	24	6	24	0.00126066	0.0191448	6	12	0.0822967	23.8279	tRNA-histidine guanylyltransferase 1 like	5	157731420	157741449	1
NGT (Control)	ENSG00000122386	ZNF205	24	6	24	0.00126066	0.0191448	6	12	0.104391	2.18037	zinc finger protein 205	16	3112560	3120517	1
NGT (Control)	ENSG00000125457	MIF4GD	24	6	24	0.00126066	0.0191448	6	12	0.126347	5.42283	MIF4G domain containing	17	75266228	75271231	-1
NGT (Control)	ENSG00000177225	GATD1	24	6	24	0.00126066	0.0191448	6	12	0.0940745	1.97795	glutamine amidotransferase like class 1 domain containing 1	11	767220	777488	-1
NGT (Control)	ENSG00000186792	HYAL3	24	6	24	0.00126066	0.0191448	6	12	0.0614242	3.1356	hyaluronidase 3	3	50292831	50299405	-1
NGT (Control)	ENSG00000170949	ZNF160	18	6	24	0.00126147	0.0191448	24	6	0.0856455	15.8931	zinc finger protein 160	19	53066606	53103436	-1
NGT (Control)	ENSG00000132361	CLUH	18	12	24	0.00126375	0.0191448	24	12	0.113265	1.778	clustered mitochondria homolog	17	2689386	2712663	-1
NGT (Control)	ENSG00000138316	ADAMTS14	6	12	24	0.00126375	0.0191448	12	24	0.146691	11.6043	ADAM metallopeptidase with thrombospondin type 1 motif 14	10	70672506	70762441	1
NGT (Control)	ENSG00000172780	RAB43	18	12	24	0.00126375	0.0191448	24	12	0.380375	23.5327	RAB43, member RAS oncogene family	3	129087569	129122801	-1
NGT (Control)	ENSG00000188611	ASAH2	6	12	24	0.00126375	0.0191448	12	24	0.418534	11.316	N-acylsphingosine amidohydrolase 2	10	50182778	50279720	-1
NGT (Control)	ENSG00000233476	EEF1A1P6	18	12	24	0.00126375	0.0191448	24	12	0.161248	23.0904	eukaryotic translation elongation factor 1 alpha 1 pseudogene 6	7	22510616	22511999	-1
NGT (Control)	ENSG00000274105	AC084824.3	6	12	24	0.00126375	0.0191448	12	24	0.464242	9.77878	novel transcript, sense intronic to YARS2	12	32728169	32729024	-1
NGT (Control)	ENSG00000072954	TMEM38A	12	6	24	0.00130078	0.0196575	18	24	0.0580371	16.0945	transmembrane protein 38A	19	16661139	16690023	1
NGT (Control)	ENSG00000146278	PNRC1	12	6	24	0.00130078	0.0196575	18	24	0.0323254	13.4293	proline rich nuclear receptor coactivator 1	6	89080751	89085160	1
NGT (Control)	ENSG00000171862	PTEN	12	6	24	0.00130078	0.0196575	18	24	0.0414622	15.0078	phosphatase and tensin homolog	10	87863625	87971930	1
NGT (Control)	ENSG00000148180	GSN	24	6	24	0.00132219	0.0199483	6	12	0.0359805	23.608	gelsolin	9	121207794	121332843	1
NGT (Control)	ENSG00000184922	FMNL1	24	6	24	0.00132219	0.0199483	6	12	0.0881185	2.87742	formin like 1	17	45221444	45247319	1
NGT (Control)	ENSG00000138767	CNOT6L	12	6	24	0.0013308	0.0200455	18	24	0.107282	12.6043	CCR4-NOT transcription complex subunit 6 like	4	77713387	77819615	-1
NGT (Control)	ENSG00000172803	SNX32	12	6	24	0.0013308	0.0200455	18	24	0.338461	13.8719	sorting nexin 32	11	65833834	65856896	1
NGT (Control)	ENSG00000213614	HEXA	12	6	24	0.00133568	0.0201026	18	24	0.0226468	17.8664	hexosaminidase subunit alpha	15	72340924	72376420	-1
NGT (Control)	ENSG00000188277	C15orf62	6	6	24	0.00135458	0.0203706	12	18	0.295848	6.4127	chromosome 15 open reading frame 62	15	40769980	40772449	1
NGT (Control)	ENSG00000129675	ARHGEF6	6	6	24	0.00135958	0.020429	12	18	0.0822429	12.7001	Rac/Cdc42 guanine nucleotide exchange factor 6	X	136665547	136780932	-1
NGT (Control)	ENSG00000035115	SH3YL1	6	6	24	0.00137227	0.0205196	12	18	0.067357	12.6332	SH3 and SYLF domain containing 1	2	217730	266398	-1
NGT (Control)	ENSG00000075407	ZNF37A	6	6	24	0.00137227	0.0205196	12	18	0.128319	13.5644	zinc finger protein 37A	10	38094334	38150293	1
NGT (Control)	ENSG00000146414	SHPRH	6	6	24	0.00137227	0.0205196	12	18	0.0819778	12.3854	SNF2 histone linker PHD RING helicase	6	145864245	145964423	-1
NGT (Control)	ENSG00000169031	COL4A3	6	6	24	0.00137227	0.0205196	12	18	0.333601	9.33954	collagen type IV alpha 3 chain	2	227164624	227314792	1
NGT (Control)	ENSG00000224934	AL391684.1	6	6	24	0.00137227	0.0205196	12	18	0.167294	10.9134	novel transcript	10	99430919	99463259	1
NGT (Control)	ENSG00000231609	AC007098.1	6	6	24	0.00137227	0.0205196	12	18	0.518374	8.84237	novel transcript, antisense to EHBP1	2	62957326	63048640	-1
NGT (Control)	ENSG00000168216	LMBRD1	18	6	24	0.00137471	0.0205395	24	6	0.0339975	21.797	LMBR1 domain containing 1	6	69672757	69867236	-1
NGT (Control)	ENSG00000142102	PGGHG	24	6	24	0.00138244	0.0206217	6	12	0.209894	13.5694	protein-glucosylgalactosylhydroxylysine glucosidase	11	289126	296107	1
NGT (Control)	ENSG00000176476	SGF29	24	6	24	0.00138244	0.0206217	6	12	0.0999064	2.33117	SAGA complex associated factor 29	16	28553915	28591790	1
NGT (Control)	ENSG00000235865	GSN-AS1	6	12	24	0.00138618	0.0206592	12	24	0.165593	11.1362	GSN antisense RNA 1	9	121280768	121285530	-1
NGT (Control)	ENSG00000129932	DOHH	24	12	24	0.00139166	0.0206592	6	18	0.184957	3.43447	deoxyhypusine hydroxylase	19	3490821	3500674	-1
NGT (Control)	ENSG00000205726	ITSN1	12	12	24	0.00139166	0.0206592	18	6	0.0523826	15.8427	intersectin 1	21	33642400	33899861	1
NGT (Control)	ENSG00000215386	MIR99AHG	12	12	24	0.00139166	0.0206592	18	6	0.118168	17.2533	mir-99a-let-7c cluster host gene	21	15928296	16645467	1
NGT (Control)	ENSG00000228451	SDAD1P1	12	12	24	0.00139166	0.0206592	18	6	0.11388	18.4962	SDA1 domain containing 1 pseudogene 1	8	26375913	26382953	-1
NGT (Control)	ENSG00000272476	AL024507.2	24	12	24	0.00139166	0.0206592	6	18	0.430922	8.22431	novel transcript, antisense to SEC63	6	107957413	107959986	1
NGT (Control)	ENSG00000149929	HIRIP3	24	12	24	0.00139739	0.0207276	6	18	0.147972	4.3249	HIRA interacting protein 3	16	29992330	29996074	-1
NGT (Control)	ENSG00000125484	GTF3C4	12	12	24	0.00141787	0.0210113	18	6	0.0452032	19.9954	general transcription factor IIIC subunit 4	9	132670035	132694953	1
NGT (Control)	ENSG00000097007	ABL1	24	6	24	0.00142675	0.0210113	6	12	0.0890238	1.62528	ABL proto-oncogene 1, non-receptor tyrosine kinase	9	130713016	130887675	1
NGT (Control)	ENSG00000103502	CDIPT	24	6	24	0.00142675	0.0210113	6	12	0.0597848	1.9766	CDP-diacylglycerol--inositol 3-phosphatidyltransferase	16	29858357	29863414	-1
NGT (Control)	ENSG00000116852	KIF21B	24	6	24	0.00142675	0.0210113	6	12	0.293548	5.10742	kinesin family member 21B	1	200969390	201023714	-1
NGT (Control)	ENSG00000125726	CD70	24	6	24	0.00142675	0.0210113	6	12	0.241118	8.19022	CD70 molecule	19	6583183	6604103	-1
NGT (Control)	ENSG00000133935	ERG28	24	6	24	0.00142675	0.0210113	6	12	0.0613082	1.97708	ergosterol biosynthesis 28 homolog	14	75649791	75660876	-1
NGT (Control)	ENSG00000153786	ZDHHC7	24	6	24	0.00142675	0.0210113	6	12	0.0656165	23.3643	zinc finger DHHC-type palmitoyltransferase 7	16	84974175	85011535	-1
NGT (Control)	ENSG00000187266	EPOR	24	6	24	0.00142675	0.0210113	6	12	0.152704	4.00902	erythropoietin receptor	19	11377207	11384342	-1
NGT (Control)	ENSG00000218052	ADAMTS7P4	24	6	24	0.00142675	0.0210113	6	12	0.591215	3.78354	ADAMTS7 pseudogene 4	15	85255369	85330334	-1
NGT (Control)	ENSG00000058272	PPP1R12A	6	12	24	0.00143907	0.0210624	12	24	0.110992	12.3823	protein phosphatase 1 regulatory subunit 12A	12	79773563	79935460	-1
NGT (Control)	ENSG00000125656	CLPP	18	12	24	0.00143907	0.0210624	24	12	0.124555	0.692884	caseinolytic mitochondrial matrix peptidase proteolytic subunit	19	6361531	6370242	1
NGT (Control)	ENSG00000139116	KIF21A	6	12	24	0.00143907	0.0210624	12	24	0.166609	12.3493	kinesin family member 21A	12	39293228	39443390	-1
NGT (Control)	ENSG00000160789	LMNA	18	12	24	0.00143907	0.0210624	24	12	0.125244	0.465801	lamin A/C	1	156082573	156140081	1
NGT (Control)	ENSG00000204264	PSMB8	24	6	24	0.00144076	0.0210624	6	12	0.0271347	1.64993	proteasome 20S subunit beta 8	6	32840717	32844679	-1
NGT (Control)	ENSG00000179523	EIF3J-DT	18	6	24	0.00144168	0.0210624	24	6	0.0213698	15.3201	EIF3J divergent transcript	15	44527257	44537046	-1
NGT (Control)	ENSG00000113163	CERT1	18	6	24	0.00144629	0.0210624	24	6	0.0479822	20.2838	ceramide transporter 1	5	75356345	75512138	-1
NGT (Control)	ENSG00000163661	PTX3	18	6	24	0.00144629	0.0210624	24	6	0.0829754	19.106	pentraxin 3	3	157436850	157443633	1
NGT (Control)	ENSG00000079102	RUNX1T1	18	6	24	0.00145448	0.0210624	24	6	0.107571	22.3672	RUNX1 partner transcriptional co-repressor 1	8	91954967	92103286	-1
NGT (Control)	ENSG00000118971	CCND2	24	6	24	0.00146708	0.0210624	6	12	0.035851	22.2842	cyclin D2	12	4269771	4305353	1
NGT (Control)	ENSG00000003756	RBM5	6	12	24	0.00147438	0.0210624	12	24	0.0600451	12.0595	RNA binding motif protein 5	3	50088919	50119021	1
NGT (Control)	ENSG00000013441	CLK1	6	12	24	0.00147438	0.0210624	12	24	0.0944005	13.2966	CDC like kinase 1	2	200853009	200864744	-1
NGT (Control)	ENSG00000078795	PKD2L2	6	12	24	0.00147438	0.0210624	12	24	0.330846	13.6306	polycystin 2 like 2, transient receptor potential cation channel	5	137887968	137942747	1
NGT (Control)	ENSG00000101146	RAE1	18	12	24	0.00147438	0.0210624	24	12	0.0496379	1.52448	ribonucleic acid export 1	20	57351223	57379211	1
NGT (Control)	ENSG00000105364	MRPL4	18	12	24	0.00147438	0.0210624	24	12	0.0966871	1.85683	mitochondrial ribosomal protein L4	19	10251901	10260055	1
NGT (Control)	ENSG00000108784	NAGLU	18	12	24	0.00147438	0.0210624	24	12	0.062119	1.30608	N-acetyl-alpha-glucosaminidase	17	42536241	42544449	1
NGT (Control)	ENSG00000116793	PHTF1	6	12	24	0.00147438	0.0210624	12	24	0.0844972	13.2294	putative homeodomain transcription factor 1	1	113696831	113759489	-1
NGT (Control)	ENSG00000133858	ZFC3H1	6	12	24	0.00147438	0.0210624	12	24	0.1284	12.1306	zinc finger C3H1-type containing	12	71609599	71667725	-1
NGT (Control)	ENSG00000136463	TACO1	18	12	24	0.00147438	0.0210624	24	12	0.0888397	3.21221	translational activator of cytochrome c oxidase I	17	63600882	63608365	1
NGT (Control)	ENSG00000154240	CEP112	6	12	24	0.00147438	0.0210624	12	24	0.167234	13.14	centrosomal protein 112	17	65635537	66192133	-1
NGT (Control)	ENSG00000166123	GPT2	18	12	24	0.00147438	0.0210624	24	12	0.0678038	23.9503	glutamic--pyruvic transaminase 2	16	46884362	46931289	1
NGT (Control)	ENSG00000167394	ZNF668	18	12	24	0.00147438	0.0210624	24	12	0.148367	0.906361	zinc finger protein 668	16	31060843	31074240	-1
NGT (Control)	ENSG00000171813	PWWP2B	18	12	24	0.00147438	0.0210624	24	12	0.182629	0.273463	PWWP domain containing 2B	10	132397168	132417859	1
NGT (Control)	ENSG00000197217	ENTPD4	6	12	24	0.00147438	0.0210624	12	24	0.0500241	10.6383	ectonucleoside triphosphate diphosphohydrolase 4	8	23385783	23457695	-1
NGT (Control)	ENSG00000224078	SNHG14	6	12	24	0.00147438	0.0210624	12	24	0.0896695	12.5219	small nucleolar RNA host gene 14	15	24978583	25420336	1
NGT (Control)	ENSG00000225920	RIMKLBP2	6	12	24	0.00147438	0.0210624	12	24	0.437701	12.5163	ribosomal modification protein rimK like family member B pseudogene 2	1	219199914	219200567	-1
NGT (Control)	ENSG00000227051	C14orf132	18	12	24	0.00147438	0.0210624	24	12	0.065894	23.7227	chromosome 14 open reading frame 132	14	96039362	96093971	1
NGT (Control)	ENSG00000234127	TRIM26	18	12	24	0.00147438	0.0210624	24	12	0.0846254	2.54714	tripartite motif containing 26	6	30184455	30213427	-1
NGT (Control)	ENSG00000234206	AL121957.1	6	12	24	0.00147438	0.0210624	12	24	0.631025	11.1656	novel transcript	6	107509803	107511721	-1
NGT (Control)	ENSG00000235427	AC006159.1	6	12	24	0.00147438	0.0210624	12	24	0.421114	11.9439	novel transcript	7	116542718	116551969	-1
NGT (Control)	ENSG00000266533	MIR3619	6	12	24	0.00147438	0.0210624	12	24	0.585594	11.0993	microRNA 3619	22	46091044	46091126	1
NGT (Control)	ENSG00000270871	AC015849.3	6	12	24	0.00147438	0.0210624	12	24	0.432291	13.5775	novel transcript, antisense TAF15	17	35816717	35830293	-1
NGT (Control)	ENSG00000273062	RALGPS2-AS1	18	12	24	0.00147438	0.0210624	24	12	0.339559	2.52387	RALGPS2 antisense RNA 1	1	178724306	178726285	-1
NGT (Control)	ENSG00000275322	AC103746.1	6	12	24	0.00147438	0.0210624	12	24	0.551881	12.4964	novel transcript	15	96342953	96345651	1
NGT (Control)	ENSG00000277449	CEBPB-AS1	6	12	24	0.00147438	0.0210624	12	24	0.506615	10.0298	CEBPB antisense RNA 1	20	50184598	50191498	-1
NGT (Control)	ENSG00000279662	AC131649.2	6	12	24	0.00147438	0.0210624	12	24	0.576046	11.8066	TEC	16	10445309	10449747	-1
NGT (Control)	ENSG00000107223	EDF1	18	12	24	0.00147695	0.0210624	24	12	0.0675654	23.9067	endothelial differentiation related factor 1	9	136862119	136866308	-1
NGT (Control)	ENSG00000123144	TRIR	18	12	24	0.00147695	0.0210624	24	12	0.0943469	1.43544	telomerase RNA component interacting RNase	19	12730640	12734684	-1
NGT (Control)	ENSG00000164309	CMYA5	6	12	24	0.00147695	0.0210624	12	24	0.193734	13.5141	cardiomyopathy associated 5	5	79689836	79800240	1
NGT (Control)	ENSG00000175602	CCDC85B	18	12	24	0.00147695	0.0210624	24	12	0.229825	0.801403	coiled-coil domain containing 85B	11	65890673	65891635	1
NGT (Control)	ENSG00000202191	SNORD113-1	6	12	24	0.00147695	0.0210624	12	24	0.535372	10.543	small nucleolar RNA, C/D box 113-1	14	100924824	100924892	1
NGT (Control)	ENSG00000235257	ITGA9-AS1	6	6	24	0.00150635	0.0214652	12	18	0.213128	7.92044	ITGA9 antisense RNA 1	3	37693655	37861802	-1
NGT (Control)	ENSG00000144891	AGTR1	12	6	24	0.0015172	0.0216032	18	24	0.0928243	17.9619	angiotensin II receptor type 1	3	148697784	148743008	1
NGT (Control)	ENSG00000089101	CFAP61	12	6	24	0.00155829	0.02209	18	24	0.346228	15.5563	cilia and flagella associated protein 61	20	20052514	20360703	1
NGT (Control)	ENSG00000145349	CAMK2D	12	6	24	0.00155829	0.02209	18	24	0.077155	15.4186	calcium/calmodulin dependent protein kinase II delta	4	113451032	113761927	-1
NGT (Control)	ENSG00000184719	RNLS	12	6	24	0.00155829	0.02209	18	24	0.0811803	14.6807	renalase, FAD dependent amine oxidase	10	88273864	88584530	-1
NGT (Control)	ENSG00000128284	APOL3	24	6	24	0.00156095	0.02209	6	12	0.085135	22.0418	apolipoprotein L3	22	36140330	36166177	-1
NGT (Control)	ENSG00000196369	SRGAP2B	24	6	24	0.00156095	0.02209	6	12	0.0678186	22.6353	SLIT-ROBO Rho GTPase activating protein 2B	1	144887265	145095528	-1
NGT (Control)	ENSG00000205221	VIT	24	6	24	0.00156095	0.02209	6	12	0.0127852	23.7618	vitrin	2	36696690	36814792	1
NGT (Control)	ENSG00000221926	TRIM16	24	6	24	0.00156095	0.02209	6	12	0.0441209	0.171925	tripartite motif containing 16	17	15627960	15684311	-1
NGT (Control)	ENSG00000234741	GAS5	24	6	24	0.00156095	0.02209	6	12	0.025985	21.431	growth arrest specific 5	1	173858559	173868882	-1
NGT (Control)	ENSG00000279041	AC102945.2	6	6	24	0.00156831	0.0221691	12	18	0.507649	7.76024	TEC	8	30552345	30553766	1
NGT (Control)	ENSG00000171448	ZBTB26	6	6	24	0.00156894	0.0221691	12	18	0.0483853	4.67978	zinc finger and BTB domain containing 26	9	122915566	122931512	-1
NGT (Control)	ENSG00000133048	CHI3L1	18	6	24	0.00157768	0.0222258	24	6	0.0901626	20.2868	chitinase 3 like 1	1	203178931	203186704	-1
NGT (Control)	ENSG00000134824	FADS2	18	6	24	0.00157768	0.0222258	24	6	0.0442311	19.6905	fatty acid desaturase 2	11	61792980	61867354	1
NGT (Control)	ENSG00000175224	ATG13	18	6	24	0.00157768	0.0222258	24	6	0.0201161	23.4322	autophagy related 13	11	46617527	46674818	1
NGT (Control)	ENSG00000119655	NPC2	24	6	24	0.00157777	0.0222258	6	12	0.0523936	23.8154	NPC intracellular cholesterol transporter 2	14	74476192	74494177	-1
NGT (Control)	ENSG00000144815	NXPE3	6	6	24	0.00158617	0.0222763	12	18	0.0366745	6.22655	neurexophilin and PC-esterase domain family member 3	3	101779202	101828231	1
NGT (Control)	ENSG00000174038	C9orf131	6	6	24	0.00158617	0.0222763	12	18	0.414802	12.2352	chromosome 9 open reading frame 131	9	35041095	35045986	1
NGT (Control)	ENSG00000235790	PEF1-AS1	6	6	24	0.00158617	0.0222763	12	18	0.336553	11.4299	PEF1 and COL16A1 antisense RNA 1	1	31644049	31660162	1
NGT (Control)	ENSG00000271639	PPFIA1P1	6	6	24	0.00158617	0.0222763	12	18	0.470079	8.69483	PPFIA1 pseudogene 1	2	233545482	233547032	1
NGT (Control)	ENSG00000101974	ATP11C	24	12	24	0.00159047	0.0223198	6	18	0.0359251	8.16159	ATPase phospholipid transporting 11C	X	139726346	139945276	-1
NGT (Control)	ENSG00000099785	MARCHF2	24	6	24	0.00161285	0.0225141	6	12	0.0677979	0.748183	membrane associated ring-CH-type finger 2	19	8413270	8439017	1
NGT (Control)	ENSG00000099949	LZTR1	24	6	24	0.00161285	0.0225141	6	12	0.0821837	2.3427	leucine zipper like transcription regulator 1	22	20982269	20999032	1
NGT (Control)	ENSG00000108823	SGCA	24	6	24	0.00161285	0.0225141	6	12	0.0680568	1.09878	sarcoglycan alpha	17	50164214	50175928	1
NGT (Control)	ENSG00000127948	POR	24	6	24	0.00161285	0.0225141	6	12	0.0687823	0.430205	cytochrome p450 oxidoreductase	7	75899200	75986855	1
NGT (Control)	ENSG00000163485	ADORA1	24	6	24	0.00161285	0.0225141	6	12	0.0364852	23.5479	adenosine A1 receptor	1	203090654	203167405	1
NGT (Control)	ENSG00000204967	PCDHA4	24	6	24	0.00161285	0.0225141	6	12	0.469994	4.46198	protocadherin alpha 4	5	140806929	141012347	1
NGT (Control)	ENSG00000260910	LINC00565	24	6	24	0.00161285	0.0225141	6	12	0.371535	1.037	long intergenic non-protein coding RNA 565	13	113923052	113928991	-1
NGT (Control)	ENSG00000170873	MTSS1	24	6	24	0.00161741	0.0225608	6	12	0.092871	0.69055	MTSS I-BAR domain containing 1	8	124550784	124728473	-1
NGT (Control)	ENSG00000182575	NXPH3	24	12	24	0.00163029	0.0227233	6	18	0.30774	5.03262	neurexophilin 3	17	49575871	49583827	1
NGT (Control)	ENSG00000217094	PPIAP31	24	12	24	0.00163387	0.0227559	6	18	0.545685	6.30057	peptidylprolyl isomerase A pseudogene 31	10	32188323	32188817	-1
NGT (Control)	ENSG00000093010	COMT	18	12	24	0.00164287	0.0228642	24	12	0.0775294	23.8532	catechol-O-methyltransferase	22	19941371	19969975	1
NGT (Control)	ENSG00000248092	NNT-AS1	18	6	24	0.00165287	0.022986	24	6	0.0874536	17.8945	NNT antisense RNA 1	5	43571594	43603230	-1
NGT (Control)	ENSG00000261625	AP003071.4	18	6	24	0.0016744	0.0231274	24	6	0.174514	18.8317	novel transcript, overlapping to MRGPRF	11	69000765	69002048	-1
NGT (Control)	ENSG00000274104	AC020910.5	18	6	24	0.0016744	0.0231274	24	6	0.224095	1.18342	novel transcript	19	34733298	34733837	-1
NGT (Control)	ENSG00000104517	UBR5	6	12	24	0.001685	0.0231274	12	24	0.0500155	13.4219	ubiquitin protein ligase E3 component n-recognin 5	8	102252273	102412759	-1
NGT (Control)	ENSG00000107104	KANK1	6	12	24	0.001685	0.0231274	12	24	0.0559129	12.0189	KN motif and ankyrin repeat domains 1	9	470291	746106	1
NGT (Control)	ENSG00000132109	TRIM21	18	12	24	0.001685	0.0231274	24	12	0.0903594	0.550118	tripartite motif containing 21	11	4384897	4393702	-1
NGT (Control)	ENSG00000160293	VAV2	18	12	24	0.001685	0.0231274	24	12	0.0743509	23.7905	vav guanine nucleotide exchange factor 2	9	133761894	133992604	-1
NGT (Control)	ENSG00000169515	CCDC8	6	12	24	0.001685	0.0231274	12	24	0.10405	11.5014	coiled-coil domain containing 8	19	46410329	46413564	-1
NGT (Control)	ENSG00000170242	USP47	6	12	24	0.001685	0.0231274	12	24	0.0681129	14.1945	ubiquitin specific peptidase 47	11	11841423	11961887	1
NGT (Control)	ENSG00000175592	FOSL1	6	12	24	0.001685	0.0231274	12	24	0.150999	9.25945	FOS like 1, AP-1 transcription factor subunit	11	65892049	65900573	-1
NGT (Control)	ENSG00000275714	H3C1	18	12	24	0.001685	0.0231274	24	12	0.218426	0.351591	H3 clustered histone 1	6	26020451	26020958	1
NGT (Control)	ENSG00000087884	AAMDC	18	12	24	0.00172289	0.0231274	24	12	0.106755	22.4548	adipogenesis associated Mth938 domain containing	11	77821109	77918432	1
NGT (Control)	ENSG00000100711	ZFYVE21	18	12	24	0.00172289	0.0231274	24	12	0.0723414	1.77036	zinc finger FYVE-type containing 21	14	103715730	103733668	1
NGT (Control)	ENSG00000114054	PCCB	18	12	24	0.00172289	0.0231274	24	12	0.0770948	2.00643	propionyl-CoA carboxylase subunit beta	3	136250340	136337896	1
NGT (Control)	ENSG00000167716	WDR81	18	12	24	0.00172289	0.0231274	24	12	0.106252	23.5033	WD repeat domain 81	17	1716523	1738599	1
NGT (Control)	ENSG00000181481	RNF135	18	12	24	0.00172289	0.0231274	24	12	0.0736214	2.60211	ring finger protein 135	17	30970984	30999911	1
NGT (Control)	ENSG00000181915	ADO	18	12	24	0.00172289	0.0231274	24	12	0.0633188	2.61328	2-aminoethanethiol dioxygenase	10	62804720	62808479	1
NGT (Control)	ENSG00000182670	TTC3	6	12	24	0.00172289	0.0231274	12	24	0.0657078	14.546	tetratricopeptide repeat domain 3	21	37073226	37203112	1
NGT (Control)	ENSG00000201772	SNORA5C	18	12	24	0.00172289	0.0231274	24	12	0.146249	22.7428	small nucleolar RNA, H/ACA box 5C	7	45104906	45105042	-1
NGT (Control)	ENSG00000224138	AC000123.1	6	12	24	0.00172289	0.0231274	12	24	0.545598	13.061	novel transcript	7	127350128	127351523	1
NGT (Control)	ENSG00000256223	ZNF10	6	12	24	0.00172289	0.0231274	12	24	0.157949	10.5741	zinc finger protein 10	12	133130575	133159465	1
NGT (Control)	ENSG00000272734	ADIRF-AS1	18	12	24	0.00172289	0.0231274	24	12	0.217735	22.3038	ADIRF antisense RNA 1	10	86965345	86971311	-1
NGT (Control)	ENSG00000280347	AC000123.3	6	12	24	0.00172289	0.0231274	12	24	0.25753	14.4319	TEC	7	127359785	127364759	-1
NGT (Control)	ENSG00000064932	SBNO2	18	12	24	0.0017231	0.0231274	24	12	0.119723	0.605786	strawberry notch homolog 2	19	1107637	1174268	-1
NGT (Control)	ENSG00000068097	HEATR6	18	12	24	0.0017231	0.0231274	24	12	0.0500934	0.50938	HEAT repeat containing 6	17	60041008	60078922	-1
NGT (Control)	ENSG00000070018	LRP6	6	12	24	0.0017231	0.0231274	12	24	0.0706459	13.4315	LDL receptor related protein 6	12	12116025	12267044	-1
NGT (Control)	ENSG00000071082	RPL31	18	12	24	0.0017231	0.0231274	24	12	0.071864	23.6483	ribosomal protein L31	2	101002229	101024032	1
NGT (Control)	ENSG00000076248	UNG	18	12	24	0.0017231	0.0231274	24	12	0.0757992	0.501518	uracil DNA glycosylase	12	109097597	109110992	1
NGT (Control)	ENSG00000080947	CROCCP3	6	12	24	0.0017231	0.0231274	12	24	0.348556	12.7076	CROCC pseudogene 3	1	16467436	16499257	-1
NGT (Control)	ENSG00000085224	ATRX	6	12	24	0.0017231	0.0231274	12	24	0.131759	13.6965	ATRX chromatin remodeler	X	77504880	77786233	-1
NGT (Control)	ENSG00000100316	RPL3	18	12	24	0.0017231	0.0231274	24	12	0.0484627	0.66205	ribosomal protein L3	22	39312882	39320389	-1
NGT (Control)	ENSG00000105640	RPL18A	18	12	24	0.0017231	0.0231274	24	12	0.0882238	0.127662	ribosomal protein L18a	19	17859910	17864153	1
NGT (Control)	ENSG00000109390	NDUFC1	18	12	24	0.0017231	0.0231274	24	12	0.0764136	23.2141	NADH:ubiquinone oxidoreductase subunit C1	4	139266880	139302551	-1
NGT (Control)	ENSG00000110721	CHKA	18	12	24	0.0017231	0.0231274	24	12	0.156957	0.470843	choline kinase alpha	11	68052859	68121444	-1
NGT (Control)	ENSG00000137831	UACA	6	12	24	0.0017231	0.0231274	12	24	0.121755	13.0425	uveal autoantigen with coiled-coil domains and ankyrin repeats	15	70654554	70763558	-1
NGT (Control)	ENSG00000167526	RPL13	18	12	24	0.0017231	0.0231274	24	12	0.0845086	1.06939	ribosomal protein L13	16	89560677	89564542	1
NGT (Control)	ENSG00000168061	SAC3D1	18	12	24	0.0017231	0.0231274	24	12	0.167831	1.24425	SAC3 domain containing 1	11	65040901	65044828	1
NGT (Control)	ENSG00000168172	HOOK3	6	12	24	0.0017231	0.0231274	12	24	0.07908	13.5557	hook microtubule tethering protein 3	8	42896946	43030535	1
NGT (Control)	ENSG00000172053	QARS1	18	12	24	0.0017231	0.0231274	24	12	0.0575912	0.687491	glutaminyl-tRNA synthetase 1	3	49095932	49105130	-1
NGT (Control)	ENSG00000180992	MRPL14	18	12	24	0.0017231	0.0231274	24	12	0.0805594	2.30756	mitochondrial ribosomal protein L14	6	44113451	44127452	-1
NGT (Control)	ENSG00000186496	ZNF396	18	12	24	0.0017231	0.0231274	24	12	0.121334	23.5487	zinc finger protein 396	18	35366694	35377337	-1
NGT (Control)	ENSG00000196781	TLE1	18	12	24	0.0017231	0.0231274	24	12	0.0918444	1.12171	TLE family member 1, transcriptional corepressor	9	81583683	81689547	-1
NGT (Control)	ENSG00000197555	SIPA1L1	6	12	24	0.0017231	0.0231274	12	24	0.0783237	9.08169	signal induced proliferation associated 1 like 1	14	71320449	71741229	1
NGT (Control)	ENSG00000240764	PCDHGC5	6	12	24	0.0017231	0.0231274	12	24	0.33026	8.57245	protocadherin gamma subfamily C, 5	5	141489081	141512975	1
NGT (Control)	ENSG00000244754	N4BP2L2	6	12	24	0.0017231	0.0231274	12	24	0.0817585	13.7983	NEDD4 binding protein 2 like 2	13	32432417	32538885	-1
NGT (Control)	ENSG00000268043	NBPF12	6	12	24	0.0017231	0.0231274	12	24	0.134977	11.5913	NBPF member 12	1	146938744	146996202	1
NGT (Control)	ENSG00000279484	KLHL30-AS1	6	12	24	0.0017231	0.0231274	12	24	0.291348	10.3839	KLHL30 antisense RNA 1	2	238152889	238155994	-1
NGT (Control)	ENSG00000280080	TBC1D22A-AS1	6	12	24	0.0017231	0.0231274	12	24	0.479699	12.9839	TBC1D22A antisense RNA 1	22	46914092	46916042	-1
NGT (Control)	ENSG00000280721	LINC01943	6	12	24	0.0017231	0.0231274	12	24	0.302963	13.0586	long intergenic non-protein coding RNA 1943	2	87439523	87459044	-1
NGT (Control)	ENSG00000125648	SLC25A23	24	6	24	0.0017605	0.0235608	6	12	0.0770814	2.85795	solute carrier family 25 member 23	19	6436079	6465203	-1
NGT (Control)	ENSG00000130560	UBAC1	24	6	24	0.0017605	0.0235608	6	12	0.0879858	2.04786	UBA domain containing 1	9	135932969	135961373	-1
NGT (Control)	ENSG00000138463	SLC49A4	24	6	24	0.0017605	0.0235608	6	12	0.0513409	2.82846	solute carrier family 49 member 4	3	122795069	122881139	1
NGT (Control)	ENSG00000204054	LINC00963	24	6	24	0.0017605	0.0235608	6	12	0.0465355	1.40945	long intergenic non-protein coding RNA 963	9	129476946	129513687	1
NGT (Control)	ENSG00000056998	GYG2	12	6	24	0.00176622	0.0236032	18	24	0.09659	13.8646	glycogenin 2	X	2828822	2882820	1
NGT (Control)	ENSG00000145476	CYP4V2	12	6	24	0.00176622	0.0236032	18	24	0.030424	13.4843	cytochrome P450 family 4 subfamily V member 2	4	186191567	186213463	1
NGT (Control)	ENSG00000166819	PLIN1	12	6	24	0.00178091	0.0237823	18	24	0.553707	12.5308	perilipin 1	15	89664367	89679427	-1
NGT (Control)	ENSG00000170954	ZNF415	6	6	24	0.00180762	0.0239929	12	18	0.105243	10.7474	zinc finger protein 415	19	53107879	53133077	-1
NGT (Control)	ENSG00000173281	PPP1R3B	18	6	24	0.00180787	0.0239929	24	6	0.0737725	18.5973	protein phosphatase 1 regulatory subunit 3B	8	9136255	9151574	-1
NGT (Control)	ENSG00000135248	FAM71F1	6	6	24	0.00181277	0.0239929	12	18	0.54067	7.26521	family with sequence similarity 71 member F1	7	128709061	128731743	1
NGT (Control)	ENSG00000254166	CASC19	6	6	24	0.00181277	0.0239929	12	18	0.348645	11.5186	cancer susceptibility 19	8	127072694	127227541	-1
NGT (Control)	ENSG00000115020	PIKFYVE	12	6	24	0.00182064	0.0239929	18	24	0.0683326	15.28	phosphoinositide kinase, FYVE-type zinc finger containing	2	208266255	208358746	1
NGT (Control)	ENSG00000163637	PRICKLE2	12	6	24	0.00182064	0.0239929	18	24	0.0608378	13.7527	prickle planar cell polarity protein 2	3	64092236	64445476	-1
NGT (Control)	ENSG00000115993	TRAK2	12	6	24	0.0018211	0.0239929	18	24	0.0356271	13.3136	trafficking kinesin protein 2	2	201377207	201451500	-1
NGT (Control)	ENSG00000128881	TTBK2	12	6	24	0.0018211	0.0239929	18	24	0.0656561	17.0525	tau tubulin kinase 2	15	42738730	42920809	-1
NGT (Control)	ENSG00000163660	CCNL1	12	6	24	0.0018211	0.0239929	18	24	0.096676	13.6403	cyclin L1	3	157146508	157160760	-1
NGT (Control)	ENSG00000101955	SRPX	24	6	24	0.00182111	0.0239929	6	12	0.0510007	22.5789	sushi repeat containing protein X-linked	X	38149336	38220924	-1
NGT (Control)	ENSG00000143436	MRPL9	24	6	24	0.00182111	0.0239929	6	12	0.0664685	3.27242	mitochondrial ribosomal protein L9	1	151759647	151763496	-1
NGT (Control)	ENSG00000149476	TKFC	24	6	24	0.00182111	0.0239929	6	12	0.0641963	2.20439	triokinase and FMN cyclase	11	61333220	61353295	1
NGT (Control)	ENSG00000167671	UBXN6	24	6	24	0.00182111	0.0239929	6	12	0.0797014	1.47913	UBX domain protein 6	19	4444999	4457794	-1
NGT (Control)	ENSG00000168785	TSPAN5	24	6	24	0.00182111	0.0239929	6	12	0.102501	3.37451	tetraspanin 5	4	98470367	98658611	-1
NGT (Control)	ENSG00000139218	SCAF11	6	6	24	0.00182705	0.0239929	12	18	0.0830671	13.732	SR-related CTD associated factor 11	12	45919131	45992120	-1
NGT (Control)	ENSG00000149925	ALDOA	24	6	24	0.00182705	0.0239929	6	12	0.146726	0.750858	aldolase, fructose-bisphosphate A	16	30064164	30070457	1
NGT (Control)	ENSG00000197323	TRIM33	6	6	24	0.00182705	0.0239929	12	18	0.0842623	13.3193	tripartite motif containing 33	1	114392790	114511203	-1
NGT (Control)	ENSG00000197479	PCDHB11	12	6	24	0.00182705	0.0239929	18	24	0.402173	11.012	protocadherin beta 11	5	141199610	141203779	1
NGT (Control)	ENSG00000270956	AC009948.2	6	6	24	0.00182705	0.0239929	12	18	0.518524	11.5931	novel transcript, antisense to TTN	2	178541125	178541799	1
NGT (Control)	ENSG00000279384	AC080188.2	6	6	24	0.00182705	0.0239929	12	18	0.476216	9.37785	TEC	4	168843988	168844735	1
NGT (Control)	ENSG00000129003	VPS13C	6	12	24	0.00182855	0.0239929	12	24	0.139232	13.2839	vacuolar protein sorting 13 homolog C	15	61852389	62060473	-1
NGT (Control)	ENSG00000138074	SLC5A6	24	12	24	0.00182855	0.0239929	6	18	0.109533	8.68904	solute carrier family 5 member 6	2	27199587	27212958	-1
NGT (Control)	ENSG00000188107	EYS	6	6	24	0.00183043	0.0239929	12	18	0.381871	10.7289	eyes shut homolog	6	63719980	65707226	-1
NGT (Control)	ENSG00000237036	ZEB1-AS1	6	6	24	0.00183043	0.0239929	12	18	0.254332	7.34064	ZEB1 antisense RNA 1	10	31206278	31320447	-1
NGT (Control)	ENSG00000248318	AC104958.1	6	6	24	0.00183043	0.0239929	12	18	0.458302	12.2666	novel transcript	8	120761253	120776832	1
NGT (Control)	ENSG00000267682	AC016590.2	6	6	24	0.00183043	0.0239929	12	18	0.345429	10.5131	novel transcript, sense intronic to HKR1	19	37337236	37337743	1
NGT (Control)	ENSG00000186577	SMIM29	18	12	24	0.00184247	0.0241268	24	12	0.105254	0.66385	small integral membrane protein 29	6	34246381	34249108	-1
NGT (Control)	ENSG00000213930	GALT	24	6	24	0.00184325	0.0241268	6	12	0.0908083	10.0466	galactose-1-phosphate uridylyltransferase	9	34638133	34651035	1
NGT (Control)	ENSG00000064601	CTSA	24	6	24	0.00185977	0.0243086	6	12	0.0424494	0.719108	cathepsin A	20	45890144	45898824	1
NGT (Control)	ENSG00000198911	SREBF2	24	6	24	0.00185977	0.0243086	6	12	0.0513253	0.719935	sterol regulatory element binding transcription factor 2	22	41833079	41907307	1
NGT (Control)	ENSG00000159256	MORC3	12	12	24	0.00186319	0.0243188	18	6	0.054519	16.9491	MORC family CW-type zinc finger 3	21	36320189	36386148	1
NGT (Control)	ENSG00000185347	TEDC1	24	12	24	0.00186319	0.0243188	6	18	0.34663	5.6671	tubulin epsilon and delta complex 1	14	105489855	105499575	1
NGT (Control)	ENSG00000143458	GABPB2	18	6	24	0.00189322	0.024676	24	6	0.061587	21.2051	GA binding protein transcription factor subunit beta 2	1	151070578	151125542	1
NGT (Control)	ENSG00000267416	AC025048.4	18	6	24	0.00189322	0.024676	24	6	0.413253	20.678	novel transcript	17	60079309	60088695	1
NGT (Control)	ENSG00000137404	NRM	24	12	24	0.00190618	0.0247646	6	18	0.109264	4.84894	nurim	6	30688047	30691420	-1
NGT (Control)	ENSG00000159214	CCDC24	24	12	24	0.00190618	0.0247646	6	18	0.167248	4.0337	coiled-coil domain containing 24	1	43991359	43996528	1
NGT (Control)	ENSG00000164440	TXLNB	12	12	24	0.00190618	0.0247646	18	6	0.126829	16.7124	taxilin beta	6	139240061	139291998	-1
NGT (Control)	ENSG00000158483	FAM86C1P	24	12	24	0.00190672	0.0247646	6	18	0.0981918	5.90347	family with sequence similarity 86 member C1, pseudogene	11	71787510	71801237	1
NGT (Control)	ENSG00000163794	UCN	24	12	24	0.00190672	0.0247646	6	18	0.320665	7.80315	urocortin	2	27307400	27308445	-1
NGT (Control)	ENSG00000159871	LYPD5	18	6	24	0.00192459	0.0249441	24	6	0.0967042	2.18137	LY6/PLAUR domain containing 5	19	43785874	43827206	-1
NGT (Control)	ENSG00000177613	CSTF2T	18	6	24	0.00192459	0.0249441	24	6	0.0328897	22.593	cleavage stimulation factor subunit 2 tau variant	10	51695486	51699595	-1
NGT (Control)	ENSG00000255458	AC108471.2	18	6	24	0.00192459	0.0249441	24	6	0.489641	19.8461	novel transcript	4	39639107	39666879	1
NGT (Control)	ENSG00000102466	FGF14	6	12	24	0.00196926	0.0253407	12	24	0.146066	13.0994	fibroblast growth factor 14	13	101710804	102402457	-1
NGT (Control)	ENSG00000132359	RAP1GAP2	18	12	24	0.00196926	0.0253407	24	12	0.192364	1.49839	RAP1 GTPase activating protein 2	17	2755705	3037741	1
NGT (Control)	ENSG00000136861	CDK5RAP2	6	12	24	0.00196926	0.0253407	12	24	0.0395658	13.0967	CDK5 regulatory subunit associated protein 2	9	120388869	120580170	-1
NGT (Control)	ENSG00000137133	HINT2	18	12	24	0.00196926	0.0253407	24	12	0.0932194	23.9953	histidine triad nucleotide binding protein 2	9	35812960	35815354	-1
NGT (Control)	ENSG00000175505	CLCF1	6	12	24	0.00196926	0.0253407	12	24	0.127497	11.2843	cardiotrophin like cytokine factor 1	11	67364168	67374177	-1
NGT (Control)	ENSG00000177096	PHETA2	18	12	24	0.00196926	0.0253407	24	12	0.0672918	23.8177	PH domain containing endocytic trafficking adaptor 2	22	42074248	42079438	1
NGT (Control)	ENSG00000213139	CRYGS	6	12	24	0.00196926	0.0253407	12	24	0.363488	12.9649	crystallin gamma S	3	186538441	186546702	-1
NGT (Control)	ENSG00000274925	ZKSCAN2-DT	6	12	24	0.00196926	0.0253407	12	24	0.32725	9.987	ZKSCAN2 divergent transcript	16	25257952	25261066	1
NGT (Control)	ENSG00000163512	AZI2	12	6	24	0.00198307	0.0253407	18	24	0.0378929	19.391	5-azacytidine induced 2	3	28315003	28349050	-1
NGT (Control)	ENSG00000023909	GCLM	24	6	24	0.00198328	0.0253407	6	12	0.0689655	2.2439	glutamate-cysteine ligase modifier subunit	1	93885199	93909456	-1
NGT (Control)	ENSG00000117868	ESYT2	24	6	24	0.00198328	0.0253407	6	12	0.0314127	1.59991	extended synaptotagmin 2	7	158730995	158830253	-1
NGT (Control)	ENSG00000144712	CAND2	24	6	24	0.00198328	0.0253407	6	12	0.0974928	21.7702	cullin associated and neddylation dissociated 2 (putative)	3	12796472	12871916	1
NGT (Control)	ENSG00000128928	IVD	6	6	24	0.00198995	0.0253407	12	18	0.0502282	4.00262	isovaleryl-CoA dehydrogenase	15	40405485	40435947	1
NGT (Control)	ENSG00000134313	KIDINS220	6	6	24	0.00198995	0.0253407	12	18	0.0339565	14.8098	kinase D interacting substrate 220	2	8721081	8837630	-1
NGT (Control)	ENSG00000000457	SCYL3	6	12	24	0.00200606	0.0253407	12	24	0.0577606	10.4339	SCY1 like pseudokinase 3	1	169849631	169894267	-1
NGT (Control)	ENSG00000212719	LINC02693	18	12	24	0.00200606	0.0253407	24	12	0.0842568	1.27265	long intergenic non-protein coding RNA 2693	17	21428263	21574517	-1
NGT (Control)	ENSG00000224975	INE1	6	12	24	0.00200606	0.0253407	12	24	0.486304	9.10446	inactivation escape 1	X	47204921	47205865	1
NGT (Control)	ENSG00000228474	OST4	18	12	24	0.00200606	0.0253407	24	12	0.0713977	23.6287	oligosaccharyltransferase complex subunit 4, non-catalytic	2	27070472	27071654	-1
NGT (Control)	ENSG00000250813	SERF1AP1	6	12	24	0.00200606	0.0253407	12	24	0.618801	11.3462	small EDRK-rich factor 1A pseudogene 1	4	137301001	137301187	-1
NGT (Control)	ENSG00000276107	AC037198.1	6	12	24	0.00200606	0.0253407	12	24	0.161098	11.3276	novel transcript, sense intronic to THBS1	15	39586561	39587293	1
NGT (Control)	ENSG00000284770	TBCE	6	12	24	0.00200606	0.0253407	12	24	0.117927	9.89589	tubulin folding cofactor E	1	235367360	235452443	1
NGT (Control)	ENSG00000083097	DOP1A	6	12	24	0.00201003	0.0253407	12	24	0.0824223	12.9262	DOP1 leucine zipper like protein A	6	83067666	83171350	1
NGT (Control)	ENSG00000092068	SLC7A8	6	12	24	0.00201003	0.0253407	12	24	0.168392	12.682	solute carrier family 7 member 8	14	23125295	23183674	-1
NGT (Control)	ENSG00000104218	CSPP1	6	12	24	0.00201003	0.0253407	12	24	0.078134	11.5872	centrosome and spindle pole associated protein 1	8	67062417	67196778	1
NGT (Control)	ENSG00000105372	RPS19	18	12	24	0.00201003	0.0253407	24	12	0.0821322	0.377176	ribosomal protein S19	19	41860255	41872925	1
NGT (Control)	ENSG00000108021	TASOR2	6	12	24	0.00201003	0.0253407	12	24	0.0609087	12.8821	transcription activation suppressor family member 2	10	5684838	5763740	1
NGT (Control)	ENSG00000113240	CLK4	6	12	24	0.00201003	0.0253407	12	24	0.112528	12.2038	CDC like kinase 4	5	178602664	178630615	-1
NGT (Control)	ENSG00000135436	FAM186B	6	12	24	0.00201003	0.0253407	12	24	0.427033	12.2721	family with sequence similarity 186 member B	12	49582885	49605639	-1
NGT (Control)	ENSG00000138593	SECISBP2L	6	12	24	0.00201003	0.0253407	12	24	0.0567035	11.771	SECIS binding protein 2 like	15	48988476	49046447	-1
NGT (Control)	ENSG00000149932	TMEM219	18	12	24	0.00201003	0.0253407	24	12	0.0621394	1.22693	transmembrane protein 219	16	29940885	29973050	1
NGT (Control)	ENSG00000165392	WRN	6	12	24	0.00201003	0.0253407	12	24	0.0936074	13.2619	WRN RecQ like helicase	8	31033788	31176138	1
NGT (Control)	ENSG00000165525	NEMF	6	12	24	0.00201003	0.0253407	12	24	0.0927265	13.8188	nuclear export mediator factor	14	49782083	49852821	-1
NGT (Control)	ENSG00000196683	TOMM7	18	12	24	0.00201003	0.0253407	24	12	0.0699788	23.427	translocase of outer mitochondrial membrane 7	7	22812628	22822852	-1
NGT (Control)	ENSG00000205542	TMSB4X	18	12	24	0.00201003	0.0253407	24	12	0.0629445	23.1095	thymosin beta 4 X-linked	X	12975110	12977227	1
NGT (Control)	ENSG00000221970	OR2A1	6	12	24	0.00201003	0.0253407	12	24	0.427573	12.5313	olfactory receptor family 2 subfamily A member 1	7	144312419	144322737	1
NGT (Control)	ENSG00000245937	LINC01184	18	12	24	0.00201003	0.0253407	24	12	0.0602203	23.9034	long intergenic non-protein coding RNA 1184	5	127939152	128083172	-1
NGT (Control)	ENSG00000253309	SERPINE3	6	12	24	0.00201003	0.0253407	12	24	0.51581	9.77951	serpin family E member 3	13	51335773	51364735	1
NGT (Control)	ENSG00000254531	FLJ20021	18	12	24	0.00201003	0.0253407	24	12	0.115196	23.754	uncharacterized LOC90024	4	101347780	101348883	1
NGT (Control)	ENSG00000284946	AC068831.6	6	12	24	0.00201003	0.0253407	12	24	0.408937	10.1461	novel protein	15	90966190	91022566	-1
NGT (Control)	ENSG00000285090	AC002074.1	6	12	24	0.00201003	0.0253407	12	24	0.125197	12.7438	COL1A2 antisense RNA 1	7	94278680	94395608	-1
NGT (Control)	ENSG00000235253	AC010240.2	6	12	24	0.00202463	0.0255073	12	24	0.55996	14.9997	eukaryotic translation elongation factor 1 alpha 1 (EEF1A1) pseudogene	5	132942932	132945050	1
NGT (Control)	ENSG00000088280	ASAP3	12	6	24	0.00203733	0.0256498	18	24	0.0612463	20.5427	ArfGAP with SH3 domain, ankyrin repeat and PH domain 3	1	23428563	23484568	-1
NGT (Control)	ENSG00000112293	GPLD1	24	12	24	0.00204464	0.0257068	6	18	0.289341	6.96463	glycosylphosphatidylinositol specific phospholipase D1	6	24424565	24495205	-1
NGT (Control)	ENSG00000164631	ZNF12	6	12	24	0.00204464	0.0257068	12	24	0.0683583	11.8668	zinc finger protein 12	7	6688433	6706947	-1
NGT (Control)	ENSG00000172965	MIR4435-2HG	12	6	24	0.00205217	0.0257184	18	24	0.0601053	15.2335	MIR4435-2 host gene	2	111006015	111523376	-1
NGT (Control)	ENSG00000266028	SRGAP2	12	6	24	0.00205217	0.0257184	18	24	0.0370504	16.2583	SLIT-ROBO Rho GTPase activating protein 2	1	206203345	206464443	1
NGT (Control)	ENSG00000107815	TWNK	24	6	24	0.00205391	0.0257184	6	12	0.0226474	6.0241	twinkle mtDNA helicase	10	100987367	100994403	1
NGT (Control)	ENSG00000108771	DHX58	24	6	24	0.00205391	0.0257184	6	12	0.117965	23.4413	DExH-box helicase 58	17	42101404	42112714	-1
NGT (Control)	ENSG00000175283	DOLK	24	6	24	0.00205391	0.0257184	6	12	0.0640589	4.02481	dolichol kinase	9	128945530	128947603	-1
NGT (Control)	ENSG00000242802	AP5Z1	24	6	24	0.00205391	0.0257184	6	12	0.098742	1.69792	adaptor related protein complex 5 subunit zeta 1	7	4775615	4794397	1
NGT (Control)	ENSG00000123700	KCNJ2	18	6	24	0.00206849	0.0258484	24	6	0.21995	22.056	potassium inwardly rectifying channel subfamily J member 2	17	70168673	70180044	1
NGT (Control)	ENSG00000134508	CABLES1	18	6	24	0.00206849	0.0258484	24	6	0.0488629	23.3553	Cdk5 and Abl enzyme substrate 1	18	23134564	23260467	1
NGT (Control)	ENSG00000274286	ADRA2B	18	6	24	0.00206849	0.0258484	24	6	0.304394	19.485	adrenoceptor alpha 2B	2	96112876	96116571	-1
NGT (Control)	ENSG00000106772	PRUNE2	6	6	24	0.00207927	0.0259481	12	18	0.066183	14.1216	prune homolog 2 with BCH domain	9	76611376	76906114	-1
NGT (Control)	ENSG00000135472	FAIM2	6	6	24	0.00207927	0.0259481	12	18	0.397113	11.9497	Fas apoptotic inhibitory molecule 2	12	49866896	49904217	-1
NGT (Control)	ENSG00000213465	ARL2	24	6	24	0.00208127	0.0259555	6	12	0.0743881	23.8669	ADP ribosylation factor like GTPase 2	11	65014160	65022184	1
NGT (Control)	ENSG00000235863	B3GALT4	24	6	24	0.00208871	0.025999	6	12	0.177011	1.92824	beta-1,3-galactosyltransferase 4	6	33277123	33284832	1
NGT (Control)	ENSG00000166634	SERPINB12	6	12	24	0.00209012	0.025999	12	24	0.34388	11.2678	serpin family B member 12	18	63542369	63569329	1
NGT (Control)	ENSG00000090776	EFNB1	24	6	24	0.00209039	0.025999	6	12	0.0687267	0.085148	ephrin B1	X	68829021	68842160	1
NGT (Control)	ENSG00000170542	SERPINB9	24	6	24	0.00209039	0.025999	6	12	0.0385556	4.11141	serpin family B member 9	6	2887270	2903309	-1
NGT (Control)	ENSG00000173401	GLIPR1L1	6	6	24	0.00209192	0.0260006	12	18	0.432542	9.11935	GLIPR1 like 1	12	75334670	75370560	1
NGT (Control)	ENSG00000167740	CYB5D2	24	6	24	0.00210568	0.0260563	6	12	0.0390616	3.29497	cytochrome b5 domain containing 2	17	4143168	4187310	1
NGT (Control)	ENSG00000155367	PPM1J	6	6	24	0.00210889	0.0260563	12	18	0.320932	8.82796	protein phosphatase, Mg2+/Mn2+ dependent 1J	1	112709994	112715477	-1
NGT (Control)	ENSG00000177694	NAALADL2	6	6	24	0.00210889	0.0260563	12	18	0.0766196	12.6297	N-acetylated alpha-linked acidic dipeptidase like 2	3	174438573	175810548	1
NGT (Control)	ENSG00000203786	KPRP	6	6	24	0.00210889	0.0260563	12	18	0.366442	7.83899	keratinocyte proline rich protein	1	152759561	152762052	1
NGT (Control)	ENSG00000205740	AL359878.1	6	6	24	0.00210889	0.0260563	12	18	0.135516	3.62508	uncharacterized LOC107984285	10	971146	988341	-1
NGT (Control)	ENSG00000237854	LINC00674	6	6	24	0.00210889	0.0260563	12	18	0.0788248	8.64652	long intergenic non-protein coding RNA 674	17	68101908	68115518	1
NGT (Control)	ENSG00000259792	AC104758.1	6	6	24	0.00210889	0.0260563	12	18	0.524372	9.77099	novel transcript, antisense to TBC1D2B	15	77993405	77995289	1
NGT (Control)	ENSG00000087086	FTL	24	6	24	0.00211191	0.0260563	6	12	0.0657059	0.0428005	ferritin light chain	19	48965309	48966879	1
NGT (Control)	ENSG00000136156	ITM2B	24	6	24	0.00211191	0.0260563	6	12	0.031016	22.4112	integral membrane protein 2B	13	48232612	48270357	1
NGT (Control)	ENSG00000187535	IFT140	24	6	24	0.00211191	0.0260563	6	12	0.143479	0.803268	intraflagellar transport 140	16	1510427	1612072	-1
NGT (Control)	ENSG00000198105	ZNF248	6	6	24	0.00211191	0.0260563	12	18	0.08815	10.7171	zinc finger protein 248	10	37776526	37858106	-1
NGT (Control)	ENSG00000144868	TMEM108	12	6	24	0.00211946	0.0261146	18	24	0.0722993	14.3062	transmembrane protein 108	3	133038391	133397775	1
NGT (Control)	ENSG00000171004	HS6ST2	12	6	24	0.00211946	0.0261146	18	24	0.309421	12.9807	heparan sulfate 6-O-sulfotransferase 2	X	132626016	132961395	-1
NGT (Control)	ENSG00000174485	DENND4A	12	6	24	0.00212408	0.0261367	18	24	0.0784352	12.3647	DENN domain containing 4A	15	65658046	65792293	-1
NGT (Control)	ENSG00000271976	AC012467.2	12	6	24	0.00212408	0.0261367	18	24	0.358882	13.7719	novel transcript, antisense to IL17RB	3	53858994	53861576	-1
NGT (Control)	ENSG00000024862	CCDC28A	18	12	24	0.00214935	0.02643	24	12	0.0617624	0.0634347	coiled-coil domain containing 28A	6	138773769	138793319	1
NGT (Control)	ENSG00000122335	SERAC1	18	6	24	0.00216944	0.0266416	24	6	0.045037	22.3312	serine active site containing 1	6	158109519	158168280	-1
NGT (Control)	ENSG00000141034	GID4	18	6	24	0.00216944	0.0266416	24	6	0.0311479	21.4484	GID complex subunit 4 homolog	17	18039408	18068405	1
NGT (Control)	ENSG00000163507	CIP2A	24	12	24	0.00217849	0.0267172	6	18	0.198941	7.15931	cellular inhibitor of PP2A	3	108549864	108589644	-1
NGT (Control)	ENSG00000173200	PARP15	24	12	24	0.00217849	0.0267172	6	18	0.295746	6.58445	poly(ADP-ribose) polymerase family member 15	3	122577628	122639047	1
NGT (Control)	ENSG00000170345	FOS	18	6	24	0.00220876	0.0270525	24	6	0.106226	23.4551	Fos proto-oncogene, AP-1 transcription factor subunit	14	75278826	75282230	1
NGT (Control)	ENSG00000223131	RNA5SP304	18	6	24	0.00220876	0.0270525	24	6	0.274865	20.5586	RNA, 5S ribosomal pseudogene 304	10	22997255	22997358	1
NGT (Control)	ENSG00000010318	PHF7	24	12	24	0.00222095	0.0271718	6	18	0.326505	7.2808	PHD finger protein 7	3	52410660	52423641	1
NGT (Control)	ENSG00000108406	DHX40	12	6	24	0.002223	0.0271718	18	24	0.0472544	18.8376	DEAH-box helicase 40	17	59565558	59608345	1
NGT (Control)	ENSG00000101745	ANKRD12	12	12	24	0.00222451	0.0271718	18	6	0.0963575	17.3248	ankyrin repeat domain 12	18	9136228	9285985	1
NGT (Control)	ENSG00000273314	AC005229.3	24	12	24	0.00222451	0.0271718	6	18	0.392324	6.55342	novel transcript, antisense to CUL1	7	148696467	148698664	-1
NGT (Control)	ENSG00000227438	AP001471.1	6	12	24	0.00222794	0.0271718	12	24	0.627854	11.8931	novel transcript	21	46093264	46097530	-1
NGT (Control)	ENSG00000104518	GSDMD	24	6	24	0.00223173	0.0271718	6	12	0.0933686	1.06071	gasdermin D	8	143553207	143563062	1
NGT (Control)	ENSG00000105221	AKT2	24	6	24	0.00223173	0.0271718	6	12	0.04657	2.37523	AKT serine/threonine kinase 2	19	40230317	40285536	-1
NGT (Control)	ENSG00000130813	SHFL	24	6	24	0.00223173	0.0271718	6	12	0.0453358	1.44836	shiftless antiviral inhibitor of ribosomal frameshifting	19	10086122	10093252	1
NGT (Control)	ENSG00000248275	TRIM52-AS1	24	6	24	0.00223173	0.0271718	6	12	0.128175	2.11717	TRIM52 antisense RNA 1 (head to head)	5	181261169	181272307	1
NGT (Control)	ENSG00000165757	JCAD	24	6	24	0.00224889	0.0273627	6	12	0.0717229	23.84	junctional cadherin 5 associated	10	30012803	30115494	-1
NGT (Control)	ENSG00000167202	TBC1D2B	6	6	24	0.0022782	0.0276679	12	18	0.00539554	19.6057	TBC1 domain family member 2B	15	77984036	78077724	-1
NGT (Control)	ENSG00000106125	MINDY4	6	6	24	0.00228174	0.0276679	12	18	0.430079	10.4245	MINDY lysine 48 deubiquitinase 4	7	30771417	30892387	1
NGT (Control)	ENSG00000162390	ACOT11	6	6	24	0.00228174	0.0276679	12	18	0.0841433	12.5279	acyl-CoA thioesterase 11	1	54542257	54639192	1
NGT (Control)	ENSG00000099804	CDC34	18	12	24	0.00229718	0.0276679	24	12	0.102193	1.19048	cell division cycle 34, ubiqiutin conjugating enzyme	19	531760	542092	1
NGT (Control)	ENSG00000147206	NXF3	6	12	24	0.00229718	0.0276679	12	24	0.524343	11.8632	nuclear RNA export factor 3	X	103075810	103093143	-1
NGT (Control)	ENSG00000162929	KIAA1841	6	12	24	0.00229718	0.0276679	12	24	0.0811323	12.0339	KIAA1841	2	61065871	61138034	1
NGT (Control)	ENSG00000200534	SNORA33	18	12	24	0.00229718	0.0276679	24	12	0.338693	0.517751	small nucleolar RNA, H/ACA box 33	6	132817219	132817348	1
NGT (Control)	ENSG00000254266	PKIA-AS1	6	12	24	0.00229718	0.0276679	12	24	0.404507	14.594	PKIA antisense RNA 1	8	78268637	78558503	-1
NGT (Control)	ENSG00000258136	AC007622.2	6	12	24	0.00229718	0.0276679	12	24	0.414295	11.2678	novel transcript, antisense to PRDM4	12	107736555	107759968	1
NGT (Control)	ENSG00000259571	BLID	6	12	24	0.00229718	0.0276679	12	24	0.257438	12.1871	BH3-like motif containing, cell death inducer	11	122115340	122116215	-1
NGT (Control)	ENSG00000005884	ITGA3	24	6	24	0.00231383	0.0276679	6	12	0.0986081	2.48646	integrin subunit alpha 3	17	50055968	50090481	1
NGT (Control)	ENSG00000163956	LRPAP1	24	6	24	0.00231383	0.0276679	6	12	0.0634937	0.561033	LDL receptor related protein associated protein 1	4	3503612	3532446	-1
NGT (Control)	ENSG00000177363	LRRN4CL	24	6	24	0.00231383	0.0276679	6	12	0.0959373	23.836	LRRN4 C-terminal like	11	62686406	62689530	-1
NGT (Control)	ENSG00000246705	H2AJ	24	6	24	0.00231383	0.0276679	6	12	0.0885202	1.70798	H2A.J histone	12	14774383	14778002	1
NGT (Control)	ENSG00000131400	NAPSA	24	12	24	0.00232992	0.0276679	6	18	0.411621	7.40779	napsin A aspartic peptidase	19	50358477	50365830	-1
NGT (Control)	ENSG00000059588	TARBP1	6	12	24	0.00233148	0.0276679	12	24	0.103665	13.458	TAR (HIV-1) RNA binding protein 1	1	234391313	234479179	-1
NGT (Control)	ENSG00000140092	FBLN5	6	12	24	0.00233148	0.0276679	12	24	0.0958216	11.7597	fibulin 5	14	91869411	91947987	-1
NGT (Control)	ENSG00000171204	TMEM126B	18	12	24	0.00233148	0.0276679	24	12	0.0664465	22.8158	transmembrane protein 126B	11	85628573	85636539	1
NGT (Control)	ENSG00000186312	CA5BP1	6	12	24	0.00233148	0.0276679	12	24	0.171525	11.1797	carbonic anhydrase 5B pseudogene 1	X	15674932	15703724	1
NGT (Control)	ENSG00000198783	ZNF830	18	12	24	0.00233148	0.0276679	24	12	0.0505047	23.5173	zinc finger protein 830	17	34961540	34963777	1
NGT (Control)	ENSG00000255772	LINC01479	6	12	24	0.00233148	0.0276679	12	24	0.58531	10.961	long intergenic non-protein coding RNA 1479	12	67929235	67970017	1
NGT (Control)	ENSG00000039139	DNAH5	6	12	24	0.0023404	0.0276679	12	24	0.0878995	10.2016	dynein axonemal heavy chain 5	5	13690328	14011818	-1
NGT (Control)	ENSG00000041988	THAP3	18	12	24	0.0023404	0.0276679	24	12	0.0960778	0.194815	THAP domain containing 3	1	6624866	6635586	1
NGT (Control)	ENSG00000043143	JADE2	18	12	24	0.0023404	0.0276679	24	12	0.101438	2.68658	jade family PHD finger 2	5	134524312	134583230	1
NGT (Control)	ENSG00000064042	LIMCH1	6	12	24	0.0023404	0.0276679	12	24	0.0821904	12.8944	LIM and calponin homology domains 1	4	41359607	41700044	1
NGT (Control)	ENSG00000104312	RIPK2	18	12	24	0.0023404	0.0276679	24	12	0.0885087	0.304852	receptor interacting serine/threonine kinase 2	8	89757806	89791064	1
NGT (Control)	ENSG00000106560	GIMAP2	18	12	24	0.0023404	0.0276679	24	12	0.570272	0.0162283	GTPase, IMAP family member 2	7	150685697	150693641	1
NGT (Control)	ENSG00000132768	DPH2	18	12	24	0.0023404	0.0276679	24	12	0.0475594	0.421896	diphthamide biosynthesis 2	1	43970000	43973369	1
NGT (Control)	ENSG00000144747	TMF1	6	12	24	0.0023404	0.0276679	12	24	0.0960656	13.2303	TATA element modulatory factor 1	3	69019827	69052339	-1
NGT (Control)	ENSG00000161011	SQSTM1	18	12	24	0.0023404	0.0276679	24	12	0.106433	23.1367	sequestosome 1	5	179806398	179838078	1
NGT (Control)	ENSG00000172113	NME6	18	12	24	0.0023404	0.0276679	24	12	0.0671972	0.544187	NME/NM23 nucleoside diphosphate kinase 6	3	48290722	48301685	-1
NGT (Control)	ENSG00000177981	ASB8	18	12	24	0.0023404	0.0276679	24	12	0.0566217	23.9036	ankyrin repeat and SOCS box containing 8	12	48147789	48181213	-1
NGT (Control)	ENSG00000178404	CEP295NL	6	12	24	0.0023404	0.0276679	12	24	0.518564	11.6528	CEP295 N-terminal like	17	78870910	78903217	-1
NGT (Control)	ENSG00000189410	SH2D5	18	12	24	0.0023404	0.0276679	24	12	0.434536	3.77169	SH2 domain containing 5	1	20719731	20732837	-1
NGT (Control)	ENSG00000197601	FAR1	6	12	24	0.0023404	0.0276679	12	24	0.0829903	13.3279	fatty acyl-CoA reductase 1	11	13668668	13732346	1
NGT (Control)	ENSG00000207980	MIR23A	6	12	24	0.0023404	0.0276679	12	24	0.488269	10.5869	microRNA 23a	19	13836587	13836659	-1
NGT (Control)	ENSG00000214199	EEF1A1P12	18	12	24	0.0023404	0.0276679	24	12	0.419317	0.542075	eukaryotic translation elongation factor 1 alpha 1 pseudogene 12	2	106697331	106698676	-1
NGT (Control)	ENSG00000236861	BET1-AS1	6	12	24	0.0023404	0.0276679	12	24	0.40241	9.86376	BET1 antisense RNA 1	7	93969442	94011113	1
NGT (Control)	ENSG00000248587	GDNF-AS1	6	12	24	0.0023404	0.0276679	12	24	0.375977	8.29689	GDNF antisense RNA 1	5	37811589	37953827	1
NGT (Control)	ENSG00000254535	PABPC4L	6	12	24	0.0023404	0.0276679	12	24	0.434084	11.089	poly(A) binding protein cytoplasmic 4 like	4	134196333	134201789	-1
NGT (Control)	ENSG00000280551		18	12	24	0.0023404	0.0276679	24	12	0.536879	1.81098			#N/A	#N/A	#N/A
NGT (Control)	ENSG00000109320	NFKB1	24	6	24	0.00234696	0.0276679	6	12	0.0243064	2.48661	nuclear factor kappa B subunit 1	4	102501331	102617302	1
NGT (Control)	ENSG00000117280	RAB29	24	6	24	0.00234696	0.0276679	6	12	0.0274475	22.4138	RAB29, member RAS oncogene family	1	205767986	205775482	-1
NGT (Control)	ENSG00000162458	FBLIM1	24	6	24	0.00234696	0.0276679	6	12	0.0281054	2.14718	filamin binding LIM protein 1	1	15756607	15786594	1
NGT (Control)	ENSG00000183160	TMEM119	24	6	24	0.00234696	0.0276679	6	12	0.00257696	10.8772	transmembrane protein 119	12	108589851	108598320	-1
NGT (Control)	ENSG00000230487	PSMG3-AS1	24	6	24	0.00234696	0.0276679	6	12	0.0412954	1.34991	PSMG3 antisense RNA 1 (head to head)	7	1570073	1589626	1
NGT (Control)	ENSG00000124201	ZNFX1	24	6	24	0.00234733	0.0276679	6	12	0.0431827	0.57212	zinc finger NFX1-type containing 1	20	49237946	49278426	-1
NGT (Control)	ENSG00000126456	IRF3	24	6	24	0.00234733	0.0276679	6	12	0.0675921	1.34039	interferon regulatory factor 3	19	49659569	49665875	-1
NGT (Control)	ENSG00000245248	USP2-AS1	24	6	24	0.00234733	0.0276679	6	12	0.446377	1.09249	USP2 antisense RNA 1 (head to head)	11	119364359	119526664	1
NGT (Control)	ENSG00000183309	ZNF623	18	6	24	0.00236312	0.0278364	24	6	0.0246588	20.417	zinc finger protein 623	8	143636019	143656418	1
NGT (Control)	ENSG00000163517	HDAC11	18	12	24	0.00237688	0.0279805	24	12	0.0657776	0.39944	histone deacetylase 11	3	13479724	13506424	1
NGT (Control)	ENSG00000225279	AL121987.1	18	12	24	0.00237968	0.0279805	24	12	0.458675	23.4753	novel transcript	1	160062461	160080769	1
NGT (Control)	ENSG00000095209	TMEM38B	12	6	24	0.0023799	0.0279805	18	24	0.0939294	14.4914	transmembrane protein 38B	9	105694541	105776629	1
NGT (Control)	ENSG00000111605	CPSF6	6	12	24	0.00238541	0.0280037	12	24	0.0500673	11.2401	cleavage and polyadenylation specific factor 6	12	69239569	69274358	1
NGT (Control)	ENSG00000259498	TPM1-AS	6	12	24	0.00238541	0.0280037	12	24	0.246837	8.62232	TPM1 antisense RNA	15	63046034	63049387	-1
NGT (Control)	ENSG00000081479	LRP2	6	6	24	0.00238794	0.0280037	12	18	0.213542	10.36	LDL receptor related protein 2	2	169127109	169362534	-1
NGT (Control)	ENSG00000197694	SPTAN1	6	6	24	0.00238794	0.0280037	12	18	0.0292329	6.33534	spectrin alpha, non-erythrocytic 1	9	128552558	128633662	1
NGT (Control)	ENSG00000167775	CD320	24	6	24	0.00241361	0.0281642	6	12	0.104674	1.04619	CD320 molecule	19	8302127	8308358	-1
NGT (Control)	ENSG00000231074	HCG18	6	6	24	0.00241361	0.0281642	12	18	0.13261	11.8965	HLA complex group 18	6	30286690	30327382	-1
NGT (Control)	ENSG00000131368	MRPS25	6	6	24	0.00242582	0.0281642	12	18	0.0687506	10.6526	mitochondrial ribosomal protein S25	3	15042460	15065317	-1
NGT (Control)	ENSG00000137776	SLTM	6	6	24	0.00242582	0.0281642	12	18	0.0592931	10.7913	SAFB like transcription modulator	15	58879050	58933679	-1
NGT (Control)	ENSG00000147133	TAF1	6	6	24	0.00242582	0.0281642	12	18	0.0760337	9.96659	TATA-box binding protein associated factor 1	X	71366264	71532374	1
NGT (Control)	ENSG00000182118	FAM89A	6	6	24	0.00242582	0.0281642	12	18	0.360025	9.82513	family with sequence similarity 89 member A	1	231018958	231040254	-1
NGT (Control)	ENSG00000197535	MYO5A	6	6	24	0.00242582	0.0281642	12	18	0.0586303	11.4042	myosin VA	15	52307283	52529050	-1
NGT (Control)	ENSG00000215156	AC138409.1	6	6	24	0.00242582	0.0281642	12	18	0.287103	10.3399	POM121-like protein 1 pseudogene	5	34190056	34193653	1
NGT (Control)	ENSG00000229190	AC069542.1	6	6	24	0.00242582	0.0281642	12	18	0.36133	11.631	novel transcript	10	17695709	17700232	-1
NGT (Control)	ENSG00000242457	RBBP4P2	6	6	24	0.00242582	0.0281642	12	18	0.523544	9.64265	RBBP4 pseudogene 2	3	94075912	94077175	-1
NGT (Control)	ENSG00000250764	AC025178.1	6	6	24	0.00242582	0.0281642	12	18	0.435654	10.0077	novel transcript	5	32103445	32121941	-1
NGT (Control)	ENSG00000250959	GLUD1P3	6	6	24	0.00242582	0.0281642	12	18	0.138694	4.91986	glutamate dehydrogenase 1 pseudogene 3	10	73730562	73737311	1
NGT (Control)	ENSG00000259363	AC090825.1	6	6	24	0.00242582	0.0281642	12	18	0.405535	7.47251	novel transcript	15	99805793	99916818	1
NGT (Control)	ENSG00000261693	AC134682.1	6	6	24	0.00242582	0.0281642	12	18	0.55417	10.7388	novel transcript, antisense to TSNARE1	8	142403652	142407028	1
NGT (Control)	ENSG00000266456	AP001178.3	6	6	24	0.00242582	0.0281642	12	18	0.444737	9.4162	novel transcript, antisense to C18orf56	18	650229	652843	1
NGT (Control)	ENSG00000162600	OMA1	12	6	24	0.00242753	0.0281642	18	24	0.0618271	16.4857	OMA1 zinc metallopeptidase	1	58415384	58546802	-1
NGT (Control)	ENSG00000259562	AC090607.2	12	6	24	0.00242753	0.0281642	18	24	0.36931	14.1388	zinc finger CCHC-type and RNA binding motif 1 (ZCRB1) pseudogene	15	78290527	78291221	-1
NGT (Control)	ENSG00000008735	MAPK8IP2	18	6	24	0.00243683	0.0282013	24	6	0.432268	22.9205	mitogen-activated protein kinase 8 interacting protein 2	22	50600793	50613981	1
NGT (Control)	ENSG00000138439	FAM117B	18	6	24	0.00243683	0.0282013	24	6	0.0736594	18.9397	family with sequence similarity 117 member B	2	202634969	202769757	1
NGT (Control)	ENSG00000178035	IMPDH2	24	6	24	0.00243683	0.0282013	6	12	0.0516336	1.19862	inosine monophosphate dehydrogenase 2	3	49024325	49029447	-1
NGT (Control)	ENSG00000212128	TAS2R13	6	6	24	0.00243683	0.0282013	12	18	0.570249	12.7902	taste 2 receptor member 13	12	10907926	10909562	-1
NGT (Control)	ENSG00000130164	LDLR	18	6	24	0.0024564	0.0283922	24	6	0.076638	18.5183	low density lipoprotein receptor	19	11089462	11133820	1
NGT (Control)	ENSG00000163346	PBXIP1	18	6	24	0.0024564	0.0283922	24	6	0.0361612	19.7108	PBX homeobox interacting protein 1	1	154944076	154956123	-1
NGT (Control)	ENSG00000117691	NENF	18	12	24	0.00247084	0.0285094	24	12	0.0791813	1.97774	neudesin neurotrophic factor	1	212432920	212446379	1
NGT (Control)	ENSG00000101928	MOSPD1	12	6	24	0.0024727	0.0285094	18	24	0.0722986	15.0511	motile sperm domain containing 1	X	134887632	134915257	-1
NGT (Control)	ENSG00000205707	ETFRF1	12	6	24	0.0024727	0.0285094	18	24	0.088411	16.1664	electron transfer flavoprotein regulatory factor 1	12	25195216	25209645	1
NGT (Control)	ENSG00000233369	GTF2IP4	12	6	24	0.0024727	0.0285094	18	24	0.125607	13.6933	general transcription factor IIi pseudogene 4	7	73154938	73207283	1
NGT (Control)	ENSG00000163565	IFI16	18	6	24	0.00248219	0.0286009	24	6	0.0604098	22.4613	interferon gamma inducible protein 16	1	158999968	159055155	1
NGT (Control)	ENSG00000010295	IFFO1	24	6	24	0.00250846	0.0288641	6	12	0.0534665	22.5104	intermediate filament family orphan 1	12	6538961	6556073	-1
NGT (Control)	ENSG00000141574	SECTM1	24	6	24	0.00250846	0.0288641	6	12	0.121862	0.975127	secreted and transmembrane 1	17	82321024	82334074	-1
NGT (Control)	ENSG00000160285	LSS	24	6	24	0.00250972	0.0288641	6	12	0.025097	2.38496	lanosterol synthase	21	46188141	46228824	-1
NGT (Control)	ENSG00000005187	ACSM3	18	6	24	0.00253101	0.0290728	24	6	0.408156	23.2706	acyl-CoA synthetase medium chain family member 3	16	20610243	20797581	1
NGT (Control)	ENSG00000163602	RYBP	18	6	24	0.00253101	0.0290728	24	6	0.0336631	20.1907	RING1 and YY1 binding protein	3	72371825	72446623	-1
NGT (Control)	ENSG00000243667	WDR92	24	12	24	0.0025423	0.0291843	6	18	0.127062	7.2397	WD repeat domain 92	2	68122936	68157549	-1
NGT (Control)	ENSG00000061656	SPAG4	18	6	24	0.002564	0.0294152	24	6	0.178002	20.7075	sperm associated antigen 4	20	35615829	35621094	1
NGT (Control)	ENSG00000231584	FAHD2CP	24	12	24	0.00258211	0.0295862	6	18	0.32042	7.06372	fumarylacetoacetate hydrolase domain containing 2C, pseudogene	2	96010551	96023380	1
NGT (Control)	ENSG00000255400	AC124276.2	24	12	24	0.00258211	0.0295862	6	18	0.609479	7.41124	novel transcript	11	12086891	12089441	1
NGT (Control)	ENSG00000117859	OSBPL9	12	12	24	0.00259111	0.0295975	18	6	0.0694915	15.6144	oxysterol binding protein like 9	1	51577179	51798427	1
NGT (Control)	ENSG00000155329	ZCCHC10	12	12	24	0.00259111	0.0295975	18	6	0.0858367	16.5033	zinc finger CCHC-type containing 10	5	132996985	133026604	-1
NGT (Control)	ENSG00000160216	AGPAT3	24	12	24	0.00259111	0.0295975	6	18	0.0433651	5.85407	1-acylglycerol-3-phosphate O-acyltransferase 3	21	43865223	43987592	1
NGT (Control)	ENSG00000168925	CTRB1	24	12	24	0.00259111	0.0295975	6	18	0.562843	6.22863	chymotrypsinogen B1	16	75218988	75226338	1
NGT (Control)	ENSG00000236409	NRADDP	12	12	24	0.00259111	0.0295975	18	6	0.261481	17.8344	neurotrophin receptor associated death domain, pseudogene	3	47010824	47013465	1
NGT (Control)	ENSG00000079999	KEAP1	24	6	24	0.00260368	0.0296496	6	12	0.0689108	1.20502	kelch like ECH associated protein 1	19	10486125	10503558	-1
NGT (Control)	ENSG00000133243	BTBD2	24	6	24	0.00260368	0.0296496	6	12	0.112652	0.91734	BTB domain containing 2	19	1985438	2034881	-1
NGT (Control)	ENSG00000141510	TP53	24	6	24	0.00260368	0.0296496	6	12	0.0801559	2.20789	tumor protein p53	17	7661779	7687538	-1
NGT (Control)	ENSG00000160179	ABCG1	24	6	24	0.00260368	0.0296496	6	12	0.46657	2.60676	ATP binding cassette subfamily G member 1	21	42199689	42297244	1
NGT (Control)	ENSG00000182985	CADM1	24	6	24	0.00260368	0.0296496	6	12	0.202379	7.63635	cell adhesion molecule 1	11	115169218	115504957	-1
NGT (Control)	ENSG00000147454	SLC25A37	6	6	24	0.00261221	0.0297101	12	18	0.0134284	4.02011	solute carrier family 25 member 37	8	23528956	23575463	1
NGT (Control)	ENSG00000154556	SORBS2	6	6	24	0.00261221	0.0297101	12	18	0.0700204	12.447	sorbin and SH3 domain containing 2	4	185585444	185956652	-1
NGT (Control)	ENSG00000067141	NEO1	24	6	24	0.00263209	0.0297997	6	12	0.0335271	3.53863	neogenin 1	15	73051710	73305205	1
NGT (Control)	ENSG00000079215	SLC1A3	24	6	24	0.00263209	0.0297997	6	12	0.0717419	4.08809	solute carrier family 1 member 3	5	36596588	36688334	1
NGT (Control)	ENSG00000119401	TRIM32	24	6	24	0.00263209	0.0297997	6	12	0.0695747	3.12614	tripartite motif containing 32	9	116687305	116701300	1
NGT (Control)	ENSG00000139597	N4BP2L1	24	6	24	0.00263209	0.0297997	6	12	0.0502181	21.6968	NEDD4 binding protein 2 like 1	13	32400723	32428311	-1
NGT (Control)	ENSG00000159023	EPB41	24	6	24	0.00263209	0.0297997	6	12	0.0375868	4.89893	erythrocyte membrane protein band 4.1	1	28887091	29120046	1
NGT (Control)	ENSG00000171206	TRIM8	24	6	24	0.00263209	0.0297997	6	12	0.0725508	1.77526	tripartite motif containing 8	10	102644479	102658318	1
NGT (Control)	ENSG00000151376	ME3	24	6	24	0.00264438	0.0297997	6	12	0.0798267	2.77397e-05	malic enzyme 3	11	86441108	86672636	-1
NGT (Control)	ENSG00000197226	TBC1D9B	24	6	24	0.00264438	0.0297997	6	12	0.0403286	0.11856	TBC1 domain family member 9B	5	179862066	179907897	-1
NGT (Control)	ENSG00000137501	SYTL2	12	6	24	0.00265096	0.0297997	18	24	0.0196752	12.517	synaptotagmin like 2	11	85694224	85811159	-1
NGT (Control)	ENSG00000050344	NFE2L3	6	12	24	0.00267474	0.0297997	12	24	0.181139	12.4219	nuclear factor, erythroid 2 like 3	7	26152198	26187137	1
NGT (Control)	ENSG00000074071	MRPS34	18	12	24	0.00267474	0.0297997	24	12	0.102422	0.848838	mitochondrial ribosomal protein S34	16	1771890	1773150	-1
NGT (Control)	ENSG00000102595	UGGT2	6	12	24	0.00267474	0.0297997	12	24	0.0827456	13.3395	UDP-glucose glycoprotein glucosyltransferase 2	13	95801580	96053482	-1
NGT (Control)	ENSG00000114738	MAPKAPK3	18	12	24	0.00267474	0.0297997	24	12	0.0857029	1.51978	MAPK activated protein kinase 3	3	50611520	50649291	1
NGT (Control)	ENSG00000152433	ZNF547	6	12	24	0.00267474	0.0297997	12	24	0.322262	13.0727	zinc finger protein 547	19	57363477	57379565	1
NGT (Control)	ENSG00000165527	ARF6	6	12	24	0.00267474	0.0297997	12	24	0.0534162	12.6122	ADP ribosylation factor 6	14	49893082	49897054	1
NGT (Control)	ENSG00000176102	CSTF3	6	12	24	0.00267474	0.0297997	12	24	0.0919239	11.8459	cleavage stimulation factor subunit 3	11	33077188	33162371	-1
NGT (Control)	ENSG00000196678	ERI2	6	12	24	0.00267474	0.0297997	12	24	0.10024	12.505	ERI1 exoribonuclease family member 2	16	20780193	20900349	-1
NGT (Control)	ENSG00000196873	CBWD3	6	12	24	0.00267474	0.0297997	12	24	0.447132	11.3232	COBW domain containing 3	9	68232003	68300035	1
NGT (Control)	ENSG00000197670	AL157838.1	6	12	24	0.00267474	0.0297997	12	24	0.233652	10.7009	novel transcript, antisense to ZNF217	20	53552770	53575863	1
NGT (Control)	ENSG00000213058	AL365357.1	18	12	24	0.00267474	0.0297997	24	12	0.435069	1.60078	ribosomal protein S14 (RPS14) pseudogene	1	178411616	178411972	1
NGT (Control)	ENSG00000251348	HSPD1P11	6	12	24	0.00267474	0.0297997	12	24	0.465405	12.998	heat shock protein family D (Hsp60) member 1 pseudogene 11	5	95768999	95770700	1
NGT (Control)	ENSG00000260778	AC009065.4	6	12	24	0.00267474	0.0297997	12	24	0.398493	10.5073	novel transcript	16	2268155	2273418	1
NGT (Control)	ENSG00000261051	AC107021.2	6	12	24	0.00267474	0.0297997	12	24	0.506777	11.5014	novel transcript, overlapping to PLOD2	3	146059585	146061679	-1
NGT (Control)	ENSG00000261786	AC006058.1	6	12	24	0.00267474	0.0297997	12	24	0.29864	13.1463	novel transcript	3	44117299	44122365	1
NGT (Control)	ENSG00000274654	AC022467.1	6	12	24	0.00267474	0.0297997	12	24	0.278249	12.1062	novel transcript, sense intronic to FBN1	15	48528980	48529728	-1
NGT (Control)	ENSG00000121064	SCPEP1	18	6	24	0.00269569	0.0297997	24	6	0.0355815	21.3719	serine carboxypeptidase 1	17	56978129	57006768	1
NGT (Control)	ENSG00000137752	CASP1	18	6	24	0.00269569	0.0297997	24	6	0.130407	21.3573	caspase 1	11	105025443	105035250	-1
NGT (Control)	ENSG00000271843	AC012557.1	12	6	24	0.00270156	0.0297997	18	24	0.464844	16.3761	novel transcript	3	64008082	64008692	-1
NGT (Control)	ENSG00000103199	ZNF500	18	12	24	0.00270474	0.0297997	24	12	0.10832	1.47246	zinc finger protein 500	16	4748239	4767624	-1
NGT (Control)	ENSG00000113300	CNOT6	6	12	24	0.00270474	0.0297997	12	24	0.102892	12.5858	CCR4-NOT transcription complex subunit 6	5	180494379	180578358	1
NGT (Control)	ENSG00000113648	MACROH2A1	6	12	24	0.00270474	0.0297997	12	24	0.0429826	11.4589	macroH2A.1 histone	5	135333900	135399914	-1
NGT (Control)	ENSG00000132661	NXT1	18	12	24	0.00270474	0.0297997	24	12	0.127881	3.12071	nuclear transport factor 2 like export factor 1	20	23350791	23354771	1
NGT (Control)	ENSG00000140612	SEC11A	18	12	24	0.00270474	0.0297997	24	12	0.0490189	23.2083	SEC11 homolog A, signal peptidase complex subunit	15	84669538	84716460	-1
NGT (Control)	ENSG00000174136	RGMB	18	12	24	0.00270474	0.0297997	24	12	0.0732482	2.21282	repulsive guidance molecule BMP co-receptor b	5	98768650	98798643	1
NGT (Control)	ENSG00000171723	GPHN	6	12	24	0.00271824	0.0297997	12	24	0.11827	11.1857	gephyrin	14	66507407	67181803	1
NGT (Control)	ENSG00000196810	CTBP1-DT	6	12	24	0.00271824	0.0297997	12	24	0.109679	10.4783	CTBP1 divergent transcript	4	1249300	1288291	1
NGT (Control)	ENSG00000264739	AC093484.2	6	12	24	0.00271824	0.0297997	12	24	0.583741	10.748	novel transcript	17	16414524	16416689	-1
NGT (Control)	ENSG00000064607	SUGP2	6	12	24	0.00272006	0.0297997	12	24	0.0541369	10.2972	SURP and G-patch domain containing 2	19	18990888	19034023	-1
NGT (Control)	ENSG00000066279	ASPM	6	12	24	0.00272006	0.0297997	12	24	0.321318	9.71051	assembly factor for spindle microtubules	1	197084121	197146694	-1
NGT (Control)	ENSG00000111981	ULBP1	18	12	24	0.00272006	0.0297997	24	12	0.119306	0.652564	UL16 binding protein 1	6	149963943	149973715	1
NGT (Control)	ENSG00000114439	BBX	6	12	24	0.00272006	0.0297997	12	24	0.0578627	12.5371	BBX high mobility group box domain containing	3	107522936	107811339	1
NGT (Control)	ENSG00000133027	PEMT	18	12	24	0.00272006	0.0297997	24	12	0.16177	1.70215	phosphatidylethanolamine N-methyltransferase	17	17505563	17591708	-1
NGT (Control)	ENSG00000139908	TSSK4	6	12	24	0.00272006	0.0297997	12	24	0.493702	12.0078	testis specific serine kinase 4	14	24205696	24208362	1
NGT (Control)	ENSG00000145214	DGKQ	18	12	24	0.00272006	0.0297997	24	12	0.112606	2.3637	diacylglycerol kinase theta	4	958887	986895	-1
NGT (Control)	ENSG00000147955	SIGMAR1	18	12	24	0.00272006	0.0297997	24	12	0.0803943	2.76095	sigma non-opioid intracellular receptor 1	9	34634722	34637844	-1
NGT (Control)	ENSG00000158220	ESYT3	6	12	24	0.00272006	0.0297997	12	24	0.180247	11.6266	extended synaptotagmin 3	3	138434586	138481686	1
NGT (Control)	ENSG00000158526	TSR2	18	12	24	0.00272006	0.0297997	24	12	0.0803377	3.3505	TSR2 ribosome maturation factor	X	54440404	54448032	1
NGT (Control)	ENSG00000165185	KIAA1958	6	12	24	0.00272006	0.0297997	12	24	0.360684	8.75208	KIAA1958	9	112486827	112669397	1
NGT (Control)	ENSG00000165782	PIP4P1	18	12	24	0.00272006	0.0297997	24	12	0.0907073	0.667709	phosphatidylinositol-4,5-bisphosphate 4-phosphatase 1	14	20457681	20461465	-1
NGT (Control)	ENSG00000172809	RPL38	18	12	24	0.00272006	0.0297997	24	12	0.0663299	22.2251	ribosomal protein L38	17	74203582	74210655	1
NGT (Control)	ENSG00000185658	BRWD1	6	12	24	0.00272006	0.0297997	12	24	0.0989228	13.3616	bromodomain and WD repeat domain containing 1	21	39184176	39321559	-1
NGT (Control)	ENSG00000196074	SYCP2	6	12	24	0.00272006	0.0297997	12	24	0.436439	13.7993	synaptonemal complex protein 2	20	59863564	59933655	-1
NGT (Control)	ENSG00000196642	RABL6	18	12	24	0.00272006	0.0297997	24	12	0.0788854	1.83536	RAB, member RAS oncogene family like 6	9	136807943	136841187	1
NGT (Control)	ENSG00000206712	RNU6-26P	6	12	24	0.00272006	0.0297997	12	24	0.614476	10.7464	RNA, U6 small nuclear 26, pseudogene	3	98804978	98805084	-1
NGT (Control)	ENSG00000225507	AC069282.1	6	12	24	0.00272006	0.0297997	12	24	0.426327	8.99043	pseudogene similar to part of TTK protein kinase TTK	7	47956793	47957318	1
NGT (Control)	ENSG00000225746	MEG8	6	12	24	0.00272006	0.0297997	12	24	0.0958264	10.0159	maternally expressed 8, small nucleolar RNA host gene	14	100894770	101038859	1
NGT (Control)	ENSG00000234084	AL049552.1	6	12	24	0.00272006	0.0297997	12	24	0.308706	10.7175	novel transcript	6	135301568	135307158	1
NGT (Control)	ENSG00000251562	MALAT1	6	12	24	0.00272006	0.0297997	12	24	0.180981	13.0329	metastasis associated lung adenocarcinoma transcript 1	11	65497688	65506516	1
NGT (Control)	ENSG00000258012	AC026111.1	6	12	24	0.00272006	0.0297997	12	24	0.525617	12.5555	methionine adenosyltransferase II, alpha (MAT2A) pseudogene	12	92858079	92859273	1
NGT (Control)	ENSG00000269951	AC090181.2	6	12	24	0.00272006	0.0297997	12	24	0.41662	11.0984	novel transcript, sense intronic to TSPAN3	15	77067654	77068325	-1
NGT (Control)	ENSG00000272886	DCP1A	6	12	24	0.00272006	0.0297997	12	24	0.0641906	11.5328	decapping mRNA 1A	3	53283429	53347586	-1
NGT (Control)	ENSG00000274349	ZNF658	18	12	24	0.00272006	0.0297997	24	12	0.102166	23.5853	zinc finger protein 658	9	66856426	66932141	1
NGT (Control)	ENSG00000040199	PHLPP2	24	12	24	0.00272619	0.0298492	6	18	0.0811269	7.01783	PH domain and leucine rich repeat protein phosphatase 2	16	71637835	71724701	-1
NGT (Control)	ENSG00000115461	IGFBP5	6	6	24	0.00273809	0.029944	12	18	0.0604595	13.0972	insulin like growth factor binding protein 5	2	216672105	216695549	-1
NGT (Control)	ENSG00000173258	ZNF483	6	6	24	0.00273809	0.029944	12	18	0.0760107	5.46742	zinc finger protein 483	9	111525159	111577844	1
NGT (Control)	ENSG00000069431	ABCC9	12	6	24	0.00275478	0.0301087	18	24	0.132466	13.4839	ATP binding cassette subfamily C member 9	12	21797389	21942529	-1
NGT (Control)	ENSG00000184465	WDR27	6	6	24	0.00277236	0.030283	12	18	0.0372621	10.4304	WD repeat domain 27	6	169457212	169702067	-1
NGT (Control)	ENSG00000273748	AL592183.1	12	6	24	0.00278494	0.0303415	18	24	0.415174	12.7027		GL000219.1	54224	83311	-1
NGT (Control)	ENSG00000089094	KDM2B	6	6	24	0.00278593	0.0303415	12	18	0.0585679	9.06135	lysine demethylase 2B	12	121429096	121581023	-1
NGT (Control)	ENSG00000105821	DNAJC2	6	6	24	0.00278593	0.0303415	12	18	0.10705	11.4869	DnaJ heat shock protein family (Hsp40) member C2	7	103312289	103344830	-1
NGT (Control)	ENSG00000224897	POT1-AS1	6	6	24	0.00278593	0.0303415	12	18	0.468861	11.8634	POT1 antisense RNA 1	7	124929873	125482966	1
NGT (Control)	ENSG00000266993	AL050343.2	6	6	24	0.00278593	0.0303415	12	18	0.561718	9.49968	novel transcript, antisense to NRD1	1	51793934	51799154	1
NGT (Control)	ENSG00000104774	MAN2B1	24	6	24	0.00280674	0.0305502	6	12	0.0799365	23.8926	mannosidase alpha class 2B member 1	19	12646511	12666742	-1
NGT (Control)	ENSG00000131558	EXOC4	24	6	24	0.00281635	0.0305648	6	12	0.0201548	22.465	exocyst complex component 4	7	133253073	134066589	1
NGT (Control)	ENSG00000163900	TMEM41A	24	6	24	0.00281635	0.0305648	6	12	0.0593545	2.51468	transmembrane protein 41A	3	185476496	185499057	-1
NGT (Control)	ENSG00000186235	LINC02610	24	6	24	0.00281635	0.0305648	6	12	0.298396	3.76937	long intergenic non-protein coding RNA 2610	2	238224552	238231699	-1
NGT (Control)	ENSG00000186340	THBS2	24	6	24	0.00281635	0.0305648	6	12	0.0293619	21.7031	thrombospondin 2	6	169215780	169254050	-1
NGT (Control)	ENSG00000186654	PRR5	24	6	24	0.00281635	0.0305648	6	12	0.115346	1.32874	proline rich 5	22	44668547	44737681	1
NGT (Control)	ENSG00000164056	SPRY1	12	6	24	0.00282595	0.0306509	18	24	0.143834	13.0239	sprouty RTK signaling antagonist 1	4	123396795	123403760	1
NGT (Control)	ENSG00000102032	RENBP	18	6	24	0.00283575	0.0307032	24	6	0.308878	20.7646	renin binding protein	X	153935269	153944687	-1
NGT (Control)	ENSG00000139154	AEBP2	18	6	24	0.00283575	0.0307032	24	6	0.0605574	18.2893	AE binding protein 2	12	19404045	19720801	1
NGT (Control)	ENSG00000163909	HEYL	18	6	24	0.00283575	0.0307032	24	6	0.128399	2.04386	hes related family bHLH transcription factor with YRPW motif like	1	39623435	39639643	-1
NGT (Control)	ENSG00000018625	ATP1A2	12	6	24	0.00285588	0.030903	18	24	0.0446428	15.7058	ATPase Na+/K+ transporting subunit alpha 2	1	160115759	160143591	1
NGT (Control)	ENSG00000281649	EBLN3P	12	6	24	0.00287304	0.0310705	18	24	0.0509284	15.1376	endogenous Bornavirus like nucleoprotein 3, pseudogene	9	37079645	37090928	1
NGT (Control)	ENSG00000107362	ABHD17B	18	6	24	0.00289589	0.031281	24	6	0.0438463	21.556	abhydrolase domain containing 17B, depalmitoylase	9	71862452	71911193	-1
NGT (Control)	ENSG00000162377	COA7	18	6	24	0.00289589	0.031281	24	6	0.0508513	20.0656	cytochrome c oxidase assembly factor 7 (putative)	1	52684449	52698347	-1
NGT (Control)	ENSG00000040531	CTNS	24	6	24	0.00292654	0.0315016	6	12	0.0664119	2.75259	cystinosin, lysosomal cystine transporter	17	3636459	3663103	1
NGT (Control)	ENSG00000090372	STRN4	24	6	24	0.00292654	0.0315016	6	12	0.0473433	2.37836	striatin 4	19	46719511	46746994	-1
NGT (Control)	ENSG00000099864	PALM	24	6	24	0.00292654	0.0315016	6	12	0.105293	0.705602	paralemmin	19	708935	748329	1
NGT (Control)	ENSG00000140365	COMMD4	24	6	24	0.00292654	0.0315016	6	12	0.0691203	2.89992	COMM domain containing 4	15	75336020	75343224	1
NGT (Control)	ENSG00000185163	DDX51	24	6	24	0.00292654	0.0315016	6	12	0.0906847	3.76773	DEAD-box helicase 51	12	132136594	132144319	-1
NGT (Control)	ENSG00000204178	MACO1	24	6	24	0.00292654	0.0315016	6	12	0.0523554	2.4166	macoilin 1	1	25430858	25500209	1
NGT (Control)	ENSG00000113328	CCNG1	24	6	24	0.00294859	0.0316469	6	12	0.0398942	20.5475	cyclin G1	5	163437569	163446151	1
NGT (Control)	ENSG00000116016	EPAS1	24	6	24	0.00294859	0.0316469	6	12	0.0109156	8.17032	endothelial PAS domain protein 1	2	46293667	46386697	1
NGT (Control)	ENSG00000159733	ZFYVE28	24	6	24	0.00294859	0.0316469	6	12	0.301167	5.1645	zinc finger FYVE-type containing 28	4	2269582	2418651	-1
NGT (Control)	ENSG00000174306	ZHX3	24	6	24	0.00294859	0.0316469	6	12	0.0374535	3.58674	zinc fingers and homeoboxes 3	20	41178448	41317672	-1
NGT (Control)	ENSG00000197892	KIF13B	24	6	24	0.00294859	0.0316469	6	12	0.038307	0.0621763	kinesin family member 13B	8	29067278	29263124	-1
NGT (Control)	ENSG00000172893	DHCR7	24	6	24	0.00295052	0.0316491	6	12	0.0434405	0.931717	7-dehydrocholesterol reductase	11	71428193	71452868	-1
NGT (Control)	ENSG00000123485	HJURP	24	12	24	0.00296126	0.0317276	6	18	0.316606	6.37845	Holliday junction recognition protein	2	233833416	233854566	-1
NGT (Control)	ENSG00000279443	AL513497.1	24	12	24	0.00296126	0.0317276	6	18	0.409805	6.03717	TEC	1	28544460	28546542	1
NGT (Control)	ENSG00000007944	MYLIP	24	6	24	0.00297564	0.0318262	6	12	0.0349512	2.06765	myosin regulatory light chain interacting protein	6	16129086	16148248	1
NGT (Control)	ENSG00000100968	NFATC4	24	6	24	0.00297564	0.0318262	6	12	0.10658	23.6264	nuclear factor of activated T cells 4	14	24365673	24379604	1
NGT (Control)	ENSG00000172977	KAT5	24	6	24	0.00297564	0.0318262	6	12	0.0451418	1.46698	lysine acetyltransferase 5	11	65711996	65719604	1
NGT (Control)	ENSG00000116183	PAPPA2	6	6	24	0.00298589	0.0318621	12	18	0.0778555	13.8127	pappalysin 2	1	176463171	176845601	1
NGT (Control)	ENSG00000142494	SLC47A1	6	6	24	0.00298589	0.0318621	12	18	0.361649	6.30507	solute carrier family 47 member 1	17	19495385	19579034	1
NGT (Control)	ENSG00000178695	KCTD12	6	6	24	0.00298589	0.0318621	12	18	0.0399358	11.8037	potassium channel tetramerization domain containing 12	13	76880175	76886405	-1
NGT (Control)	ENSG00000260916	CCPG1	6	6	24	0.00298589	0.0318621	12	18	0.0674053	13.8186	cell cycle progression 1	15	55340032	55408510	-1
NGT (Control)	ENSG00000248429	FAM198B-AS1	12	12	24	0.00299643	0.0319561	18	6	0.230506	16.4451	FAM198B antisense RNA 1	4	158170752	158202877	1
NGT (Control)	ENSG00000115145	STAM2	12	12	24	0.00301246	0.0320347	18	6	0.0461431	18.8533	signal transducing adaptor molecule 2	2	152116801	152175763	-1
NGT (Control)	ENSG00000128607	KLHDC10	12	12	24	0.00301246	0.0320347	18	6	0.0455257	16.2534	kelch domain containing 10	7	130070534	130135705	1
NGT (Control)	ENSG00000183668	PSG9	24	12	24	0.00301246	0.0320347	6	18	0.558008	8.16558	pregnancy specific beta-1-glycoprotein 9	19	43211791	43269530	-1
NGT (Control)	ENSG00000185015	CA13	24	12	24	0.00301246	0.0320347	6	18	0.30219	9.96689	carbonic anhydrase 13	8	85220587	85284073	1
NGT (Control)	ENSG00000257270	AL928654.2	24	12	24	0.00301246	0.0320347	6	18	0.442726	8.55805	novel transcript, antisense to MTA1	14	105467793	105470617	-1
NGT (Control)	ENSG00000170631	ZNF16	18	6	24	0.0030705	0.0324129	24	6	0.0474135	20.095	zinc finger protein 16	8	144930358	144950888	-1
NGT (Control)	ENSG00000203880	PCMTD2	18	6	24	0.0030705	0.0324129	24	6	0.0191514	18.6575	protein-L-isoaspartate (D-aspartate) O-methyltransferase domain containing 2	20	64255695	64287821	1
NGT (Control)	ENSG00000255529	POLR2M	18	6	24	0.0030705	0.0324129	24	6	0.0563534	18.5088	RNA polymerase II subunit M	15	57706695	57782762	1
NGT (Control)	ENSG00000264895	AC006141.1	6	12	24	0.00309279	0.0324129	12	24	0.494194	12.3712	novel transcript, sense intronic to MBTD1	17	51249579	51251748	-1
NGT (Control)	ENSG00000229558	SACS-AS1	24	12	24	0.00310656	0.0324129	6	18	0.458696	7.93273	SACS antisense RNA 1	13	23418971	23428869	1
NGT (Control)	ENSG00000255565	AC073651.1	6	12	24	0.00310656	0.0324129	12	24	0.519469	12.1704	novel transcript	12	15780068	15782120	1
NGT (Control)	ENSG00000005469	CROT	6	12	24	0.00310864	0.0324129	12	24	0.0524694	12.6267	carnitine O-octanoyltransferase	7	87345664	87399794	1
NGT (Control)	ENSG00000054118	THRAP3	18	12	24	0.00310864	0.0324129	24	12	0.0439714	0.933778	thyroid hormone receptor associated protein 3	1	36224432	36305357	1
NGT (Control)	ENSG00000066923	STAG3	6	12	24	0.00310864	0.0324129	12	24	0.446909	11.8761	stromal antigen 3	7	100177563	100221488	1
NGT (Control)	ENSG00000092140	G2E3	6	12	24	0.00310864	0.0324129	12	24	0.134445	13.1172	G2/M-phase specific E3 ubiquitin protein ligase	14	30559158	30620064	1
NGT (Control)	ENSG00000111196	MAGOHB	6	12	24	0.00310864	0.0324129	12	24	0.0960808	12.8671	mago homolog B, exon junction complex subunit	12	10604193	10613609	-1
NGT (Control)	ENSG00000120253	NUP43	6	12	24	0.00310864	0.0324129	12	24	0.0704372	12.0248	nucleoporin 43	6	149724315	149749665	-1
NGT (Control)	ENSG00000120519	SLC10A7	6	12	24	0.00310864	0.0324129	12	24	0.115156	12.3095	solute carrier family 10 member 7	4	146253975	146521964	-1
NGT (Control)	ENSG00000135926	TMBIM1	18	12	24	0.00310864	0.0324129	24	12	0.0636718	0.360863	transmembrane BAX inhibitor motif containing 1	2	218274197	218292586	-1
NGT (Control)	ENSG00000135940	COX5B	18	12	24	0.00310864	0.0324129	24	12	0.0976321	0.173286	cytochrome c oxidase subunit 5B	2	97646062	97648383	1
NGT (Control)	ENSG00000151806	GUF1	6	12	24	0.00310864	0.0324129	12	24	0.118624	13.1255	GUF1 homolog, GTPase	4	44678420	44700928	1
NGT (Control)	ENSG00000154319	FAM167A	18	12	24	0.00310864	0.0324129	24	12	0.292954	1.07965	family with sequence similarity 167 member A	8	11421476	11475908	-1
NGT (Control)	ENSG00000165323	FAT3	6	12	24	0.00310864	0.0324129	12	24	0.15776	13.9938	FAT atypical cadherin 3	11	92224818	92896473	1
NGT (Control)	ENSG00000177556	ATOX1	18	12	24	0.00310864	0.0324129	24	12	0.0629645	0.525393	antioxidant 1 copper chaperone	5	151742316	151772532	-1
NGT (Control)	ENSG00000184995	IFNE	6	12	24	0.00310864	0.0324129	12	24	0.484064	11.8977	interferon epsilon	9	21480839	21482313	-1
NGT (Control)	ENSG00000188487	INSC	6	12	24	0.00310864	0.0324129	12	24	0.437877	12.6197	INSC spindle orientation adaptor protein	11	15112424	15247208	1
NGT (Control)	ENSG00000244625	MIATNB	6	12	24	0.00310864	0.0324129	12	24	0.242853	10.9917	MIAT neighbor	22	26672747	26780893	1
NGT (Control)	ENSG00000260114		6	12	24	0.00310864	0.0324129	12	24	0.330424	12.1723			#N/A	#N/A	#N/A
NGT (Control)	ENSG00000240527	AL365273.1	24	6	24	0.0031122	0.0324129	6	12	0.104124	6.01279	novel transcript, sense intronic to ENTPD1	10	95833508	95873758	1
NGT (Control)	ENSG00000138413	IDH1	18	6	24	0.00312076	0.0324129	24	6	0.0347215	19.444	isocitrate dehydrogenase (NADP(+)) 1	2	208236229	208266074	-1
NGT (Control)	ENSG00000073605	GSDMB	6	12	24	0.00313208	0.0324129	12	24	0.443755	13.4612	gasdermin B	17	39904595	39919854	-1
NGT (Control)	ENSG00000144357	UBR3	6	12	24	0.00313208	0.0324129	12	24	0.0565944	14.0308	ubiquitin protein ligase E3 component n-recognin 3	2	169827454	170084131	1
NGT (Control)	ENSG00000167118	URM1	18	12	24	0.00313208	0.0324129	24	12	0.0486962	0.334612	ubiquitin related modifier 1	9	128371361	128392016	1
NGT (Control)	ENSG00000171045	TSNARE1	18	12	24	0.00313208	0.0324129	24	12	0.166649	23.3926	t-SNARE domain containing 1	8	142212080	142403182	-1
NGT (Control)	ENSG00000185973	TMLHE	18	12	24	0.00313208	0.0324129	24	12	0.070602	1.51673	trimethyllysine hydroxylase, epsilon	X	155489011	155719098	-1
NGT (Control)	ENSG00000223745	CCDC18-AS1	6	6	24	0.00313465	0.0324129	12	18	0.106071	13.2123	CCDC18 antisense RNA 1	1	93262186	93346025	-1
NGT (Control)	ENSG00000280007	AC008079.1	6	6	24	0.00313465	0.0324129	12	18	0.351382	8.84575	novel transcript, antisense to TUBA8	22	18110759	18131154	-1
NGT (Control)	ENSG00000001630	CYP51A1	18	12	24	0.00315553	0.0324129	24	12	0.113362	23.3511	cytochrome P450 family 51 subfamily A member 1	7	92112153	92134803	-1
NGT (Control)	ENSG00000090989	EXOC1	6	12	24	0.00315553	0.0324129	12	24	0.0678172	13.7901	exocyst complex component 1	4	55853648	55905086	1
NGT (Control)	ENSG00000095564	BTAF1	6	12	24	0.00315553	0.0324129	12	24	0.0711768	13.3541	B-TFIID TATA-box binding protein associated factor 1	10	91923770	92030325	1
NGT (Control)	ENSG00000103404	USP31	6	12	24	0.00315553	0.0324129	12	24	0.0830454	12.1562	ubiquitin specific peptidase 31	16	23061406	23149270	-1
NGT (Control)	ENSG00000105325	FZR1	18	12	24	0.00315553	0.0324129	24	12	0.116872	2.41411	fizzy and cell division cycle 20 related 1	19	3506311	3538334	1
NGT (Control)	ENSG00000111276	CDKN1B	18	12	24	0.00315553	0.0324129	24	12	0.0472508	23.4161	cyclin dependent kinase inhibitor 1B	12	12715058	12722369	1
NGT (Control)	ENSG00000125652	ALKBH7	18	12	24	0.00315553	0.0324129	24	12	0.148199	0.319294	alkB homolog 7	19	6372794	6375250	1
NGT (Control)	ENSG00000130856	ZNF236	6	12	24	0.00315553	0.0324129	12	24	0.069275	13.1623	zinc finger protein 236	18	76822557	76972901	1
NGT (Control)	ENSG00000138190	EXOC6	6	12	24	0.00315553	0.0324129	12	24	0.18178	13.3356	exocyst complex component 6	10	92826831	93059493	1
NGT (Control)	ENSG00000139537	CCDC65	6	12	24	0.00315553	0.0324129	12	24	0.211708	14.3705	coiled-coil domain containing 65	12	48904110	48931840	1
NGT (Control)	ENSG00000141027	NCOR1	6	12	24	0.00315553	0.0324129	12	24	0.0672366	13.1808	nuclear receptor corepressor 1	17	16029157	16218185	-1
NGT (Control)	ENSG00000147457	CHMP7	18	12	24	0.00315553	0.0324129	24	12	0.0522636	2.16936	charged multivesicular body protein 7	8	23243637	23262000	1
NGT (Control)	ENSG00000163577	EIF5A2	18	12	24	0.00315553	0.0324129	24	12	0.0635382	0.213651	eukaryotic translation initiation factor 5A2	3	170888418	170908644	-1
NGT (Control)	ENSG00000171953	ATPAF2	18	12	24	0.00315553	0.0324129	24	12	0.121504	0.071539	ATP synthase mitochondrial F1 complex assembly factor 2	17	17977409	18039209	-1
NGT (Control)	ENSG00000174943	KCTD13	6	12	24	0.00315553	0.0324129	12	24	0.138803	13.8966	potassium channel tetramerization domain containing 13	16	29905012	29926236	-1
NGT (Control)	ENSG00000176715	ACSF3	18	12	24	0.00315553	0.0324129	24	12	0.126308	1.22537	acyl-CoA synthetase family member 3	16	89088375	89164121	1
NGT (Control)	ENSG00000180198	RCC1	18	12	24	0.00315553	0.0324129	24	12	0.0609922	2.62394	regulator of chromosome condensation 1	1	28505943	28539300	1
NGT (Control)	ENSG00000200156	RNU5B-1	18	12	24	0.00315553	0.0324129	24	12	0.320433	0.774959	RNA, U5B small nuclear 1	15	65304677	65304792	1
NGT (Control)	ENSG00000200312	RN7SKP255	18	12	24	0.00315553	0.0324129	24	12	0.257584	23.9431	RN7SK pseudogene 255	14	89712511	89712823	1
NGT (Control)	ENSG00000235530	AC087294.1	6	12	24	0.00315553	0.0324129	12	24	0.54506	12.9733	novel transcript, antisense to TMEM11	17	21214322	21230035	1
NGT (Control)	ENSG00000240869	RN7SL128P	18	12	24	0.00315553	0.0324129	24	12	0.325768	0.273429	RNA, 7SL, cytoplasmic 128, pseudogene	6	20421583	20421887	-1
NGT (Control)	ENSG00000251194	AL133330.1	6	12	24	0.00315553	0.0324129	12	24	0.504252	15.3783	novel transcript	11	35212550	35214007	1
NGT (Control)	ENSG00000252316	RNY4	18	12	24	0.00315553	0.0324129	24	12	0.445488	0.665497	RNA, Ro60-associated Y4	7	148963315	148963410	1
NGT (Control)	ENSG00000258777	HIF1A-AS1	6	12	24	0.00315553	0.0324129	12	24	0.444215	12.2159	HIF1A antisense RNA 1	14	61681041	61695823	-1
NGT (Control)	ENSG00000262049	AC139530.1	18	12	24	0.00315553	0.0324129	24	12	0.189044	23.7754	novel transcript, antisense to HGS	17	81701324	81703300	-1
NGT (Control)	ENSG00000010803	SCMH1	24	6	24	0.00315851	0.0324129	6	12	0.0331866	4.81569	Scm polycomb group protein homolog 1	1	41027200	41242154	-1
NGT (Control)	ENSG00000116584	ARHGEF2	24	6	24	0.00315851	0.0324129	6	12	0.0235934	21.9719	Rho/Rac guanine nucleotide exchange factor 2	1	155946851	156007070	-1
NGT (Control)	ENSG00000127220	ABHD8	24	6	24	0.00315851	0.0324129	6	12	0.112122	0.291987	abhydrolase domain containing 8	19	17292131	17310236	-1
NGT (Control)	ENSG00000157873	TNFRSF14	24	6	24	0.00315851	0.0324129	6	12	0.123295	23.5552	TNF receptor superfamily member 14	1	2555639	2565382	1
NGT (Control)	ENSG00000158019	BABAM2	24	6	24	0.00315851	0.0324129	6	12	0.036477	23.394	BRISC and BRCA1 A complex member 2	2	27889941	28338901	1
NGT (Control)	ENSG00000201793	RN7SKP9	24	6	24	0.00315851	0.0324129	6	12	0.475528	2.67806	RN7SK pseudogene 9	13	99205708	99206006	1
NGT (Control)	ENSG00000278983	AC048380.2	6	6	24	0.00317482	0.0325622	12	18	0.521032	10.9275	TEC	18	48564795	48568342	1
NGT (Control)	ENSG00000137628	DDX60	12	6	24	0.00318278	0.0325825	18	24	0.0834307	16.0623	DExD/H-box helicase 60	4	168216291	168318883	-1
NGT (Control)	ENSG00000041515	MYO16	6	6	24	0.00318392	0.0325825	12	18	0.405185	9.27916	myosin XVI	13	108596152	109208005	1
NGT (Control)	ENSG00000135913	USP37	6	6	24	0.00318392	0.0325825	12	18	0.0617841	10.2852	ubiquitin specific peptidase 37	2	218450251	218568351	-1
NGT (Control)	ENSG00000261326	LINC01355	6	6	24	0.00318392	0.0325825	12	18	0.25332	12.1731	long intergenic non-protein coding RNA 1355	1	23281307	23287488	-1
NGT (Control)	ENSG00000100077	GRK3	6	6	24	0.00319444	0.0325825	12	18	0.203598	8.97763	G protein-coupled receptor kinase 3	22	25564675	25729294	1
NGT (Control)	ENSG00000142207	URB1	6	6	24	0.00319444	0.0325825	12	18	0.0524647	8.57798	URB1 ribosome biogenesis homolog	21	32311018	32393012	-1
NGT (Control)	ENSG00000222046	DCDC2B	6	6	24	0.00319444	0.0325825	12	18	0.365867	9.46538	doublecortin domain containing 2B	1	32209094	32216196	1
NGT (Control)	ENSG00000234409	CCDC188	6	6	24	0.00319444	0.0325825	12	18	0.399199	9.04	coiled-coil domain containing 188	22	20148416	20151055	-1
NGT (Control)	ENSG00000254433	AP001001.1	6	6	24	0.00319444	0.0325825	12	18	0.502348	9.90784	novel transcript	11	106085990	106101975	-1
NGT (Control)	ENSG00000262943	ALOX12P2	6	6	24	0.00319444	0.0325825	12	18	0.479934	10.2731	arachidonate 12-lipoxygenase pseudogene 2	17	6853861	6954107	1
NGT (Control)	ENSG00000256235	SMIM3	24	6	24	0.00320771	0.0326998	6	12	0.0936279	1.17977	small integral membrane protein 3	5	150778757	150796734	1
NGT (Control)	ENSG00000122420	PTGFR	18	12	24	0.00321518	0.0327399	24	12	0.128895	1.28228	prostaglandin F receptor	1	78303884	78540701	1
NGT (Control)	ENSG00000177674	AGTRAP	18	12	24	0.00321518	0.0327399	24	12	0.0884007	2.53889	angiotensin II receptor associated protein	1	11736084	11754802	1
NGT (Control)	ENSG00000166452	AKIP1	18	6	24	0.00322712	0.0328434	24	6	0.0645936	0.0435147	A-kinase interacting protein 1	11	8911139	8920084	1
NGT (Control)	ENSG00000162630	B3GALT2	18	6	24	0.00323483	0.0329037	24	6	0.0524746	17.9661	beta-1,3-galactosyltransferase 2	1	193178730	193186613	-1
NGT (Control)	ENSG00000183486	MX2	24	6	24	0.0032517	0.0330571	6	12	0.211265	21.9069	MX dynamin like GTPase 2	21	41361999	41409393	1
NGT (Control)	ENSG00000105136	ZNF419	12	6	24	0.00328347	0.0331661	18	24	0.0413768	14.0227	zinc finger protein 419	19	57487711	57496098	1
NGT (Control)	ENSG00000128699	ORMDL1	12	6	24	0.00328347	0.0331661	18	24	0.0641792	13.9841	ORMDL sphingolipid biosynthesis regulator 1	2	189770267	189784364	-1
NGT (Control)	ENSG00000164776	PHKG1	12	6	24	0.00328347	0.0331661	18	24	0.0812178	14.4923	phosphorylase kinase catalytic subunit gamma 1	7	56080283	56092996	-1
NGT (Control)	ENSG00000168389	MFSD2A	12	6	24	0.00328347	0.0331661	18	24	0.0951957	16.3565	major facilitator superfamily domain containing 2A	1	39955112	39969968	1
NGT (Control)	ENSG00000196689	TRPV1	12	6	24	0.00328347	0.0331661	18	24	0.251765	15.0768	transient receptor potential cation channel subfamily V member 1	17	3565444	3609411	-1
NGT (Control)	ENSG00000250292	AC093844.1	12	6	24	0.00328347	0.0331661	18	24	0.144842	13.6276	chimerin (chimaerin) 1 (CHN1) pseudogene	4	183380345	183381705	1
NGT (Control)	ENSG00000012171	SEMA3B	24	6	24	0.00328575	0.0331661	6	12	0.129405	1.22359	semaphorin 3B	3	50267558	50277546	1
NGT (Control)	ENSG00000107872	FBXL15	24	6	24	0.00328575	0.0331661	6	12	0.234102	1.7799	F-box and leucine rich repeat protein 15	10	102419189	102423136	1
NGT (Control)	ENSG00000135778	NTPCR	24	6	24	0.00328575	0.0331661	6	12	0.0431285	0.280962	nucleoside-triphosphatase, cancer-related	1	232950605	232983882	1
NGT (Control)	ENSG00000143590	EFNA3	24	6	24	0.00328575	0.0331661	6	12	0.408826	3.9792	ephrin A3	1	155078837	155087538	1
NGT (Control)	ENSG00000152556	PFKM	24	6	24	0.00328575	0.0331661	6	12	0.0317371	23.2249	phosphofructokinase, muscle	12	48105139	48146404	1
NGT (Control)	ENSG00000164088	PPM1M	24	6	24	0.00328575	0.0331661	6	12	0.0563124	1.93397	protein phosphatase, Mg2+/Mn2+ dependent 1M	3	52245759	52250599	1
NGT (Control)	ENSG00000168936	TMEM129	24	6	24	0.00328575	0.0331661	6	12	0.0639471	1.87697	transmembrane protein 129, E3 ubiquitin ligase	4	1715952	1721358	-1
NGT (Control)	ENSG00000079393	DUSP13	12	6	24	0.00329445	0.0331815	18	24	0.0249006	22.7369	dual specificity phosphatase 13	10	75094432	75109221	-1
NGT (Control)	ENSG00000108448	TRIM16L	24	6	24	0.00329445	0.0331815	6	12	0.0373337	2.61723	tripartite motif containing 16 like	17	18697998	18736118	1
NGT (Control)	ENSG00000136514	RTP4	12	6	24	0.00329445	0.0331815	18	24	0.116408	14.2311	receptor transporter protein 4	3	187368385	187372076	1
NGT (Control)	ENSG00000173221	GLRX	24	6	24	0.00329445	0.0331815	6	12	0.0412058	3.25744	glutaredoxin	5	95751319	95822726	-1
NGT (Control)	ENSG00000185885	IFITM1	24	6	24	0.00329951	0.0331892	6	12	0.150353	21.4496	interferon induced transmembrane protein 1	11	310041	315272	1
NGT (Control)	ENSG00000106078	COBL	12	6	24	0.00330574	0.0331892	18	24	0.0740004	14.8376	cordon-bleu WH2 repeat protein	7	51016212	51316818	-1
NGT (Control)	ENSG00000147421	HMBOX1	12	6	24	0.00330574	0.0331892	18	24	0.065318	13.8791	homeobox containing 1	8	28890395	29064764	1
NGT (Control)	ENSG00000163492	CCDC141	12	6	24	0.00330574	0.0331892	18	24	0.149164	14.3735	coiled-coil domain containing 141	2	178829757	179050086	-1
NGT (Control)	ENSG00000244462	RBM12	12	6	24	0.00330574	0.0331892	18	24	0.0676351	13.7853	RNA binding motif protein 12	20	35648925	35664956	-1
NGT (Control)	ENSG00000132286	TIMM10B	18	6	24	0.00330837	0.0331892	24	6	0.0420719	23.474	translocase of inner mitochondrial membrane 10B	11	6481501	6484681	1
NGT (Control)	ENSG00000150457	LATS2	18	6	24	0.00330837	0.0331892	24	6	0.059637	22.7812	large tumor suppressor kinase 2	13	20973036	21061586	-1
NGT (Control)	ENSG00000273243	Z82243.1	18	6	24	0.00330958	0.0331892	24	6	0.351843	17.7576	novel transcript	22	45155539	45156011	-1
NGT (Control)	ENSG00000151090	THRB	12	6	24	0.00333186	0.0333764	18	24	0.096464	15.0237	thyroid hormone receptor beta	3	24117153	24495756	-1
NGT (Control)	ENSG00000182389	CACNB4	12	6	24	0.00333186	0.0333764	18	24	0.113835	14.1722	calcium voltage-gated channel auxiliary subunit beta 4	2	151832771	152099167	-1
NGT (Control)	ENSG00000157823	AP3S2	24	6	24	0.00334462	0.0334679	6	12	0.034697	1.69186	adaptor related protein complex 3 subunit sigma 2	15	89830599	89894638	-1
NGT (Control)	ENSG00000184828	ZBTB7C	24	6	24	0.00334462	0.0334679	6	12	0.101103	0.277038	zinc finger and BTB domain containing 7C	18	48026672	48410752	-1
NGT (Control)	ENSG00000086015	MAST2	6	6	24	0.00340773	0.0340442	12	18	0.0481027	9.34085	microtubule associated serine/threonine kinase 2	1	45786987	46036122	1
NGT (Control)	ENSG00000133454	MYO18B	6	6	24	0.00340773	0.0340442	12	18	0.0320648	13.1837	myosin XVIIIB	22	25742144	26031045	1
NGT (Control)	ENSG00000199080	MIR133B	6	6	24	0.00340773	0.0340442	12	18	0.122653	11.1024	microRNA 133b	6	52148923	52149041	1
NGT (Control)	ENSG00000087302	RTRAF	12	12	24	0.00344282	0.034339	18	6	0.0277781	18.6136	RNA transcription, translation and transport factor	14	51989514	52010694	1
NGT (Control)	ENSG00000152944	MED21	12	12	24	0.00344282	0.034339	18	6	0.0521794	15.0433	mediator complex subunit 21	12	27022546	27066343	1
NGT (Control)	ENSG00000189362	NEMP2	24	12	24	0.00344282	0.034339	6	18	0.121719	6.23892	nuclear envelope integral membrane protein 2	2	190504338	190534722	-1
NGT (Control)	ENSG00000164342	TLR3	18	6	24	0.00349226	0.0347552	24	6	0.107913	17.9667	toll like receptor 3	4	186069155	186088073	1
NGT (Control)	ENSG00000006025	OSBPL7	24	12	24	0.00349583	0.0347552	6	18	0.116703	7.47955	oxysterol binding protein like 7	17	47807372	47821834	-1
NGT (Control)	ENSG00000081760	AACS	24	12	24	0.00349583	0.0347552	6	18	0.0710923	8.28319	acetoacetyl-CoA synthetase	12	125065434	125143333	1
NGT (Control)	ENSG00000157551	KCNJ15	12	12	24	0.00349583	0.0347552	18	6	0.0808599	18.74	potassium inwardly rectifying channel subfamily J member 15	21	38155549	38307357	1
NGT (Control)	ENSG00000166912	MTMR10	12	12	24	0.00349583	0.0347552	18	6	0.0588309	16.4808	myotubularin related protein 10	15	30938941	30991628	-1
NGT (Control)	ENSG00000233858	LINC02599	24	12	24	0.00349583	0.0347552	6	18	0.688968	9.55781	long intergenic non-protein coding RNA 2599	8	48590401	48594621	1
NGT (Control)	ENSG00000154589	LY96	18	12	24	0.0035162	0.0349389	24	12	0.0993411	20.9716	lymphocyte antigen 96	8	73991392	74029079	1
NGT (Control)	ENSG00000238098	ABCA17P	24	6	24	0.00352122	0.0349701	6	12	0.425751	3.11024	ATP binding cassette subfamily A member 17, pseudogene	16	2339150	2426699	1
NGT (Control)	ENSG00000103264	FBXO31	24	6	24	0.00353831	0.0350644	6	12	0.0608962	2.541	F-box protein 31	16	87326987	87392142	-1
NGT (Control)	ENSG00000108679	LGALS3BP	24	6	24	0.00353831	0.0350644	6	12	0.0482031	23.9916	galectin 3 binding protein	17	78971238	78979947	-1
NGT (Control)	ENSG00000122870	BICC1	24	6	24	0.00353831	0.0350644	6	12	0.0268607	23.945	BicC family RNA binding protein 1	10	58512872	58831435	1
NGT (Control)	ENSG00000131759	RARA	24	6	24	0.00353831	0.0350644	6	12	0.0465093	1.4569	retinoic acid receptor alpha	17	40309180	40357643	1
NGT (Control)	ENSG00000177989	ODF3B	6	6	24	0.00358306	0.0351181	12	18	0.102209	1.29701	outer dense fiber of sperm tails 3B	22	50529710	50532580	-1
NGT (Control)	ENSG00000228395	AL356481.1	6	6	24	0.00358306	0.0351181	12	18	0.299911	5.13666	novel transcript	9	128528657	128552410	-1
NGT (Control)	ENSG00000013364	MVP	18	12	24	0.00360632	0.0351181	24	12	0.0772301	0.618942	major vault protein	16	29820394	29848039	1
NGT (Control)	ENSG00000107282	APBA1	6	12	24	0.00360632	0.0351181	12	24	0.14867	10.5033	amyloid beta precursor protein binding family A member 1	9	69427532	69672371	-1
NGT (Control)	ENSG00000109920	FNBP4	6	12	24	0.00360632	0.0351181	12	24	0.0830483	12.6866	formin binding protein 4	11	47716494	47767443	-1
NGT (Control)	ENSG00000116985	BMP8B	6	12	24	0.00360632	0.0351181	12	24	0.401565	12.9876	bone morphogenetic protein 8b	1	39757182	39788865	-1
NGT (Control)	ENSG00000132676	DAP3	18	12	24	0.00360632	0.0351181	24	12	0.0308001	23.8713	death associated protein 3	1	155687960	155739010	1
NGT (Control)	ENSG00000136603	SKIL	6	12	24	0.00360632	0.0351181	12	24	0.0883069	13.5581	SKI like proto-oncogene	3	170357678	170396835	1
NGT (Control)	ENSG00000138658	ZGRF1	6	12	24	0.00360632	0.0351181	12	24	0.156059	12.294	zinc finger GRF-type containing 1	4	112539333	112636995	-1
NGT (Control)	ENSG00000143079	CTTNBP2NL	6	12	24	0.00360632	0.0351181	12	24	0.0556657	11.2938	CTTNBP2 N-terminal like	1	112396214	112463456	1
NGT (Control)	ENSG00000144426	NBEAL1	6	12	24	0.00360632	0.0351181	12	24	0.0972879	14.2212	neurobeachin like 1	2	203014879	203226378	1
NGT (Control)	ENSG00000148120	AOPEP	6	12	24	0.00360632	0.0351181	12	24	0.0384448	11.7203	aminopeptidase O (putative)	9	94726604	95087159	1
NGT (Control)	ENSG00000150672	DLG2	6	12	24	0.00360632	0.0351181	12	24	0.405596	13.1761	discs large MAGUK scaffold protein 2	11	83455012	85627922	-1
NGT (Control)	ENSG00000167461	RAB8A	18	12	24	0.00360632	0.0351181	24	12	0.0760839	1.0822	RAB8A, member RAS oncogene family	19	16111889	16134234	1
NGT (Control)	ENSG00000183255	PTTG1IP	18	12	24	0.00360632	0.0351181	24	12	0.0615052	1.35348	PTTG1 interacting protein	21	44849585	44873903	-1
NGT (Control)	ENSG00000185261	KIAA0825	6	12	24	0.00360632	0.0351181	12	24	0.192841	11.9786	KIAA0825	5	94152966	94618597	-1
NGT (Control)	ENSG00000198818	SFT2D1	18	12	24	0.00360632	0.0351181	24	12	0.0628436	1.19851	SFT2 domain containing 1	6	166319728	166342576	-1
NGT (Control)	ENSG00000221944	TIGD1	6	12	24	0.00360632	0.0351181	12	24	0.138123	12.6078	tigger transposable element derived 1	2	232543883	232550557	-1
NGT (Control)	ENSG00000226367	ST7-AS2	6	12	24	0.00360632	0.0351181	12	24	0.429701	11.6601	ST7 antisense RNA 2	7	117072072	117146480	-1
NGT (Control)	ENSG00000267002	AC060780.1	6	12	24	0.00360632	0.0351181	12	24	0.395524	12.6156	novel transcript	17	43148368	43171037	-1
NGT (Control)	ENSG00000108352	RAPGEFL1	6	12	24	0.00362042	0.0351181	12	24	0.387761	10.877	Rap guanine nucleotide exchange factor like 1	17	40177010	40195656	1
NGT (Control)	ENSG00000135838	NPL	6	12	24	0.00362042	0.0351181	12	24	0.377283	12.3755	N-acetylneuraminate pyruvate lyase	1	182789293	182830384	1
NGT (Control)	ENSG00000146700	SSC4D	18	12	24	0.00362042	0.0351181	24	12	0.230443	2.52642	scavenger receptor cysteine rich family member with 4 domains	7	76389334	76409697	-1
NGT (Control)	ENSG00000166189	HPS6	18	12	24	0.00362042	0.0351181	24	12	0.0647212	0.396997	HPS6 biogenesis of lysosomal organelles complex 2 subunit 3	10	102065349	102068036	1
NGT (Control)	ENSG00000204386	NEU1	18	12	24	0.00362042	0.0351181	24	12	0.0716671	22.2242	neuraminidase 1	6	31857659	31862905	-1
NGT (Control)	ENSG00000226686	LINC01535	6	12	24	0.00362042	0.0351181	12	24	0.416118	11.9073	long intergenic non-protein coding RNA 1535	19	37251885	37265535	1
NGT (Control)	ENSG00000229325	ACAP2-IT1	6	12	24	0.00362042	0.0351181	12	24	0.583308	10.784	ACAP2 intronic transcript 1	3	195280723	195282741	-1
NGT (Control)	ENSG00000234036	TXNP6	6	6	24	0.00365078	0.0351181	12	18	0.33184	8.85258	thioredoxin pseudogene 6	4	76958860	76959169	-1
NGT (Control)	ENSG00000254726	MEX3A	6	6	24	0.00365078	0.0351181	12	18	0.308134	7.2241	mex-3 RNA binding family member A	1	156072013	156082465	-1
NGT (Control)	ENSG00000281026	N4BP2L2-IT2	6	6	24	0.00365078	0.0351181	12	18	0.226591	12.2981	N4BPL2 intronic transcript 2	13	32504506	32509395	-1
NGT (Control)	ENSG00000100207	TCF20	18	12	24	0.0036541	0.0351181	24	12	0.0535769	0.417767	transcription factor 20	22	42160013	42343616	-1
NGT (Control)	ENSG00000101193	GID8	18	12	24	0.0036541	0.0351181	24	12	0.0337732	0.6748	GID complex subunit 8 homolog	20	62938147	62948475	1
NGT (Control)	ENSG00000119537	KDSR	18	12	24	0.0036541	0.0351181	24	12	0.0675338	23.7089	3-ketodihydrosphingosine reductase	18	63327726	63367228	-1
NGT (Control)	ENSG00000137269	LRRC1	6	12	24	0.0036541	0.0351181	12	24	0.168351	10.144	leucine rich repeat containing 1	6	53794497	53924125	1
NGT (Control)	ENSG00000143194	MAEL	6	12	24	0.0036541	0.0351181	12	24	0.6415	13.1622	maelstrom spermatogenic transposon silencer	1	166975582	167022214	1
NGT (Control)	ENSG00000152117	SMPD4BP	6	12	24	0.0036541	0.0351181	12	24	0.15301	11.2827	sphingomyelin phosphodiesterase 4B, pseudogene	2	131492813	131521573	1
NGT (Control)	ENSG00000162231	NXF1	6	12	24	0.0036541	0.0351181	12	24	0.0669076	9.60995	nuclear RNA export factor 1	11	62792123	62806302	-1
NGT (Control)	ENSG00000163382	NAXE	18	12	24	0.0036541	0.0351181	24	12	0.074723	1.93273	NAD(P)HX epimerase	1	156591756	156609507	1
NGT (Control)	ENSG00000164327	RICTOR	6	12	24	0.0036541	0.0351181	12	24	0.0840938	13.6054	RPTOR independent companion of MTOR complex 2	5	38937920	39074399	-1
NGT (Control)	ENSG00000166343	MSS51	6	12	24	0.0036541	0.0351181	12	24	0.0338282	16.591	MSS51 mitochondrial translational activator	10	73423579	73433561	-1
NGT (Control)	ENSG00000166886	NAB2	18	12	24	0.0036541	0.0351181	24	12	0.0643122	23.005	NGFI-A binding protein 2	12	57089043	57095476	1
NGT (Control)	ENSG00000167747	C19orf48	18	12	24	0.0036541	0.0351181	24	12	0.0864057	1.09143	chromosome 19 open reading frame 48	19	50797704	50804929	-1
NGT (Control)	ENSG00000175221	MED16	18	12	24	0.0036541	0.0351181	24	12	0.147302	1.61318	mediator complex subunit 16	19	867630	893218	-1
NGT (Control)	ENSG00000186399	GOLGA8R	6	12	24	0.0036541	0.0351181	12	24	0.409141	11.7627	golgin A8 family member R	15	30403740	30414162	-1
NGT (Control)	ENSG00000187091	PLCD1	18	12	24	0.0036541	0.0351181	24	12	0.105742	1.2713	phospholipase C delta 1	3	38007496	38029642	-1
NGT (Control)	ENSG00000196632	WNK3	6	12	24	0.0036541	0.0351181	12	24	0.447219	10.7699	WNK lysine deficient protein kinase 3	X	54192823	54358642	-1
NGT (Control)	ENSG00000197548	ATG7	18	12	24	0.0036541	0.0351181	24	12	0.0428695	0.348843	autophagy related 7	3	11272309	11557665	1
NGT (Control)	ENSG00000201247	SNORD114-13	6	12	24	0.0036541	0.0351181	12	24	0.618822	10.1662	small nucleolar RNA, C/D box 114-13	14	100969879	100969952	1
NGT (Control)	ENSG00000204356	NELFE	18	12	24	0.0036541	0.0351181	24	12	0.0818987	1.90385	negative elongation factor complex member E	6	31952087	31959038	-1
NGT (Control)	ENSG00000213225	NOC2LP1	18	12	24	0.0036541	0.0351181	24	12	0.508251	0.125314	NOC2 like nucleolar associated transcriptional repressor pseudogene 1	2	130229379	130232106	1
NGT (Control)	ENSG00000214063	TSPAN4	18	12	24	0.0036541	0.0351181	24	12	0.129627	1.86204	tetraspanin 4	11	842812	867116	1
NGT (Control)	ENSG00000221852	KRTAP1-5	18	12	24	0.0036541	0.0351181	24	12	0.281638	1.86376	keratin associated protein 1-5	17	41026026	41027208	-1
NGT (Control)	ENSG00000230042	AK3P3	6	12	24	0.0036541	0.0351181	12	24	0.470022	10.3771	adenylate kinase 3 pseudogene 3	7	23129178	23129841	1
NGT (Control)	ENSG00000101104	PABPC1L	6	6	24	0.0036571	0.0351181	12	18	0.192117	11.332	poly(A) binding protein cytoplasmic 1 like	20	44910060	44959035	1
NGT (Control)	ENSG00000116199	FAM20B	6	6	24	0.0036571	0.0351181	12	18	0.00623425	9.80095	FAM20B glycosaminoglycan xylosylkinase	1	179025804	179076567	1
NGT (Control)	ENSG00000139890	REM2	6	6	24	0.0036571	0.0351181	12	18	0.490485	9.3344	RRAD and GEM like GTPase 2	14	22883222	22887678	1
NGT (Control)	ENSG00000158966	CACHD1	6	6	24	0.0036571	0.0351181	12	18	0.0878951	10.2208	cache domain containing 1	1	64470129	64693058	1
NGT (Control)	ENSG00000178028	DMAP1	6	6	24	0.0036571	0.0351181	12	18	0.0692198	7.22716	DNA methyltransferase 1 associated protein 1	1	44213455	44220681	1
NGT (Control)	ENSG00000241560	ZBTB20-AS1	6	6	24	0.0036571	0.0351181	12	18	0.514517	9.86144	ZBTB20 antisense RNA 1	3	114351771	114388978	1
NGT (Control)	ENSG00000118496	FBXO30	12	6	24	0.00367047	0.0351181	18	24	0.0722249	13.7417	F-box protein 30	6	145793502	145814795	-1
NGT (Control)	ENSG00000005379	TSPOAP1	18	6	24	0.00368459	0.0351181	24	6	0.215829	0.410934	TSPO associated protein 1	17	58301228	58328795	-1
NGT (Control)	ENSG00000091536	MYO15A	18	6	24	0.00368459	0.0351181	24	6	0.230953	21.71	myosin XVA	17	18108706	18179802	1
NGT (Control)	ENSG00000101109	STK4	18	6	24	0.00368459	0.0351181	24	6	0.0192293	23.5831	serine/threonine kinase 4	20	44966479	45080021	1
NGT (Control)	ENSG00000126561	STAT5A	18	6	24	0.00368459	0.0351181	24	6	0.052754	23.2871	signal transducer and activator of transcription 5A	17	42287547	42311943	1
NGT (Control)	ENSG00000181513	ACBD4	18	6	24	0.00368459	0.0351181	24	6	0.0530777	23.4803	acyl-CoA binding domain containing 4	17	45132600	45144181	1
NGT (Control)	ENSG00000256043	CTSO	18	6	24	0.00368459	0.0351181	24	6	0.0527419	20.1972	cathepsin O	4	155921580	155953912	-1
NGT (Control)	ENSG00000138085	ATRAID	24	6	24	0.00368493	0.0351181	6	12	0.0398556	0.852927	all-trans retinoic acid induced differentiation factor	2	27212027	27217178	1
NGT (Control)	ENSG00000144843	ADPRH	24	6	24	0.00368493	0.0351181	6	12	0.0786303	1.88461	ADP-ribosylarginine hydrolase	3	119579268	119589945	1
NGT (Control)	ENSG00000167912	AC090152.1	24	6	24	0.00368493	0.0351181	6	12	0.634394	2.09164	novel transcript	8	59119040	59123478	1
NGT (Control)	ENSG00000267534	S1PR2	24	6	24	0.00368493	0.0351181	6	12	0.0898279	0.926822	sphingosine-1-phosphate receptor 2	19	10221433	10231331	-1
NGT (Control)	ENSG00000104904	OAZ1	24	6	24	0.00368813	0.0351181	6	12	0.0609429	0.954319	ornithine decarboxylase antizyme 1	19	2269509	2273490	1
NGT (Control)	ENSG00000183475	ASB7	18	6	24	0.00368813	0.0351181	24	6	0.0622453	1.31766	ankyrin repeat and SOCS box containing 7	15	100602589	100651701	1
NGT (Control)	ENSG00000072210	ALDH3A2	24	6	24	0.00368815	0.0351181	6	12	0.0506309	1.43532	aldehyde dehydrogenase 3 family member A2	17	19648136	19685760	1
NGT (Control)	ENSG00000130159	ECSIT	24	6	24	0.00368815	0.0351181	6	12	0.0884697	23.4258	ECSIT signaling integrator	19	11505929	11529172	-1
NGT (Control)	ENSG00000146833	TRIM4	24	6	24	0.00368815	0.0351181	6	12	0.0403263	1.76962	tripartite motif containing 4	7	99876958	99919531	-1
NGT (Control)	ENSG00000170581	STAT2	24	6	24	0.00368815	0.0351181	6	12	0.0220419	23.0226	signal transducer and activator of transcription 2	12	56341597	56360167	-1
NGT (Control)	ENSG00000108840	HDAC5	24	6	24	0.00370396	0.035124	6	12	0.0666021	0.891185	histone deacetylase 5	17	44076746	44123702	-1
NGT (Control)	ENSG00000117362	APH1A	24	6	24	0.00370396	0.035124	6	12	0.053249	1.47706	aph-1 homolog A, gamma-secretase subunit	1	150265399	150269580	-1
NGT (Control)	ENSG00000133315	MACROD1	24	6	24	0.00370396	0.035124	6	12	0.135682	1.26208	mono-ADP ribosylhydrolase 1	11	63998558	64166113	-1
NGT (Control)	ENSG00000164331	ANKRA2	12	6	24	0.00370396	0.035124	18	24	0.0758235	12.8881	ankyrin repeat family A member 2	5	73552190	73565667	-1
NGT (Control)	ENSG00000224858	RPL29P11	6	6	24	0.00370396	0.035124	12	18	0.456682	10.7935	ribosomal protein L29 pseudogene 11	3	37016523	37017014	-1
NGT (Control)	ENSG00000239926	PRDX3P4	6	6	24	0.00370396	0.035124	12	18	0.498973	11.189	peroxiredoxin 3 pseudogene 4	3	64174401	64175147	1
NGT (Control)	ENSG00000256069	A2MP1	6	6	24	0.00370396	0.035124	12	18	0.539038	11.3178	alpha-2-macroglobulin pseudogene 1	12	9228533	9275817	-1
NGT (Control)	ENSG00000271452	AC005034.5	6	6	24	0.00370396	0.035124	12	18	0.620937	8.62953	novel transcript, sense intronic to MRPL19	2	75669989	75670454	1
NGT (Control)	ENSG00000144481	TRPM8	24	6	24	0.00375514	0.0355728	6	12	0.392982	2.0756	transient receptor potential cation channel subfamily M member 8	2	233917373	234019522	1
NGT (Control)	ENSG00000149658	YTHDF1	24	6	24	0.00375514	0.0355728	6	12	0.0467513	1.89656	YTH N6-methyladenosine RNA binding protein 1	20	63195429	63216139	-1
NGT (Control)	ENSG00000143179	UCK2	18	6	24	0.00377397	0.0357328	24	6	0.0399147	0.412432	uridine-cytidine kinase 2	1	165827614	165911618	1
NGT (Control)	ENSG00000177788	AL162595.1	18	6	24	0.003781	0.0357811	24	6	0.193369	18.8844	novel transcript	1	229256892	229271242	-1
NGT (Control)	ENSG00000170638	TRABD	24	12	24	0.00379926	0.0359171	6	18	0.14637	2.16655	TraB domain containing	22	50185913	50199598	1
NGT (Control)	ENSG00000255920	CCND2-AS1	24	12	24	0.00379926	0.0359171	6	18	0.523531	4.54271	CCND2 antisense RNA 1	12	4247981	4276252	-1
NGT (Control)	ENSG00000090376	IRAK3	12	6	24	0.00380784	0.0359798	18	24	0.109661	13.3737	interleukin 1 receptor associated kinase 3	12	66189195	66254622	1
NGT (Control)	ENSG00000120137	PANK3	12	6	24	0.00381933	0.0359964	18	24	0.0843681	15.6984	pantothenate kinase 3	5	168548495	168579368	-1
NGT (Control)	ENSG00000133083	DCLK1	12	6	24	0.00381933	0.0359964	18	24	0.0954459	14.7325	doublecortin like kinase 1	13	35768652	36131382	-1
NGT (Control)	ENSG00000171016	PYGO1	12	6	24	0.00381933	0.0359964	18	24	0.0840661	16.8357	pygopus family PHD finger 1	15	55538884	55588947	-1
NGT (Control)	ENSG00000196562	SULF2	12	6	24	0.00381933	0.0359964	18	24	0.0661559	16.1377	sulfatase 2	20	47656348	47786616	-1
NGT (Control)	ENSG00000198000	NOL8	12	6	24	0.00381933	0.0359964	18	24	0.0842942	13.9092	nucleolar protein 8	9	92297358	92325636	-1
NGT (Control)	ENSG00000267390	AC036176.1	6	6	24	0.003846	0.0362292	12	18	0.287956	5.28665	novel transcript, antisense to KDSR	18	63367328	63381629	1
NGT (Control)	ENSG00000117122	MFAP2	12	6	24	0.0038567	0.0362745	18	24	0.0406923	16.0955	microfibril associated protein 2	1	16974502	16980632	-1
NGT (Control)	ENSG00000228782	MRPL45P2	12	6	24	0.0038567	0.0362745	18	24	0.308851	13.1877	mitochondrial ribosomal protein L45 pseudogene 2	17	47450568	47492492	-1
NGT (Control)	ENSG00000253496	AC011586.2	12	6	24	0.0038567	0.0362745	18	24	0.459767	13.7699	novel transcript	8	16598758	16915044	-1
NGT (Control)	ENSG00000161896	IP6K3	6	6	24	0.00388321	0.0364927	12	18	0.0162441	22.4969	inositol hexakisphosphate kinase 3	6	33721662	33746905	-1
NGT (Control)	ENSG00000078328	RBFOX1	12	6	24	0.00388384	0.0364927	18	24	0.0558397	13.2935	RNA binding fox-1 homolog 1	16	5239802	7713340	1
NGT (Control)	ENSG00000123240	OPTN	18	12	24	0.00389653	0.0365933	24	12	0.0352481	22.0555	optineurin	10	13099449	13138308	1
NGT (Control)	ENSG00000176485	PLAAT3	24	6	24	0.00390204	0.0366264	6	12	0.0502284	19.9788	phospholipase A and acyltransferase 3	11	63573195	63616883	-1
NGT (Control)	ENSG00000137876	RSL24D1	18	6	24	0.00395896	0.0370897	24	6	0.055562	20.915	ribosomal L24 domain containing 1	15	55180806	55197049	-1
NGT (Control)	ENSG00000081791	DELE1	24	6	24	0.00395941	0.0370897	6	12	0.0494641	1.9469	DAP3 binding cell death enhancer 1	5	141923855	141942047	1
NGT (Control)	ENSG00000103126	AXIN1	24	6	24	0.00395941	0.0370897	6	12	0.0834119	1.59007	axin 1	16	287440	352723	-1
NGT (Control)	ENSG00000276293	PIP4K2B	24	6	24	0.00395941	0.0370897	6	12	0.0211201	1.73453	phosphatidylinositol-5-phosphate 4-kinase type 2 beta	17	38765691	38800126	-1
NGT (Control)	ENSG00000142583	SLC2A5	18	6	24	0.00396614	0.0371338	24	6	0.10731	21.3265	solute carrier family 2 member 5	1	9035106	9088478	-1
NGT (Control)	ENSG00000123143	PKN1	18	12	24	0.00398685	0.0373088	24	12	0.0793001	1.3408	protein kinase N1	19	14433053	14471867	1
NGT (Control)	ENSG00000050438	SLC4A8	24	12	24	0.00399524	0.0373117	6	18	0.148512	5.15481	solute carrier family 4 member 8	12	51391317	51515763	1
NGT (Control)	ENSG00000144320	LNPK	12	12	24	0.00399524	0.0373117	18	6	0.0517512	17.1438	lunapark, ER junction formation factor	2	175923882	176002839	-1
NGT (Control)	ENSG00000162063	CCNF	24	12	24	0.00399524	0.0373117	6	18	0.176549	5.71109	cyclin F	16	2429394	2458854	1
NGT (Control)	ENSG00000183814	LIN9	24	12	24	0.00399524	0.0373117	6	18	0.204287	6.2611	lin-9 DREAM MuvB core complex component	1	226231149	226309869	-1
NGT (Control)	ENSG00000270953	AC007938.3	6	12	24	0.00401556	0.0374826	12	24	0.513048	11.5443	novel transcript, antisense to COPG2	7	130507660	130508282	1
NGT (Control)	ENSG00000087237	CETP	18	12	24	0.0040316	0.0376134	24	12	0.490512	23.4434	cholesteryl ester transfer protein	16	56961923	56983845	1
NGT (Control)	ENSG00000247556	OIP5-AS1	18	6	24	0.00403482	0.0376244	24	6	0.0420951	18.0819	OIP5 antisense RNA 1	15	41283990	41309737	1
NGT (Control)	ENSG00000131148	EMC8	24	12	24	0.00404927	0.0376451	6	18	0.059429	7.50095	ER membrane protein complex subunit 8	16	85771758	85799608	-1
NGT (Control)	ENSG00000162337	LRP5	24	12	24	0.00404927	0.0376451	6	18	0.0707132	4.55376	LDL receptor related protein 5	11	68312591	68449275	1
NGT (Control)	ENSG00000180953	ST20	24	12	24	0.00404927	0.0376451	6	18	0.381413	7.80791	suppressor of tumorigenicity 20	15	79898840	79923702	-1
NGT (Control)	ENSG00000183971	NPW	24	12	24	0.00404927	0.0376451	6	18	0.552018	5.2913	neuropeptide W	16	2009926	2020755	1
NGT (Control)	ENSG00000227825	SLC9A7P1	24	12	24	0.00404927	0.0376451	6	18	0.154454	5.47916	solute carrier family 9 member 7 pseudogene 1	12	98453835	98457145	-1
NGT (Control)	ENSG00000240445	FOXO3B	12	12	24	0.00404927	0.0376451	18	6	0.262376	16.32	forkhead box O3B	17	18667629	18682314	-1
NGT (Control)	ENSG00000187013	LINC02875	24	6	24	0.0041081	0.0379811	6	12	0.336919	3.30834	long intergenic non-protein coding RNA 2875	17	61411751	61413280	1
NGT (Control)	ENSG00000090539	CHRD	24	6	24	0.00411806	0.0379811	6	12	0.0559575	0.0110872	chordin	3	184380073	184390736	1
NGT (Control)	ENSG00000140326	CDAN1	24	6	24	0.00411806	0.0379811	6	12	0.0737067	2.6264	codanin 1	15	42723544	42737128	-1
NGT (Control)	ENSG00000148175	STOM	24	6	24	0.00411806	0.0379811	6	12	0.0483854	4.47	stomatin	9	121338987	121370304	-1
NGT (Control)	ENSG00000088256	GNA11	24	6	24	0.00412803	0.0379811	6	12	0.0828715	2.69602	G protein subunit alpha 11	19	3094362	3123999	1
NGT (Control)	ENSG00000109736	MFSD10	24	6	24	0.00412803	0.0379811	6	12	0.115146	2.74866	major facilitator superfamily domain containing 10	4	2930561	2934834	-1
NGT (Control)	ENSG00000117984	CTSD	24	6	24	0.00412803	0.0379811	6	12	0.0857602	23.9394	cathepsin D	11	1752752	1764573	-1
NGT (Control)	ENSG00000159069	FBXW5	24	6	24	0.00412803	0.0379811	6	12	0.105946	1.52916	F-box and WD repeat domain containing 5	9	136940435	136944738	-1
NGT (Control)	ENSG00000234118	RPL13AP6	24	6	24	0.00412803	0.0379811	6	12	0.372903	2.80583	ribosomal protein L13a pseudogene 6	10	110936622	110937233	-1
[truncated: 16,485 more rows]

## Sheet: B) T2D (Control)
# Table S1. Rhythmicity Analysis Results. Each group A) NGT (Control), B) T2D (Control), C) NGT (high glucose and insulin condition) and D) T2D (high glucose and insulin condition) was analyzed with RAIN using longitudinal method.
# Columns: Group, analysis group; ENSEMBL ID, gene ID from ENSEMBL database; Gene, gene name/symbol; phase and peaks.shape, phase & peak shape estimates from RAIN; period, period of rhythmicity (24 hours); pVal, p-value; pVal.adj, p-values adjusted for multiple comparison by Benjamini-Hochberg method; peak, peak time (hours); trough, trough time (hours); amplitude and phase.estimate; amplitude an…
Group	ENSEMBL ID	Gene	phase	peak.shape	period	pVal	pVal.adj	peak	trough	hr.amplitude	hr.phase	description	chromosome	start	end	strand
T2D (Control)	ENSG00000049246	PER3	18	12	24	2.86171e-15	5.28901e-11	24	12	0.554985	23.0874	period circadian regulator 3	1	7784320	7845177	1
T2D (Control)	ENSG00000133794	ARNTL	6	12	24	7.27418e-15	6.72207e-11	12	24	0.53903	10.3816	aryl hydrocarbon receptor nuclear translocator like	11	13276652	13387266	1
T2D (Control)	ENSG00000132326	PER2	18	12	24	2.06079e-13	1.26959e-09	24	12	0.469383	23.1187	period circadian regulator 2	2	238244044	238290102	-1
T2D (Control)	ENSG00000121671	CRY2	18	12	24	9.13902e-13	4.22268e-09	24	12	0.246212	23.0597	cryptochrome circadian regulator 2	11	45847118	45883248	1
T2D (Control)	ENSG00000179094	PER1	18	12	24	1.36506e-11	5.0458e-08	24	12	0.448201	22.9325	period circadian regulator 1	17	8140472	8156506	-1
T2D (Control)	ENSG00000167074	TEF	18	12	24	8.52141e-11	2.62488e-07	24	12	0.495347	22.2047	TEF transcription factor, PAR bZIP family member	22	41367333	41399326	1
T2D (Control)	ENSG00000009780	FAM76A	18	12	24	9.94164e-11	2.62488e-07	24	12	0.197467	0.282386	family with sequence similarity 76 member A	1	27725961	27763116	1
T2D (Control)	ENSG00000158859	ADAMTS4	6	12	24	4.63009e-10	1.06967e-06	12	24	0.319242	10.6006	ADAM metallopeptidase with thrombospondin type 1 motif 4	1	161184302	161199054	-1
T2D (Control)	ENSG00000163754	GYG1	18	12	24	1.56053e-09	3.20464e-06	24	12	0.0712631	23.7053	glycogenin 1	3	148991408	149031775	1
T2D (Control)	ENSG00000122861	PLAU	6	12	24	3.68075e-09	6.18433e-06	12	24	0.218931	9.80841	plasminogen activator, urokinase	10	73909177	73917496	1
T2D (Control)	ENSG00000240849	PEDS1	6	12	24	3.68075e-09	6.18433e-06	12	24	0.165114	10.2502	plasmanylethanolamine desaturase 1	20	50118254	50153734	-1
T2D (Control)	ENSG00000174738	NR1D2	18	6	24	2.07827e-08	3.20088e-05	24	6	0.428351	21.8298	nuclear receptor subfamily 1 group D member 2	3	23945286	23980617	1
T2D (Control)	ENSG00000226148	SLC25A39P1	6	6	24	1.07171e-07	0.000152364	12	18	0.502865	7.80893	solute carrier family 25 member 39 pseudogene 1	1	202796030	202797094	1
T2D (Control)	ENSG00000137727	ARHGAP20	18	6	24	5.01108e-07	0.000661534	24	6	0.301305	19.7319	Rho GTPase activating protein 20	11	110577042	110713189	-1
T2D (Control)	ENSG00000141384	TAF4B	18	6	24	6.0133e-07	0.000740918	24	6	0.128547	21.6387	TATA-box binding protein associated factor 4b	18	26226445	26391685	1
T2D (Control)	ENSG00000143994	ABHD1	12	6	24	7.17629e-07	0.000828951	18	24	0.245063	16.4959	abhydrolase domain containing 1	2	27123789	27130812	1
T2D (Control)	ENSG00000123388	HOXC11	6	12	24	8.04098e-07	0.000874197	12	24	0.141605	10.0867	homeobox C11	12	53973126	53977643	1
T2D (Control)	ENSG00000104415	CCN4	18	6	24	8.57537e-07	0.0008805	24	6	0.22026	22.3043	cellular communication network factor 4	8	133191039	133231690	1
T2D (Control)	ENSG00000082996	RNF13	18	12	24	1.00863e-06	0.000932074	24	12	0.103907	22.1453	ring finger protein 13	3	149812770	149962139	1
T2D (Control)	ENSG00000164603	BMT2	18	12	24	1.00863e-06	0.000932074	24	12	0.0896746	22.0107	base methyltransferase of 25S rRNA 2 homolog	7	112819147	112939875	-1
T2D (Control)	ENSG00000214135	AC132008.2	6	12	24	1.17673e-06	0.00101968	12	24	0.134999	9.46292	succinate dehydrogenase complex, subunit A, flavoprotein (Fp) (SDHA) pseudogene	3	197578213	197627906	-1
T2D (Control)	ENSG00000133106	EPSTI1	18	6	24	1.42526e-06	0.00101968	24	6	0.2694	20.2687	epithelial stromal interaction 1	13	42886388	42992271	-1
T2D (Control)	ENSG00000180530	NRIP1	18	6	24	1.42526e-06	0.00101968	24	6	0.0777706	20.6323	nuclear receptor interacting protein 1	21	14961235	15065936	-1
T2D (Control)	ENSG00000119986	AVPI1	12	12	24	1.46515e-06	0.00101968	18	6	0.1751	19.1528	arginine vasopressin induced 1	10	97677424	97687241	-1
T2D (Control)	ENSG00000140961	OSGIN1	18	12	24	1.46515e-06	0.00101968	24	12	0.334947	22.3661	oxidative stress induced growth inhibitor 1	16	83931311	83966332	1
T2D (Control)	ENSG00000033867	SLC4A7	6	12	24	1.70934e-06	0.00101968	12	24	0.155184	11.5837	solute carrier family 4 member 7	3	27372721	27484420	-1
T2D (Control)	ENSG00000163491	NEK10	6	12	24	1.70934e-06	0.00101968	12	24	0.239398	11.0044	NIMA related kinase 10	3	27110085	27369460	-1
T2D (Control)	ENSG00000197182	MIRLET7BHG	6	12	24	1.70934e-06	0.00101968	12	24	0.161006	10.8211	MIRLET7B host gene	22	46053869	46113928	1
T2D (Control)	ENSG00000254363	AC011379.2	24	12	24	1.70934e-06	0.00101968	6	18	0.620401	5.03708	novel transcript	5	140157319	140173051	1
T2D (Control)	ENSG00000027697	IFNGR1	18	6	24	1.71031e-06	0.00101968	24	6	0.0817368	21.94	interferon gamma receptor 1	6	137197485	137219449	-1
T2D (Control)	ENSG00000165275	TRMT10B	6	6	24	1.71031e-06	0.00101968	12	18	0.115558	8.13807	tRNA methyltransferase 10B	9	37753803	37778972	1
T2D (Control)	ENSG00000235244	DANT2	6	6	24	1.99536e-06	0.00115245	12	18	0.715205	8.42627	DXZ4 associated non-coding transcript 2, distal	X	115694880	115969130	-1
T2D (Control)	ENSG00000118898	PPL	18	12	24	2.46516e-06	0.00130175	24	12	0.392212	23.2469	periplakin	16	4882507	4960741	-1
T2D (Control)	ENSG00000162231	NXF1	6	12	24	2.46516e-06	0.00130175	12	24	0.0830687	10.6518	nuclear RNA export factor 1	11	62792123	62806302	-1
T2D (Control)	ENSG00000204120	GIGYF2	6	12	24	2.46516e-06	0.00130175	12	24	0.0414009	11.7717	GRB10 interacting GYF protein 2	2	232697299	232860605	1
T2D (Control)	ENSG00000164197	RNF180	18	6	24	3.19029e-06	0.00163786	24	6	0.0700525	23.0234	ring finger protein 180	5	64165843	64372869	1
T2D (Control)	ENSG00000159208	CIART	18	12	24	3.53022e-06	0.00176339	24	12	0.57984	22.0947	circadian associated repressor of transcription	1	150282543	150287093	1
T2D (Control)	ENSG00000144895	EIF2A	18	6	24	3.83235e-06	0.00186393	24	6	0.0424832	20.7825	eukaryotic translation initiation factor 2A	3	150546678	150586016	1
T2D (Control)	ENSG00000158158	CNNM4	24	6	24	4.97746e-06	0.00231986	6	12	0.159667	0.859152	cyclin and CBS domain divalent metal cation transport mediator 4	2	96760902	96811874	1
T2D (Control)	ENSG00000100813	ACIN1	6	12	24	5.02081e-06	0.00231986	12	24	0.0602985	11.8768	apoptotic chromatin condensation inducer 1	14	23058564	23095614	-1
T2D (Control)	ENSG00000197971	MBP	18	6	24	5.26648e-06	0.00236098	24	6	0.145142	21.4097	myelin basic protein	18	76978827	77133683	-1
T2D (Control)	ENSG00000129055	ANAPC13	18	6	24	5.36529e-06	0.00236098	24	6	0.0442888	21.9553	anaphase promoting complex subunit 13	3	134477706	134486716	-1
T2D (Control)	ENSG00000119917	IFIT3	18	6	24	5.75694e-06	0.00247441	24	6	0.162623	20.5125	interferon induced protein with tetratricopeptide repeats 3	10	89327307	89377473	1
T2D (Control)	ENSG00000177576	C18orf32	6	12	24	7.093e-06	0.00295555	12	24	0.173225	10.6895	chromosome 18 open reading frame 32	18	49477243	49487252	-1
T2D (Control)	ENSG00000156587	UBE2L6	18	6	24	7.19618e-06	0.00295555	24	6	0.10238	20.2401	ubiquitin conjugating enzyme E2 L6	11	57551656	57568284	-1
T2D (Control)	ENSG00000215039	CD27-AS1	18	6	24	7.37307e-06	0.00296237	24	6	0.0911995	20.0764	CD27 antisense RNA 1	12	6439001	6451567	-1
T2D (Control)	ENSG00000108239	TBC1D12	18	6	24	7.8226e-06	0.00307611	24	6	0.0544658	21.8681	TBC1 domain family member 12	10	94402541	94536332	1
T2D (Control)	ENSG00000123095	BHLHE41	18	12	24	8.53278e-06	0.00319199	24	12	0.26169	21.6563	basic helix-loop-helix family member e41	12	26120030	26125037	-1
T2D (Control)	ENSG00000135446	CDK4	18	12	24	8.53278e-06	0.00319199	24	12	0.0917029	22.511	cyclin dependent kinase 4	12	57747727	57756013	-1
T2D (Control)	ENSG00000196954	CASP4	18	6	24	8.63541e-06	0.00319199	24	6	0.0699878	20.8129	caspase 4	11	104942866	104969366	-1
T2D (Control)	ENSG00000250007	AC087457.1	6	6	24	1.00746e-05	0.00365097	12	18	0.233662	10.4224	novel transcript, antisense to ACTC1	15	34755084	34813505	1
T2D (Control)	ENSG00000264350	SNRPGP2	24	12	24	1.1377e-05	0.00394302	6	18	0.439812	5.08164	small nuclear ribonucleoprotein polypeptide G pseudogene 2	18	54406889	54407114	-1
T2D (Control)	ENSG00000109320	NFKB1	18	6	24	1.17339e-05	0.00394302	24	6	0.0562567	22.2554	nuclear factor kappa B subunit 1	4	102501331	102617302	1
T2D (Control)	ENSG00000141447	OSBPL1A	18	6	24	1.17339e-05	0.00394302	24	6	0.107905	20.3398	oxysterol binding protein like 1A	18	24162045	24397880	-1
T2D (Control)	ENSG00000170385	SLC30A1	18	6	24	1.17339e-05	0.00394302	24	6	0.0640509	22.4568	solute carrier family 30 member 1	1	211571568	211579161	-1
T2D (Control)	ENSG00000121552	CSTA	18	6	24	1.36895e-05	0.00427619	24	6	0.37391	20.6976	cystatin A	3	122325248	122341969	1
T2D (Control)	ENSG00000184677	ZBTB40	6	6	24	1.36895e-05	0.00427619	12	18	0.0786831	8.52132	zinc finger and BTB domain containing 40	1	22428838	22531157	1
T2D (Control)	ENSG00000251429	AIDAP2	6	6	24	1.36895e-05	0.00427619	12	18	0.502752	6.85096	AIDA pseudogene 2	4	158270378	158278676	1
T2D (Control)	ENSG00000272695	GAS6-DT	18	6	24	1.36895e-05	0.00427619	24	6	0.111483	0.515935	GAS6 divergent transcript	13	113864112	113866834	1
T2D (Control)	ENSG00000272374	Z97832.2	6	12	24	1.38822e-05	0.00427619	12	24	0.368721	11.0222	novel transcript, antisense to SCUBE3	6	35220370	35224630	-1
T2D (Control)	ENSG00000198121	LPAR1	18	6	24	1.42103e-05	0.00430548	24	6	0.0640243	19.9317	lysophosphatidic acid receptor 1	9	110873263	111038458	-1
T2D (Control)	ENSG00000166432	ZMAT1	6	6	24	1.58573e-05	0.00465198	12	18	0.356026	5.35477	zinc finger matrin-type 1	X	101882288	101932079	-1
T2D (Control)	ENSG00000176928	GCNT4	18	6	24	1.58573e-05	0.00465198	24	6	0.243715	20.9289	glucosaminyl (N-acetyl) transferase 4	5	75025346	75052558	-1
T2D (Control)	ENSG00000256940	PPP1R14B-AS1	18	12	24	1.64896e-05	0.00476189	24	12	0.149329	22.0735	PPP1R14B antisense RNA 1	11	64245961	64248218	1
T2D (Control)	ENSG00000011638	TMEM159	18	6	24	1.77628e-05	0.00495537	24	6	0.0862406	21.4441	transmembrane protein 159	16	21158377	21180616	1
T2D (Control)	ENSG00000161277	THAP8	12	6	24	1.78137e-05	0.00495537	18	24	0.137177	14.8305	THAP domain containing 8	19	36034984	36054739	-1
T2D (Control)	ENSG00000137193	PIM1	6	6	24	1.81374e-05	0.00495537	12	18	0.238239	10.373	Pim-1 proto-oncogene, serine/threonine kinase	6	37170152	37175428	1
T2D (Control)	ENSG00000226318	RPS3AP38	6	6	24	1.85002e-05	0.00495537	12	18	0.385107	10.2998	RPS3A pseudogene 38	10	67960702	67961464	-1
T2D (Control)	ENSG00000271840		6	6	24	1.85002e-05	0.00495537	12	18	0.196944	8.4979			#N/A	#N/A	#N/A
T2D (Control)	ENSG00000137502	RAB30	18	12	24	1.92379e-05	0.00500781	24	12	0.097544	0.217321	RAB30, member RAS oncogene family	11	82973133	83071923	-1
T2D (Control)	ENSG00000259431	THTPA	6	12	24	1.92379e-05	0.00500781	12	24	0.137829	10.1627	thiamine triphosphatase	14	23555988	23560271	1
T2D (Control)	ENSG00000116128	BCL9	24	6	24	2.11324e-05	0.00542458	6	12	0.162287	1.50493	BCL9 transcription coactivator	1	147541501	147626216	1
T2D (Control)	ENSG00000137834	SMAD6	6	12	24	2.19861e-05	0.00552419	12	24	0.179451	9.83112	SMAD family member 6	15	66702236	66782849	1
T2D (Control)	ENSG00000276728	AC142472.1	24	12	24	2.21183e-05	0.00552419	6	18	0.463041	6.38945	novel transcript	17	45146730	45148470	-1
T2D (Control)	ENSG00000129515	SNX6	18	12	24	2.27112e-05	0.00559664	24	12	0.061882	21.9946	sorting nexin 6	14	34561093	34630160	-1
T2D (Control)	ENSG00000145623	OSMR	18	6	24	2.3752e-05	0.00570109	24	6	0.0991667	21.8471	oncostatin M receptor	5	38845858	38945596	1
T2D (Control)	ENSG00000204540	PSORS1C1	6	6	24	2.3752e-05	0.00570109	12	18	0.125198	9.53339	psoriasis susceptibility 1 candidate 1	6	31114750	31140092	1
T2D (Control)	ENSG00000137720	C11orf1	18	6	24	2.4868e-05	0.00581785	24	6	0.0765667	23.3765	chromosome 11 open reading frame 1	11	111878935	111885975	1
T2D (Control)	ENSG00000166750	SLFN5	18	6	24	2.4868e-05	0.00581785	24	6	0.106069	20.2654	schlafen family member 5	17	35243071	35273655	1
T2D (Control)	ENSG00000153317	ASAP1	18	6	24	2.5278e-05	0.00583986	24	6	0.0826206	20.0107	ArfGAP with SH3 domain, ankyrin repeat and PH domain 1	8	130052104	130443674	-1
T2D (Control)	ENSG00000105516	DBP	12	12	24	2.64964e-05	0.00590008	18	6	0.456857	21.5026	D-box binding PAR bZIP transcription factor	19	48630030	48637379	-1
T2D (Control)	ENSG00000116560	SFPQ	6	12	24	2.64964e-05	0.00590008	12	24	0.0936099	10.9172	splicing factor proline and glutamine rich	1	35176378	35193145	-1
T2D (Control)	ENSG00000171621	SPSB1	12	12	24	2.64964e-05	0.00590008	18	6	0.0717923	17.6607	splA/ryanodine receptor domain and SOCS box containing 1	1	9292894	9369532	1
T2D (Control)	ENSG00000157538	VPS26C	18	6	24	2.85023e-05	0.0062519	24	6	0.0575309	21.4894	VPS26 endosomal protein sorting factor C	21	37223420	37267919	-1
T2D (Control)	ENSG00000165023	DIRAS2	24	6	24	2.87529e-05	0.0062519	6	12	0.0427802	1.14322	DIRAS family GTPase 2	9	90609832	90642862	-1
T2D (Control)	ENSG00000148200	NR6A1	24	6	24	3.07351e-05	0.00656164	6	12	0.392953	3.08226	nuclear receptor subfamily 6 group A member 1	9	124517275	124771311	-1
T2D (Control)	ENSG00000125484	GTF3C4	18	12	24	3.10927e-05	0.00656164	24	12	0.0400652	23.6611	general transcription factor IIIC subunit 4	9	132670035	132694953	1
T2D (Control)	ENSG00000163840	DTX3L	18	6	24	3.15975e-05	0.00656164	24	6	0.1155	21.5072	deltex E3 ubiquitin ligase 3L	3	122564338	122575203	1
T2D (Control)	ENSG00000164220	F2RL2	18	6	24	3.15975e-05	0.00656164	24	6	0.186383	19.2491	coagulation factor II thrombin receptor like 2	5	76615482	76623413	-1
T2D (Control)	ENSG00000001631	KRIT1	6	6	24	3.32527e-05	0.00663992	12	18	0.0544568	8.43364	KRIT1 ankyrin repeat containing	7	92198969	92246166	-1
T2D (Control)	ENSG00000227331	RPL7AP22	6	6	24	3.32527e-05	0.00663992	12	18	0.508557	9.12583	ribosomal protein L7a pseudogene 22	2	158548425	158549224	1
T2D (Control)	ENSG00000165694	FRMD7	12	6	24	3.37106e-05	0.00663992	18	24	0.575617	14.9216	FERM domain containing 7	X	132076990	132128020	-1
T2D (Control)	ENSG00000135093	USP30	24	6	24	3.37708e-05	0.00663992	6	12	0.0769627	2.64039	ubiquitin specific peptidase 30	12	109023089	109088023	1
T2D (Control)	ENSG00000186300	ZNF555	24	6	24	3.37708e-05	0.00663992	6	12	0.0609605	2.62577	zinc finger protein 555	19	2841437	2860471	1
T2D (Control)	ENSG00000122378	PRXL2A	24	6	24	3.59412e-05	0.0067043	6	12	0.0907296	0.445597	peroxiredoxin like 2A	10	80407829	80437115	1
T2D (Control)	ENSG00000166444	DENND2B	24	6	24	3.59412e-05	0.0067043	6	12	0.02686	2.69693	DENN domain containing 2B	11	8693351	8910951	-1
T2D (Control)	ENSG00000115211	EIF2B4	6	12	24	3.62748e-05	0.0067043	12	24	0.0748036	11.6596	eukaryotic translation initiation factor 2B subunit delta	2	27364352	27370457	-1
T2D (Control)	ENSG00000138161	CUZD1	24	12	24	3.62748e-05	0.0067043	6	18	0.224369	7.18564	CUB and zona pellucida like domains 1	10	122832158	122846175	-1
T2D (Control)	ENSG00000182318	ZSCAN22	6	12	24	3.62748e-05	0.0067043	12	24	0.105741	12.7662	zinc finger and SCAN domain containing 22	19	58326994	58342332	1
T2D (Control)	ENSG00000230799	RPS2P16	24	12	24	3.62748e-05	0.0067043	6	18	0.571992	5.19561	ribosomal protein S2 pseudogene 16	2	201762737	201763573	1
T2D (Control)	ENSG00000115944	COX7A2L	18	6	24	3.79171e-05	0.00680372	24	6	0.0424685	22.426	cytochrome c oxidase subunit 7A2 like	2	42333546	42425088	-1
T2D (Control)	ENSG00000131171	SH3BGRL	18	6	24	3.79171e-05	0.00680372	24	6	0.05837	20.8942	SH3 domain binding glutamate rich protein like	X	81202102	81298547	1
T2D (Control)	ENSG00000166575	TMEM135	18	6	24	3.79171e-05	0.00680372	24	6	0.0914248	21.7057	transmembrane protein 135	11	87037844	87328824	1
T2D (Control)	ENSG00000280435	AC006058.4	6	12	24	4.14569e-05	0.00736737	12	24	0.382225	11.8231	TEC	3	44115818	44117487	-1
T2D (Control)	ENSG00000111110	PPM1H	24	12	24	4.23172e-05	0.00737836	6	18	0.125147	6.83321	protein phosphatase, Mg2+/Mn2+ dependent 1H	12	62643994	62935150	-1
T2D (Control)	ENSG00000196110	ZNF699	18	12	24	4.23172e-05	0.00737836	24	12	0.109241	22.6512	zinc finger protein 699	19	9291140	9309838	-1
T2D (Control)	ENSG00000226696	LENG8-AS1	6	6	24	4.42366e-05	0.00764094	12	18	0.166718	8.604	LENG8 antisense RNA 1	19	54444807	54449045	-1
T2D (Control)	ENSG00000267288	AC138150.2	12	6	24	4.59405e-05	0.00786179	18	24	0.370135	13.7044	novel transcript, antisense to HEXIM2	17	45168800	45171584	-1
T2D (Control)	ENSG00000037637	FBXO42	18	12	24	4.937e-05	0.00807484	24	12	0.0652145	23.6991	F-box protein 42	1	16246840	16352480	-1
T2D (Control)	ENSG00000141741	MIEN1	18	12	24	4.937e-05	0.00807484	24	12	0.0888108	23.6955	migration and invasion enhancer 1	17	39728496	39730532	-1
T2D (Control)	ENSG00000196739	COL27A1	6	12	24	4.937e-05	0.00807484	12	24	0.181068	12.5354	collagen type XXVII alpha 1 chain	9	114155537	114312511	1
T2D (Control)	ENSG00000197976	AKAP17A	6	12	24	4.937e-05	0.00807484	12	24	0.0977327	12.6671	A-kinase anchoring protein 17A	X	1591604	1602520	1
T2D (Control)	ENSG00000254656	RTL1	6	12	24	4.937e-05	0.00807484	12	24	0.236278	12.2181	retrotransposon Gag like 1	14	100879753	100903722	-1
T2D (Control)	ENSG00000184922	FMNL1	24	6	24	5.03176e-05	0.00815764	6	12	0.17835	22.5812	formin like 1	17	45221444	45247319	1
T2D (Control)	ENSG00000151882	CCL28	24	6	24	5.48793e-05	0.00877654	6	12	0.197531	3.459	C-C motif chemokine ligand 28	5	43376645	43412391	-1
T2D (Control)	ENSG00000119655	NPC2	18	6	24	5.50849e-05	0.00877654	24	6	0.0389259	19.7015	NPC intracellular cholesterol transporter 2	14	74476192	74494177	-1
T2D (Control)	ENSG00000225828	FAM229A	6	12	24	5.65098e-05	0.00879811	12	24	0.391809	7.9962	family with sequence similarity 229 member A	1	32361270	32364278	-1
T2D (Control)	ENSG00000165699	TSC1	6	12	24	5.7262e-05	0.00879811	12	24	0.0437121	9.04407	TSC complex subunit 1	9	132891348	132946874	-1
T2D (Control)	ENSG00000137628	DDX60	18	6	24	5.77601e-05	0.00879811	24	6	0.103098	19.1259	DExD/H-box helicase 60	4	168216291	168318883	-1
T2D (Control)	ENSG00000197301	HMGA2-AS1	6	6	24	5.85525e-05	0.00879811	12	18	0.257983	7.7339	HMGA2 antisense RNA 1	12	65851340	65882167	-1
T2D (Control)	ENSG00000199266	SNORA60	6	6	24	5.85525e-05	0.00879811	12	18	0.382228	6.02538	small nucleolar RNA, H/ACA box 60	20	38449370	38449503	1
T2D (Control)	ENSG00000251348	HSPD1P11	6	6	24	5.85525e-05	0.00879811	12	18	0.479969	6.83733	heat shock protein family D (Hsp60) member 1 pseudogene 11	5	95768999	95770700	1
T2D (Control)	ENSG00000257953	AC083805.2	6	6	24	5.85525e-05	0.00879811	12	18	0.408234	8.73965	novel transcript, antisense to CTDSP2	12	57837092	57842745	1
T2D (Control)	ENSG00000258708	SLC25A21-AS1	12	6	24	6.2228e-05	0.00927499	18	24	0.226067	15.6092	SLC25A21 antisense RNA 1	14	37171888	37173811	1
T2D (Control)	ENSG00000134874	DZIP1	6	6	24	6.61018e-05	0.00957134	12	18	0.0477989	10.4827	DAZ interacting zinc finger protein 1	13	95578202	95644706	-1
T2D (Control)	ENSG00000065970	FOXJ2	18	12	24	6.68057e-05	0.00957134	24	12	0.112677	23.643	forkhead box J2	12	8032716	8055517	1
T2D (Control)	ENSG00000148672	GLUD1	18	12	24	6.68057e-05	0.00957134	24	12	0.0669957	23.1391	glutamate dehydrogenase 1	10	87050202	87094843	-1
T2D (Control)	ENSG00000157514	TSC22D3	18	12	24	6.68057e-05	0.00957134	24	12	0.12079	0.157767	TSC22 domain family member 3	X	107713221	107777342	-1
T2D (Control)	ENSG00000240291	AL450384.2	6	12	24	6.68057e-05	0.00957134	12	24	0.518798	13.0394	novel transcript, antisense to CACNB2	10	18513115	18545651	-1
T2D (Control)	ENSG00000164050	PLXNB1	12	6	24	7.18203e-05	0.0100331	18	24	0.0480473	16.7711	plexin B1	3	48403854	48430086	-1
T2D (Control)	ENSG00000006757	PNPLA4	18	6	24	7.22001e-05	0.0100331	24	6	0.125142	20.7719	patatin like phospholipase domain containing 4	X	7898247	7927739	-1
T2D (Control)	ENSG00000108406	DHX40	18	6	24	7.22001e-05	0.0100331	24	6	0.0788034	21.1077	DEAH-box helicase 40	17	59565558	59608345	1
T2D (Control)	ENSG00000164342	TLR3	18	6	24	7.22001e-05	0.0100331	24	6	0.0907062	19.194	toll like receptor 3	4	186069155	186088073	1
T2D (Control)	ENSG00000075420	FNDC3B	18	12	24	7.70471e-05	0.0104802	24	12	0.0554189	21.9206	fibronectin type III domain containing 3B	3	172039578	172401669	1
T2D (Control)	ENSG00000086619	ERO1B	6	6	24	7.71188e-05	0.0104802	12	18	0.142973	7.54747	endoplasmic reticulum oxidoreductase 1 beta	1	236215101	236281958	-1
T2D (Control)	ENSG00000124588	NQO2	18	6	24	7.71188e-05	0.0104802	24	6	0.053065	21.0315	N-ribosyldihydronicotinamide:quinone reductase 2	6	2987987	3019755	1
T2D (Control)	ENSG00000071967	CYBRD1	24	6	24	8.13335e-05	0.0109723	6	12	0.0339091	23.3952	cytochrome b reductase 1	2	171522247	171558129	1
T2D (Control)	ENSG00000159784	FAM131B	12	6	24	8.37903e-05	0.0112218	18	24	0.214452	16.8602	family with sequence similarity 131 member B	7	143353400	143362770	-1
T2D (Control)	ENSG00000023909	GCLM	18	6	24	8.66401e-05	0.0112766	24	6	0.0985095	21.6545	glutamate-cysteine ligase modifier subunit	1	93885199	93909456	-1
T2D (Control)	ENSG00000127083	OMD	18	6	24	8.66401e-05	0.0112766	24	6	0.254288	21.4449	osteomodulin	9	92412380	92424471	-1
T2D (Control)	ENSG00000197894	ADH5	18	6	24	8.66401e-05	0.0112766	24	6	0.0559699	21.4558	alcohol dehydrogenase 5 (class III), chi polypeptide	4	99070978	99088801	-1
T2D (Control)	ENSG00000204685	STARD7-AS1	6	6	24	8.66401e-05	0.0112766	12	18	0.100263	8.08835	STARD7 antisense RNA 1	2	96208403	96243353	1
T2D (Control)	ENSG00000205485	AC004980.1	6	6	24	8.81358e-05	0.0113911	12	18	0.150383	6.35827	pseudogene similar to part of postmeiotic segregation increased 2-like 3 PMS2L3	7	76549360	76627982	1
T2D (Control)	ENSG00000228439		18	12	24	8.98883e-05	0.0114573	24	12	0.16395	1.02523			#N/A	#N/A	#N/A
T2D (Control)	ENSG00000241529	RN7SL767P	18	12	24	8.98883e-05	0.0114573	24	12	0.248668	21.5942	RNA, 7SL, cytoplasmic 767, pseudogene	3	113632704	113632998	1
T2D (Control)	ENSG00000162630	B3GALT2	24	6	24	9.25497e-05	0.0117158	6	12	0.0789577	0.471166	beta-1,3-galactosyltransferase 2	1	193178730	193186613	-1
T2D (Control)	ENSG00000184304	PRKD1	6	6	24	9.4183e-05	0.0118414	12	18	0.0495782	7.96401	protein kinase D1	14	29576479	30191898	-1
T2D (Control)	ENSG00000149485	FADS1	18	6	24	9.78278e-05	0.0120527	24	6	0.0484119	21.4201	fatty acid desaturase 1	11	61799627	61829318	-1
T2D (Control)	ENSG00000171862	PTEN	18	6	24	9.78278e-05	0.0120527	24	6	0.0419151	19.8597	phosphatase and tensin homolog	10	87863625	87971930	1
T2D (Control)	ENSG00000100852	ARHGAP5	18	6	24	0.00010108	0.0120527	24	6	0.0450826	21.3587	Rho GTPase activating protein 5	14	32076114	32159728	1
T2D (Control)	ENSG00000123600	METTL8	18	6	24	0.00010108	0.0120527	24	6	0.0456006	1.17179	methyltransferase like 8	2	171317405	171434802	-1
T2D (Control)	ENSG00000169251	NMD3	18	6	24	0.00010108	0.0120527	24	6	0.0544107	20.3812	NMD3 ribosome export adaptor	3	161104696	161253532	1
T2D (Control)	ENSG00000228561	AC026355.2	6	6	24	0.00010108	0.0120527	12	18	0.454348	10.7358	novel transcript	3	177683627	177691250	1
T2D (Control)	ENSG00000232729	AC211433.1	6	6	24	0.00010108	0.0120527	12	18	0.426012	8.44601	novel transcript, antisense to GTF2I	7	74688864	74729001	-1
T2D (Control)	ENSG00000241211	IQCJ-SCHIP1-AS1	6	6	24	0.00010108	0.0120527	12	18	0.288992	9.34522	IQCJ-SCHIP1 readthrough antisense RNA 1	3	159765387	159768612	-1
T2D (Control)	ENSG00000223749	MIR503HG	6	12	24	0.000103094	0.0120594	12	24	0.193716	10.9985	MIR503 host gene	X	134543119	134546642	-1
T2D (Control)	ENSG00000225032	AL162586.1	6	12	24	0.000103094	0.0120594	12	24	0.253304	12.4714	novel transcript	9	127816066	127822520	1
T2D (Control)	ENSG00000280213	UCKL1-AS1	6	12	24	0.000103094	0.0120594	12	24	0.428847	9.28588	UCKL1 antisense RNA 1	20	63953384	63956985	1
T2D (Control)	ENSG00000272975	MYHAS	24	6	24	0.000110657	0.0128626	6	12	0.433884	1.4896	myosin heavy chain gene cluster antisense RNA	17	10383144	10623886	1
T2D (Control)	ENSG00000145794	MEGF10	12	6	24	0.000112932	0.0129741	18	24	0.12377	15.3321	multiple EGF like domains 10	5	127290796	127465737	1
T2D (Control)	ENSG00000145390	USP53	18	6	24	0.00011302	0.0129741	24	6	0.0921845	20.754	ubiquitin specific peptidase 53	4	119212587	119295517	1
T2D (Control)	ENSG00000116704	SLC35D1	6	12	24	0.000120276	0.0130761	12	24	0.103603	9.73397	solute carrier family 35 member D1	1	66999350	67054148	-1
T2D (Control)	ENSG00000134262	AP4B1	6	12	24	0.000120276	0.0130761	12	24	0.0747768	9.6578	adaptor related protein complex 4 subunit beta 1	1	113894194	113905201	-1
T2D (Control)	ENSG00000135390	ATP5MC2	18	12	24	0.000120276	0.0130761	24	12	0.0531083	0.58566	ATP synthase membrane subunit c locus 2	12	53632726	53677408	-1
T2D (Control)	ENSG00000137776	SLTM	6	12	24	0.000120276	0.0130761	12	24	0.0749682	9.27755	SAFB like transcription modulator	15	58879050	58933679	-1
T2D (Control)	ENSG00000144445	KANSL1L	18	12	24	0.000120276	0.0130761	24	12	0.0632037	0.600337	KAT8 regulatory NSL complex subunit 1 like	2	210021421	210171409	-1
T2D (Control)	ENSG00000154359	LONRF1	18	12	24	0.000120276	0.0130761	24	12	0.129464	0.0371282	LON peptidase N-terminal domain and ring finger 1	8	12721906	12756073	-1
T2D (Control)	ENSG00000165494	PCF11	6	12	24	0.000120276	0.0130761	12	24	0.0571696	11.7716	PCF11 cleavage and polyadenylation factor subunit	11	83156988	83187451	1
T2D (Control)	ENSG00000261056	AC079416.2	6	12	24	0.000120276	0.0130761	12	24	0.37106	11.8654	thyroid hormone receptor interactor 13 (TRIP13) pseudogene	16	53298224	53299792	1
T2D (Control)	ENSG00000269997	AC068790.3	6	12	24	0.000120276	0.0130761	12	24	0.356479	11.7965	novel transcript, sense intronic to CCDC92	12	123966077	123966629	-1
T2D (Control)	ENSG00000124201	ZNFX1	18	6	24	0.000122285	0.0131399	24	6	0.0543713	22.159	zinc finger NFX1-type containing 1	20	49237946	49278426	-1
T2D (Control)	ENSG00000139946	PELI2	18	6	24	0.000122285	0.0131399	24	6	0.141174	21.2353	pellino E3 ubiquitin protein ligase family member 2	14	56117814	56301524	1
T2D (Control)	ENSG00000126882	FAM78A	24	6	24	0.0001291	0.013792	6	12	0.113966	1.30475	family with sequence similarity 78 member A	9	131258076	131276510	-1
T2D (Control)	ENSG00000134108	ARL8B	18	6	24	0.000131856	0.0139255	24	6	0.0397709	20.7237	ADP ribosylation factor like GTPase 8B	3	5122249	5180911	1
T2D (Control)	ENSG00000185745	IFIT1	18	6	24	0.000131856	0.0139255	24	6	0.175007	21.6103	interferon induced protein with tetratricopeptide repeats 1	10	89392546	89406487	1
T2D (Control)	ENSG00000134717	BTF3L4	18	12	24	0.000137195	0.0141928	24	12	0.0684399	21.5911	basic transcription factor 3 like 4	1	52056199	52090716	1
T2D (Control)	ENSG00000146576	C7orf26	6	12	24	0.000137195	0.0141928	12	24	0.101779	10.868	chromosome 7 open reading frame 26	7	6590021	6608726	1
T2D (Control)	ENSG00000163626	COX18	24	12	24	0.000137195	0.0141928	6	18	0.059363	7.08957	cytochrome c oxidase assembly factor COX18	4	73052362	73069755	-1
T2D (Control)	ENSG00000151849	CENPJ	24	12	24	0.000137458	0.0141928	6	18	0.164478	5.96675	centromere protein J	13	24882279	24922889	-1
T2D (Control)	ENSG00000163520	FBLN2	12	6	24	0.000141165	0.0144945	18	24	0.176127	16.7467	fibulin 2	3	13549125	13638422	1
T2D (Control)	ENSG00000069667	RORA	18	6	24	0.000146742	0.0148201	24	6	0.107745	20.8149	RAR related orphan receptor A	15	60488284	61229302	-1
T2D (Control)	ENSG00000107968	MAP3K8	18	6	24	0.000146742	0.0148201	24	6	0.101423	19.7418	mitogen-activated protein kinase kinase kinase 8	10	30434021	30461833	1
T2D (Control)	ENSG00000139329	LUM	18	6	24	0.000146742	0.0148201	24	6	0.0583953	23.2449	lumican	12	91102629	91111494	-1
T2D (Control)	ENSG00000145241	CENPC	18	12	24	0.000151335	0.0152009	24	12	0.0920281	1.97059	centromere protein C	4	67468762	67545503	-1
T2D (Control)	ENSG00000070087	PFN2	18	6	24	0.000158042	0.0153277	24	6	0.0508531	21.9931	profilin 2	3	149964904	150050788	-1
T2D (Control)	ENSG00000173482	PTPRM	6	6	24	0.000158042	0.0153277	12	18	0.058354	12.1983	protein tyrosine phosphatase receptor type M	18	7566782	8406861	1
T2D (Control)	ENSG00000185551	NR2F2	18	6	24	0.000158042	0.0153277	24	6	0.124359	20.0693	nuclear receptor subfamily 2 group F member 2	15	96325938	96340263	1
T2D (Control)	ENSG00000198625	MDM4	6	6	24	0.000158042	0.0153277	12	18	0.0461718	8.89212	MDM4 regulator of p53	1	204516379	204558120	1
T2D (Control)	ENSG00000104852	SNRNP70	6	12	24	0.000160061	0.0153277	12	24	0.0943355	11.5372	small nuclear ribonucleoprotein U1 subunit 70	19	49085419	49108605	1
T2D (Control)	ENSG00000120318	ARAP3	18	12	24	0.000160061	0.0153277	24	12	0.34752	20.8135	ArfGAP with RhoGAP domain, ankyrin repeat and PH domain 3	5	141653401	141682230	-1
T2D (Control)	ENSG00000171492	LRRC8D	18	12	24	0.000160061	0.0153277	24	12	0.102012	21.3855	leucine rich repeat containing 8 VRAC subunit D	1	89821014	89936611	1
T2D (Control)	ENSG00000214185	XPOTP1	24	12	24	0.000160061	0.0153277	6	18	0.510349	4.14898	exportin for tRNA pseudogene 1	20	34213495	34215892	-1
T2D (Control)	ENSG00000277151	AL138820.1	24	12	24	0.000160061	0.0153277	6	18	0.469481	5.44907	novel transcript	13	32782874	32788178	1
T2D (Control)	ENSG00000156697	UTP14A	18	6	24	0.000171199	0.0162261	24	6	0.0604619	20.5391	UTP14A small subunit processome component	X	129906121	129929761	1
T2D (Control)	ENSG00000260329	AC007541.1	6	6	24	0.000171199	0.0162261	12	18	0.126654	9.10981	novel transcript, antisense to C12orf23	12	106954029	106955497	-1
T2D (Control)	ENSG00000106125	MINDY4	24	6	24	0.000173569	0.0162838	6	12	0.243129	1.37571	MINDY lysine 48 deubiquitinase 4	7	30771417	30892387	1
T2D (Control)	ENSG00000172379	ARNT2	24	6	24	0.000173569	0.0162838	6	12	0.0708707	23.9537	aryl hydrocarbon receptor nuclear translocator 2	15	80404350	80597933	1
T2D (Control)	ENSG00000187775	DNAH17	24	12	24	0.000181601	0.0168009	6	18	0.400752	6.02832	dynein axonemal heavy chain 17	17	78423697	78577396	-1
T2D (Control)	ENSG00000116199	FAM20B	18	6	24	0.000182717	0.0168009	24	6	0.0492837	23.8778	FAM20B glycosaminoglycan xylosylkinase	1	179025804	179076567	1
T2D (Control)	ENSG00000124608	AARS2	24	12	24	0.000182717	0.0168009	6	18	0.159257	8.14596	alanyl-tRNA synthetase 2, mitochondrial	6	44298731	44313347	-1
T2D (Control)	ENSG00000236581	STARD13-AS	6	6	24	0.000182717	0.0168009	12	18	0.161066	9.95581	STARD13 antisense RNA	13	33180401	33281584	1
T2D (Control)	ENSG00000106333	PCOLCE	12	6	24	0.000185835	0.017003	18	24	0.113158	16.3182	procollagen C-endopeptidase enhancer	7	100602363	100608175	1
T2D (Control)	ENSG00000141338	ABCA8	12	6	24	0.000194664	0.017723	18	24	0.226519	17.2889	ATP binding cassette subfamily A member 8	17	68867289	68955392	-1
T2D (Control)	ENSG00000103549	RNF40	12	6	24	0.000197631	0.0177311	18	24	0.043379	15.6203	ring finger protein 40	16	30761745	30776307	1
T2D (Control)	ENSG00000244932	AL449212.1	12	6	24	0.000197631	0.0177311	18	24	0.236156	12.0519	pseudogene similar to intraflagellar transport 122 homolog	3	129381298	129394149	1
T2D (Control)	ENSG00000278129	ZNF8	12	6	24	0.000197631	0.0177311	18	24	0.0411107	13.8684	zinc finger protein 8	19	58278955	58302791	1
T2D (Control)	ENSG00000112096	SOD2	18	6	24	0.000203334	0.0178105	24	6	0.113434	18.9488	superoxide dismutase 2	6	159669069	159762529	-1
T2D (Control)	ENSG00000116005	PCYOX1	18	6	24	0.000203334	0.0178105	24	6	0.0407726	21.5245	prenylcysteine oxidase 1	2	70257386	70281185	1
T2D (Control)	ENSG00000138496	PARP9	18	6	24	0.000203334	0.0178105	24	6	0.154942	22.1029	poly(ADP-ribose) polymerase family member 9	3	122527924	122564577	-1
T2D (Control)	ENSG00000163512	AZI2	18	6	24	0.000203334	0.0178105	24	6	0.0657386	19.7625	5-azacytidine induced 2	3	28315003	28349050	-1
T2D (Control)	ENSG00000203727	SAMD5	18	6	24	0.000203334	0.0178105	24	6	0.102438	21.2029	sterile alpha motif domain containing 5	6	147508690	147737547	1
T2D (Control)	ENSG00000174080	CTSF	18	6	24	0.000208355	0.0179622	24	6	0.0643504	20.5783	cathepsin F	11	66563464	66568879	-1
T2D (Control)	ENSG00000171385	KCND3	24	6	24	0.000210874	0.0179622	6	12	0.0628918	23.8029	potassium voltage-gated channel subfamily D member 3	1	111770662	111989668	-1
T2D (Control)	ENSG00000101109	STK4	18	12	24	0.000211868	0.0179622	24	12	0.0449685	23.3634	serine/threonine kinase 4	20	44966479	45080021	1
T2D (Control)	ENSG00000119707	RBM25	6	12	24	0.000211868	0.0179622	12	24	0.0738135	11.3659	RNA binding motif protein 25	14	73058532	73123899	1
T2D (Control)	ENSG00000136444	RSAD1	6	12	24	0.000211868	0.0179622	12	24	0.0579328	11.8839	radical S-adenosyl methionine domain containing 1	17	50478860	50485974	1
T2D (Control)	ENSG00000151748	SAV1	18	12	24	0.000211868	0.0179622	24	12	0.0716846	23.8165	salvador family WW domain containing protein 1	14	50632058	50668306	-1
T2D (Control)	ENSG00000198894	CIPC	18	12	24	0.000211868	0.0179622	24	12	0.0642736	23.2445	CLOCK interacting pacemaker	14	77098126	77117287	1
T2D (Control)	ENSG00000120063	GNA13	18	6	24	0.000221259	0.0183057	24	6	0.0684136	21.0571	G protein subunit alpha 13	17	65009289	65056740	-1
T2D (Control)	ENSG00000135164	DMTF1	6	6	24	0.000221259	0.0183057	12	18	0.0677056	9.65199	cyclin D binding myb like transcription factor 1	7	87152409	87196337	1
T2D (Control)	ENSG00000227268	KLLN	6	6	24	0.000221259	0.0183057	12	18	0.099802	9.60508	killin, p53 regulated DNA replication inhibitor	10	87859158	87863533	-1
T2D (Control)	ENSG00000253816	GUSBP14	6	6	24	0.000221259	0.0183057	12	18	0.342688	5.65031	GUSB pseudogene 14	5	70219918	70258930	-1
T2D (Control)	ENSG00000259158	ADAM20P1	6	6	24	0.000221259	0.0183057	12	18	0.528757	8.68159	ADAM metallopeptidase domain 20 pseudogene 1	14	70453541	70483775	-1
T2D (Control)	ENSG00000099953	MMP11	24	6	24	0.000223845	0.0183057	6	12	0.0613415	21.0267	matrix metallopeptidase 11	22	23768226	23784316	1
T2D (Control)	ENSG00000114166	KAT2B	24	6	24	0.000223845	0.0183057	6	12	0.0622351	3.44634	lysine acetyltransferase 2B	3	20040446	20154404	1
T2D (Control)	ENSG00000122741	DCAF10	24	6	24	0.000223845	0.0183057	6	12	0.0586396	2.27316	DDB1 and CUL4 associated factor 10	9	37800554	37867666	1
T2D (Control)	ENSG00000042062	RIPOR3	12	6	24	0.000225864	0.0183895	18	24	0.236611	13.5078	RIPOR family member 3	20	50586108	50691542	-1
T2D (Control)	ENSG00000127334	DYRK2	18	12	24	0.000239119	0.0191316	24	12	0.0632147	21.4249	dual specificity tyrosine phosphorylation regulated kinase 2	12	67648338	67665406	1
T2D (Control)	ENSG00000151881	TMEM267	18	12	24	0.000239119	0.0191316	24	12	0.139814	21.7217	transmembrane protein 267	5	43444252	43483893	-1
T2D (Control)	ENSG00000179988	PSTK	18	12	24	0.000239119	0.0191316	24	12	0.181762	2.49698	phosphoseryl-tRNA kinase	10	122954381	122997513	1
T2D (Control)	ENSG00000224072	VEZTP1	24	12	24	0.000239119	0.0191316	6	18	0.616087	7.55754	VEZT pseudogene 1	X	46454097	46457199	-1
T2D (Control)	ENSG00000132793	LPIN3	12	6	24	0.00024333	0.0192719	18	24	0.0700241	13.5941	lipin 3	20	41340821	41360582	1
T2D (Control)	ENSG00000104765	BNIP3L	18	6	24	0.000244	0.0192719	24	6	0.0632005	21.676	BCL2 interacting protein 3 like	8	26383054	26505636	1
T2D (Control)	ENSG00000198964	SGMS1	18	6	24	0.000244	0.0192719	24	6	0.0579236	20.1942	sphingomyelin synthase 1	10	50305586	50625163	-1
T2D (Control)	ENSG00000117643	MAN1C1	12	6	24	0.000253552	0.0199411	18	24	0.276392	17.9845	mannosidase alpha class 1C member 1	1	25616791	25786206	1
T2D (Control)	ENSG00000107036	RIC1	18	6	24	0.000260444	0.0202355	24	6	0.0428488	21.7856	RIC1 homolog, RAB6A GEF complex partner 1	9	5629025	5776557	1
T2D (Control)	ENSG00000151883	PARP8	6	6	24	0.00026571	0.0202355	12	18	0.0413492	8.90708	poly(ADP-ribose) polymerase family member 8	5	50665899	50846519	1
T2D (Control)	ENSG00000162882	HAAO	6	6	24	0.00026571	0.0202355	12	18	0.0934135	9.20978	3-hydroxyanthranilate 3,4-dioxygenase	2	42767089	42792593	-1
T2D (Control)	ENSG00000114698	PLSCR4	24	6	24	0.000277099	0.0202355	6	12	0.0485465	19.6006	phospholipid scramblase 4	3	146192335	146251179	-1
T2D (Control)	ENSG00000039068	CDH1	24	12	24	0.000278972	0.0202355	6	18	0.36664	4.6613	cadherin 1	16	68737292	68835537	1
T2D (Control)	ENSG00000104365	IKBKB	6	12	24	0.000278972	0.0202355	12	24	0.0455066	13.054	inhibitor of nuclear factor kappa B kinase subunit beta	8	42271302	42332460	1
T2D (Control)	ENSG00000115896	PLCL1	12	12	24	0.000278972	0.0202355	18	6	0.165059	17.2032	phospholipase C like 1 (inactive)	2	197804593	198572581	1
T2D (Control)	ENSG00000119537	KDSR	18	12	24	0.000278972	0.0202355	24	12	0.0723796	23.1354	3-ketodihydrosphingosine reductase	18	63327726	63367228	-1
T2D (Control)	ENSG00000121481	RNF2	18	12	24	0.000278972	0.0202355	24	12	0.0810142	23.3587	ring finger protein 2	1	185045526	185102603	1
T2D (Control)	ENSG00000136014	USP44	18	12	24	0.000278972	0.0202355	24	12	0.394602	0.488993	ubiquitin specific peptidase 44	12	95516560	95551476	-1
T2D (Control)	ENSG00000165782	PIP4P1	18	12	24	0.000278972	0.0202355	24	12	0.0943425	23.8167	phosphatidylinositol-4,5-bisphosphate 4-phosphatase 1	14	20457681	20461465	-1
T2D (Control)	ENSG00000169371	SNUPN	18	12	24	0.000278972	0.0202355	24	12	0.0833021	1.2314	snurportin 1	15	75598083	75626469	-1
T2D (Control)	ENSG00000178882	RFLNA	6	12	24	0.000278972	0.0202355	12	24	0.221308	9.8999	refilin A	12	123973241	124316024	1
T2D (Control)	ENSG00000198520	ARMH1	6	12	24	0.000278972	0.0202355	12	24	0.367413	11.4234	armadillo like helical domain containing 1	1	44674692	44725591	1
T2D (Control)	ENSG00000223705	NSUN5P1	6	12	24	0.000278972	0.0202355	12	24	0.115704	10.4333	NSUN5 pseudogene 1	7	75410322	75416787	1
T2D (Control)	ENSG00000230782	AL807761.4	6	12	24	0.000278972	0.0202355	12	24	0.552417	11.526	novel transcript	9	106974833	107102988	-1
T2D (Control)	ENSG00000235194	PPP1R3E	18	12	24	0.000278972	0.0202355	24	12	0.135979	1.24484	protein phosphatase 1 regulatory subunit 3E	14	23295652	23302859	-1
T2D (Control)	ENSG00000246451	AL049840.2	6	12	24	0.000278972	0.0202355	12	24	0.127905	10.1347	novel transcript, antisense to KLC1	14	103682362	103684015	-1
T2D (Control)	ENSG00000267640	AC016582.2	24	12	24	0.000278972	0.0202355	6	18	0.384142	5.31929	novel zinc finger protein pseudogene	19	37817359	37832160	1
T2D (Control)	ENSG00000070540	WIPI1	18	6	24	0.000284667	0.0202355	24	6	0.0632404	19.5033	WD repeat domain, phosphoinositide interacting 1	17	68420948	68457513	-1
T2D (Control)	ENSG00000116044	NFE2L2	18	6	24	0.000284667	0.0202355	24	6	0.0663984	22.7905	nuclear factor, erythroid 2 like 2	2	177227595	177392697	-1
T2D (Control)	ENSG00000137275	RIPK1	18	6	24	0.000284667	0.0202355	24	6	0.0526606	22.3464	receptor interacting serine/threonine kinase 1	6	3063824	3115187	1
T2D (Control)	ENSG00000149289	ZC3H12C	18	6	24	0.000284667	0.0202355	24	6	0.0558255	21.7238	zinc finger CCCH-type containing 12C	11	110093392	110171841	1
T2D (Control)	ENSG00000164463	CREBRF	18	6	24	0.000284667	0.0202355	24	6	0.0965702	22.7245	CREB3 regulatory factor	5	173056352	173139284	1
T2D (Control)	ENSG00000180626	ZNF594	6	6	24	0.000284667	0.0202355	12	18	0.170262	6.48108	zinc finger protein 594	17	5179535	5191868	-1
T2D (Control)	ENSG00000279789	AC120114.3	6	12	24	0.000287483	0.0203573	12	24	0.328743	13.0998	novel transcript, sense intronic to KCTD13	16	29913144	29915337	-1
T2D (Control)	ENSG00000110446	SLC15A3	12	6	24	0.000291996	0.020598	18	24	0.168964	13.108	solute carrier family 15 member 3	11	60937060	60952653	-1
T2D (Control)	ENSG00000279821	AC145098.2	24	12	24	0.000295224	0.0207465	6	18	0.432637	6.83545	TEC	5	177476631	177479656	-1
T2D (Control)	ENSG00000172215	CXCR6	6	6	24	0.000312532	0.0216117	12	18	0.23457	8.38175	C-X-C motif chemokine receptor 6	3	45940933	45948351	1
T2D (Control)	ENSG00000205542	TMSB4X	18	6	24	0.000312532	0.0216117	24	6	0.0670768	23.3812	thymosin beta 4 X-linked	X	12975110	12977227	1
T2D (Control)	ENSG00000161544	CYGB	12	12	24	0.00031323	0.0216117	18	6	0.200565	17.5604	cytoglobin	17	76527356	76551175	-1
T2D (Control)	ENSG00000227946	AC007383.1	24	12	24	0.00031323	0.0216117	6	18	0.224918	7.27396	novel transcript	2	206084605	206086564	1
T2D (Control)	ENSG00000108100	CCNY	24	6	24	0.000313383	0.0216117	6	12	0.0490404	0.245789	cyclin Y	10	35247025	35572669	1
T2D (Control)	ENSG00000183160	TMEM119	12	6	24	0.00031694	0.0217758	18	24	0.113765	15.1055	transmembrane protein 119	12	108589851	108598320	-1
T2D (Control)	ENSG00000100941	PNN	6	12	24	0.000318825	0.0218242	12	24	0.0707762	11.9071	pinin, desmosome associated protein	14	39175183	39183220	1
T2D (Control)	ENSG00000115267	IFIH1	18	6	24	0.000332137	0.0224292	24	6	0.170213	20.4126	interferon induced with helicase C domain 1	2	162267074	162318684	-1
T2D (Control)	ENSG00000136048	DRAM1	18	6	24	0.000332137	0.0224292	24	6	0.136053	19.7218	DNA damage regulated autophagy modulator 1	12	101877580	102012130	1
T2D (Control)	ENSG00000111424	VDR	24	6	24	0.000332519	0.0224292	6	12	0.0495494	21.7094	vitamin D receptor	12	47841537	47943048	-1
T2D (Control)	ENSG00000144115	THNSL2	24	6	24	0.000332519	0.0224292	6	12	0.0316437	19.0204	threonine synthase like 2	2	88170295	88186636	1
T2D (Control)	ENSG00000171951	SCG2	24	6	24	0.000336448	0.0224384	6	12	0.0348168	2.55105	secretogranin II	2	223596940	223602361	-1
T2D (Control)	ENSG00000068079	IFI35	18	6	24	0.000337398	0.0224384	24	6	0.0842976	20.812	interferon induced protein 35	17	43006740	43014456	1
T2D (Control)	ENSG00000162733	DDR2	18	6	24	0.000337398	0.0224384	24	6	0.0423597	19.6675	discoidin domain receptor tyrosine kinase 2	1	162631373	162787405	1
T2D (Control)	ENSG00000011258	MBTD1	12	6	24	0.000340662	0.0224384	18	24	0.0808147	15.83	mbt domain containing 1	17	51177425	51260163	-1
T2D (Control)	ENSG00000011465	DCN	24	6	24	0.000341918	0.0224384	6	12	0.0552482	22.5643	decorin	12	91140484	91183217	-1
T2D (Control)	ENSG00000141510	TP53	24	6	24	0.000341918	0.0224384	6	12	0.0829426	2.53602	tumor protein p53	17	7661779	7687538	-1
T2D (Control)	ENSG00000111266	DUSP16	18	6	24	0.000364621	0.0224384	24	6	0.0913091	20.1533	dual specificity phosphatase 16	12	12473282	12562863	-1
T2D (Control)	ENSG00000114374	USP9Y	6	6	24	0.000364621	0.0224384	12	18	0.0427159	10.9524	ubiquitin specific peptidase 9 Y-linked	Y	12537650	12860839	1
T2D (Control)	ENSG00000153802	TMPRSS11D	6	6	24	0.000364621	0.0224384	12	18	0.43127	7.67019	transmembrane serine protease 11D	4	67820876	67884002	-1
T2D (Control)	ENSG00000154589	LY96	18	6	24	0.000364621	0.0224384	24	6	0.0571127	20.9647	lymphocyte antigen 96	8	73991392	74029079	1
T2D (Control)	ENSG00000175265	GOLGA8A	6	6	24	0.000364621	0.0224384	12	18	0.126032	11.3388	golgin A8 family member A	15	34379068	34437466	-1
T2D (Control)	ENSG00000196972	SMIM10L2B	6	6	24	0.000364621	0.0224384	12	18	0.236907	6.94449	small integral membrane protein 10 like 2B	X	135094985	135098712	-1
T2D (Control)	ENSG00000217128	FNIP1	18	6	24	0.000364621	0.0224384	24	6	0.0636684	20.9911	folliculin interacting protein 1	5	131641714	131797063	-1
T2D (Control)	ENSG00000225937	PCA3	6	6	24	0.000364621	0.0224384	12	18	0.218751	8.8476	prostate cancer associated 3	9	76691980	76863307	1
T2D (Control)	ENSG00000272668	AL590560.3	6	6	24	0.000364621	0.0224384	12	18	0.202228	9.09323	uncharacterized LOC107985216	1	159854870	159867685	1
T2D (Control)	ENSG00000275481	AC025031.4	6	6	24	0.000364621	0.0224384	12	18	0.236257	8.62747	novel transcript	12	46388856	46392126	1
T2D (Control)	ENSG00000071242	RPS6KA2	18	12	24	0.000365435	0.0224384	24	12	0.0944547	0.0761457	ribosomal protein S6 kinase A2	6	166409364	166906451	-1
T2D (Control)	ENSG00000106610	STAG3L4	12	12	24	0.000365435	0.0224384	18	6	0.0921039	19.6305	stromal antigen 3-like 4 (pseudogene)	7	67302621	67362950	1
T2D (Control)	ENSG00000116984	MTR	24	12	24	0.000365435	0.0224384	6	18	0.0571216	7.45912	5-methyltetrahydrofolate-homocysteine methyltransferase	1	236795260	236921278	1
T2D (Control)	ENSG00000147394	ZNF185	12	12	24	0.000365435	0.0224384	18	6	0.19843	18.0417	zinc finger protein 185 with LIM domain	X	152914442	152973480	1
T2D (Control)	ENSG00000152894	PTPRK	24	12	24	0.000365435	0.0224384	6	18	0.0560732	4.60364	protein tyrosine phosphatase receptor type K	6	127968785	128520616	-1
T2D (Control)	ENSG00000173221	GLRX	12	12	24	0.000365435	0.0224384	18	6	0.0955175	18.6227	glutaredoxin	5	95751319	95822726	-1
T2D (Control)	ENSG00000198730	CTR9	6	12	24	0.000365435	0.0224384	12	24	0.0436179	11.7149	CTR9 homolog, Paf1/RNA polymerase II complex component	11	10751246	10801625	1
T2D (Control)	ENSG00000223393	AL118511.1	24	12	24	0.000365435	0.0224384	6	18	0.456245	5.0593	novel transcript	1	230868259	230879141	1
T2D (Control)	ENSG00000251022	THAP9-AS1	18	12	24	0.000365435	0.0224384	24	12	0.100792	23.62	THAP9 antisense RNA 1	4	82893009	82900960	-1
T2D (Control)	ENSG00000254288	AC087672.2	18	12	24	0.000365435	0.0224384	24	12	0.508792	1.79352	novel transcript	8	74052340	74099853	1
T2D (Control)	ENSG00000261924	AC127496.1	24	12	24	0.000365435	0.0224384	6	18	0.375177	5.24638	novel transcript, antisense to RPTOR	17	80966239	80971213	-1
T2D (Control)	ENSG00000061936	SFSWAP	6	12	24	0.000370636	0.0226824	12	24	0.0700156	11.8986	splicing factor SWAP	12	131711081	131799738	1
T2D (Control)	ENSG00000119915	ELOVL3	12	6	24	0.000380328	0.0231988	18	24	0.241551	14.2051	ELOVL fatty acid elongase 3	10	102226299	102229589	1
T2D (Control)	ENSG00000136859	ANGPTL2	18	6	24	0.000398498	0.0239165	24	6	0.245614	21.3117	angiopoietin like 2	9	127087348	127122635	-1
T2D (Control)	ENSG00000196628	TCF4	18	6	24	0.000398498	0.0239165	24	6	0.0473123	0.891527	transcription factor 4	18	55222185	55664787	-1
T2D (Control)	ENSG00000168807	SNTB2	18	6	24	0.000398565	0.0239165	24	6	0.0491921	19.7413	syntrophin beta 2	16	69187129	69309052	1
T2D (Control)	ENSG00000205189	ZBTB10	18	6	24	0.000398565	0.0239165	24	6	0.0514188	22.1975	zinc finger and BTB domain containing 10	8	80485619	80526265	1
T2D (Control)	ENSG00000226742	HSBP1L1	18	6	24	0.000398565	0.0239165	24	6	0.104241	22.2991	heat shock factor binding protein 1 like 1	18	79964582	79970822	1
T2D (Control)	ENSG00000123610	TNFAIP6	18	12	24	0.00040823	0.0241323	24	12	0.172991	22.0398	TNF alpha induced protein 6	2	151357592	151380046	1
T2D (Control)	ENSG00000180340	FZD2	24	12	24	0.00040823	0.0241323	6	18	0.150171	7.66854	frizzled class receptor 2	17	44557484	44561262	1
T2D (Control)	ENSG00000229659	RPL26P6	6	12	24	0.00040823	0.0241323	12	24	0.335585	9.03549	ribosomal protein L26 pseudogene 6	10	73422259	73422696	-1
T2D (Control)	ENSG00000245112	SMARCA5-AS1	24	6	24	0.000410302	0.0241323	6	12	0.412219	4.0815	SMARCA5 antisense RNA 1	4	143513472	143514635	-1
T2D (Control)	ENSG00000071575	TRIB2	18	6	24	0.00041671	0.0241323	24	6	0.0715409	22.833	tribbles pseudokinase 2	2	12716889	12742734	1
T2D (Control)	ENSG00000256195	AP002518.1	6	6	24	0.00041671	0.0241323	12	18	0.311799	6.58427	novel transcript	11	114343052	114396219	-1
T2D (Control)	ENSG00000141956	PRDM15	6	12	24	0.00041764	0.0241323	12	24	0.0794971	12.2454	PR/SET domain 15	21	41798225	41879482	-1
T2D (Control)	ENSG00000141994	DUS3L	12	12	24	0.00041764	0.0241323	18	6	0.105992	18.1314	dihydrouridine synthase 3 like	19	5784832	5791225	-1
T2D (Control)	ENSG00000112769	LAMA4	24	6	24	0.00042056	0.0241323	6	12	0.149338	18.1947	laminin subunit alpha 4	6	112107931	112254939	-1
T2D (Control)	ENSG00000063046	EIF4B	18	6	24	0.000421748	0.0241323	24	6	0.0415795	20.9143	eukaryotic translation initiation factor 4B	12	53006282	53042215	1
T2D (Control)	ENSG00000099194	SCD	18	6	24	0.000421748	0.0241323	24	6	0.122284	22.8583	stearoyl-CoA desaturase	10	100347233	100364826	1
T2D (Control)	ENSG00000135766	EGLN1	18	6	24	0.000421748	0.0241323	24	6	0.0569238	19.5234	egl-9 family hypoxia inducible factor 1	1	231363751	231422287	-1
T2D (Control)	ENSG00000170581	STAT2	18	6	24	0.000421748	0.0241323	24	6	0.0401994	21.1083	signal transducer and activator of transcription 2	12	56341597	56360167	-1
T2D (Control)	ENSG00000181104	F2R	18	6	24	0.000421748	0.0241323	24	6	0.216468	18.6517	coagulation factor II thrombin receptor	5	76716126	76735770	1
T2D (Control)	ENSG00000278540	ACACA	18	6	24	0.000421748	0.0241323	24	6	0.0434054	23.521	acetyl-CoA carboxylase alpha	17	37084992	37406836	-1
T2D (Control)	ENSG00000065809	FAM107B	12	6	24	0.000443716	0.0250788	18	24	0.0746617	19.0438	family with sequence similarity 107 member B	10	14518557	14774897	-1
T2D (Control)	ENSG00000074660	SCARF1	12	6	24	0.000443716	0.0250788	18	24	0.446782	15.2738	scavenger receptor class F member 1	17	1633858	1645744	-1
T2D (Control)	ENSG00000228395	AL356481.1	12	6	24	0.000443716	0.0250788	18	24	0.121396	15.5333	novel transcript	9	128528657	128552410	-1
T2D (Control)	ENSG00000254860	TMEM9B-AS1	12	6	24	0.000443716	0.0250788	18	24	0.202204	15.9419	TMEM9B antisense RNA 1	11	8964510	8977527	1
T2D (Control)	ENSG00000139679	LPAR6	18	6	24	0.000464992	0.0252773	24	6	0.0876044	21.3646	lysophosphatidic acid receptor 6	13	48389567	48444704	-1
T2D (Control)	ENSG00000144746	ARL6IP5	18	6	24	0.000464992	0.0252773	24	6	0.0553228	21.9287	ADP ribosylation factor like GTPase 6 interacting protein 5	3	69084937	69106092	1
T2D (Control)	ENSG00000155313	USP25	18	6	24	0.000464992	0.0252773	24	6	0.0658645	23.1737	ubiquitin specific peptidase 25	21	15730025	15880069	1
T2D (Control)	ENSG00000158528	PPP1R9A	6	6	24	0.000464992	0.0252773	12	18	0.0759225	10.1868	protein phosphatase 1 regulatory subunit 9A	7	94907202	95296415	1
T2D (Control)	ENSG00000182752	PAPPA	18	6	24	0.000464992	0.0252773	24	6	0.257361	18.3703	pappalysin 1	9	116153791	116402321	1
T2D (Control)	ENSG00000231035	RPL7L1P9	6	6	24	0.000464992	0.0252773	12	18	0.597953	8.56292	ribosomal protein L7 like 1 pseudogene 9	2	217760547	217761291	-1
T2D (Control)	ENSG00000274093	AC009032.1	6	6	24	0.000464992	0.0252773	12	18	0.431269	7.36373	novel transcript, sense intronic to NFAT5	16	69632141	69632571	1
T2D (Control)	ENSG00000281195	AC007878.1	6	6	24	0.000464992	0.0252773	12	18	0.12264	9.34847	novel transcript	2	71373938	71376320	1
T2D (Control)	ENSG00000004660	CAMKK1	18	12	24	0.000476268	0.0252773	24	12	0.324353	23.2372	calcium/calmodulin dependent protein kinase kinase 1	17	3860315	3894891	-1
T2D (Control)	ENSG00000023572	GLRX2	6	12	24	0.000476268	0.0252773	12	24	0.0808839	12.9317	glutaredoxin 2	1	193090866	193106114	-1
T2D (Control)	ENSG00000038002	AGA	18	12	24	0.000476268	0.0252773	24	12	0.0598854	21.8266	aspartylglucosaminidase	4	177430774	177442437	-1
T2D (Control)	ENSG00000112541	PDE10A	18	12	24	0.000476268	0.0252773	24	12	0.072015	1.12954	phosphodiesterase 10A	6	165327287	165988078	-1
T2D (Control)	ENSG00000116819	TFAP2E	24	12	24	0.000476268	0.0252773	6	18	0.465828	5.45777	transcription factor AP-2 epsilon	1	35573314	35595328	1
T2D (Control)	ENSG00000125351	UPF3B	6	12	24	0.000476268	0.0252773	12	24	0.132333	9.77744	UPF3B regulator of nonsense mediated mRNA decay	X	119805311	119852998	-1
T2D (Control)	ENSG00000160062	ZBTB8A	12	12	24	0.000476268	0.0252773	18	6	0.0907265	19.8117	zinc finger and BTB domain containing 8A	1	32539427	32605941	1
T2D (Control)	ENSG00000167987	VPS37C	18	12	24	0.000476268	0.0252773	24	12	0.0690436	0.706106	VPS37C subunit of ESCRT-I	11	61130257	61161615	-1
T2D (Control)	ENSG00000174977	AC026271.1	18	12	24	0.000476268	0.0252773	24	12	0.0956583	23.605	poly(A) binding protein interacting protein 1 (PAIP1) pseudogene	17	18650195	18651542	1
T2D (Control)	ENSG00000210140	MT-TC	18	12	24	0.000476268	0.0252773	24	12	0.072597	23.259	mitochondrially encoded tRNA-Cys (UGU/C)	MT	5761	5826	-1
T2D (Control)	ENSG00000220749	RPL21P28	18	12	24	0.000476268	0.0252773	24	12	0.228872	2.03824	ribosomal protein L21 pseudogene 28	1	212051524	212052006	-1
T2D (Control)	ENSG00000230383	AC009245.1	18	12	24	0.000476268	0.0252773	24	12	0.479338	22.927	ribosomal protein L6 (RPL6) pseudogene	7	137721985	137722846	1
T2D (Control)	ENSG00000277152	AC110048.2	6	12	24	0.000476268	0.0252773	12	24	0.290397	9.38105	novel transcript	15	66860303	66867023	1
T2D (Control)	ENSG00000171522	PTGER4	24	6	24	0.000478686	0.0252773	6	12	0.0881305	23.7044	prostaglandin E receptor 4	5	40679915	40693735	1
T2D (Control)	ENSG00000184319	RPL23AP82	24	6	24	0.000478686	0.0252773	6	12	0.0646417	0.664849	ribosomal protein L23a pseudogene 82	22	50756948	50801309	1
T2D (Control)	ENSG00000185565	LSAMP	12	6	24	0.000492828	0.02595	18	24	0.271163	13.8904	limbic system associated membrane protein	3	115802363	117139389	-1
T2D (Control)	ENSG00000171016	PYGO1	18	6	24	0.000506098	0.0264008	24	6	0.0472883	1.15865	pygopus family PHD finger 1	15	55538884	55588947	-1
T2D (Control)	ENSG00000184313	MROH7	6	6	24	0.000506098	0.0264008	12	18	0.345798	10.4614	maestro heat like repeat family member 7	1	54641754	54710266	1
T2D (Control)	ENSG00000234814	SVIL2P	12	6	24	0.000507104	0.0264008	18	24	0.198899	14.0501	supervillin family member 2, pseudogene	10	30655489	30717266	1
T2D (Control)	ENSG00000237883	DGUOK-AS1	12	6	24	0.000507104	0.0264008	18	24	0.313526	12.4891	DGUOK antisense RNA 1	2	73947322	73981441	-1
T2D (Control)	ENSG00000136237	RAPGEF5	18	6	24	0.000511751	0.0265679	24	6	0.494183	1.58197	Rap guanine nucleotide exchange factor 5	7	22118236	22357154	-1
T2D (Control)	ENSG00000107372	ZFAND5	18	12	24	0.000529389	0.0267099	24	12	0.071251	23.675	zinc finger AN1-type containing 5	9	72351413	72365235	-1
T2D (Control)	ENSG00000176102	CSTF3	6	12	24	0.000529389	0.0267099	12	24	0.0669171	10.3317	cleavage stimulation factor subunit 3	11	33077188	33162371	-1
T2D (Control)	ENSG00000189171	S100A13	18	12	24	0.000529389	0.0267099	24	12	0.0743735	22.0583	S100 calcium binding protein A13	1	153618787	153631360	-1
T2D (Control)	ENSG00000198642	KLHL9	12	12	24	0.000529389	0.0267099	18	6	0.0410801	19.313	kelch like family member 9	9	21329665	21335404	-1
T2D (Control)	ENSG00000274554	AC083806.2	6	12	24	0.000529389	0.0267099	12	24	0.364698	8.30509	novel transcript, antisense to FBXW8	12	116948738	116951422	-1
T2D (Control)	ENSG00000133454	MYO18B	12	6	24	0.000529479	0.0267099	18	24	0.0458072	13.1944	myosin XVIIIB	22	25742144	26031045	1
T2D (Control)	ENSG00000143847	PPFIA4	12	6	24	0.000529479	0.0267099	18	24	0.0631382	15.6098	PTPRF interacting protein alpha 4	1	203026498	203078740	1
T2D (Control)	ENSG00000151773	CCDC122	18	6	24	0.00053142	0.0267099	24	6	0.12878	22.6772	coiled-coil domain containing 122	13	43823909	43879740	-1
T2D (Control)	ENSG00000100100	PIK3IP1	18	6	24	0.000533272	0.0267099	24	6	0.149863	21.1639	phosphoinositide-3-kinase interacting protein 1	22	31281594	31292534	-1
T2D (Control)	ENSG00000120658	ENOX1	18	6	24	0.000533272	0.0267099	24	6	0.144733	20.5559	ecto-NOX disulfide-thiol exchanger 1	13	43213518	43786908	-1
T2D (Control)	ENSG00000133943	DGLUCY	18	6	24	0.000533272	0.0267099	24	6	0.0651826	20.9212	D-glutamate cyclase	14	91060333	91225632	1
T2D (Control)	ENSG00000136514	RTP4	18	6	24	0.000533272	0.0267099	24	6	0.293257	21.0408	receptor transporter protein 4	3	187368385	187372076	1
T2D (Control)	ENSG00000153071	DAB2	18	6	24	0.000533272	0.0267099	24	6	0.0433169	21.4967	DAB adaptor protein 2	5	39371675	39462300	-1
T2D (Control)	ENSG00000065833	ME1	18	6	24	0.000537186	0.0267608	24	6	0.06025	20.4381	malic enzyme 1	6	83210402	83431051	-1
T2D (Control)	ENSG00000111817	DSE	18	6	24	0.000537186	0.0267608	24	6	0.0392167	22.4044	dermatan sulfate epimerase	6	116254173	116444861	1
T2D (Control)	ENSG00000204304	PBX2	6	12	24	0.000544306	0.0270427	12	24	0.0734823	13.47	PBX homeobox 2	6	32184733	32190202	-1
T2D (Control)	ENSG00000147454	SLC25A37	12	6	24	0.000574966	0.0279096	18	24	0.0599443	15.2838	solute carrier family 25 member 37	8	23528956	23575463	1
T2D (Control)	ENSG00000234160	AL513165.1	12	6	24	0.000574966	0.0279096	18	24	0.128865	15.7838	novel transcript	9	37509150	37510299	1
T2D (Control)	ENSG00000260949	AP006545.1	12	6	24	0.000574966	0.0279096	18	24	0.266548	17.3195	novel transcript, overlapping to EIF4EBP1	8	38062881	38063791	1
T2D (Control)	ENSG00000155099	PIP4P2	18	12	24	0.000589434	0.0279096	24	12	0.0702505	23.7664	phosphatidylinositol-4,5-bisphosphate 4-phosphatase 2	8	90993802	91040872	-1
T2D (Control)	ENSG00000184924	PTRHD1	18	12	24	0.000589434	0.0279096	24	12	0.0850746	1.66272	peptidyl-tRNA hydrolase domain containing 1	2	24789728	24793391	-1
T2D (Control)	ENSG00000248858	FLJ46284	6	12	24	0.000589434	0.0279096	12	24	0.537821	8.02788	uncharacterized LOC441369	8	92699742	92879502	-1
T2D (Control)	ENSG00000136932	TRMO	18	6	24	0.000590447	0.0279096	24	6	0.0832819	20.4735	tRNA methyltransferase O	9	97904489	97922516	-1
T2D (Control)	ENSG00000141854	MISP3	6	6	24	0.000590447	0.0279096	12	18	0.364716	6.03692	MISP family member 3	19	14072536	14075062	1
T2D (Control)	ENSG00000145687	SSBP2	18	6	24	0.000590447	0.0279096	24	6	0.101487	0.0253068	single stranded DNA binding protein 2	5	81413021	81751797	-1
T2D (Control)	ENSG00000146414	SHPRH	6	6	24	0.000590447	0.0279096	12	18	0.0721919	9.4433	SNF2 histone linker PHD RING helicase	6	145864245	145964423	-1
T2D (Control)	ENSG00000152620	NADK2	18	6	24	0.000590447	0.0279096	24	6	0.0635289	0.93067	NAD kinase 2, mitochondrial	5	36192589	36242279	-1
T2D (Control)	ENSG00000224543	SNRPGP15	6	6	24	0.000590447	0.0279096	12	18	0.331392	6.12736	small nuclear ribonucleoprotein polypeptide G pseudogene 15	19	14489388	14489609	1
T2D (Control)	ENSG00000235823	OLMALINC	18	6	24	0.000590447	0.0279096	24	6	0.141292	0.27163	oligodendrocyte maturation-associated long intergenic non-coding RNA	10	100373099	100454043	1
T2D (Control)	ENSG00000249853	HS3ST5	6	6	24	0.000590447	0.0279096	12	18	0.344149	5.58531	heparan sulfate-glucosamine 3-sulfotransferase 5	6	114055586	114343045	-1
T2D (Control)	ENSG00000253485	PCDHGA5	6	6	24	0.000590447	0.0279096	12	18	0.391264	6.0227	protocadherin gamma subfamily A, 5	5	141364232	141512979	1
T2D (Control)	ENSG00000270387	AC115621.1	6	6	24	0.000590447	0.0279096	12	18	0.610494	7.8	ret finger protein-like 4A (RFPL4A) pseudogene	4	147916529	147917386	-1
T2D (Control)	ENSG00000271335	AL117336.2	6	6	24	0.000590447	0.0279096	12	18	0.205846	6.9211	novel transcript, antisense to CCNY	10	35314552	35336401	-1
T2D (Control)	ENSG00000272142	LYRM4-AS1	18	6	24	0.000590447	0.0279096	24	6	0.165232	21.329	LYRM4 antisense RNA 1	6	5003774	5045666	1
T2D (Control)	ENSG00000274211	SOCS7	6	6	24	0.000590447	0.0279096	12	18	0.0271192	6.72125	suppressor of cytokine signaling 7	17	38351844	38405593	1
T2D (Control)	ENSG00000102362	SYTL4	24	12	24	0.00061762	0.0282387	6	18	0.146724	8.00781	synaptotagmin like 4	X	100674491	100732123	-1
T2D (Control)	ENSG00000118985	ELL2	6	12	24	0.00061762	0.0282387	12	24	0.138062	9.61084	elongation factor for RNA polymerase II 2	5	95885098	95961851	-1
T2D (Control)	ENSG00000119888	EPCAM	24	12	24	0.00061762	0.0282387	6	18	0.537419	5.08852	epithelial cell adhesion molecule	2	47345158	47387601	1
T2D (Control)	ENSG00000175455	CCDC14	6	12	24	0.00061762	0.0282387	12	24	0.102757	10.6013	coiled-coil domain containing 14	3	123897305	123961408	-1
T2D (Control)	ENSG00000181016	LSMEM1	6	12	24	0.00061762	0.0282387	12	24	0.275505	12.1116	leucine rich single-pass membrane protein 1	7	112480853	112491062	1
T2D (Control)	ENSG00000188827	SLX4	24	12	24	0.00061762	0.0282387	6	18	0.129076	7.33561	SLX4 structure-specific endonuclease subunit	16	3581181	3611606	-1
T2D (Control)	ENSG00000204967	PCDHA4	18	12	24	0.00061762	0.0282387	24	12	0.428585	0.484066	protocadherin alpha 4	5	140806929	141012347	1
T2D (Control)	ENSG00000227014	FKBP14-AS1	24	12	24	0.00061762	0.0282387	6	18	0.559486	5.99017	FKBP14 antisense RNA 1	7	29988600	30027543	1
T2D (Control)	ENSG00000235681	AC245884.3	6	12	24	0.00061762	0.0282387	12	24	0.621995	12.9521	LSM6 homolog, U6 small nuclear RNA associated (S. cerevisiae) (LSM6) pseudogene	19	54446830	54447047	1
T2D (Control)	ENSG00000239306	RBM14	6	12	24	0.00061762	0.0282387	12	24	0.144367	11.4287	RNA binding motif protein 14	11	66616626	66629934	1
T2D (Control)	ENSG00000272734	ADIRF-AS1	12	12	24	0.00061762	0.0282387	18	6	0.220752	21.5775	ADIRF antisense RNA 1	10	86965345	86971311	-1
T2D (Control)	ENSG00000274605	PCCA-DT	24	12	24	0.00061762	0.0282387	6	18	0.16473	4.38977	PCCA divergent transcript	13	100053074	100088950	-1
T2D (Control)	ENSG00000275180	AC048341.2	6	12	24	0.00061762	0.0282387	12	24	0.12428	12.205	novel transcript	12	62603909	62604399	1
T2D (Control)	ENSG00000163513	TGFBR2	24	6	24	0.000618801	0.0282387	6	12	0.0273065	23.1422	transforming growth factor beta receptor 2	3	30606601	30694142	1
T2D (Control)	ENSG00000172209	GPR22	6	12	24	0.00063101	0.0287249	12	24	0.53162	9.27322	G protein-coupled receptor 22	7	107470018	107475684	1
T2D (Control)	ENSG00000050405	LIMA1	18	6	24	0.000639927	0.0289172	24	6	0.0454414	23.1967	LIM domain and actin binding 1	12	50175788	50283546	-1
T2D (Control)	ENSG00000112208	BAG2	18	6	24	0.000639927	0.0289172	24	6	0.0768589	21.9831	BAG cochaperone 2	6	57172326	57189833	1
T2D (Control)	ENSG00000175198	PCCA	6	6	24	0.000639927	0.0289172	12	18	0.0329348	7.61381	propionyl-CoA carboxylase subunit alpha	13	100089015	100530437	1
T2D (Control)	ENSG00000166106	ADAMTS15	12	6	24	0.000654067	0.0294772	18	24	0.182793	12.1502	ADAM metallopeptidase with thrombospondin type 1 motif 15	11	130448974	130476641	1
T2D (Control)	ENSG00000205090	TMEM240	12	6	24	0.000657104	0.0294772	18	24	0.186898	19.5834	transmembrane protein 240	1	1534778	1540624	-1
T2D (Control)	ENSG00000237595	LINC01275	12	6	24	0.000657104	0.0294772	18	24	0.329037	13.07	long intergenic non-protein coding RNA 1275	20	50162765	50166216	-1
T2D (Control)	ENSG00000116191	RALGPS2	18	6	24	0.000671482	0.029638	24	6	0.0531735	20.6757	Ral GEF with PH domain and SH3 binding motif 2	1	178725147	178921841	1
T2D (Control)	ENSG00000134548	SPX	18	6	24	0.000671482	0.029638	24	6	0.218559	23.0423	spexin hormone	12	21526296	21541249	1
T2D (Control)	ENSG00000162981	LRATD1	18	6	24	0.000671482	0.029638	24	6	0.23295	21.0442	LRAT domain containing 1	2	14632700	14650814	1
T2D (Control)	ENSG00000163485	ADORA1	24	6	24	0.000672896	0.029638	6	12	0.0517804	3.0051	adenosine A1 receptor	1	203090654	203167405	1
T2D (Control)	ENSG00000133321	PLAAT4	18	6	24	0.000673639	0.029638	24	6	0.103849	17.7212	phospholipase A and acyltransferase 4	11	63536808	63546462	1
T2D (Control)	ENSG00000131507	NDFIP1	18	6	24	0.000674797	0.029638	24	6	0.0311401	21.8897	Nedd4 family interacting protein 1	5	142108779	142154440	1
T2D (Control)	ENSG00000204176	SYT15	6	6	24	0.000674797	0.029638	12	18	0.475958	6.00698	synaptotagmin 15	10	46578217	46594173	1
T2D (Control)	ENSG00000114841	DNAH1	12	6	24	0.000679236	0.029638	18	24	0.0757981	15.5194	dynein axonemal heavy chain 1	3	52316319	52400491	1
T2D (Control)	ENSG00000049130	KITLG	18	12	24	0.000683139	0.029638	24	12	0.122557	20.2762	KIT ligand	12	88492793	88580851	-1
T2D (Control)	ENSG00000128596	CCDC136	12	12	24	0.000683139	0.029638	18	6	0.101807	19.5382	coiled-coil domain containing 136	7	128790757	128822132	1
T2D (Control)	ENSG00000235865	GSN-AS1	6	12	24	0.000683139	0.029638	12	24	0.134475	11.6879	GSN antisense RNA 1	9	121280768	121285530	-1
T2D (Control)	ENSG00000241313	WWTR1-AS1	6	12	24	0.000683139	0.029638	12	24	0.524526	10.5478	WWTR1 antisense RNA 1	3	149656999	149661364	1
T2D (Control)	ENSG00000260778	AC009065.4	6	12	24	0.000683139	0.029638	12	24	0.229564	11.8956	novel transcript	16	2268155	2273418	1
T2D (Control)	ENSG00000274020	LINC01138	12	12	24	0.000683139	0.029638	18	6	0.206487	18.3032	long intergenic non-protein coding RNA 1138	1	148290889	148519604	-1
T2D (Control)	ENSG00000026036	RTEL1-TNFRSF6B	6	12	24	0.000705852	0.030198	12	24	0.234097	11.9171	RTEL1-TNFRSF6B readthrough (NMD candidate)	20	63659300	63698684	1
T2D (Control)	ENSG00000115275	MOGS	6	12	24	0.000705852	0.030198	12	24	0.102376	10.7853	mannosyl-oligosaccharide glucosidase	2	74461057	74465410	-1
T2D (Control)	ENSG00000205683	DPF3	6	12	24	0.000705852	0.030198	12	24	0.133535	12.8272	double PHD fingers 3	14	72619296	72894116	-1
T2D (Control)	ENSG00000229119	AC026403.1	12	12	24	0.000705852	0.030198	18	6	0.351673	18.1654	60S acidic ribosomal protein (RPLP0) pseudogene	5	166382305	166382599	1
T2D (Control)	ENSG00000246067	RAB30-DT	6	12	24	0.000705852	0.030198	12	24	0.124724	12.4186	RAB30 divergent transcript	11	83072052	83107789	1
T2D (Control)	ENSG00000269958	AL049840.5	24	12	24	0.000705852	0.030198	6	18	0.117773	7.92009	novel transcript, sense intronic to KLC1	14	103696353	103697163	1
T2D (Control)	ENSG00000120942	UBIAD1	24	6	24	0.000721935	0.0306028	6	12	0.0789392	2.25541	UbiA prenyltransferase domain containing 1	1	11273198	11296049	1
T2D (Control)	ENSG00000133065	SLC41A1	24	6	24	0.000721935	0.0306028	6	12	0.0713741	1.50932	solute carrier family 41 member 1	1	205789094	205813748	-1
T2D (Control)	ENSG00000143412	ANXA9	24	6	24	0.000721935	0.0306028	6	12	0.0991039	2.12792	annexin A9	1	150982249	150995634	1
T2D (Control)	ENSG00000203867	RBM20	24	6	24	0.000721935	0.0306028	6	12	0.0625938	18.5257	RNA binding motif protein 20	10	110644336	110839468	1
T2D (Control)	ENSG00000184517	ZFP1	18	12	24	0.000736178	0.0311351	24	12	0.064233	22.4439	ZFP1 zinc finger protein	16	75148494	75172236	1
T2D (Control)	ENSG00000204366	ZBTB12	12	6	24	0.000741271	0.031218	18	24	0.218905	13.6212	zinc finger and BTB domain containing 12	6	31899613	31902086	-1
T2D (Control)	ENSG00000119801	YPEL5	18	6	24	0.000746581	0.031218	24	6	0.0550915	23.2061	yippee like 5	2	30146941	30160533	1
T2D (Control)	ENSG00000222024	AC004945.1	6	6	24	0.000746581	0.031218	12	18	0.432697	9.48557	pseudogene similar to part of transmembrane protein 198 TMEM198	7	79353410	79354392	1
T2D (Control)	ENSG00000236375	POU5F1P5	6	6	24	0.000746581	0.031218	12	18	0.50907	7.62647	POU class 5 homeobox 1 pseudogene 5	10	68010205	68010862	-1
T2D (Control)	ENSG00000213366	GSTM2	24	6	24	0.000746583	0.031218	6	12	0.0592883	2.52801	glutathione S-transferase mu 2	1	109668022	109709551	1
T2D (Control)	ENSG00000132840	BHMT2	24	6	24	0.000768127	0.0316776	6	12	0.0538285	23.8167	betaine--homocysteine S-methyltransferase 2	5	79069767	79090069	1
T2D (Control)	ENSG00000056487	PHF21B	6	12	24	0.000771128	0.0316776	12	24	0.540012	12.9308	PHD finger protein 21B	22	44881162	45010005	-1
T2D (Control)	ENSG00000100079	LGALS2	24	12	24	0.000796996	0.0316776	6	18	0.451553	5.24702	galectin 2	22	37570248	37582616	-1
T2D (Control)	ENSG00000112877	CEP72	6	12	24	0.000796996	0.0316776	12	24	0.284962	9.03808	centrosomal protein 72	5	612340	667168	1
T2D (Control)	ENSG00000117477	CCDC181	24	12	24	0.000796996	0.0316776	6	18	0.394944	5.75485	coiled-coil domain containing 181	1	169394870	169460669	-1
T2D (Control)	ENSG00000133112	TPT1	18	12	24	0.000796996	0.0316776	24	12	0.0576026	23.5395	tumor protein, translationally-controlled 1	13	45333471	45341284	-1
T2D (Control)	ENSG00000135473	PAN2	6	12	24	0.000796996	0.0316776	12	24	0.0954197	10.8328	poly(A) specific ribonuclease subunit PAN2	12	56316223	56334053	-1
T2D (Control)	ENSG00000148572	NRBF2	12	12	24	0.000796996	0.0316776	18	6	0.0685544	19.7297	nuclear receptor binding factor 2	10	63133247	63155031	1
T2D (Control)	ENSG00000148606	POLR3A	6	12	24	0.000796996	0.0316776	12	24	0.0528261	14.1884	RNA polymerase III subunit A	10	77969251	78029515	-1
T2D (Control)	ENSG00000162613	FUBP1	6	12	24	0.000796996	0.0316776	12	24	0.0871671	10.1789	far upstream element binding protein 1	1	77944055	77979110	-1
T2D (Control)	ENSG00000168928	CTRB2	6	12	24	0.000796996	0.0316776	12	24	0.455425	12.2454	chymotrypsinogen B2	16	75204103	75207161	-1
T2D (Control)	ENSG00000185909	KLHDC8B	18	12	24	0.000796996	0.0316776	24	12	0.0757866	22.3789	kelch domain containing 8B	3	49171598	49176486	1
T2D (Control)	ENSG00000204410	MSH5	24	12	24	0.000796996	0.0316776	6	18	0.467874	7.58733	mutS homolog 5	6	31739677	31762676	1
T2D (Control)	ENSG00000221883	ARIH2OS	18	12	24	0.000796996	0.0316776	24	12	0.407597	0.0492491	ARIH2 opposite strand lncRNA	3	48917782	48918823	-1
T2D (Control)	ENSG00000225092	AL355336.1	24	12	24	0.000796996	0.0316776	6	18	0.477024	5.74092	novel transcript	6	7183083	7185287	1
T2D (Control)	ENSG00000236841	AC007750.1	18	12	24	0.000796996	0.0316776	24	12	0.237282	21.9172	novel transcript	2	162159762	162173223	1
T2D (Control)	ENSG00000254710	AP001970.1	6	12	24	0.000796996	0.0316776	12	24	0.41689	8.54031	novel transcript	11	123188802	123228502	1
T2D (Control)	ENSG00000254929	AL591684.2	24	12	24	0.000796996	0.0316776	6	18	0.305328	6.05183	novel transcript	10	47517816	47553514	-1
T2D (Control)	ENSG00000259924	AC011939.1	24	12	24	0.000796996	0.0316776	6	18	0.580291	5.31378	DnaJ (Hsp40) homolog, subfamily B, member 14 pseudogene	15	65771176	65772139	-1
T2D (Control)	ENSG00000269386	RAB11B-AS1	18	12	24	0.000796996	0.0316776	24	12	0.170098	22.9229	RAB11B antisense RNA 1	19	8374373	8390685	-1
T2D (Control)	ENSG00000272886	DCP1A	18	12	24	0.000796996	0.0316776	24	12	0.0673298	22.9523	decapping mRNA 1A	3	53283429	53347586	-1
T2D (Control)	ENSG00000281344	HELLPAR	6	12	24	0.000796996	0.0316776	12	24	0.256979	10.2619	HELLP associated long non-coding RNA	12	102197585	102402596	1
T2D (Control)	ENSG00000285424	AL162718.1	12	12	24	0.000796996	0.0316776	18	6	0.586117	15.735	novel transcript	6	4304942	4583871	-1
T2D (Control)	ENSG00000156976	EIF4A2	18	6	24	0.000805779	0.0318214	24	6	0.0352829	22.5574	eukaryotic translation initiation factor 4A2	3	186783205	186789897	1
T2D (Control)	ENSG00000162998	FRZB	18	6	24	0.000805779	0.0318214	24	6	0.232747	2.27041	frizzled related protein	2	182833275	182866637	-1
T2D (Control)	ENSG00000166068	SPRED1	18	6	24	0.000805779	0.0318214	24	6	0.0452515	22.395	sprouty related EVH1 domain containing 1	15	38252836	38357249	1
T2D (Control)	ENSG00000139625	MAP3K12	12	6	24	0.000815084	0.0319838	18	24	0.0871914	17.6306	mitogen-activated protein kinase kinase kinase 12	12	53479669	53500063	-1
T2D (Control)	ENSG00000197177	ADGRA1	12	6	24	0.000815084	0.0319838	18	24	0.169326	19.108	adhesion G protein-coupled receptor A1	10	133070929	133131675	1
T2D (Control)	ENSG00000270629	NBPF14	12	6	24	0.000815084	0.0319838	18	24	0.0358528	15.0115	NBPF member 14	1	148531385	148679742	-1
T2D (Control)	ENSG00000279253	AL121753.2	24	6	24	0.000825069	0.032307	6	12	0.0984828	1.54339	novel transcript	20	35262727	35264187	-1
T2D (Control)	ENSG00000144824	PHLDB2	18	6	24	0.000832048	0.0323746	24	6	0.0483405	23.2234	pleckstrin homology like domain family B member 2	3	111732497	111976517	1
T2D (Control)	ENSG00000280399	AC022497.1	6	6	24	0.000832048	0.0323746	12	18	0.384699	6.87833	TEC	3	138482065	138485755	1
T2D (Control)	ENSG00000284726	AL109936.6	6	6	24	0.000832048	0.0323746	12	18	0.452557	7.52606	novel transcript	1	23297797	23302866	1
T2D (Control)	ENSG00000114544	SLC41A3	18	6	24	0.000842049	0.0325581	24	6	0.0380743	22.2912	solute carrier family 41 member 3	3	126006357	126101561	-1
T2D (Control)	ENSG00000137501	SYTL2	18	6	24	0.000842049	0.0325581	24	6	0.0515997	23.0576	synaptotagmin like 2	11	85694224	85811159	-1
T2D (Control)	ENSG00000151967	SCHIP1	6	6	24	0.000842049	0.0325581	12	18	0.0233995	4.9761	schwannomin interacting protein 1	3	159839861	159897360	1
T2D (Control)	ENSG00000156273	BACH1	18	6	24	0.000853236	0.0328531	24	6	0.0501858	22.4873	BTB domain and CNC homolog 1	21	29194071	29630751	1
T2D (Control)	ENSG00000276730	AL138834.1	6	6	24	0.000853236	0.0328531	12	18	0.426424	5.4329		9	36072686	36072762	1
T2D (Control)	ENSG00000148926	ADM	12	6	24	0.000867099	0.0331795	18	24	0.134453	14.3405	adrenomedullin	11	10305073	10307397	1
T2D (Control)	ENSG00000159403	C1R	12	6	24	0.000867099	0.0331795	18	24	0.0906108	16.8893	complement C1r	12	7080214	7092540	-1
T2D (Control)	ENSG00000189129	PLAC9	12	6	24	0.000867099	0.0331795	18	24	0.129556	14.9511	placenta associated 9	10	80131682	80145359	1
T2D (Control)	ENSG00000105583	WDR83OS	18	12	24	0.000877287	0.0332254	24	12	0.0512629	23.3187	WD repeat domain 83 opposite strand	19	12668073	12669415	-1
T2D (Control)	ENSG00000132481	TRIM47	12	12	24	0.000877287	0.0332254	18	6	0.174219	19.2686	tripartite motif containing 47	17	75874164	75878581	-1
T2D (Control)	ENSG00000230918	DPP4-DT	18	12	24	0.000877287	0.0332254	24	12	0.458699	22.5079	DPP4 divergent transcript	2	162073256	162077911	1
T2D (Control)	ENSG00000234380	LINC01426	18	12	24	0.000877287	0.0332254	24	12	0.181785	22.2375	long intergenic non-protein coding RNA 1426	21	34745757	34784886	1
T2D (Control)	ENSG00000279233	AC122688.3	6	12	24	0.000877287	0.0332254	12	24	0.364198	8.52641	novel transcript	12	125138245	125141711	1
T2D (Control)	ENSG00000162946	DISC1	24	6	24	0.000882458	0.0332849	6	12	0.0990528	2.9199	DISC1 scaffold protein	1	231626790	232041272	1
T2D (Control)	ENSG00000272338	AC067838.1	24	6	24	0.000882458	0.0332849	6	12	0.448443	4.45206	novel transcript	8	33360839	33361415	-1
T2D (Control)	ENSG00000170191	NANP	18	6	24	0.00090307	0.033804	24	6	0.0736753	21.3908	N-acetylneuraminic acid phosphatase	20	25612935	25624014	-1
T2D (Control)	ENSG00000241769	LINC00893	6	6	24	0.00090307	0.033804	12	18	0.228507	10.93	long intergenic non-protein coding RNA 893	X	149527591	149540959	-1
T2D (Control)	ENSG00000128284	APOL3	24	6	24	0.000904352	0.033804	6	12	0.170749	20.1881	apolipoprotein L3	22	36140330	36166177	-1
T2D (Control)	ENSG00000101391	CDK5RAP1	6	12	24	0.000910852	0.033804	12	24	0.0602002	11.6536	CDK5 regulatory subunit associated protein 1	20	33358839	33401561	-1
T2D (Control)	ENSG00000114745	GORASP1	6	12	24	0.000910852	0.033804	12	24	0.0598743	12.7943	golgi reassembly stacking protein 1	3	39096599	39107863	-1
T2D (Control)	ENSG00000141577	CEP131	6	12	24	0.000910852	0.033804	12	24	0.170967	12.1537	centrosomal protein 131	17	81189593	81222999	-1
T2D (Control)	ENSG00000196678	ERI2	6	12	24	0.000910852	0.033804	12	24	0.0675044	11.3529	ERI1 exoribonuclease family member 2	16	20780193	20900349	-1
T2D (Control)	ENSG00000241015	TPM3P9	24	12	24	0.000910852	0.033804	6	18	0.125412	5.64917	tropomyosin 3 pseudogene 9	19	53431984	53444670	1
T2D (Control)	ENSG00000155975	VPS37A	18	12	24	0.0009158	0.0338516	24	12	0.0444505	21.5462	VPS37A subunit of ESCRT-I	8	17246931	17302427	1
T2D (Control)	ENSG00000178127	NDUFV2	6	12	24	0.0009158	0.0338516	12	24	0.341443	6.7199	NADH:ubiquinone oxidoreductase core subunit V2	18	9102630	9134345	1
T2D (Control)	ENSG00000184500	PROS1	24	6	24	0.000921753	0.0340009	6	12	0.0484878	21.3467	protein S	3	93873051	93980003	-1
T2D (Control)	ENSG00000171533	MAP6	24	6	24	0.000933229	0.0340009	6	12	0.0338862	2.04655	microtubule associated protein 6	11	75586918	75669038	-1
T2D (Control)	ENSG00000102897	LYRM1	18	6	24	0.000940075	0.0340009	24	6	0.0320882	20.8948	LYR motif containing 1	16	20899868	20925006	1
T2D (Control)	ENSG00000123836	PFKFB2	6	6	24	0.000940075	0.0340009	12	18	0.026418	5.82905	6-phosphofructo-2-kinase/fructose-2,6-biphosphatase 2	1	207034366	207081024	1
T2D (Control)	ENSG00000144642	RBMS3	18	6	24	0.000940075	0.0340009	24	6	0.0678386	23.0717	RNA binding motif single stranded interacting protein 3	3	28574791	30010391	1
T2D (Control)	ENSG00000157500	APPL1	18	6	24	0.000940075	0.0340009	24	6	0.0418326	20.742	adaptor protein, phosphotyrosine interacting with PH domain and leucine zipper 1	3	57227726	57278105	1
T2D (Control)	ENSG00000166710	B2M	18	6	24	0.000940075	0.0340009	24	6	0.0393653	22.5135	beta-2-microglobulin	15	44711487	44718851	1
T2D (Control)	ENSG00000178971	CTC1	6	6	24	0.000940075	0.0340009	12	18	0.103165	8.72587	CST telomere replication complex component 1	17	8224815	8248056	-1
T2D (Control)	ENSG00000205302	SNX2	18	6	24	0.000940075	0.0340009	24	6	0.036187	20.7097	sorting nexin 2	5	122775079	122834543	1
T2D (Control)	ENSG00000225470	JPX	6	6	24	0.000940075	0.0340009	12	18	0.382854	6.90323	JPX transcript, XIST activator	X	73944182	74070408	1
T2D (Control)	ENSG00000235852	AC005540.1	6	6	24	0.000940075	0.0340009	12	18	0.223671	8.88155	novel transcript	2	190880797	190882059	-1
T2D (Control)	ENSG00000102802	MEDAG	12	6	24	0.000950931	0.0341928	18	24	0.148864	15.6938	mesenteric estrogen dependent adipogenesis	13	30906271	30925572	1
T2D (Control)	ENSG00000151692	RNF144A	12	6	24	0.000950931	0.0341928	18	24	0.532529	16.9754	ring finger protein 144A	2	6917412	7068286	1
T2D (Control)	ENSG00000277851	LINC02391	12	6	24	0.000950931	0.0341928	18	24	0.237969	16.6305	long intergenic non-protein coding RNA 2391	12	92247697	92363832	-1
T2D (Control)	ENSG00000112624	BICRAL	18	6	24	0.00101046	0.0356912	24	6	0.0789691	22.963	BRD4 interacting chromatin remodeling complex associated protein like	6	42746958	42868560	1
T2D (Control)	ENSG00000115084	SLC35F5	18	6	24	0.00101046	0.0356912	24	6	0.0336109	18.5845	solute carrier family 35 member F5	2	113705011	113756693	-1
T2D (Control)	ENSG00000151117	TMEM86A	18	6	24	0.00101046	0.0356912	24	6	0.119477	20.0237	transmembrane protein 86A	11	18693122	18704785	1
T2D (Control)	ENSG00000166128	RAB8B	18	6	24	0.00101046	0.0356912	24	6	0.0810374	18.7275	RAB8B, member RAS oncogene family	15	63189560	63267776	1
T2D (Control)	ENSG00000008405	CRY1	24	12	24	0.0010235	0.0356912	6	18	0.143437	4.844	cryptochrome circadian regulator 1	12	106991364	107093549	-1
T2D (Control)	ENSG00000010318	PHF7	24	12	24	0.0010235	0.0356912	6	18	0.445857	5.9549	PHD finger protein 7	3	52410660	52423641	1
T2D (Control)	ENSG00000060982	BCAT1	18	12	24	0.0010235	0.0356912	24	12	0.0985481	20.8112	branched chain amino acid transaminase 1	12	24810024	24949101	-1
T2D (Control)	ENSG00000099940	SNAP29	18	12	24	0.0010235	0.0356912	24	12	0.063143	23.9457	synaptosome associated protein 29	22	20859007	20891214	1
T2D (Control)	ENSG00000119737	GPR75	12	12	24	0.0010235	0.0356912	18	6	0.245856	17.5225	G protein-coupled receptor 75	2	53852912	53859967	-1
T2D (Control)	ENSG00000140386	SCAPER	6	12	24	0.0010235	0.0356912	12	24	0.0534027	10.1546	S-phase cyclin A associated protein in the ER	15	76347904	76905444	-1
T2D (Control)	ENSG00000160298	C21orf58	24	12	24	0.0010235	0.0356912	6	18	0.47654	5.76292	chromosome 21 open reading frame 58	21	46300181	46323875	-1
T2D (Control)	ENSG00000167912	AC090152.1	24	12	24	0.0010235	0.0356912	6	18	0.265314	6.24613	novel transcript	8	59119040	59123478	1
T2D (Control)	ENSG00000173227	SYT12	24	12	24	0.0010235	0.0356912	6	18	0.525265	6.09758	synaptotagmin 12	11	67006778	67050863	1
T2D (Control)	ENSG00000226312	CFLAR-AS1	6	12	24	0.0010235	0.0356912	12	24	0.218823	12.0947	CFLAR antisense RNA 1	2	201140278	201157823	-1
T2D (Control)	ENSG00000249592	AC139887.2	6	12	24	0.0010235	0.0356912	12	24	0.27679	7.63516	novel transcript, antisense to PCGF3	4	760202	781859	-1
T2D (Control)	ENSG00000251733	SCARNA8	24	12	24	0.0010235	0.0356912	6	18	0.48664	4.35805	small Cajal body-specific RNA 8	9	19063656	19063786	-1
T2D (Control)	ENSG00000151090	THRB	6	6	24	0.00104663	0.0360598	12	18	0.293387	5.74886	thyroid hormone receptor beta	3	24117153	24495756	-1
T2D (Control)	ENSG00000104408	EIF3E	18	6	24	0.00105168	0.0360598	24	6	0.0462368	21.6494	eukaryotic translation initiation factor 3 subunit E	8	108162787	108443496	-1
T2D (Control)	ENSG00000104763	ASAH1	18	6	24	0.00105168	0.0360598	24	6	0.0269427	20.3777	N-acylsphingosine amidohydrolase 1	8	18055992	18084998	-1
T2D (Control)	ENSG00000109790	KLHL5	18	6	24	0.00105168	0.0360598	24	6	0.0516743	19.8978	kelch like family member 5	4	39045039	39126857	1
T2D (Control)	ENSG00000162692	VCAM1	18	6	24	0.00105168	0.0360598	24	6	0.107692	20.9622	vascular cell adhesion molecule 1	1	100719742	100739045	1
T2D (Control)	ENSG00000170142	UBE2E1	18	6	24	0.00105168	0.0360598	24	6	0.0558669	21.7374	ubiquitin conjugating enzyme E2 E1	3	23805955	23891640	1
T2D (Control)	ENSG00000227544	AC018647.1	6	6	24	0.00105168	0.0360598	12	18	0.115905	9.53902	novel transcript	7	35715032	35734924	1
T2D (Control)	ENSG00000177954	RPS27	18	6	24	0.00105358	0.0360598	24	6	0.059377	23.5253	ribosomal protein S27	1	153990762	153992155	1
T2D (Control)	ENSG00000196912	ANKRD36B	6	6	24	0.00105358	0.0360598	12	18	0.145421	8.04001	ankyrin repeat domain 36B	2	97492663	97589965	-1
T2D (Control)	ENSG00000198142	SOWAHC	18	6	24	0.00105358	0.0360598	24	6	0.0775399	20.2795	sosondowah ankyrin repeat domain family member C	2	109614364	109618990	1
T2D (Control)	ENSG00000101052	IFT52	24	6	24	0.00107538	0.0367378	6	12	0.0630471	0.689753	intraflagellar transport 52	20	43590937	43647299	1
T2D (Control)	ENSG00000062370	ZNF112	12	6	24	0.00108678	0.0369905	18	24	0.0337963	16.4004	zinc finger protein 112	19	44326555	44367217	-1
T2D (Control)	ENSG00000144857	BOC	12	6	24	0.00108678	0.0369905	18	24	0.0592867	17.1411	BOC cell adhesion associated, oncogene regulated	3	113211003	113287459	1
T2D (Control)	ENSG00000131374	TBC1D5	24	6	24	0.00109224	0.0371079	6	12	0.0302983	1.08855	TBC1 domain family member 5	3	17157162	18444817	-1
T2D (Control)	ENSG00000075651	PLD1	24	6	24	0.00111987	0.0376783	6	12	0.117008	21.3343	phospholipase D1	3	171600404	171810950	-1
T2D (Control)	ENSG00000125618	PAX8	24	6	24	0.00111987	0.0376783	6	12	0.203663	2.27264	paired box 8	2	113215997	113278921	-1
T2D (Control)	ENSG00000155287	SLC25A28	18	12	24	0.00112126	0.0376783	24	12	0.114251	1.72493	solute carrier family 25 member 28	10	99610522	99620609	-1
T2D (Control)	ENSG00000159214	CCDC24	24	12	24	0.00112126	0.0376783	6	18	0.17193	3.49725	coiled-coil domain containing 24	1	43991359	43996528	1
T2D (Control)	ENSG00000165698	SPACA9	18	12	24	0.00112126	0.0376783	24	12	0.107301	21.5234	sperm acrosome associated 9	9	132878027	132890201	1
T2D (Control)	ENSG00000196204	RNF216P1	24	12	24	0.00112126	0.0376783	6	18	0.101856	6.57346	ring finger protein 216 pseudogene 1	7	4973988	5040675	1
T2D (Control)	ENSG00000144645	OSBPL10	24	6	24	0.00113044	0.0378492	6	12	0.042334	0.365481	oxysterol binding protein like 10	3	31657912	32077580	-1
T2D (Control)	ENSG00000204219	TCEA3	24	6	24	0.00113044	0.0378492	6	12	0.065147	1.0668	transcription elongation factor A3	1	23380909	23424748	-1
T2D (Control)	ENSG00000081320	STK17B	18	12	24	0.00113479	0.0378577	24	12	0.0658423	22.2252	serine/threonine kinase 17b	2	196133583	196176503	-1
T2D (Control)	ENSG00000091009	RBM27	12	12	24	0.00113479	0.0378577	18	6	0.101304	19.844	RNA binding motif protein 27	5	146203605	146289223	1
T2D (Control)	ENSG00000151116	UEVLD	6	12	24	0.00116972	0.0383415	12	24	0.0641303	11.5721	UEV and lactate/malate dehyrogenase domains	11	18529609	18588747	-1
T2D (Control)	ENSG00000179335	CLK3	6	12	24	0.00116972	0.0383415	12	24	0.0554359	12.6276	CDC like kinase 3	15	74598500	74645414	1
T2D (Control)	ENSG00000197134	ZNF257	24	12	24	0.00116972	0.0383415	6	18	0.582827	4.74741	zinc finger protein 257	19	22052430	22091480	1
T2D (Control)	ENSG00000198131	ZNF544	6	12	24	0.00116972	0.0383415	12	24	0.0493947	11.0118	zinc finger protein 544	19	58228594	58277495	1
T2D (Control)	ENSG00000227744	LINC01940	18	12	24	0.00116972	0.0383415	24	12	0.570577	0.783945	long intergenic non-protein coding RNA 1940	2	238919302	238926269	-1
T2D (Control)	ENSG00000067066	SP100	18	6	24	0.00117887	0.0383415	24	6	0.0406578	21.9706	SP100 nuclear antigen	2	230415942	230545606	1
T2D (Control)	ENSG00000104218	CSPP1	6	6	24	0.00117887	0.0383415	12	18	0.0507167	9.33113	centrosome and spindle pole associated protein 1	8	67062417	67196778	1
T2D (Control)	ENSG00000106392	C1GALT1	18	6	24	0.00117887	0.0383415	24	6	0.0835587	22.0741	core 1 synthase, glycoprotein-N-acetylgalactosamine 3-beta-galactosyltransferase 1	7	7156934	7248616	1
T2D (Control)	ENSG00000120158	RCL1	18	6	24	0.00117887	0.0383415	24	6	0.0589104	19.853	RNA terminal phosphate cyclase like 1	9	4792944	4885917	1
T2D (Control)	ENSG00000134744	TUT4	18	6	24	0.00117887	0.0383415	24	6	0.0253398	21.7739	terminal uridylyl transferase 4	1	52408282	52553487	-1
T2D (Control)	ENSG00000146243	IRAK1BP1	18	6	24	0.00117887	0.0383415	24	6	0.0683276	22.4989	interleukin 1 receptor associated kinase 1 binding protein 1	6	78867551	78946440	1
T2D (Control)	ENSG00000163785	RYK	18	6	24	0.00117887	0.0383415	24	6	0.0343329	23.0534	receptor like tyrosine kinase	3	134065303	134250859	-1
T2D (Control)	ENSG00000165030	NFIL3	6	6	24	0.00117887	0.0383415	12	18	0.171362	9.36235	nuclear factor, interleukin 3 regulated	9	91409045	91423832	-1
T2D (Control)	ENSG00000271533	Z83843.1	6	6	24	0.00117887	0.0383415	12	18	0.151295	10.1338	novel transcript, sense intronic FTX	X	74209976	74213660	-1
T2D (Control)	ENSG00000178695	KCTD12	18	6	24	0.00118196	0.0383415	24	6	0.0449414	23.5528	potassium channel tetramerization domain containing 12	13	76880175	76886405	-1
T2D (Control)	ENSG00000110693	SOX6	18	12	24	0.00118456	0.0383415	24	12	0.182884	1.44652	SRY-box transcription factor 6	11	15966449	16739591	-1
T2D (Control)	ENSG00000158019	BABAM2	18	6	24	0.00118456	0.0383415	24	6	0.0566473	23.1134	BRISC and BRCA1 A complex member 2	2	27889941	28338901	1
T2D (Control)	ENSG00000065600	PACC1	12	6	24	0.00121394	0.0391553	18	24	0.107144	14.4808	proton activated chloride channel 1	1	212363928	212414901	-1
T2D (Control)	ENSG00000166341	DCHS1	12	6	24	0.00121394	0.0391553	18	24	0.159227	14.1598	dachsous cadherin-related 1	11	6621330	6655809	-1
T2D (Control)	ENSG00000149582	TMEM25	24	6	24	0.001229	0.0395722	6	12	0.0455787	16.6848	transmembrane protein 25	11	118531041	118547280	1
T2D (Control)	ENSG00000117335	CD46	6	6	24	0.00126202	0.040354	12	18	0.0088611	6.76715	CD46 molecule	1	207752054	207795513	1
T2D (Control)	ENSG00000147576	ADHFE1	6	6	24	0.00126202	0.040354	12	18	0.0319911	2.70846	alcohol dehydrogenase iron containing 1	8	66432492	66468907	1
T2D (Control)	ENSG00000165322	ARHGAP12	18	6	24	0.00126202	0.040354	24	6	0.0458539	19.1663	Rho GTPase activating protein 12	10	31805398	31928876	-1
T2D (Control)	ENSG00000255396	AP000857.1	6	6	24	0.00126202	0.040354	12	18	0.500768	9.85844	ras homolog gene family, member B (RHOB) pseudogene	11	84997226	84997768	-1
T2D (Control)	ENSG00000104427	ZC2HC1A	12	12	24	0.00130813	0.04057	18	6	0.108343	19.1359	zinc finger C2HC-type containing 1A	8	78666089	78719765	1
T2D (Control)	ENSG00000119318	RAD23B	18	12	24	0.00130813	0.04057	24	12	0.0417514	1.06162	RAD23 homolog B, nucleotide excision repair protein	9	107283137	107332192	1
T2D (Control)	ENSG00000149499	EML3	6	12	24	0.00130813	0.04057	12	24	0.103303	12.2137	EMAP like 3	11	62602218	62612775	-1
T2D (Control)	ENSG00000185338	SOCS1	6	12	24	0.00130813	0.04057	12	24	0.328671	11.7388	suppressor of cytokine signaling 1	16	11254408	11256204	-1
T2D (Control)	ENSG00000197124	ZNF682	24	12	24	0.00130813	0.04057	6	18	0.104782	5.92734	zinc finger protein 682	19	19997058	20039505	-1
T2D (Control)	ENSG00000227945	PTPRK-AS1	24	12	24	0.00130813	0.04057	6	18	0.543539	4.96238	PTPRK antisense RNA 1	6	128027886	128085248	1
T2D (Control)	ENSG00000257270	AL928654.2	24	12	24	0.00130813	0.04057	6	18	0.532041	8.45997	novel transcript, antisense to MTA1	14	105467793	105470617	-1
T2D (Control)	ENSG00000258366	RTEL1	6	12	24	0.00130813	0.04057	12	24	0.449622	7.2448	regulator of telomere elongation helicase 1	20	63657810	63696253	1
T2D (Control)	ENSG00000261553	AL137782.1	6	12	24	0.00130813	0.04057	12	24	0.118213	11.4322	novel transcript	13	75549773	75807120	1
T2D (Control)	ENSG00000264112	AC015813.1	6	12	24	0.00130813	0.04057	12	24	0.121066	10.1577	novel transcript	17	57989039	57994850	-1
T2D (Control)	ENSG00000066933	MYO9A	18	6	24	0.00130829	0.04057	24	6	0.0231529	21.2245	myosin IXA	15	71822291	72118577	-1
T2D (Control)	ENSG00000135218	CD36	18	6	24	0.00130829	0.04057	24	6	0.064764	21.7364	CD36 molecule	7	80369575	80679277	1
T2D (Control)	ENSG00000136560	TANK	18	6	24	0.00130829	0.04057	24	6	0.0618476	20.6787	TRAF family member associated NFKB activator	2	161136908	161236230	1
T2D (Control)	ENSG00000138386	NAB1	18	6	24	0.00130829	0.04057	24	6	0.0528687	21.3237	NGFI-A binding protein 1	2	190646746	190692766	1
T2D (Control)	ENSG00000149131	SERPING1	18	6	24	0.00130829	0.04057	24	6	0.0914336	20.6796	serpin family G member 1	11	57597387	57619171	1
T2D (Control)	ENSG00000162736	NCSTN	18	6	24	0.00130829	0.04057	24	6	0.0329001	20.2555	nicastrin	1	160343316	160358952	1
T2D (Control)	ENSG00000165757	JCAD	18	6	24	0.00130829	0.04057	24	6	0.101308	22.9689	junctional cadherin 5 associated	10	30012803	30115494	-1
T2D (Control)	ENSG00000173193	PARP14	18	6	24	0.00130829	0.04057	24	6	0.0654711	19.8724	poly(ADP-ribose) polymerase family member 14	3	122680839	122730840	1
T2D (Control)	ENSG00000270956	AC009948.2	6	12	24	0.00131792	0.0408004	12	24	0.418688	13.2048	novel transcript, antisense to TTN	2	178541125	178541799	1
T2D (Control)	ENSG00000088280	ASAP3	12	6	24	0.00132193	0.0408562	18	24	0.109533	19.0167	ArfGAP with SH3 domain, ankyrin repeat and PH domain 3	1	23428563	23484568	-1
T2D (Control)	ENSG00000127947	PTPN12	18	6	24	0.00134728	0.0415007	24	6	0.0501002	23.5601	protein tyrosine phosphatase non-receptor type 12	7	77537295	77640069	1
T2D (Control)	ENSG00000163608	NEPRO	18	6	24	0.00134728	0.0415007	24	6	0.0347752	21.9158	nucleolus and neural progenitor protein	3	113002444	113019861	-1
T2D (Control)	ENSG00000016402	IL20RA	24	6	24	0.00135653	0.0416467	6	12	0.0758659	22.5722	interleukin 20 receptor subunit alpha	6	136999971	137045180	-1
T2D (Control)	ENSG00000172985	SH3RF3	24	6	24	0.00135653	0.0416467	6	12	0.0662889	23.2371	SH3 domain containing ring finger 3	2	109129205	109504634	1
T2D (Control)	ENSG00000103485	QPRT	24	6	24	0.00136529	0.041708	6	12	0.0612909	0.449771	quinolinate phosphoribosyltransferase	16	29663279	29698699	1
T2D (Control)	ENSG00000138356	AOX1	24	6	24	0.00136529	0.041708	6	12	0.0275974	1.35351	aldehyde oxidase 1	2	200586014	200677064	1
T2D (Control)	ENSG00000213614	HEXA	24	6	24	0.00136529	0.041708	6	12	0.0468851	20.7828	hexosaminidase subunit alpha	15	72340924	72376420	-1
T2D (Control)	ENSG00000196369	SRGAP2B	12	6	24	0.00138736	0.0422424	18	24	0.0871465	16.219	SLIT-ROBO Rho GTPase activating protein 2B	1	144887265	145095528	-1
T2D (Control)	ENSG00000198933	TBKBP1	12	6	24	0.00138736	0.0422424	18	24	0.0795963	13.3768	TBK1 binding protein 1	17	47694081	47712050	1
T2D (Control)	ENSG00000139178	C1RL	12	6	24	0.00139296	0.0422736	18	24	0.0917103	18.5973	complement C1r subcomponent like	12	7089587	7109238	-1
T2D (Control)	ENSG00000143850	PLEKHA6	12	6	24	0.00139296	0.0422736	18	24	0.0777668	21.043	pleckstrin homology domain containing A6	1	204218853	204377665	-1
T2D (Control)	ENSG00000261326	LINC01355	6	12	24	0.00140071	0.0423562	12	24	0.190039	10.7815	long intergenic non-protein coding RNA 1355	1	23281307	23287488	-1
T2D (Control)	ENSG00000136231	IGF2BP3	12	12	24	0.00140255	0.0423562	18	6	0.268327	16.6893	insulin like growth factor 2 mRNA binding protein 3	7	23310209	23470491	-1
T2D (Control)	ENSG00000198003	CCDC151	6	12	24	0.00140255	0.0423562	12	24	0.496158	12.8554	coiled-coil domain containing 151	19	11420604	11435782	-1
T2D (Control)	ENSG00000130803	ZNF317	18	12	24	0.00142637	0.042581	24	12	0.0546436	22.7048	zinc finger protein 317	19	9140397	9163424	1
T2D (Control)	ENSG00000136504	KAT7	18	12	24	0.00142637	0.042581	24	12	0.0646642	2.61474	lysine acetyltransferase 7	17	49788648	49835026	1
T2D (Control)	ENSG00000139641	ESYT1	18	12	24	0.00142637	0.042581	24	12	0.0634748	23.1078	extended synaptotagmin 1	12	56118250	56144674	1
T2D (Control)	ENSG00000154040	CABYR	24	12	24	0.00142637	0.042581	6	18	0.127254	4.3047	calcium binding tyrosine phosphorylation regulated	18	24138987	24161600	1
T2D (Control)	ENSG00000158445	KCNB1	18	12	24	0.00142637	0.042581	24	12	0.122606	23.1448	potassium voltage-gated channel subfamily B member 1	20	49293394	49484297	-1
T2D (Control)	ENSG00000164023	SGMS2	18	12	24	0.00142637	0.042581	24	12	0.0547427	22.9997	sphingomyelin synthase 2	4	107824563	107915047	1
T2D (Control)	ENSG00000231521	AL162385.2	24	12	24	0.00142637	0.042581	6	18	0.465654	3.98041	novel transcript	9	97634515	97636051	-1
T2D (Control)	ENSG00000137575	SDCBP	18	6	24	0.00142843	0.042581	24	6	0.0726108	19.094	syndecan binding protein	8	58552924	58582859	1
T2D (Control)	ENSG00000119866	BCL11A	18	6	24	0.00147236	0.0430386	24	6	0.28117	22.6275	BAF chromatin remodeling complex subunit BCL11A	2	60450520	60554467	-1
T2D (Control)	ENSG00000173947	PIFO	18	6	24	0.00147236	0.0430386	24	6	0.245218	0.894031	primary cilia formation	1	111346600	111353013	1
T2D (Control)	ENSG00000179406	LINC00174	6	6	24	0.00147236	0.0430386	12	18	0.154493	9.3685	long intergenic non-protein coding RNA 174	7	66376044	66493566	-1
T2D (Control)	ENSG00000234741	GAS5	18	6	24	0.00147236	0.0430386	24	6	0.0486014	19.5267	growth arrest specific 5	1	173858559	173868882	-1
T2D (Control)	ENSG00000245958	SEPTIN7P14	6	6	24	0.00147236	0.0430386	12	18	0.0717575	9.65948	septin 7 pseudogene 14	4	119454791	119552025	1
T2D (Control)	ENSG00000268119	AC010615.2	6	6	24	0.00147236	0.0430386	12	18	0.224065	10.2447	novel transcript	19	21444241	21463908	-1
T2D (Control)	ENSG00000273151	AC073957.3	6	6	24	0.00147236	0.0430386	12	18	0.350796	7.76792	novel transcript, antisense to GET4	7	879790	886547	-1
T2D (Control)	ENSG00000262903	AC027796.4	6	12	24	0.00147632	0.0430386	12	24	0.237045	10.1309	novel transcript, antisense to CTNS	17	3655621	3658092	-1
T2D (Control)	ENSG00000154930	ACSS1	18	6	24	0.00147986	0.0430386	24	6	0.23092	22.3561	acyl-CoA synthetase short chain family member 1	20	25006230	25058980	-1
T2D (Control)	ENSG00000213742	ZNF337-AS1	24	6	24	0.00149317	0.0430386	6	12	0.143556	4.11322	ZNF337 antisense RNA 1	20	25624045	25689032	1
T2D (Control)	ENSG00000100578	KIAA0586	6	12	24	0.00149501	0.0430386	12	24	0.0844012	11.5036	KIAA0586	14	58427385	58551297	1
T2D (Control)	ENSG00000116977	LGALS8	6	12	24	0.00149501	0.0430386	12	24	0.0586199	12.4848	galectin 8	1	236518000	236552981	1
T2D (Control)	ENSG00000127511	SIN3B	6	12	24	0.00149501	0.0430386	12	24	0.0588154	10.2256	SIN3 transcription regulator family member B	19	16829398	16880353	1
T2D (Control)	ENSG00000138095	LRPPRC	18	12	24	0.00149501	0.0430386	24	12	0.0357865	22.5495	leucine rich pentatricopeptide repeat containing	2	43886224	43995989	-1
T2D (Control)	ENSG00000152359	POC5	6	12	24	0.00149501	0.0430386	12	24	0.115544	12.8827	POC5 centriolar protein	5	75674124	75717448	-1
T2D (Control)	ENSG00000165525	NEMF	6	12	24	0.00149501	0.0430386	12	24	0.0564787	11.0055	nuclear export mediator factor	14	49782083	49852821	-1
T2D (Control)	ENSG00000173540	GMPPB	6	12	24	0.00149501	0.0430386	12	24	0.0867565	10.6703	GDP-mannose pyrophosphorylase B	3	49716844	49723973	-1
T2D (Control)	ENSG00000183876	ARSI	12	12	24	0.00149501	0.0430386	18	6	0.191113	18.3054	arylsulfatase family member I	5	150296343	150339307	-1
T2D (Control)	ENSG00000225746	MEG8	6	12	24	0.00149501	0.0430386	12	24	0.0755092	10.0927	maternally expressed 8, small nucleolar RNA host gene	14	100894770	101038859	1
T2D (Control)	ENSG00000230982	DSTNP1	6	12	24	0.00149501	0.0430386	12	24	0.201964	12.8658	DSTN pseudogene 1	21	46653558	46654022	-1
T2D (Control)	ENSG00000264522	OTUD7B	6	12	24	0.00149501	0.0430386	12	24	0.0596538	11.31	OTU deubiquitinase 7B	1	149937812	150010726	-1
T2D (Control)	ENSG00000267774	AC010776.2	6	12	24	0.00149501	0.0430386	12	24	0.296391	9.0777	novel transcript, antisense to CCBE1	18	59696459	59698111	1
T2D (Control)	ENSG00000176155	CCDC57	12	6	24	0.00154226	0.0441922	18	24	0.0898341	11.7612	coiled-coil domain containing 57	17	82101460	82212830	-1
T2D (Control)	ENSG00000248724	NPHP3-AS1	12	6	24	0.00154226	0.0441922	18	24	0.145339	16.2306	NPHP3 antisense RNA 1	3	132721750	132874223	1
T2D (Control)	ENSG00000265972	TXNIP	12	6	24	0.00154226	0.0441922	18	24	0.0257893	15.4752	thioredoxin interacting protein	1	145992435	145996579	-1
T2D (Control)	ENSG00000110721	CHKA	18	6	24	0.00156994	0.0447083	24	6	0.0794611	22.791	choline kinase alpha	11	68052859	68121444	-1
T2D (Control)	ENSG00000143442	POGZ	6	6	24	0.00156994	0.0447083	12	18	0.044348	6.77181	pogo transposable element derived with ZNF domain	1	151402724	151459494	-1
T2D (Control)	ENSG00000145348	TBCK	6	6	24	0.00156994	0.0447083	12	18	0.0127102	5.67087	TBC1 domain containing kinase	4	106041599	106316683	-1
T2D (Control)	ENSG00000159256	MORC3	18	6	24	0.00156994	0.0447083	24	6	0.0454838	22.6492	MORC family CW-type zinc finger 3	21	36320189	36386148	1
T2D (Control)	ENSG00000116117	PARD3B	24	6	24	0.00157941	0.0447931	6	12	0.0345428	2.17482	par-3 family cell polarity regulator beta	2	204545475	205620162	1
T2D (Control)	ENSG00000109625	CPZ	24	6	24	0.00158262	0.0447931	6	12	0.326524	3.1484	carboxypeptidase Z	4	8592660	8619759	1
T2D (Control)	ENSG00000169129	AFAP1L2	24	6	24	0.00158262	0.0447931	6	12	0.197803	22.1724	actin filament associated protein 1 like 2	10	114294824	114404756	-1
T2D (Control)	ENSG00000173068	BNC2	24	6	24	0.00158262	0.0447931	6	12	0.0663192	21.8852	basonuclin 2	9	16409503	16870843	-1
T2D (Control)	ENSG00000092010	PSME1	18	6	24	0.00162113	0.0451001	24	6	0.0173211	0.0471465	proteasome activator subunit 1	14	24136163	24138967	1
T2D (Control)	ENSG00000114120	SLC25A36	18	6	24	0.00162113	0.0451001	24	6	0.0539497	18.336	solute carrier family 25 member 36	3	140941830	140980995	1
T2D (Control)	ENSG00000164414	SLC35A1	6	6	24	0.00162113	0.0451001	12	18	0.0790024	8.08072	solute carrier family 35 member A1	6	87470623	87512336	1
T2D (Control)	ENSG00000166295	ANAPC16	18	6	24	0.00162113	0.0451001	24	6	0.0622229	21.6749	anaphase promoting complex subunit 16	10	72216000	72235860	1
T2D (Control)	ENSG00000170464	DNAJC18	18	6	24	0.00162113	0.0451001	24	6	0.0323015	22.313	DnaJ heat shock protein family (Hsp40) member C18	5	139408588	139444491	-1
T2D (Control)	ENSG00000262888		6	6	24	0.00162113	0.0451001	12	18	0.418465	6.86552			#N/A	#N/A	#N/A
T2D (Control)	ENSG00000140450	ARRDC4	24	6	24	0.00163835	0.0451001	6	12	0.0462551	22.5672	arrestin domain containing 4	15	97960703	97973833	1
T2D (Control)	ENSG00000213676	ATF6B	24	6	24	0.00163835	0.0451001	6	12	0.0346734	1.93218	activating transcription factor 6 beta	6	32115264	32128253	-1
T2D (Control)	ENSG00000170927	PKHD1	24	6	24	0.00164415	0.0451001	6	12	0.0307498	0.208876	PKHD1 ciliary IPT domain containing fibrocystin/polyductin	6	51615299	52087613	-1
T2D (Control)	ENSG00000176658	MYO1D	24	6	24	0.00164415	0.0451001	6	12	0.0315221	4.00323	myosin ID	17	32492522	32877177	-1
T2D (Control)	ENSG00000070159	PTPN3	6	12	24	0.0016641	0.0451001	12	24	0.342286	7.33252	protein tyrosine phosphatase non-receptor type 3	9	109375466	109498313	-1
T2D (Control)	ENSG00000100417	PMM1	12	12	24	0.0016641	0.0451001	18	6	0.057217	17.3556	phosphomannomutase 1	22	41576900	41589871	-1
T2D (Control)	ENSG00000105856	HBP1	18	12	24	0.0016641	0.0451001	24	12	0.0590113	22.8411	HMG-box transcription factor 1	7	107168961	107202522	1
T2D (Control)	ENSG00000111199	TRPV4	12	12	24	0.0016641	0.0451001	18	6	0.133323	17.0068	transient receptor potential cation channel subfamily V member 4	12	109783087	109833406	-1
T2D (Control)	ENSG00000121350	PYROXD1	12	12	24	0.0016641	0.0451001	18	6	0.0834303	20.7936	pyridine nucleotide-disulphide oxidoreductase domain 1	12	21437615	21471250	1
T2D (Control)	ENSG00000125246	CLYBL	12	12	24	0.0016641	0.0451001	18	6	0.21475	18.6209	citramalyl-CoA lyase	13	99606669	99897134	1
T2D (Control)	ENSG00000129810	SGO1	24	12	24	0.0016641	0.0451001	6	18	0.523743	6.66775	shugoshin 1	3	20160593	20186206	-1
T2D (Control)	ENSG00000153291	SLC25A27	6	12	24	0.0016641	0.0451001	12	24	0.224586	12.4753	solute carrier family 25 member 27	6	46652915	46678190	1
T2D (Control)	ENSG00000158169	FANCC	24	12	24	0.0016641	0.0451001	6	18	0.0943934	6.76098	FA complementation group C	9	95099054	95426796	-1
T2D (Control)	ENSG00000162585	FAAP20	12	12	24	0.0016641	0.0451001	18	6	0.0710371	15.3972	FA core complex associated protein 20	1	2184461	2212720	-1
T2D (Control)	ENSG00000163661	PTX3	12	12	24	0.0016641	0.0451001	18	6	0.181502	17.9583	pentraxin 3	3	157436850	157443633	1
T2D (Control)	ENSG00000180015	AC093909.1	6	12	24	0.0016641	0.0451001	12	24	0.222501	12.4602	mitochondrial translational release factor 1-like (MTRF1L) pseudogene	4	188738373	188739494	1
T2D (Control)	ENSG00000183671	GPR1	18	12	24	0.0016641	0.0451001	24	12	0.0969374	23.8047	G protein-coupled receptor 1	2	206175316	206218047	-1
T2D (Control)	ENSG00000234257	SOD2P1	24	12	24	0.0016641	0.0451001	6	18	0.587329	4.65465	superoxide dismutase 2 pseudogene 1	1	103100143	103100704	-1
T2D (Control)	ENSG00000281691	RBM5-AS1	24	12	24	0.0016641	0.0451001	6	18	0.311719	7.24976	RBM5 antisense RNA 1	3	50099603	50100988	-1
T2D (Control)	ENSG00000283787	PRR33	6	12	24	0.0016641	0.0451001	12	24	0.188104	13.7625	proline rich 33	11	1888078	1891895	-1
T2D (Control)	ENSG00000165209	STRBP	6	12	24	0.0016665	0.0451001	12	24	0.2073	7.42984	spermatid perinuclear RNA binding protein	9	123109500	123268586	-1
T2D (Control)	ENSG00000215386	MIR99AHG	18	6	24	0.0016665	0.0451001	24	6	0.130945	0.161966	mir-99a-let-7c cluster host gene	21	15928296	16645467	1
T2D (Control)	ENSG00000251073	NUDT19P5	6	6	24	0.0016665	0.0451001	12	18	0.443021	5.18919	NUDT19 pseudogene 5	4	158182825	158183393	1
T2D (Control)	ENSG00000162407	PLPP3	12	6	24	0.00167155	0.0451001	18	24	0.0834454	17.6953	phospholipid phosphatase 3	1	56494761	56645301	-1
T2D (Control)	ENSG00000174348	PODN	12	6	24	0.00167155	0.0451001	18	24	0.09096	17.7139	podocan	1	53062052	53085501	1
T2D (Control)	ENSG00000185215	TNFAIP2	12	6	24	0.00167155	0.0451001	18	24	0.122324	19.0202	TNF alpha induced protein 2	14	103121476	103137439	1
T2D (Control)	ENSG00000174130	TLR6	18	6	24	0.00168269	0.0452686	24	6	0.0691029	21.6939	toll like receptor 6	4	38823715	38856817	-1
T2D (Control)	ENSG00000280388	AC006330.1	6	6	24	0.00168269	0.0452686	12	18	0.349935	6.31419	TEC	7	76043977	76045963	-1
T2D (Control)	ENSG00000119725	ZNF410	12	6	24	0.00176258	0.0473488	18	24	0.0998217	12.6831	zinc finger protein 410	14	73886617	73932521	1
T2D (Control)	ENSG00000144468	RHBDD1	18	6	24	0.00178456	0.0478232	24	6	0.036477	21.1946	rhomboid domain containing 1	2	226835581	226999215	1
T2D (Control)	ENSG00000105877	DNAH11	18	12	24	0.00180614	0.0478232	24	12	0.362047	23.8943	dynein axonemal heavy chain 11	7	21543039	21901839	1
T2D (Control)	ENSG00000119138	KLF9	18	12	24	0.00180614	0.0478232	24	12	0.159136	21.6141	Kruppel like factor 9	9	70384597	70414624	-1
T2D (Control)	ENSG00000134419	RPS15A	18	12	24	0.00180614	0.0478232	24	12	0.0696396	22.8381	ribosomal protein S15a	16	18781295	18790383	-1
T2D (Control)	ENSG00000214654	B3GNT10	12	12	24	0.00180614	0.0478232	18	6	0.160397	20.2297	UDP-GlcNAc:betaGal beta-1,3-N-acetylglucosaminyltransferase 10 (putative)	9	120792403	120799918	1
T2D (Control)	ENSG00000225131	PSME2P2	6	12	24	0.00180614	0.0478232	12	24	0.504046	10.7244	proteasome activator subunit 2 pseudogene 2	13	48771128	48771827	1
T2D (Control)	ENSG00000243302	AC018638.4	6	12	24	0.00180614	0.0478232	12	24	0.223382	10.9604	novel pseudogene	7	128651185	128652334	1
T2D (Control)	ENSG00000248100	AC087257.1	24	12	24	0.00180614	0.0478232	6	18	0.478069	7.40916	novel transcript	12	27547050	27552773	-1
T2D (Control)	ENSG00000261659	Z92544.1	24	12	24	0.00180614	0.0478232	6	18	0.475949	3.53205	novel transcript, antisense to FBXL16	16	689001	692554	1
T2D (Control)	ENSG00000269956	MKNK1-AS1	6	12	24	0.00180614	0.0478232	12	24	0.641905	11.7901	MKNK1 antisense RNA 1	1	46538611	46570255	1
T2D (Control)	ENSG00000235174	RPL39P3	24	6	24	0.0018087	0.0478232	6	12	0.115925	1.92728	ribosomal protein L39 pseudogene 3	6	73373108	73373263	-1
T2D (Control)	ENSG00000054267	ARID4B	6	6	24	0.0018316	0.0478807	12	18	0.029089	12.2677	AT-rich interaction domain 4B	1	235131634	235328219	-1
T2D (Control)	ENSG00000105866	SP4	18	6	24	0.0018316	0.0478807	24	6	0.0954718	23.9388	Sp4 transcription factor	7	21428043	21514822	1
T2D (Control)	ENSG00000106299	WASL	18	6	24	0.0018316	0.0478807	24	6	0.049798	22.6729	WASP like actin nucleation promoting factor	7	123681943	123749003	-1
T2D (Control)	ENSG00000111832	RWDD1	18	6	24	0.0018316	0.0478807	24	6	0.0314305	21.7656	RWD domain containing 1	6	116571409	116597675	1
T2D (Control)	ENSG00000151276	MAGI1	6	6	24	0.0018316	0.0478807	12	18	0.0553399	8.54276	membrane associated guanylate kinase, WW and PDZ domain containing 1	3	65353525	66038834	-1
T2D (Control)	ENSG00000174428	GTF2IRD2B	18	6	24	0.0018316	0.0478807	24	6	0.0775574	22.4682	GTF2I repeat domain containing 2B	7	75092573	75149817	1
T2D (Control)	ENSG00000174501	ANKRD36C	6	6	24	0.0018316	0.0478807	12	18	0.0846969	8.32212	ankyrin repeat domain 36C	2	95836919	95991831	-1
T2D (Control)	ENSG00000196428	TSC22D2	6	6	24	0.0018316	0.0478807	12	18	0.0702176	8.22705	TSC22 domain family member 2	3	150408335	150466431	1
T2D (Control)	ENSG00000135929	CYP27A1	24	6	24	0.00183943	0.0480174	6	12	0.0794399	20.4375	cytochrome P450 family 27 subfamily A member 1	2	218781749	218815293	1
T2D (Control)	ENSG00000100416	TRMU	6	12	24	0.00190182	0.0491602	12	24	0.0693496	12.2644	tRNA mitochondrial 2-thiouridylase	22	46330875	46357340	1
T2D (Control)	ENSG00000135334	AKIRIN2	18	12	24	0.00190182	0.0491602	24	12	0.101033	23.3965	akirin 2	6	87674860	87702233	-1
[truncated: 17,772 more rows]

## Sheet: C) NGT (HGI)
# Table S1. Rhythmicity Analysis Results. Each group A) NGT (Control), B) T2D (Control), C) NGT (high glucose and insulin condition) and D) T2D (high glucose and insulin condition) was analyzed with RAIN using longitudinal method.
[truncated: 18,484 more rows]

[truncated: 1 more sheets: D) T2D (HGI)]
