# Supplementary material for: Disrupted circadian oscillations in type 2 diabetes are linked to altered rhythmic mitochondrial metabolism in skeletal muscle
Source: Sci Adv. 2021 Oct 20;7(43):eabi9654. doi: 10.1126/sciadv.abi9654 (PMC8528429; doi:10.1126/sciadv.abi9654)
Supplement: Supplementary file 2 — Tables S1 to S3 [file sciadv.abi9654_tables_s1_to_s3.zip › sciadv.abi9654_table_s2.xlsx]

## Sheet: A) T2DvsNGT (Control)
# Table S2. Differential Rhythmicity Analysis Results. T2D was compared to NGT in A) Control and B) high concentration of glucose and insulin conditions. The analysis was performed using DODR algorithm.
# Columns: Contrast, comparisons made; ENSEMBL ID, gene ID from ENSEMBL database; Gene, gene name/symbol; robustDODR_pVal/ pVal.adj, raw/adjusted p-values from robustDODR method; robustHarmScaleTest_pVal/ pVal.adj, raw/adjusted p-values from robustHarmScaleTest method; meta_pVal/ pVal.adj, combined (meta) raw/adjusted p-values from robust (robustDODR and robustHarmScaleTest); log2FC(amplitude), l…
Contrast	ENSEMBL ID	Gene	robustDODR_pVal	robustHarmScaleTest_pVal	meta_pVal	robustDODR_pVal.adj	robustHarmScaleTest_pVal.adj	meta_pVal.adj	log2FC(amplitude)	description	chromosome	start	end	strand
T2DvsNGT (Control)	ENSG00000133794	ARNTL	1.51961e-05	0.00490334	3.0392e-05	0.0682306	0.214192	0.0935734	-0.240626	aryl hydrocarbon receptor nuclear translocator like	11	13276652	13387266	1
T2DvsNGT (Control)	ENSG00000279879	AC091152.4	0.111271	2.59906e-05	5.19805e-05	0.488231	0.0900983	0.0935734	-2.3145	TEC	17	44689858	44693340	1
T2DvsNGT (Control)	ENSG00000120075	HOXB5	0.0966852	4.01329e-05	8.02641e-05	0.476005	0.0900983	0.0935734	-1.68221	homeobox B5	17	48591257	48593779	-1
T2DvsNGT (Control)	ENSG00000049246	PER3	5.63763e-05	0.0299675	0.000112749	0.0847613	0.255667	0.0935734	-0.134006	period circadian regulator 3	1	7784320	7845177	1
T2DvsNGT (Control)	ENSG00000178093	TSSK6	5.66334e-05	0.0677169	0.000113264	0.0847613	0.306205	0.0935734	-0.527461	testis specific serine kinase 6	19	19512418	19515548	-1
T2DvsNGT (Control)	ENSG00000223804	AC244669.1	0.237006	6.25232e-05	0.000125042	0.593795	0.0935764	0.0935734	-2.72623	Poly [ADP-ribose] polymerase 8 (PARP8) pseudogene	1	120267334	120341871	-1
T2DvsNGT (Control)	ENSG00000169750	RAC3	0.0637291	9.1834e-05	0.00018366	0.441035	0.103084	0.117804	-2.32914	Rac family small GTPase 3	17	82031678	82034204	1
T2DvsNGT (Control)	ENSG00000273018	FAM106A	0.58597	0.000158549	0.000317073	0.80258	0.132109	0.177957	-2.47806	family with sequence similarity 106 member A	17	18511221	18551705	-1
T2DvsNGT (Control)	ENSG00000233110	AC093797.1	0.245329	0.000202262	0.000404483	0.600607	0.132109	0.184934	-2.99178	novel transcript, antisense to SORBS2	4	185587909	185594003	1
T2DvsNGT (Control)	ENSG00000149451	ADAM33	0.052987	0.000205961	0.00041188	0.428403	0.132109	0.184934	3.61019	ADAM metallopeptidase domain 33	20	3667965	3682246	-1
T2DvsNGT (Control)	ENSG00000161277	THAP8	0.180731	0.000286011	0.00057194	0.549116	0.148258	0.228051	1.94729	THAP domain containing 8	19	36034984	36054739	-1
T2DvsNGT (Control)	ENSG00000280080	TBC1D22A-AS1	0.299815	0.000316978	0.000633856	0.638037	0.148258	0.228051	-0.792313	TBC1D22A antisense RNA 1	22	46914092	46916042	-1
T2DvsNGT (Control)	ENSG00000260910	LINC00565	0.0906394	0.000330196	0.000660282	0.470834	0.148258	0.228051	-2.45594	long intergenic non-protein coding RNA 565	13	113923052	113928991	-1
T2DvsNGT (Control)	ENSG00000186665	C17orf58	0.000449904	0.882616	0.000899606	0.312294	0.944683	0.232487	-1.15217	chromosome 17 open reading frame 58	17	67991099	67996469	-1
T2DvsNGT (Control)	ENSG00000171621	SPSB1	0.000468454	0.254015	0.000936688	0.312294	0.511907	0.232487	-0.850463	splA/ryanodine receptor domain and SOCS box containing 1	1	9292894	9369532	1
T2DvsNGT (Control)	ENSG00000138772	ANXA3	0.911636	0.000500976	0.0010017	0.962437	0.171681	0.232487	0.628705	annexin A3	4	78551747	78610451	1
T2DvsNGT (Control)	ENSG00000226148	SLC25A39P1	0.000530345	0.0410638	0.00106041	0.312294	0.267581	0.232487	0.345977	solute carrier family 25 member 39 pseudogene 1	1	202796030	202797094	1
T2DvsNGT (Control)	ENSG00000259431	THTPA	0.000569497	0.536757	0.00113867	0.312294	0.739503	0.232487	0.911743	thiamine triphosphatase	14	23555988	23560271	1
T2DvsNGT (Control)	ENSG00000153574	RPIA	0.277611	0.000621479	0.00124257	0.623706	0.171681	0.232487	-1.90188	ribose 5-phosphate isomerase A	2	88691673	88750929	1
T2DvsNGT (Control)	ENSG00000249850	KRT18P31	0.615907	0.000624225	0.00124806	0.821087	0.171681	0.232487	-2.24319	keratin 18 pseudogene 31	5	36885206	36886497	1
T2DvsNGT (Control)	ENSG00000065600	PACC1	0.000647089	0.106439	0.00129376	0.312294	0.358345	0.232487	-0.144692	proton activated chloride channel 1	1	212363928	212414901	-1
T2DvsNGT (Control)	ENSG00000168079	SCARA5	0.509992	0.000661195	0.00132195	0.766208	0.171681	0.232487	2.5278	scavenger receptor class A member 5	8	27869883	27992673	-1
T2DvsNGT (Control)	ENSG00000250295	RDH10-AS1	0.184071	0.000766113	0.00153164	0.551412	0.171681	0.232487	-1.1406	RDH10 antisense RNA 1	8	73297711	73356461	-1
T2DvsNGT (Control)	ENSG00000270673	YTHDF3-AS1	0.0128564	0.000775711	0.00155082	0.378327	0.171681	0.232487	-3.23243	YTHDF3 antisense RNA 1 (head to head)	8	63167725	63168442	-1
T2DvsNGT (Control)	ENSG00000254363	AC011379.2	0.000778669	0.119588	0.00155673	0.312294	0.371845	0.232487	-0.0996342	novel transcript	5	140157319	140173051	1
T2DvsNGT (Control)	ENSG00000234127	TRIM26	0.000779105	0.0419155	0.0015576	0.312294	0.270403	0.232487	-0.836488	tripartite motif containing 26	6	30184455	30213427	-1
T2DvsNGT (Control)	ENSG00000128294	TPST2	0.0907304	0.000815319	0.00162997	0.470834	0.171681	0.232487	-2.47027	tyrosylprotein sulfotransferase 2	22	26521996	26596717	-1
T2DvsNGT (Control)	ENSG00000273243	Z82243.1	0.567702	0.000878554	0.00175634	0.793582	0.171681	0.232487	-1.62886	novel transcript	22	45155539	45156011	-1
T2DvsNGT (Control)	ENSG00000272695	GAS6-DT	0.507611	0.00088394	0.0017671	0.765608	0.171681	0.232487	1.73457	GAS6 divergent transcript	13	113864112	113866834	1
T2DvsNGT (Control)	ENSG00000103245	CIAO3	0.000981222	0.107088	0.00196148	0.312294	0.359212	0.232487	-1.07783	cytosolic iron-sulfur assembly component 3	16	729760	741329	-1
T2DvsNGT (Control)	ENSG00000115760	BIRC6	0.0586564	0.000982924	0.00196488	0.434357	0.171681	0.232487	-2.46707	baculoviral IAP repeat containing 6	2	32357028	32618899	1
T2DvsNGT (Control)	ENSG00000144741	SLC25A26	0.381345	0.000985783	0.00197059	0.694157	0.171681	0.232487	-0.996004	solute carrier family 25 member 26	3	66133610	66388116	1
T2DvsNGT (Control)	ENSG00000135945	REV1	0.525271	0.00101116	0.0020213	0.774283	0.171681	0.232487	0.0692592	REV1 DNA directed polymerase	2	99400475	99490035	-1
T2DvsNGT (Control)	ENSG00000197885	NKIRAS1	0.564752	0.00102009	0.00203913	0.79119	0.171681	0.232487	-0.925734	NFKB inhibitor interacting Ras like 1	3	23889951	23946591	-1
T2DvsNGT (Control)	ENSG00000266680	AL135905.1	0.0251519	0.00103497	0.00206887	0.389867	0.171681	0.232487	1.49333	novel transcript, antisense to PTP4A1	6	63571005	63572408	-1
T2DvsNGT (Control)	ENSG00000248388	AC093801.1	0.0223774	0.00107667	0.00215218	0.389867	0.171681	0.232487	-2.16534	novel transcript	4	176669621	176706145	1
T2DvsNGT (Control)	ENSG00000143412	ANXA9	0.949675	0.00109323	0.00218527	0.977219	0.171681	0.232487	-0.423652	annexin A9	1	150982249	150995634	1
T2DvsNGT (Control)	ENSG00000201793	RN7SKP9	0.00110041	0.0286791	0.00219961	0.312294	0.255667	0.232487	-1.15847	RN7SK pseudogene 9	13	99205708	99206006	1
T2DvsNGT (Control)	ENSG00000203288	TDRKH-AS1	0.526614	0.00119799	0.00239455	0.774991	0.171681	0.232487	-0.245276	TDRKH antisense RNA 1	1	151790804	151794402	1
T2DvsNGT (Control)	ENSG00000273363	AL353801.3	0.150648	0.00121066	0.00241986	0.519119	0.171681	0.232487	-5.77105	novel transcript	10	44958917	44959458	-1
T2DvsNGT (Control)	ENSG00000167912	AC090152.1	0.0359448	0.00121196	0.00242246	0.409624	0.171681	0.232487	-1.25768	novel transcript	8	59119040	59123478	1
T2DvsNGT (Control)	ENSG00000099377	HSD3B7	0.185041	0.00122864	0.00245578	0.551412	0.171681	0.232487	-1.1402	hydroxy-delta-5-steroid dehydrogenase, 3 beta- and steroid delta-isomerase 7	16	30985207	30989147	1
T2DvsNGT (Control)	ENSG00000237819	CDK6-AS1	0.0700208	0.00127235	0.00254308	0.451013	0.171681	0.232487	-2.65836	CDK6 antisense RNA 1	7	92836483	92917187	1
T2DvsNGT (Control)	ENSG00000159403	C1R	0.877541	0.00127384	0.00254607	0.947081	0.171681	0.232487	0.796644	complement C1r	12	7080214	7092540	-1
T2DvsNGT (Control)	ENSG00000115211	EIF2B4	0.00128312	0.0568098	0.0025646	0.312294	0.293757	0.232487	0.303133	eukaryotic translation initiation factor 2B subunit delta	2	27364352	27370457	-1
T2DvsNGT (Control)	ENSG00000168884	TNIP2	0.00129805	0.390293	0.00259441	0.312294	0.631046	0.232487	-0.786186	TNFAIP3 interacting protein 2	4	2741648	2756342	-1
T2DvsNGT (Control)	ENSG00000285424	AL162718.1	0.801172	0.0013173	0.00263287	0.920487	0.171681	0.232487	1.28641	novel transcript	6	4304942	4583871	-1
T2DvsNGT (Control)	ENSG00000165175	MID1IP1	0.00132471	0.160017	0.00264767	0.312294	0.419061	0.232487	-1.77712	MID1 interacting protein 1	X	38801432	38806537	1
T2DvsNGT (Control)	ENSG00000242600	MBL1P	0.144455	0.00132657	0.00265139	0.512731	0.171681	0.232487	-2.15531	mannose binding lectin 1, pseudogene	10	79920178	79923119	1
T2DvsNGT (Control)	ENSG00000078403	MLLT10	0.365552	0.00133827	0.00267476	0.683288	0.171681	0.232487	-1.21769	MLLT10 histone lysine methyltransferase DOT1L cofactor	10	21524646	21743630	1
T2DvsNGT (Control)	ENSG00000143256	PFDN2	0.00134575	0.961877	0.00268968	0.312294	0.980777	0.232487	-1.55868	prefoldin subunit 2	1	161100556	161118055	-1
T2DvsNGT (Control)	ENSG00000100079	LGALS2	0.00134716	0.151801	0.0026925	0.312294	0.413083	0.232487	0.00560439	galectin 2	22	37570248	37582616	-1
T2DvsNGT (Control)	ENSG00000116691	MIIP	0.00137489	0.125688	0.0027479	0.312294	0.379006	0.232794	-1.64167	migration and invasion inhibitory protein	1	12019466	12032045	1
T2DvsNGT (Control)	ENSG00000284976	BX255925.3	0.00149828	0.265811	0.00299431	0.312294	0.520219	0.241504	-1.96414	novel RING finger protein	9	137217452	137219361	1
T2DvsNGT (Control)	ENSG00000275322	AC103746.1	0.115386	0.00154177	0.00308116	0.493856	0.187434	0.241504	-1.16838	novel transcript	15	96342953	96345651	1
T2DvsNGT (Control)	ENSG00000183486	MX2	0.618836	0.00154456	0.00308673	0.82182	0.187434	0.241504	0.728321	MX dynamin like GTPase 2	21	41361999	41409393	1
T2DvsNGT (Control)	ENSG00000272886	DCP1A	0.00154947	0.752427	0.00309654	0.312294	0.875459	0.241504	0.0688819	decapping mRNA 1A	3	53283429	53347586	-1
T2DvsNGT (Control)	ENSG00000137819	PAQR5	0.00157527	0.170475	0.00314805	0.312294	0.429295	0.241504	-1.24658	progestin and adipoQ receptor family member 5	15	69298912	69407780	1
T2DvsNGT (Control)	ENSG00000154040	CABYR	0.00158798	0.0293179	0.00317344	0.312294	0.255667	0.241504	-0.124061	calcium binding tyrosine phosphorylation regulated	18	24138987	24161600	1
T2DvsNGT (Control)	ENSG00000272462	U91328.1	0.0348813	0.00169538	0.00338788	0.406798	0.200322	0.252284	-2.05882	novel transcript	6	25992641	26001775	1
T2DvsNGT (Control)	ENSG00000149781	FERMT3	0.0017152	0.0502977	0.00342746	0.312294	0.285597	0.252284	-2.73624	fermitin family member 3	11	64206678	64223891	1
T2DvsNGT (Control)	ENSG00000185745	IFIT1	0.580204	0.00180504	0.00360682	0.80182	0.207734	0.256801	-0.000997142	interferon induced protein with tetratricopeptide repeats 1	10	89392546	89406487	1
T2DvsNGT (Control)	ENSG00000136960	ENPP2	0.492835	0.00185063	0.00369784	0.759566	0.207734	0.256801	2.28342	ectonucleotide pyrophosphatase/phosphodiesterase 2	8	119557086	119673453	-1
T2DvsNGT (Control)	ENSG00000258708	SLC25A21-AS1	0.0242283	0.00198925	0.00397454	0.389867	0.211244	0.256801	1.12146	SLC25A21 antisense RNA 1	14	37171888	37173811	1
T2DvsNGT (Control)	ENSG00000104228	TRIM35	0.00201315	0.917621	0.00402225	0.312294	0.961289	0.256801	-0.325453	tripartite motif containing 35	8	27284886	27311272	-1
T2DvsNGT (Control)	ENSG00000156521	TYSND1	0.00210375	0.00477229	0.00420308	0.312294	0.214192	0.256801	-1.92795	trypsin like peroxisomal matrix peptidase 1	10	70137981	70146700	-1
T2DvsNGT (Control)	ENSG00000235711	ANKRD34C	0.385763	0.00210834	0.00421223	0.695893	0.211244	0.256801	-1.808	ankyrin repeat domain 34C	15	79293285	79298235	1
T2DvsNGT (Control)	ENSG00000240291	AL450384.2	0.745515	0.00212247	0.00424044	0.890805	0.211244	0.256801	-0.0336957	novel transcript, antisense to CACNB2	10	18513115	18545651	-1
T2DvsNGT (Control)	ENSG00000265749	AC135178.4	0.00213192	0.778973	0.00425929	0.312294	0.889475	0.256801	0.987268	novel transcript, antisense to KRBA2 and RPL26	17	8365563	8381328	1
T2DvsNGT (Control)	ENSG00000163513	TGFBR2	0.558109	0.00215798	0.00431131	0.788963	0.211244	0.256801	-0.483966	transforming growth factor beta receptor 2	3	30606601	30694142	1
T2DvsNGT (Control)	ENSG00000111224	PARP11	0.407559	0.00216211	0.00431954	0.71038	0.211244	0.256801	-0.658145	poly(ADP-ribose) polymerase family member 11	12	3791047	3873448	-1
T2DvsNGT (Control)	ENSG00000128274	A4GALT	0.0021934	0.433145	0.004382	0.312294	0.664699	0.256801	-0.719078	alpha 1,4-galactosyltransferase (P blood group)	22	42692121	42721298	-1
T2DvsNGT (Control)	ENSG00000272970	AC107294.2	0.42997	0.00221633	0.00442775	0.720613	0.211244	0.256801	-2.14136	novel transcript	3	184712245	184740104	1
T2DvsNGT (Control)	ENSG00000204929	AC007389.1	0.0022227	0.218791	0.00444045	0.312294	0.478086	0.256801	-0.55203	novel transcript	2	65436711	66200373	1
T2DvsNGT (Control)	ENSG00000115267	IFIH1	0.901225	0.00224552	0.004486	0.958248	0.211244	0.256801	0.40519	interferon induced with helicase C domain 1	2	162267074	162318684	-1
T2DvsNGT (Control)	ENSG00000250813	SERF1AP1	0.535574	0.00225829	0.00451148	0.779461	0.211244	0.256801	-1.06084	small EDRK-rich factor 1A pseudogene 1	4	137301001	137301187	-1
T2DvsNGT (Control)	ENSG00000151835	SACS	0.14045	0.00235132	0.0046971	0.510241	0.212552	0.256801	-3.24135	sacsin molecular chaperone	13	23328826	23433740	-1
T2DvsNGT (Control)	ENSG00000263326	AC133552.4	0.124776	0.00237967	0.00475368	0.496036	0.212552	0.256801	-0.0595413	thyroid hormone receptor interactor 11 (TRIP11) pseudogene	16	25071490	25072727	-1
T2DvsNGT (Control)	ENSG00000178028	DMAP1	0.00245862	0.386182	0.0049112	0.312294	0.626854	0.256801	-0.627313	DNA methyltransferase 1 associated protein 1	1	44213455	44220681	1
T2DvsNGT (Control)	ENSG00000231074	HCG18	0.100888	0.00246002	0.00491399	0.479376	0.212552	0.256801	-1.89714	HLA complex group 18	6	30286690	30327382	-1
T2DvsNGT (Control)	ENSG00000162585	FAAP20	0.00249921	0.542627	0.00499217	0.312294	0.742126	0.256801	-0.926846	FA core complex associated protein 20	1	2184461	2212720	-1
T2DvsNGT (Control)	ENSG00000168060	NAALADL1	0.0750907	0.00252999	0.00505358	0.463267	0.212552	0.256801	-2.70466	N-acetylated alpha-linked acidic dipeptidase like 1	11	65044818	65058553	-1
T2DvsNGT (Control)	ENSG00000204304	PBX2	0.00259753	0.376274	0.00518831	0.312294	0.61754	0.256801	1.74842	PBX homeobox 2	6	32184733	32190202	-1
T2DvsNGT (Control)	ENSG00000141582	CBX4	0.00260039	0.909064	0.00519401	0.312294	0.959199	0.256801	-1.35684	chromobox 4	17	79833156	79839440	-1
T2DvsNGT (Control)	ENSG00000165275	TRMT10B	0.00263992	0.622494	0.00527287	0.312294	0.797659	0.256801	0.96348	tRNA methyltransferase 10B	9	37753803	37778972	1
T2DvsNGT (Control)	ENSG00000246273	SBF2-AS1	0.810922	0.00275763	0.00550766	0.925038	0.212552	0.256801	-1.20169	SBF2 antisense RNA 1	11	9758268	9811335	1
T2DvsNGT (Control)	ENSG00000174775	HRAS	0.00278513	0.726027	0.0055625	0.312294	0.861856	0.256801	-1.86438	HRas proto-oncogene, GTPase	11	532242	537287	-1
T2DvsNGT (Control)	ENSG00000159082	SYNJ1	0.680618	0.00279061	0.00557343	0.862764	0.212552	0.256801	-0.105357	synaptojanin 1	21	32628759	32728040	-1
T2DvsNGT (Control)	ENSG00000277734	TRAC	0.778835	0.00279523	0.00558264	0.90854	0.212552	0.256801	-1.49497	T cell receptor alpha constant	14	22547506	22552156	1
T2DvsNGT (Control)	ENSG00000244733	AL132656.2	0.551734	0.00280559	0.00560331	0.784915	0.212552	0.256801	-0.813383	novel transcript	10	79660891	79677996	1
T2DvsNGT (Control)	ENSG00000225980	OR7E19P	0.00281461	0.153439	0.00562131	0.312294	0.414882	0.256801	-0.725338	olfactory receptor family 7 subfamily E member 19 pseudogene	19	9265440	9268819	-1
T2DvsNGT (Control)	ENSG00000105583	WDR83OS	0.221664	0.00285204	0.00569594	0.579319	0.212552	0.256801	2.89499	WD repeat domain 83 opposite strand	19	12668073	12669415	-1
T2DvsNGT (Control)	ENSG00000276517	AL133243.3	0.0426327	0.0028829	0.0057575	0.419848	0.212552	0.256801	-2.27045	novel transcript, sense intronic to BIRC6	2	32526504	32529507	1
T2DvsNGT (Control)	ENSG00000151376	ME3	0.504593	0.00288868	0.00576902	0.764715	0.212552	0.256801	-0.842225	malic enzyme 3	11	86441108	86672636	-1
T2DvsNGT (Control)	ENSG00000144445	KANSL1L	0.00294651	0.0578567	0.00588433	0.312294	0.295537	0.256801	-0.0622281	KAT8 regulatory NSL complex subunit 1 like	2	210021421	210171409	-1
T2DvsNGT (Control)	ENSG00000250007	AC087457.1	0.662053	0.00295199	0.00589527	0.851671	0.212552	0.256801	-0.57611	novel transcript, antisense to ACTC1	15	34755084	34813505	1
T2DvsNGT (Control)	ENSG00000107874	CUEDC2	0.115238	0.00295864	0.00590854	0.493856	0.212552	0.256801	-0.572642	CUE domain containing 2	10	102423245	102432584	-1
T2DvsNGT (Control)	ENSG00000206129	AC006305.1	0.0817119	0.00297444	0.00594004	0.466816	0.212552	0.256801	-0.516611	novel transcript	18	56003613	56191262	-1
T2DvsNGT (Control)	ENSG00000112130	RNF8	0.317149	0.00301698	0.00602486	0.646418	0.212552	0.256801	0.867719	ring finger protein 8	6	37353979	37394734	1
T2DvsNGT (Control)	ENSG00000145214	DGKQ	0.00301959	0.50363	0.00603005	0.312294	0.717734	0.256801	-0.205334	diacylglycerol kinase theta	4	958887	986895	-1
T2DvsNGT (Control)	ENSG00000198182	ZNF607	0.279936	0.0030297	0.00605022	0.624229	0.212552	0.256801	1.00004	zinc finger protein 607	19	37696371	37719761	-1
T2DvsNGT (Control)	ENSG00000270157	AC004918.3	0.00304412	0.286127	0.00607897	0.312294	0.539114	0.256801	-0.604903	novel transcript	7	141662922	141663846	-1
T2DvsNGT (Control)	ENSG00000074964	ARHGEF10L	0.00309369	0.880908	0.00617782	0.312294	0.943972	0.256801	-1.57572	Rho guanine nucleotide exchange factor 10 like	1	17539698	17697874	1
T2DvsNGT (Control)	ENSG00000261596	AC005632.3	0.00310021	0.0697437	0.0061908	0.312294	0.308049	0.256801	-0.593518	novel transcript, sense intronic to METTL9	16	21626742	21627569	1
T2DvsNGT (Control)	ENSG00000136270	TBRG4	0.00314693	0.349307	0.00628396	0.312294	0.593188	0.256801	0.179909	transforming growth factor beta regulator 4	7	45100100	45112047	-1
T2DvsNGT (Control)	ENSG00000128928	IVD	0.00315241	0.275645	0.00629489	0.312294	0.529813	0.256801	-0.448295	isovaleryl-CoA dehydrogenase	15	40405485	40435947	1
T2DvsNGT (Control)	ENSG00000132326	PER2	0.00318085	0.0848026	0.00635157	0.312294	0.330124	0.256801	-0.285344	period circadian regulator 2	2	238244044	238290102	-1
T2DvsNGT (Control)	ENSG00000040199	PHLPP2	0.479855	0.00319533	0.00638045	0.751426	0.212979	0.256801	-0.978012	PH domain and leucine rich repeat protein phosphatase 2	16	71637835	71724701	-1
T2DvsNGT (Control)	ENSG00000182376	AC138028.1	0.101567	0.00323892	0.00646735	0.479376	0.212979	0.256801	-1.77009	novel transcript, antisense to FAM38A	16	88742767	88745748	1
T2DvsNGT (Control)	ENSG00000112541	PDE10A	0.0595675	0.00324624	0.00648194	0.436329	0.212979	0.256801	-0.0487623	phosphodiesterase 10A	6	165327287	165988078	-1
T2DvsNGT (Control)	ENSG00000124659	TBCC	0.137916	0.00326265	0.00651466	0.510241	0.212979	0.256801	-1.43942	tubulin folding cofactor C	6	42744498	42746103	-1
T2DvsNGT (Control)	ENSG00000167969	ECI1	0.00328014	0.162532	0.00654952	0.312294	0.421833	0.256801	-3.04327	enoyl-CoA delta isomerase 1	16	2239402	2252300	-1
T2DvsNGT (Control)	ENSG00000112561	TFEB	0.00329551	0.0814117	0.00658017	0.312294	0.324635	0.256801	-1.32067	transcription factor EB	6	41683978	41736259	-1
T2DvsNGT (Control)	ENSG00000115649	CNPPD1	0.00331716	0.562553	0.00662332	0.312294	0.757608	0.256801	-1.72027	cyclin Pas1/PHO80 domain containing 1	2	219171897	219178106	-1
T2DvsNGT (Control)	ENSG00000162882	HAAO	0.457242	0.00331794	0.00662486	0.739462	0.212979	0.256801	-1.79114	3-hydroxyanthranilate 3,4-dioxygenase	2	42767089	42792593	-1
T2DvsNGT (Control)	ENSG00000228439		0.0567023	0.00332277	0.0066345	0.430325	0.212979	0.256801	0.793097			#N/A	#N/A	#N/A
T2DvsNGT (Control)	ENSG00000109771	LRP2BP	0.0561581	0.00344541	0.00687894	0.430325	0.212979	0.259833	-0.963095	LRP2 binding protein	4	185363872	185395924	-1
T2DvsNGT (Control)	ENSG00000186462	NAP1L2	0.00348109	0.334612	0.00695006	0.312294	0.583334	0.259833	-0.00764078	nucleosome assembly protein 1 like 2	X	73212299	73214851	-1
T2DvsNGT (Control)	ENSG00000155729	KCTD18	0.30483	0.00349	0.00696781	0.642375	0.212979	0.259833	-1.15053	potassium channel tetramerization domain containing 18	2	200488958	200519784	-1
T2DvsNGT (Control)	ENSG00000188738	FSIP2	0.258532	0.00353119	0.0070499	0.608709	0.212979	0.259833	-1.3702	fibrous sheath interacting protein 2	2	185738804	185833290	1
T2DvsNGT (Control)	ENSG00000215386	MIR99AHG	0.00360947	0.260209	0.00720592	0.312294	0.517122	0.259833	0.148124	mir-99a-let-7c cluster host gene	21	15928296	16645467	1
T2DvsNGT (Control)	ENSG00000146576	C7orf26	0.00362808	0.802708	0.007243	0.312294	0.900364	0.259833	0.127154	chromosome 7 open reading frame 26	7	6590021	6608726	1
T2DvsNGT (Control)	ENSG00000220749	RPL21P28	0.16186	0.00364302	0.00727277	0.533199	0.212979	0.259833	0.608881	ribosomal protein L21 pseudogene 28	1	212051524	212052006	-1
T2DvsNGT (Control)	ENSG00000268119	AC010615.2	0.636877	0.0036472	0.0072811	0.834914	0.212979	0.259833	-0.791705	novel transcript	19	21444241	21463908	-1
T2DvsNGT (Control)	ENSG00000158156	XKR8	0.176269	0.00365139	0.00728944	0.545733	0.212979	0.259833	-0.189865	XK related 8	1	27959588	27968093	1
T2DvsNGT (Control)	ENSG00000100129	EIF3L	0.668551	0.00365243	0.00729152	0.855473	0.212979	0.259833	1.32536	eukaryotic translation initiation factor 3 subunit L	22	37848868	37889407	1
T2DvsNGT (Control)	ENSG00000205362	MT1A	0.00373684	0.0642804	0.00745971	0.312294	0.302974	0.260765	-0.858758	metallothionein 1A	16	56638666	56640087	1
T2DvsNGT (Control)	ENSG00000204859	ZBTB48	0.922488	0.00378921	0.00756406	0.9664	0.213631	0.260765	-0.60159	zinc finger and BTB domain containing 48	1	6579994	6589280	1
T2DvsNGT (Control)	ENSG00000160214	RRP1	0.00383008	0.749597	0.0076455	0.312294	0.87486	0.260765	-0.828267	ribosomal RNA processing 1	21	43789513	43805293	1
T2DvsNGT (Control)	ENSG00000066405	CLDN18	0.00386113	0.00996925	0.00770734	0.312294	0.224764	0.260765	-3.12803	claudin 18	3	137998735	138033655	1
T2DvsNGT (Control)	ENSG00000185261	KIAA0825	0.00386241	0.186372	0.00770991	0.312294	0.449068	0.260765	-1.5915	KIAA0825	5	94152966	94618597	-1
T2DvsNGT (Control)	ENSG00000185163	DDX51	0.00388289	0.005253	0.00775071	0.312294	0.214985	0.260765	-1.13326	DEAD-box helicase 51	12	132136594	132144319	-1
T2DvsNGT (Control)	ENSG00000107815	TWNK	0.00394637	0.328261	0.00787717	0.312294	0.576865	0.260765	2.12585	twinkle mtDNA helicase	10	100987367	100994403	1
T2DvsNGT (Control)	ENSG00000178567	EPM2AIP1	0.00397659	0.335274	0.00793737	0.312294	0.583334	0.260765	-0.705856	EPM2A interacting protein 1	3	36985043	36993131	-1
T2DvsNGT (Control)	ENSG00000165028	NIPSNAP3B	0.289608	0.00404486	0.00807335	0.630315	0.213631	0.260765	-0.36409	nipsnap homolog 3B	9	104764129	104777764	1
T2DvsNGT (Control)	ENSG00000240849	PEDS1	0.00405507	0.926515	0.0080937	0.312294	0.965881	0.260765	-0.0288564	plasmanylethanolamine desaturase 1	20	50118254	50153734	-1
T2DvsNGT (Control)	ENSG00000113212	PCDHB7	0.898889	0.00407898	0.00814132	0.957635	0.213631	0.260765	-1.34452	protocadherin beta 7	5	141172644	141176383	1
T2DvsNGT (Control)	ENSG00000235790	PEF1-AS1	0.0591331	0.00411226	0.00820762	0.435259	0.213631	0.260765	-0.796762	PEF1 and COL16A1 antisense RNA 1	1	31644049	31660162	1
T2DvsNGT (Control)	ENSG00000037637	FBXO42	0.438395	0.00411583	0.00821473	0.72581	0.213631	0.260765	0.388637	F-box protein 42	1	16246840	16352480	-1
T2DvsNGT (Control)	ENSG00000042493	CAPG	0.28565	0.00414986	0.00828249	0.628161	0.213631	0.260765	-2.59375	capping actin protein, gelsolin like	2	85394753	85418432	-1
T2DvsNGT (Control)	ENSG00000234373	SNX18P7	0.425947	0.00415846	0.00829963	0.717771	0.213631	0.260765	-1.4676	sorting nexin 18 pseudogene 7	9	33576380	33577014	1
T2DvsNGT (Control)	ENSG00000275793	RIMBP3	0.365688	0.0042233	0.00842876	0.683288	0.213631	0.260765	1.78103	RIMS binding protein 3	22	18605815	18611919	-1
T2DvsNGT (Control)	ENSG00000244932	AL449212.1	0.844308	0.00425918	0.00850022	0.936266	0.213631	0.260765	-0.703947	pseudogene similar to intraflagellar transport 122 homolog	3	129381298	129394149	1
T2DvsNGT (Control)	ENSG00000048405	ZNF800	0.508799	0.00426139	0.00850462	0.76583	0.213631	0.260765	-1.25694	zinc finger protein 800	7	127346790	127431924	-1
T2DvsNGT (Control)	ENSG00000197977	ELOVL2	0.0099853	0.00426924	0.00852024	0.374421	0.213631	0.260765	-2.71325	ELOVL fatty acid elongase 2	6	10980759	11044305	-1
T2DvsNGT (Control)	ENSG00000254433	AP001001.1	0.0791188	0.00427226	0.00852627	0.466816	0.213631	0.260765	-0.942271	novel transcript	11	106085990	106101975	-1
T2DvsNGT (Control)	ENSG00000229358	DPY19L1P1	0.00430842	0.194973	0.00859828	0.312294	0.458116	0.260765	-1.72325	DPY19L1 pseudogene 1	7	32580949	32761787	-1
T2DvsNGT (Control)	ENSG00000249700	SRD5A3-AS1	0.087289	0.00436615	0.00871323	0.468813	0.213631	0.260765	-1.40635	SRD5A3 antisense RNA 1	4	55363971	55395847	-1
T2DvsNGT (Control)	ENSG00000141098	GFOD2	0.0043675	0.0821873	0.00871592	0.312294	0.325414	0.260765	-0.308763	glucose-fructose oxidoreductase domain containing 2	16	67674531	67719339	-1
T2DvsNGT (Control)	ENSG00000169129	AFAP1L2	0.541422	0.00437479	0.00873045	0.782322	0.213631	0.260765	0.0134966	actin filament associated protein 1 like 2	10	114294824	114404756	-1
T2DvsNGT (Control)	ENSG00000279232	AC008522.1	0.950734	0.00443988	0.00886004	0.977961	0.213631	0.260765	-1.26028	novel transcript, antisense to RGMB	5	98792861	98795766	-1
T2DvsNGT (Control)	ENSG00000206634	SNORA22	0.393854	0.00446232	0.00890473	0.702554	0.213631	0.260765	-0.163408	small nucleolar RNA, H/ACA box 22	7	65755526	65755659	1
T2DvsNGT (Control)	ENSG00000257027	AC010186.3	0.191755	0.00447246	0.00892491	0.556942	0.213631	0.260765	-1.31676	novel transcript	12	9658567	9662085	1
T2DvsNGT (Control)	ENSG00000223685	LINC00571	0.117692	0.00453023	0.00903994	0.493856	0.214113	0.260765	-0.580032	long intergenic non-protein coding RNA 571	13	38050817	38350259	-1
T2DvsNGT (Control)	ENSG00000235244	DANT2	0.00453139	0.865693	0.00904225	0.312294	0.934512	0.260765	2.32727	DXZ4 associated non-coding transcript 2, distal	X	115694880	115969130	-1
T2DvsNGT (Control)	ENSG00000114166	KAT2B	0.00459373	0.601045	0.00916636	0.312294	0.78291	0.260765	-0.270958	lysine acetyltransferase 2B	3	20040446	20154404	1
T2DvsNGT (Control)	ENSG00000229036	VDAC1P8	0.0858489	0.00462284	0.00922431	0.467041	0.214192	0.260765	-3.75588	voltage dependent anion channel 1 pseudogene 8	6	143490424	143506406	1
T2DvsNGT (Control)	ENSG00000248278	SUMO2P17	0.00463013	0.285683	0.00923881	0.312294	0.539114	0.260765	-0.478244	SUMO2 pseudogene 17	17	48874860	48908983	-1
T2DvsNGT (Control)	ENSG00000165699	TSC1	0.364507	0.00475464	0.00948666	0.682501	0.214192	0.260765	1.61311	TSC complex subunit 1	9	132891348	132946874	-1
T2DvsNGT (Control)	ENSG00000151418	ATP6V1G3	0.372325	0.0047555	0.00948838	0.688556	0.214192	0.260765	-0.742088	ATPase H+ transporting V1 subunit G3	1	198523222	198540945	-1
T2DvsNGT (Control)	ENSG00000113615	SEC24A	0.00482353	0.466578	0.0096238	0.312294	0.690259	0.260765	-1.48423	SEC24 homolog A, COPII coat complex component	5	134648785	134727909	1
T2DvsNGT (Control)	ENSG00000132002	DNAJB1	0.00483957	0.107649	0.00965572	0.312294	0.359363	0.260765	-0.936115	DnaJ heat shock protein family (Hsp40) member B1	19	14514769	14560391	-1
T2DvsNGT (Control)	ENSG00000101546	RBFA	0.827691	0.00488254	0.00974125	0.931388	0.214192	0.260765	2.689	ribosome binding factor A	18	80034389	80050651	1
T2DvsNGT (Control)	ENSG00000247315	ZCCHC3	0.0807866	0.00489263	0.00976133	0.466816	0.214192	0.260765	0.55661	zinc finger CCHC-type containing 3	20	297570	300321	1
T2DvsNGT (Control)	ENSG00000210140	MT-TC	0.117973	0.00491353	0.00980291	0.493856	0.214192	0.260765	-0.375829	mitochondrially encoded tRNA-Cys (UGU/C)	MT	5761	5826	-1
T2DvsNGT (Control)	ENSG00000133316	WDR74	0.00493866	0.873964	0.00985294	0.312294	0.940101	0.260765	-0.816424	WD repeat domain 74	11	62832342	62841809	-1
T2DvsNGT (Control)	ENSG00000140326	CDAN1	0.00498142	0.239225	0.00993803	0.312294	0.500756	0.260765	-0.191908	codanin 1	15	42723544	42737128	-1
T2DvsNGT (Control)	ENSG00000058600	POLR3E	0.00498877	0.761926	0.00995265	0.312294	0.880579	0.260765	0.395468	RNA polymerase III subunit E	16	22297375	22335101	1
T2DvsNGT (Control)	ENSG00000138085	ATRAID	0.648883	0.00500623	0.00998741	0.842947	0.214985	0.260765	-0.768416	all-trans retinoic acid induced differentiation factor	2	27212027	27217178	1
T2DvsNGT (Control)	ENSG00000204301	NOTCH4	0.00500824	0.479721	0.00999139	0.312294	0.69896	0.260765	0.939018	notch receptor 4	6	32194843	32224067	-1
T2DvsNGT (Control)	ENSG00000225131	PSME2P2	0.00500856	0.594611	0.00999204	0.312294	0.778412	0.260765	0.356351	proteasome activator subunit 2 pseudogene 2	13	48771128	48771827	1
T2DvsNGT (Control)	ENSG00000163930	BAP1	0.00502317	0.106873	0.0100211	0.312294	0.359212	0.260765	-3.21953	BRCA1 associated protein 1	3	52401008	52410008	-1
T2DvsNGT (Control)	ENSG00000079482	OPHN1	0.00505495	0.331156	0.0100843	0.312294	0.579298	0.260765	-0.613718	oligophrenin 1	X	67949349	68433913	-1
T2DvsNGT (Control)	ENSG00000176410	DNAJC30	0.00508999	0.425584	0.0101541	0.312294	0.659218	0.260765	-1.58425	DnaJ heat shock protein family (Hsp40) member C30	7	73680918	73683453	-1
T2DvsNGT (Control)	ENSG00000248449	PCDHGB8P	0.789219	0.00510774	0.0101894	0.912592	0.214985	0.260765	-1.21654	protocadherin gamma subfamily B, 8 pseudogene	5	141426286	141429158	1
T2DvsNGT (Control)	ENSG00000186994	KANK3	0.00520861	0.044201	0.0103901	0.312294	0.272863	0.260765	-0.588854	KN motif and ankyrin repeat domains 3	19	8322584	8343262	-1
T2DvsNGT (Control)	ENSG00000131323	TRAF3	0.00523181	0.902731	0.0104362	0.312294	0.955507	0.260765	-0.728511	TNF receptor associated factor 3	14	102777449	102911500	1
T2DvsNGT (Control)	ENSG00000177954	RPS27	0.196423	0.00526715	0.0105066	0.562209	0.214985	0.260765	0.187092	ribosomal protein S27	1	153990762	153992155	1
T2DvsNGT (Control)	ENSG00000170345	FOS	0.00528086	0.169584	0.0105338	0.312294	0.428494	0.260765	0.616083	Fos proto-oncogene, AP-1 transcription factor subunit	14	75278826	75282230	1
T2DvsNGT (Control)	ENSG00000142530	FAM71E1	0.00528605	0.209541	0.0105442	0.312294	0.470891	0.260765	-2.68211	family with sequence similarity 71 member E1	19	50466785	50476848	-1
T2DvsNGT (Control)	ENSG00000265817	FSBP	0.302343	0.0052864	0.0105449	0.640037	0.214985	0.260765	-0.0276788	fibrinogen silencer binding protein	8	94378377	94436952	-1
T2DvsNGT (Control)	ENSG00000100014	SPECC1L	0.0227492	0.00530356	0.010579	0.389867	0.214985	0.260765	-0.239192	sperm antigen with calponin homology and coiled-coil domains 1 like	22	24270817	24417739	1
T2DvsNGT (Control)	ENSG00000174165	ZDHHC24	0.433799	0.00532823	0.0106281	0.722729	0.214985	0.260765	-1.46907	zinc finger DHHC-type containing 24	11	66520637	66546235	-1
T2DvsNGT (Control)	ENSG00000233695	GAS6-AS1	0.159987	0.00537282	0.0107168	0.530141	0.214985	0.261239	-2.09168	GAS6 antisense RNA 1	13	113815630	113845744	1
T2DvsNGT (Control)	ENSG00000164081	TEX264	0.00539642	0.036141	0.0107637	0.312792	0.260918	0.261239	-1.42123	testis expressed 264, ER-phagy receptor	3	51662693	51704323	1
T2DvsNGT (Control)	ENSG00000179397	CATSPERE	0.357572	0.00545532	0.0108809	0.679049	0.214985	0.261273	1.06994	catsper channel auxiliary subunit epsilon	1	244454377	244641177	1
T2DvsNGT (Control)	ENSG00000132466	ANKRD17	0.00545904	0.0107624	0.0108883	0.312792	0.224764	0.261273	-2.02443	ankyrin repeat domain 17	4	73073376	73258798	-1
T2DvsNGT (Control)	ENSG00000129932	DOHH	0.00553827	0.472174	0.0110459	0.312792	0.693283	0.261273	-0.728061	deoxyhypusine hydroxylase	19	3490821	3500674	-1
T2DvsNGT (Control)	ENSG00000229951	FLJ31356	0.284469	0.00554168	0.0110527	0.627925	0.214985	0.261273	-3.10975	uncharacterized protein FLJ31356	2	28384409	28394672	-1
T2DvsNGT (Control)	ENSG00000272894	MIOS-DT	0.00557313	0.0288518	0.0111152	0.312792	0.255667	0.261273	-0.782836	MIOS divergent transcript	7	7552462	7566996	-1
T2DvsNGT (Control)	ENSG00000176920	FUT2	0.43746	0.005591	0.0111507	0.724932	0.214985	0.261273	-1.54903	fucosyltransferase 2	19	48695971	48705951	1
T2DvsNGT (Control)	ENSG00000163162	RNF149	0.00568428	0.52563	0.0113362	0.315091	0.730222	0.261273	-1.39049	ring finger protein 149	2	101271219	101308701	-1
T2DvsNGT (Control)	ENSG00000256195	AP002518.1	0.121673	0.00570314	0.0113738	0.494005	0.214985	0.261273	-0.636661	novel transcript	11	114343052	114396219	-1
T2DvsNGT (Control)	ENSG00000269997	AC068790.3	0.89203	0.00578808	0.0115427	0.952918	0.214985	0.261273	-0.0499321	novel transcript, sense intronic to CCDC92	12	123966077	123966629	-1
T2DvsNGT (Control)	ENSG00000204569	PPP1R10	0.600454	0.00580761	0.0115815	0.810351	0.214985	0.261273	-0.535589	protein phosphatase 1 regulatory subunit 10	6	30600413	30618612	-1
T2DvsNGT (Control)	ENSG00000169760	NLGN1	0.173302	0.00580774	0.0115818	0.54392	0.214985	0.261273	-4.24339	neuroligin 1	3	173396284	174286644	1
T2DvsNGT (Control)	ENSG00000278991	AC090181.3	0.983034	0.00582026	0.0116066	0.992763	0.214985	0.261273	-0.737281	TEC	15	77063397	77064910	-1
T2DvsNGT (Control)	ENSG00000273254	AF129075.2	0.400042	0.00584536	0.0116566	0.705088	0.214985	0.261273	-1.31305	novel transcript, antisense to USP16	21	29024255	29024890	-1
T2DvsNGT (Control)	ENSG00000264739	AC093484.2	0.00585402	0.326734	0.0116738	0.320543	0.574686	0.261273	-0.34041	novel transcript	17	16414524	16416689	-1
T2DvsNGT (Control)	ENSG00000162946	DISC1	0.279211	0.00587338	0.0117123	0.624229	0.214985	0.261273	2.18123	DISC1 scaffold protein	1	231626790	232041272	1
T2DvsNGT (Control)	ENSG00000169629	RGPD8	0.144411	0.0058771	0.0117197	0.512731	0.214985	0.261273	0.432948	RANBP2 like and GRIP domain containing 8	2	112368369	112434488	-1
T2DvsNGT (Control)	ENSG00000239523	MYLK-AS1	0.0659687	0.00589455	0.0117544	0.445413	0.214985	0.261273	-2.31203	MYLK antisense RNA 1	3	123585300	123644568	1
T2DvsNGT (Control)	ENSG00000256436	TAS2R31	0.152299	0.00595555	0.0118756	0.522349	0.214985	0.262668	-1.57152	taste 2 receptor member 31	12	11030387	11031407	-1
T2DvsNGT (Control)	ENSG00000272106	AL691432.2	0.0312832	0.00598512	0.0119344	0.395135	0.214985	0.262674	-2.96951	artifact	1	1613758	1615795	-1
T2DvsNGT (Control)	ENSG00000141480	ARRB2	0.100817	0.00610364	0.01217	0.479376	0.215734	0.265019	-1.86797	arrestin beta 2	17	4710596	4721499	1
T2DvsNGT (Control)	ENSG00000271870	AC024060.2	0.00613558	0.184968	0.0122335	0.331913	0.447713	0.265019	-0.783444	novel transcript, antisense to CRBN	3	3152942	3153435	1
T2DvsNGT (Control)	ENSG00000152495	CAMK4	0.0068902	0.00615377	0.0122697	0.344143	0.215734	0.265019	-0.787503	calcium/calmodulin dependent protein kinase IV	5	111223653	111494886	1
T2DvsNGT (Control)	ENSG00000063322	MED29	0.0821314	0.00615749	0.0122771	0.466816	0.215734	0.265019	-1.6817	mediator complex subunit 29	19	39391303	39400641	1
T2DvsNGT (Control)	ENSG00000075886	TUBA3D	0.36176	0.00619814	0.0123579	0.680763	0.215734	0.265487	-0.993985	tubulin alpha 3d	2	131476119	131482934	1
T2DvsNGT (Control)	ENSG00000271452	AC005034.5	0.00629759	0.0980766	0.0125555	0.336621	0.347373	0.267462	-0.475898	novel transcript, sense intronic to MRPL19	2	75669989	75670454	1
T2DvsNGT (Control)	ENSG00000197815	AC122129.1	0.10467	0.00630435	0.0125689	0.481298	0.217742	0.267462	-1.46911	novel transcript, antisense to TOM1L2	17	17858227	17860041	1
T2DvsNGT (Control)	ENSG00000278983	AC048380.2	0.279763	0.00638468	0.0127286	0.624229	0.218834	0.269582	-2.37659	TEC	18	48564795	48568342	1
T2DvsNGT (Control)	ENSG00000164764	SBSPON	0.00643249	0.737068	0.0128236	0.339787	0.867939	0.270319	0.195578	somatomedin B and thrombospondin type 1 domain containing	8	73064543	73124088	-1
T2DvsNGT (Control)	ENSG00000182318	ZSCAN22	0.00651625	0.142168	0.01299	0.340209	0.402226	0.271611	0.837167	zinc finger and SCAN domain containing 22	19	58326994	58342332	1
T2DvsNGT (Control)	ENSG00000123600	METTL8	0.368505	0.00654007	0.0130374	0.686266	0.220288	0.271611	0.661138	methyltransferase like 8	2	171317405	171434802	-1
T2DvsNGT (Control)	ENSG00000269069	AC007842.1	0.262848	0.00655466	0.0130664	0.610864	0.220288	0.271611	-1.90755	protein associated with topoisomerase II homolog 1 (yeast) (PATL1) pseudogene	19	40023384	40025502	-1
T2DvsNGT (Control)	ENSG00000213613	RPL11P3	0.306243	0.00661561	0.0131875	0.642375	0.220288	0.272865	0.31616	ribosomal protein L11 pseudogene 3	10	87945502	87946024	1
T2DvsNGT (Control)	ENSG00000175764	TTLL11	0.00668627	0.438875	0.0133278	0.344143	0.669551	0.273539	-0.556097	tubulin tyrosine ligase like 11	9	121821928	122093606	-1
T2DvsNGT (Control)	ENSG00000203506	RBMS3-AS2	0.353209	0.00681291	0.0135794	0.67543	0.220288	0.273539	-0.84014	RBMS3 antisense RNA 2	3	29526251	29642809	-1
T2DvsNGT (Control)	ENSG00000244219	TMEM225B	0.377864	0.00682694	0.0136073	0.691638	0.220288	0.273539	-0.373849	transmembrane protein 225B	7	99598267	99611045	1
T2DvsNGT (Control)	ENSG00000112559	MDFI	0.323185	0.00683774	0.0136287	0.652474	0.220288	0.273539	0.467453	MyoD family inhibitor	6	41636882	41654244	1
T2DvsNGT (Control)	ENSG00000262686	GLIS2-AS1	0.217769	0.00684623	0.0136456	0.576589	0.220288	0.273539	-2.12735	GLIS2 antisense RNA 1	16	4324667	4328340	-1
T2DvsNGT (Control)	ENSG00000031003	FAM13B	0.00687467	0.314309	0.0137021	0.344143	0.564049	0.273539	-0.243344	family with sequence similarity 13 member B	5	137937960	138051961	-1
T2DvsNGT (Control)	ENSG00000234160	AL513165.1	0.254615	0.00688407	0.0137207	0.606185	0.220288	0.273539	-0.44226	novel transcript	9	37509150	37510299	1
T2DvsNGT (Control)	ENSG00000196678	ERI2	0.942513	0.00693495	0.0138218	0.974281	0.220288	0.273539	-0.5704	ERI1 exoribonuclease family member 2	16	20780193	20900349	-1
T2DvsNGT (Control)	ENSG00000280077	AL353763.2	0.00693702	0.305089	0.0138259	0.344143	0.555173	0.273539	-1.19932	TEC	9	41012231	41014133	1
T2DvsNGT (Control)	ENSG00000261553	AL137782.1	0.259314	0.00699441	0.0139399	0.609262	0.220288	0.273539	-1.1462	novel transcript	13	75549773	75807120	1
T2DvsNGT (Control)	ENSG00000035681	NSMAF	0.728238	0.006999	0.013949	0.882534	0.220288	0.273539	2.31373	neutral sphingomyelinase activation associated factor	8	58583508	58659853	-1
T2DvsNGT (Control)	ENSG00000236364	AL358115.1	0.901325	0.00701586	0.0139825	0.958248	0.220288	0.273539	-0.281171	novel transcript, antisense to UCK2	1	165889725	165900995	-1
T2DvsNGT (Control)	ENSG00000226287	TMEM191A	0.00703072	0.0715587	0.014012	0.344143	0.310598	0.273539	-1.42397	transmembrane protein 191A (pseudogene)	22	20701114	20704606	1
T2DvsNGT (Control)	ENSG00000224138	AC000123.1	0.00707047	0.101165	0.014091	0.344143	0.352938	0.273889	-0.487954	novel transcript	7	127350128	127351523	1
T2DvsNGT (Control)	ENSG00000119737	GPR75	0.295756	0.00719747	0.0143431	0.634773	0.224421	0.276266	-0.59793	G protein-coupled receptor 75	2	53852912	53859967	-1
T2DvsNGT (Control)	ENSG00000138660	AP1AR	0.00722498	0.416732	0.0143978	0.344143	0.652871	0.276266	-0.32985	adaptor related protein complex 1 associated regulatory protein	4	112231740	112273110	1
T2DvsNGT (Control)	ENSG00000197124	ZNF682	0.00722512	0.865934	0.014398	0.344143	0.934512	0.276266	0.847702	zinc finger protein 682	19	19997058	20039505	-1
T2DvsNGT (Control)	ENSG00000102003	SYP	0.0251287	0.0072747	0.0144965	0.389867	0.224764	0.276266	-3.18072	synaptophysin	X	49187815	49200199	-1
T2DvsNGT (Control)	ENSG00000256325	AC025423.1	0.00728701	0.0500091	0.0145209	0.344143	0.284828	0.276266	-0.8552	novel transcript	12	68828118	68828553	1
T2DvsNGT (Control)	ENSG00000196998	WDR45	0.00798148	0.00734902	0.014644	0.365682	0.224764	0.277433	-1.87307	WD repeat domain 45	X	49074433	49101170	-1
T2DvsNGT (Control)	ENSG00000153485	TMEM251	0.00739753	0.0215991	0.0147403	0.344143	0.246605	0.278085	-0.496839	transmembrane protein 251	14	93184951	93188463	1
T2DvsNGT (Control)	ENSG00000158805	ZNF276	0.00743471	0.696762	0.0148141	0.344143	0.844161	0.278308	0.282417	zinc finger protein 276	16	89720400	89740925	1
T2DvsNGT (Control)	ENSG00000150628	SPATA4	0.0529061	0.00750926	0.0149621	0.428403	0.224764	0.279412	-0.256099	spermatogenesis associated 4	4	176184579	176195585	-1
T2DvsNGT (Control)	ENSG00000281207	SLFNL1-AS1	0.838282	0.00752703	0.0149974	0.935545	0.224764	0.279412	-0.193035	SLFNL1 antisense RNA 1	1	41014590	41043890	1
T2DvsNGT (Control)	ENSG00000049167	ERCC8	0.00998001	0.00764117	0.015224	0.374421	0.224764	0.282461	-0.631055	ERCC excision repair 8, CSA ubiquitin ligase complex subunit	5	60866454	60945073	-1
T2DvsNGT (Control)	ENSG00000267640	AC016582.2	0.192139	0.0078944	0.0157265	0.556942	0.224764	0.28943	0.0333411	novel zinc finger protein pseudogene	19	37817359	37832160	1
T2DvsNGT (Control)	ENSG00000234911	TEX21P	0.38366	0.0079534	0.0158435	0.694854	0.224764	0.28943	1.26849	testis expressed 21, pseudogene	14	64341673	64387986	-1
T2DvsNGT (Control)	ENSG00000180229	HERC2P3	0.0259676	0.00800849	0.0159528	0.391688	0.224764	0.28943	-2.0745	hect domain and RLD 2 pseudogene 3	15	20379495	20506180	-1
T2DvsNGT (Control)	ENSG00000116171	SCP2	0.803678	0.0080187	0.0159731	0.920906	0.224764	0.28943	-0.137045	sterol carrier protein 2	1	52927276	53051698	1
T2DvsNGT (Control)	ENSG00000260228	AC009119.1	0.171481	0.00805759	0.0160503	0.541166	0.224764	0.28943	-1.87047	novel transcript, antisense to CDH13	16	83789967	83807834	-1
T2DvsNGT (Control)	ENSG00000115421	PAPOLG	0.100245	0.00809209	0.0161187	0.479376	0.224764	0.28943	-3.90919	poly(A) polymerase gamma	2	60756253	60802086	1
T2DvsNGT (Control)	ENSG00000122691	TWIST1	0.00809907	0.921774	0.0161325	0.367321	0.962727	0.28943	-1.11473	twist family bHLH transcription factor 1	7	19020991	19117636	-1
T2DvsNGT (Control)	ENSG00000115355	CCDC88A	0.028081	0.00812	0.0161741	0.395135	0.224764	0.28943	-1.88171	coiled-coil domain containing 88A	2	55287842	55419895	-1
T2DvsNGT (Control)	ENSG00000270956	AC009948.2	0.424778	0.00812284	0.0161797	0.717771	0.224764	0.28943	-0.308535	novel transcript, antisense to TTN	2	178541125	178541799	1
T2DvsNGT (Control)	ENSG00000260778	AC009065.4	0.864646	0.0081707	0.0162746	0.941611	0.224764	0.289667	-0.79566	novel transcript	16	2268155	2273418	1
T2DvsNGT (Control)	ENSG00000101901	ALG13	0.0112916	0.00819979	0.0163323	0.378327	0.224764	0.289667	-0.826208	ALG13 UDP-N-acetylglucosaminyltransferase subunit	X	111665811	111760649	1
T2DvsNGT (Control)	ENSG00000110721	CHKA	0.600029	0.00823288	0.016398	0.810021	0.224764	0.289667	-0.982051	choline kinase alpha	11	68052859	68121444	-1
T2DvsNGT (Control)	ENSG00000275700	AATF	0.00829639	0.0423189	0.016524	0.372186	0.270786	0.289667	0.372207	apoptosis antagonizing transcription factor	17	36948925	37056871	1
T2DvsNGT (Control)	ENSG00000271590	AC108463.3	0.180539	0.00832956	0.0165897	0.549116	0.224764	0.289667	-0.455036	novel transcript	2	111210995	111212476	-1
T2DvsNGT (Control)	ENSG00000245958	SEPTIN7P14	0.821172	0.00837067	0.0166713	0.929617	0.224764	0.289667	1.13762	septin 7 pseudogene 14	4	119454791	119552025	1
T2DvsNGT (Control)	ENSG00000160539	PLPP7	0.00837211	0.413144	0.0166741	0.372186	0.648606	0.289667	-2.8187	phospholipid phosphatase 7 (inactive)	9	131289459	131359022	1
T2DvsNGT (Control)	ENSG00000254535	PABPC4L	0.162193	0.00852145	0.0169703	0.533514	0.224764	0.289667	-3.14567	poly(A) binding protein cytoplasmic 4 like	4	134196333	134201789	-1
T2DvsNGT (Control)	ENSG00000198171	DDRGK1	0.0085523	0.548726	0.0170315	0.374421	0.747343	0.289667	-0.712023	DDRGK domain containing 1	20	3190350	3204685	-1
T2DvsNGT (Control)	ENSG00000205981	DNAJC19	0.499087	0.00857018	0.0170669	0.762211	0.224764	0.289667	-0.581591	DnaJ heat shock protein family (Hsp40) member C19	3	180983709	180989774	-1
T2DvsNGT (Control)	ENSG00000118707	TGIF2	0.326959	0.00858327	0.0170929	0.655647	0.224764	0.289667	-1.34992	TGFB induced factor homeobox 2	20	36573488	36593950	1
T2DvsNGT (Control)	ENSG00000168928	CTRB2	0.0144927	0.00859365	0.0171134	0.378327	0.224764	0.289667	-0.215783	chymotrypsinogen B2	16	75204103	75207161	-1
T2DvsNGT (Control)	ENSG00000258424	AL512791.1	0.00862544	0.289339	0.0171765	0.374421	0.541757	0.289667	-0.381696	novel transcript, antisense to CALM1	14	90402523	90405235	-1
T2DvsNGT (Control)	ENSG00000081479	LRP2	0.696331	0.00866273	0.0172504	0.868962	0.224764	0.289667	-1.25359	LDL receptor related protein 2	2	169127109	169362534	-1
T2DvsNGT (Control)	ENSG00000156298	TSPAN7	0.203034	0.00877418	0.0174714	0.568474	0.224764	0.289667	1.14421	tetraspanin 7	X	38561542	38688920	1
T2DvsNGT (Control)	ENSG00000115252	PDE1A	0.599214	0.00879448	0.0175116	0.80967	0.224764	0.289667	0.480288	phosphodiesterase 1A	2	182140036	182523192	-1
T2DvsNGT (Control)	ENSG00000267682	AC016590.2	0.856822	0.00883812	0.0175981	0.940159	0.224764	0.289667	-0.498956	novel transcript, sense intronic to HKR1	19	37337236	37337743	1
T2DvsNGT (Control)	ENSG00000259116	AL049869.2	0.00884933	0.431794	0.0176203	0.374421	0.664699	0.289667	-0.189758	novel transcript, antisense to HSPA2 & ZBTB1	14	64513952	64540368	-1
T2DvsNGT (Control)	ENSG00000100225	FBXO7	0.291803	0.00888658	0.0176942	0.631298	0.224764	0.289667	-0.0799334	F-box protein 7	22	32474676	32498829	1
T2DvsNGT (Control)	ENSG00000260075	NSFP1	0.795698	0.00894254	0.0178051	0.916778	0.224764	0.289667	-0.1698	N-ethylmaleimide-sensitive factor pseudogene 1	17	46372855	46487141	1
T2DvsNGT (Control)	ENSG00000144426	NBEAL1	0.103039	0.00895303	0.0178259	0.479729	0.224764	0.289667	-2.57504	neurobeachin like 1	2	203014879	203226378	1
T2DvsNGT (Control)	ENSG00000214954	LRRC69	0.25349	0.00896557	0.0178508	0.605409	0.224764	0.289667	-3.3724	leucine rich repeat containing 69	8	91101832	91219236	1
T2DvsNGT (Control)	ENSG00000214185	XPOTP1	0.00898436	0.722321	0.017888	0.374421	0.860043	0.289667	1.75184	exportin for tRNA pseudogene 1	20	34213495	34215892	-1
T2DvsNGT (Control)	ENSG00000278989	AP001148.1	0.0090036	0.311747	0.0179261	0.374421	0.562147	0.289667	1.21169	novel transcript	11	86434924	86437282	-1
T2DvsNGT (Control)	ENSG00000137962	ARHGAP29	0.0090209	0.351849	0.0179604	0.374421	0.594979	0.289667	-1.97279	Rho GTPase activating protein 29	1	94148988	94275068	-1
T2DvsNGT (Control)	ENSG00000158246	TENT5B	0.164882	0.00907526	0.0180682	0.536074	0.224764	0.289667	-1.55592	terminal nucleotidyltransferase 5B	1	27005020	27012850	-1
T2DvsNGT (Control)	ENSG00000167535	CACNB3	0.204574	0.00910798	0.018133	0.568474	0.224764	0.289667	-2.30253	calcium voltage-gated channel auxiliary subunit beta 3	12	48813794	48828941	1
T2DvsNGT (Control)	ENSG00000167646	DNAAF3	0.00914349	0.267721	0.0182034	0.374421	0.521462	0.289667	-1.57119	dynein axonemal assembly factor 3	19	55158661	55166722	-1
T2DvsNGT (Control)	ENSG00000249992	TMEM158	0.00920338	0.542882	0.0183221	0.374421	0.742126	0.289667	0.342292	transmembrane protein 158	3	45224466	45226287	-1
T2DvsNGT (Control)	ENSG00000180015	AC093909.1	0.00920965	0.830477	0.0183345	0.374421	0.917422	0.289667	0.550313	mitochondrial translational release factor 1-like (MTRF1L) pseudogene	4	188738373	188739494	1
T2DvsNGT (Control)	ENSG00000198730	CTR9	0.0801657	0.00924508	0.0184047	0.466816	0.224764	0.289667	1.13959	CTR9 homolog, Paf1/RNA polymerase II complex component	11	10751246	10801625	1
T2DvsNGT (Control)	ENSG00000104728	ARHGEF10	0.200342	0.0092649	0.018444	0.56536	0.224764	0.289667	-1.32497	Rho guanine nucleotide exchange factor 10	8	1823926	1958641	1
T2DvsNGT (Control)	ENSG00000146247	PHIP	0.430337	0.00928722	0.0184882	0.720613	0.224764	0.289667	-1.16004	pleckstrin homology domain interacting protein	6	78934419	79078254	-1
T2DvsNGT (Control)	ENSG00000158482	SNX29P1	0.00932969	0.316077	0.0185723	0.374421	0.566314	0.289667	0.640023	sorting nexin 29 pseudogene 1	16	21376648	21386064	1
T2DvsNGT (Control)	ENSG00000181264	TLCD5	0.00935108	0.143991	0.0186147	0.374421	0.404581	0.289667	-0.0957897	TLC domain containing 5	11	120325296	120333686	1
T2DvsNGT (Control)	ENSG00000274317	LINC02334	0.443847	0.0094155	0.0187423	0.730844	0.224764	0.289667	-0.523026	long intergenic non-protein coding RNA 2334	13	37934298	38066444	1
T2DvsNGT (Control)	ENSG00000101189	MRGBP	0.00953235	0.610105	0.0189738	0.374421	0.790583	0.289667	-1.19034	MRG domain binding protein	20	62796473	62801729	1
T2DvsNGT (Control)	ENSG00000081307	UBA5	0.0296964	0.00956521	0.0190389	0.395135	0.224764	0.289667	-3.7208	ubiquitin like modifier activating enzyme 5	3	132654446	132679794	1
T2DvsNGT (Control)	ENSG00000172432	GTPBP2	0.00969192	0.91216	0.0192899	0.374421	0.959382	0.289667	-0.275524	GTP binding protein 2	6	43605316	43629264	-1
T2DvsNGT (Control)	ENSG00000119431	HDHD3	0.00977006	0.254609	0.0194447	0.374421	0.511954	0.289667	-1.49618	haloacid dehalogenase like hydrolase domain containing 3	9	113373419	113376999	-1
T2DvsNGT (Control)	ENSG00000138593	SECISBP2L	0.069984	0.00979727	0.0194986	0.451013	0.224764	0.289667	-1.27557	SECIS binding protein 2 like	15	48988476	49046447	-1
T2DvsNGT (Control)	ENSG00000225422	RBMS1P1	0.0098074	0.0929351	0.0195186	0.374421	0.341048	0.289667	-0.430317	RNA binding motif single stranded interacting protein 1 pseudogene 1	12	66234079	66235234	-1
T2DvsNGT (Control)	ENSG00000180287	PLD5	0.372027	0.00983122	0.0195658	0.68854	0.224764	0.289667	-0.262535	phospholipase D family member 5	1	242082986	242524697	-1
T2DvsNGT (Control)	ENSG00000091009	RBM27	0.00984813	0.60314	0.0195993	0.374421	0.784274	0.289667	1.62278	RNA binding motif protein 27	5	146203605	146289223	1
T2DvsNGT (Control)	ENSG00000108622	ICAM2	0.23368	0.00999572	0.0198915	0.590041	0.224764	0.289667	-0.14226	intercellular adhesion molecule 2	17	64002594	64020634	-1
T2DvsNGT (Control)	ENSG00000102032	RENBP	0.286954	0.00999647	0.019893	0.628164	0.224764	0.289667	-2.79261	renin binding protein	X	153935269	153944687	-1
T2DvsNGT (Control)	ENSG00000167965	MLST8	0.0100261	0.252165	0.0199517	0.374421	0.510137	0.289667	-0.845376	MTOR associated protein, LST8 homolog	16	2204248	2209453	1
T2DvsNGT (Control)	ENSG00000231574	LINC02015	0.119725	0.0100351	0.0199696	0.493856	0.224764	0.289667	1.47937	long intergenic non-protein coding RNA 2015	3	177816865	177899224	1
T2DvsNGT (Control)	ENSG00000156475	PPP2R2B	0.159824	0.0100979	0.0200938	0.529993	0.224764	0.289667	-0.85243	protein phosphatase 2 regulatory subunit Bbeta	5	146580742	147084784	-1
T2DvsNGT (Control)	ENSG00000204498	NFKBIL1	0.0101221	0.0585076	0.0201417	0.374421	0.29639	0.289667	-3.15998	NFKB inhibitor like 1	6	31546870	31558829	1
T2DvsNGT (Control)	ENSG00000005187	ACSM3	0.169851	0.0101728	0.0202421	0.54049	0.224764	0.289667	-0.293037	acyl-CoA synthetase medium chain family member 3	16	20610243	20797581	1
T2DvsNGT (Control)	ENSG00000124160	NCOA5	0.300023	0.0101972	0.0202904	0.638037	0.224764	0.289667	0.266146	nuclear receptor coactivator 5	20	46060991	46089962	-1
T2DvsNGT (Control)	ENSG00000127364	TAS2R4	0.537243	0.0102323	0.02036	0.779533	0.224764	0.289667	-1.48355	taste 2 receptor member 4	7	141776674	141781691	1
T2DvsNGT (Control)	ENSG00000168672	LRATD2	0.727704	0.0102495	0.020394	0.882363	0.224764	0.289667	-0.116101	LRAT domain containing 2	8	126552443	126558478	-1
T2DvsNGT (Control)	ENSG00000159461	AMFR	0.339118	0.0102817	0.0204576	0.664908	0.224764	0.289667	-0.150552	autocrine motility factor receptor	16	56361452	56425545	-1
T2DvsNGT (Control)	ENSG00000166681	BEX3	0.278628	0.0102849	0.0204641	0.624229	0.224764	0.289667	-1.49378	brain expressed X-linked 3	X	103376395	103378164	1
T2DvsNGT (Control)	ENSG00000174501	ANKRD36C	0.11789	0.0103093	0.0205123	0.493856	0.224764	0.289667	-1.44943	ankyrin repeat domain 36C	2	95836919	95991831	-1
T2DvsNGT (Control)	ENSG00000197497	ZNF665	0.0103179	0.233987	0.0205293	0.374421	0.495101	0.289667	2.79412	zinc finger protein 665	19	53159213	53193386	-1
T2DvsNGT (Control)	ENSG00000008735	MAPK8IP2	0.0103268	0.797339	0.020547	0.374421	0.898382	0.289667	0.26443	mitogen-activated protein kinase 8 interacting protein 2	22	50600793	50613981	1
T2DvsNGT (Control)	ENSG00000152944	MED21	0.0103404	0.556131	0.0205738	0.374421	0.75331	0.289667	-0.374158	mediator complex subunit 21	12	27022546	27066343	1
T2DvsNGT (Control)	ENSG00000198711	SSBP3-AS1	0.140336	0.010344	0.0205811	0.510241	0.224764	0.289667	0.292393	SSBP3 antisense RNA 1	1	54236440	54239063	1
T2DvsNGT (Control)	ENSG00000212283	SNORD89	0.331674	0.0103706	0.0206337	0.659051	0.224764	0.289667	-1.27052	small nucleolar RNA, C/D box 89	2	101272936	101273049	-1
T2DvsNGT (Control)	ENSG00000104904	OAZ1	0.182723	0.0103945	0.0206809	0.549884	0.224764	0.289667	-1.47648	ornithine decarboxylase antizyme 1	19	2269509	2273490	1
T2DvsNGT (Control)	ENSG00000185658	BRWD1	0.809237	0.0104074	0.0207065	0.923789	0.224764	0.289667	-0.876255	bromodomain and WD repeat domain containing 1	21	39184176	39321559	-1
T2DvsNGT (Control)	ENSG00000180198	RCC1	0.010587	0.0849206	0.0210619	0.378327	0.330124	0.289667	-1.23414	regulator of chromosome condensation 1	1	28505943	28539300	1
T2DvsNGT (Control)	ENSG00000167995	BEST1	0.0535093	0.0106315	0.0211499	0.428403	0.224764	0.289667	-0.685672	bestrophin 1	11	61950063	61965515	1
T2DvsNGT (Control)	ENSG00000273314	AC005229.3	0.307231	0.010655	0.0211965	0.643109	0.224764	0.289667	-1.17905	novel transcript, antisense to CUL1	7	148696467	148698664	-1
T2DvsNGT (Control)	ENSG00000114737	CISH	0.0753943	0.0106607	0.0212078	0.463726	0.224764	0.289667	0.436282	cytokine inducible SH2 containing protein	3	50606489	50611774	-1
T2DvsNGT (Control)	ENSG00000183833	CFAP91	0.664781	0.010667	0.0212201	0.852738	0.224764	0.289667	0.082825	cilia and flagella associated protein 91	3	119703022	119767102	1
T2DvsNGT (Control)	ENSG00000279384	AC080188.2	0.17819	0.0107587	0.0214016	0.547995	0.224764	0.289667	-3.86812	TEC	4	168843988	168844735	1
T2DvsNGT (Control)	ENSG00000070087	PFN2	0.309696	0.0107881	0.0214598	0.644644	0.224764	0.289667	2.18592	profilin 2	3	149964904	150050788	-1
T2DvsNGT (Control)	ENSG00000137496	IL18BP	0.141033	0.010841	0.0215645	0.510241	0.224764	0.289667	-0.789791	interleukin 18 binding protein	11	71998613	72005715	1
T2DvsNGT (Control)	ENSG00000168925	CTRB1	0.0108557	0.0109477	0.0215936	0.378327	0.224764	0.289667	-0.533986	chymotrypsinogen B1	16	75218988	75226338	1
T2DvsNGT (Control)	ENSG00000234409	CCDC188	0.31457	0.010864	0.02161	0.644644	0.224764	0.289667	-0.248081	coiled-coil domain containing 188	22	20148416	20151055	-1
T2DvsNGT (Control)	ENSG00000176715	ACSF3	0.0109669	0.152006	0.0218136	0.378327	0.413169	0.289667	-1.86281	acyl-CoA synthetase family member 3	16	89088375	89164121	1
T2DvsNGT (Control)	ENSG00000181104	F2R	0.468502	0.0109774	0.0218343	0.743991	0.224764	0.289667	3.9288	coagulation factor II thrombin receptor	5	76716126	76735770	1
T2DvsNGT (Control)	ENSG00000159733	ZFYVE28	0.0110316	0.387066	0.0219415	0.378327	0.627637	0.289667	-0.820763	zinc finger FYVE-type containing 28	4	2269582	2418651	-1
T2DvsNGT (Control)	ENSG00000145241	CENPC	0.224741	0.0110891	0.0220553	0.581606	0.224764	0.289667	2.10262	centromere protein C	4	67468762	67545503	-1
T2DvsNGT (Control)	ENSG00000274642	AC244669.2	0.0111434	0.845986	0.0221627	0.378327	0.923327	0.289667	-0.17811	phosphodiesterase 4D interacting protein (PDE4DIP) pseudogene	1	120197085	120319680	1
T2DvsNGT (Control)	ENSG00000158286	RNF207	0.201024	0.011144	0.0221638	0.56536	0.224764	0.289667	-4.0536	ring finger protein 207	1	6205475	6221299	1
T2DvsNGT (Control)	ENSG00000107872	FBXL15	0.0111491	0.991786	0.022174	0.378327	0.99511	0.289667	-1.41875	F-box and leucine rich repeat protein 15	10	102419189	102423136	1
T2DvsNGT (Control)	ENSG00000118922	KLF12	0.0111794	0.0430428	0.0222338	0.378327	0.271052	0.289667	-0.878146	Kruppel like factor 12	13	73686089	73995056	-1
T2DvsNGT (Control)	ENSG00000254165	AC090739.1	0.185746	0.0111941	0.022263	0.551412	0.224764	0.289667	-2.30811	novel transcript	8	42537529	42538304	-1
T2DvsNGT (Control)	ENSG00000167074	TEF	0.0357163	0.0111995	0.0222735	0.409624	0.224764	0.289667	-0.348297	TEF transcription factor, PAR bZIP family member	22	41367333	41399326	1
T2DvsNGT (Control)	ENSG00000277595	AC007546.1	0.963966	0.0112569	0.0223872	0.984803	0.224764	0.289667	-0.0570966	novel transcript, sense intronic to ANKRD13A	12	110032245	110032803	1
T2DvsNGT (Control)	ENSG00000236857	RAP1BP1	0.270102	0.0112642	0.0224015	0.613743	0.224764	0.289667	-0.671273	RAP1B pseudogene 1	9	18717974	18718526	-1
T2DvsNGT (Control)	ENSG00000199266	SNORA60	0.0113207	0.153996	0.0225133	0.378327	0.414882	0.289667	0.514073	small nucleolar RNA, H/ACA box 60	20	38449370	38449503	1
T2DvsNGT (Control)	ENSG00000168172	HOOK3	0.158384	0.011453	0.0227748	0.52873	0.224764	0.289667	-4.35552	hook microtubule tethering protein 3	8	42896946	43030535	1
T2DvsNGT (Control)	ENSG00000230551	AC021078.1	0.0171338	0.0114568	0.0227823	0.389867	0.224764	0.289667	-2.04146	novel transcript	5	149494314	149504670	-1
T2DvsNGT (Control)	ENSG00000179967	PPP1R14BP3	0.0114674	0.184114	0.0228033	0.378327	0.447713	0.289667	-0.26011	protein phosphatase 1 regulatory inhibitor subunit 14B pseudogene 3	4	139114930	139115374	-1
T2DvsNGT (Control)	ENSG00000135048	CEMIP2	0.204696	0.0114909	0.0228498	0.568474	0.224764	0.289667	-1.35855	cell migration inducing hyaluronidase 2	9	71683366	71816690	-1
T2DvsNGT (Control)	ENSG00000214402	LCNL1	0.987049	0.0115501	0.0229669	0.994422	0.224764	0.289667	-0.117002	lipocalin like 1	9	136981904	136986410	1
T2DvsNGT (Control)	ENSG00000205571	SMN2	0.787376	0.0115546	0.0229756	0.912592	0.224764	0.289667	0.488163	survival of motor neuron 2, centromeric	5	70049638	70078522	1
T2DvsNGT (Control)	ENSG00000016402	IL20RA	0.797077	0.0116709	0.0232056	0.917896	0.224764	0.289667	-0.921483	interleukin 20 receptor subunit alpha	6	136999971	137045180	-1
T2DvsNGT (Control)	ENSG00000255203	OR7E2P	0.362317	0.0116788	0.0232211	0.681238	0.224764	0.289667	-0.832864	olfactory receptor family 7 subfamily E member 2 pseudogene	11	86857059	86857947	-1
T2DvsNGT (Control)	ENSG00000011258	MBTD1	0.371269	0.0116845	0.0232325	0.688078	0.224764	0.289667	0.00912213	mbt domain containing 1	17	51177425	51260163	-1
T2DvsNGT (Control)	ENSG00000082438	COBLL1	0.0118004	0.151033	0.0234615	0.378327	0.411948	0.289667	-1.66146	cordon-bleu WH2 repeat protein like 1	2	164653624	164843679	-1
T2DvsNGT (Control)	ENSG00000117281	CD160	0.150936	0.0118144	0.0234893	0.519414	0.224764	0.289667	0.141493	CD160 molecule	1	145719471	145739288	1
T2DvsNGT (Control)	ENSG00000170545	SMAGP	0.0118632	0.496786	0.0235857	0.378327	0.711733	0.289667	-0.743458	small cell adhesion glycoprotein	12	51244558	51270415	-1
T2DvsNGT (Control)	ENSG00000114374	USP9Y	0.398564	0.011865	0.0235893	0.705075	0.224764	0.289667	-1.19339	ubiquitin specific peptidase 9 Y-linked	Y	12537650	12860839	1
T2DvsNGT (Control)	ENSG00000243667	WDR92	0.0644363	0.011872	0.023603	0.441035	0.224764	0.289667	-0.735318	WD repeat domain 92	2	68122936	68157549	-1
T2DvsNGT (Control)	ENSG00000006016	CRLF1	0.0119099	0.738455	0.0236779	0.378327	0.868657	0.289667	-1.71646	cytokine receptor like factor 1	19	18572220	18607741	-1
T2DvsNGT (Control)	ENSG00000186184	POLR1D	0.677539	0.011936	0.0237295	0.860963	0.224764	0.289667	0.188825	RNA polymerase I and III subunit D	13	27620742	27744237	1
T2DvsNGT (Control)	ENSG00000135926	TMBIM1	0.670136	0.011945	0.0237474	0.855875	0.224764	0.289667	-0.649924	transmembrane BAX inhibitor motif containing 1	2	218274197	218292586	-1
T2DvsNGT (Control)	ENSG00000225399	AC121247.1	0.0119659	0.171058	0.0237887	0.378327	0.430281	0.289667	-1.25739	novel transcript	3	49260085	49261316	1
T2DvsNGT (Control)	ENSG00000177352	CCDC71	0.034791	0.0119844	0.0238252	0.406798	0.224764	0.289667	-0.282732	coiled-coil domain containing 71	3	49162535	49166331	-1
T2DvsNGT (Control)	ENSG00000147454	SLC25A37	0.0958683	0.0120067	0.0238693	0.474062	0.224764	0.289667	2.15833	solute carrier family 25 member 37	8	23528956	23575463	1
T2DvsNGT (Control)	ENSG00000275763	ZNF516-DT	0.0120182	0.150135	0.0238921	0.378327	0.411948	0.289667	-0.537401	ZNF516 divergent transcript	18	76495521	76498088	1
T2DvsNGT (Control)	ENSG00000246263	UBR5-AS1	0.037308	0.0120237	0.0239029	0.409935	0.224764	0.289667	-1.20109	UBR5 antisense RNA 1	8	102239394	102253750	1
T2DvsNGT (Control)	ENSG00000117020	AKT3	0.012042	0.305378	0.0239389	0.378327	0.555229	0.289667	-0.826707	AKT serine/threonine kinase 3	1	243488233	243851079	-1
T2DvsNGT (Control)	ENSG00000089048	ESF1	0.467871	0.0120474	0.0239497	0.743991	0.224764	0.289667	-0.88046	ESF1 nucleolar pre-rRNA processing protein homolog	20	13714322	13784919	-1
T2DvsNGT (Control)	ENSG00000119725	ZNF410	0.404027	0.0120869	0.0240277	0.70846	0.224764	0.289667	-1.04901	zinc finger protein 410	14	73886617	73932521	1
T2DvsNGT (Control)	ENSG00000147642	SYBU	0.0121346	0.440093	0.0241219	0.378327	0.670063	0.289667	-1.31924	syntabulin	8	109573978	109691791	-1
T2DvsNGT (Control)	ENSG00000122696	SLC25A51	0.963352	0.0121571	0.0241664	0.984399	0.224764	0.289667	-0.0670306	solute carrier family 25 member 51	9	37879400	37904353	-1
T2DvsNGT (Control)	ENSG00000067836	ROGDI	0.0136613	0.0121793	0.0242102	0.378327	0.224764	0.289667	-2.49122	rogdi atypical leucine zipper	16	4796968	4802880	-1
T2DvsNGT (Control)	ENSG00000196642	RABL6	0.0122077	0.813673	0.0242665	0.378327	0.907224	0.289667	-0.43538	RAB, member RAS oncogene family like 6	9	136807943	136841187	1
T2DvsNGT (Control)	ENSG00000180953	ST20	0.50909	0.0122242	0.024299	0.76583	0.224764	0.289667	-2.01436	suppressor of tumorigenicity 20	15	79898840	79923702	-1
T2DvsNGT (Control)	ENSG00000119401	TRIM32	0.0122331	0.275073	0.0243165	0.378327	0.528972	0.289667	-1.09809	tripartite motif containing 32	9	116687305	116701300	1
T2DvsNGT (Control)	ENSG00000170482	SLC23A1	0.739614	0.0123327	0.0245134	0.888179	0.224764	0.289667	-0.532029	solute carrier family 23 member 1	5	139367196	139384553	-1
T2DvsNGT (Control)	ENSG00000228126	FALEC	0.212168	0.0123901	0.0246266	0.574916	0.224764	0.289667	4.0287	focally amplified long non-coding RNA in epithelial cancer	1	150515757	150518032	1
T2DvsNGT (Control)	ENSG00000072134	EPN2	0.101631	0.0125104	0.0248642	0.479376	0.224764	0.289667	0.382539	epsin 2	17	19215615	19336715	1
T2DvsNGT (Control)	ENSG00000165898	ISCA2	0.736423	0.0125305	0.0249039	0.886709	0.224764	0.289667	-0.829264	iron-sulfur cluster assembly 2	14	74493756	74497106	1
T2DvsNGT (Control)	ENSG00000119900	OGFRL1	0.264666	0.0125448	0.0249322	0.611526	0.224764	0.289667	-0.849845	opioid growth factor receptor like 1	6	71288811	71309059	1
T2DvsNGT (Control)	ENSG00000233476	EEF1A1P6	0.0911819	0.012547	0.0249366	0.470834	0.224764	0.289667	-1.6129	eukaryotic translation elongation factor 1 alpha 1 pseudogene 6	7	22510616	22511999	-1
T2DvsNGT (Control)	ENSG00000230202	AL450405.1	0.129815	0.0125758	0.0249934	0.501858	0.224764	0.289667	0.642208	ribosomal protein L29 (RPL29) pseudogene	6	117998975	117999448	1
T2DvsNGT (Control)	ENSG00000168061	SAC3D1	0.0125926	0.237327	0.0250266	0.378327	0.49947	0.289667	-0.740429	SAC3 domain containing 1	11	65040901	65044828	1
T2DvsNGT (Control)	ENSG00000155906	RMND1	0.904353	0.0125961	0.0250335	0.95858	0.224764	0.289667	-0.24335	required for meiotic nuclear division 1 homolog	6	151404762	151452158	-1
T2DvsNGT (Control)	ENSG00000110811	P3H3	0.100515	0.0126134	0.0250678	0.479376	0.224764	0.289667	-0.0514387	prolyl 3-hydroxylase 3	12	6828407	6839847	1
T2DvsNGT (Control)	ENSG00000218052	ADAMTS7P4	0.0126263	0.0778398	0.0250932	0.378327	0.319991	0.289667	-0.419841	ADAMTS7 pseudogene 4	15	85255369	85330334	-1
T2DvsNGT (Control)	ENSG00000147394	ZNF185	0.0126478	0.0738552	0.0251356	0.378327	0.31462	0.289667	-0.789243	zinc finger protein 185 with LIM domain	X	152914442	152973480	1
T2DvsNGT (Control)	ENSG00000139890	REM2	0.0336995	0.0126536	0.0251471	0.406798	0.224764	0.289667	-0.148559	RRAD and GEM like GTPase 2	14	22883222	22887678	1
T2DvsNGT (Control)	ENSG00000119866	BCL11A	0.176876	0.0126777	0.0251948	0.545823	0.224764	0.289667	-0.0176329	BAF chromatin remodeling complex subunit BCL11A	2	60450520	60554467	-1
T2DvsNGT (Control)	ENSG00000086504	MRPL28	0.0127084	0.122195	0.0252552	0.378327	0.376296	0.289667	-1.6009	mitochondrial ribosomal protein L28	16	366969	371289	-1
T2DvsNGT (Control)	ENSG00000268812	AC004264.1	0.01272	0.203644	0.0252783	0.378327	0.466229	0.289667	-1.47683	novel transcript, antisense to LIF	22	30246205	30246998	1
T2DvsNGT (Control)	ENSG00000147604	RPL7	0.756493	0.0127396	0.025317	0.89811	0.224764	0.289667	0.685744	ribosomal protein L7	8	73290242	73295789	-1
T2DvsNGT (Control)	ENSG00000075407	ZNF37A	0.607315	0.012752	0.0253414	0.814894	0.224764	0.289667	-1.75343	zinc finger protein 37A	10	38094334	38150293	1
T2DvsNGT (Control)	ENSG00000107341	UBE2R2	0.0127573	0.210509	0.0253519	0.378327	0.471735	0.289667	-0.198227	ubiquitin conjugating enzyme E2 R2	9	33817160	33920399	1
T2DvsNGT (Control)	ENSG00000105821	DNAJC2	0.175889	0.0127756	0.0253879	0.545506	0.224764	0.289667	-1.42418	DnaJ heat shock protein family (Hsp40) member C2	7	103312289	103344830	-1
T2DvsNGT (Control)	ENSG00000241211	IQCJ-SCHIP1-AS1	0.727361	0.0127984	0.0254331	0.882363	0.224764	0.289667	2.26965	IQCJ-SCHIP1 readthrough antisense RNA 1	3	159765387	159768612	-1
T2DvsNGT (Control)	ENSG00000123595	RAB9A	0.694855	0.0127986	0.0254335	0.867603	0.224764	0.289667	-0.788449	RAB9A, member RAS oncogene family	X	13689128	13710504	1
T2DvsNGT (Control)	ENSG00000160145	KALRN	0.0128397	0.811004	0.0255145	0.378327	0.906048	0.289667	-0.211624	kalirin RhoGEF kinase	3	124080023	124726325	1
T2DvsNGT (Control)	ENSG00000165312	OTUD1	0.931789	0.0128986	0.0256308	0.969354	0.224764	0.289667	0.200676	OTU deubiquitinase 1	10	23439075	23442377	1
T2DvsNGT (Control)	ENSG00000134852	CLOCK	0.0129176	0.114408	0.0256683	0.378327	0.367449	0.289667	-1.6637	clock circadian regulator	4	55427903	55546909	-1
T2DvsNGT (Control)	ENSG00000106605	BLVRA	0.147283	0.0129494	0.0257311	0.516643	0.224764	0.289667	-0.825369	biliverdin reductase A	7	43758680	43807342	1
T2DvsNGT (Control)	ENSG00000235945	AC002543.1	0.921075	0.0129588	0.0257497	0.9664	0.224764	0.289667	-1.13241	novel pseudogene	7	116873454	116876376	-1
T2DvsNGT (Control)	ENSG00000214765	SEPTIN7P2	0.0129696	0.211978	0.0257709	0.378327	0.472362	0.289667	-1.39444	septin 7 pseudogene 2	7	45723780	45768985	-1
T2DvsNGT (Control)	ENSG00000135454	B4GALNT1	0.053726	0.0129839	0.0257993	0.428403	0.224764	0.289667	-1.48742	beta-1,4-N-acetyl-galactosaminyltransferase 1	12	57623409	57633239	-1
T2DvsNGT (Control)	ENSG00000189362	NEMP2	0.124838	0.0129995	0.0258301	0.496036	0.224764	0.289667	-1.03037	nuclear envelope integral membrane protein 2	2	190504338	190534722	-1
T2DvsNGT (Control)	ENSG00000275481	AC025031.4	0.968891	0.013008	0.0258467	0.986915	0.224764	0.289667	-0.645291	novel transcript	12	46388856	46392126	1
T2DvsNGT (Control)	ENSG00000166546	BEAN1	0.0452648	0.0130554	0.0259403	0.419848	0.224764	0.289667	1.01375	brain expressed associated with NEDD4 1	16	66427295	66493529	1
T2DvsNGT (Control)	ENSG00000272578	AP000347.1	0.130468	0.0130772	0.0259835	0.502835	0.224764	0.289667	-1.50305	glucuronidase, beta (GUSB) pseudogene	22	23658094	23717356	-1
T2DvsNGT (Control)	ENSG00000164151	ICE1	0.254466	0.0131659	0.0261584	0.606185	0.224764	0.289667	-0.61289	interactor of little elongation complex ELL subunit 1	5	5420664	5490220	1
T2DvsNGT (Control)	ENSG00000267339	LINC00906	0.499494	0.0131677	0.026162	0.7624	0.224764	0.289667	0.518114	long intergenic non-protein coding RNA 906	19	28883430	28970874	1
T2DvsNGT (Control)	ENSG00000259946	BX005019.1	0.0132393	0.0574369	0.0263034	0.378327	0.295071	0.289667	-2.30739	novel transcript	1	97967005	97968814	-1
T2DvsNGT (Control)	ENSG00000253309	SERPINE3	0.190254	0.0132399	0.0263045	0.556942	0.224764	0.289667	-1.79207	serpin family E member 3	13	51335773	51364735	1
T2DvsNGT (Control)	ENSG00000207864	MIR27B	0.0132443	0.0368015	0.0263132	0.378327	0.261756	0.289667	-1.37434	microRNA 27b	9	95085445	95085541	1
T2DvsNGT (Control)	ENSG00000245112	SMARCA5-AS1	0.436031	0.013271	0.0263658	0.724031	0.224764	0.289667	2.39026	SMARCA5 antisense RNA 1	4	143513472	143514635	-1
T2DvsNGT (Control)	ENSG00000107829	FBXW4	0.141411	0.013383	0.026587	0.510241	0.224764	0.289667	1.10338	F-box and WD repeat domain containing 4	10	101610664	101695295	-1
T2DvsNGT (Control)	ENSG00000125730	C3	0.928965	0.0133941	0.0266088	0.968967	0.224764	0.289667	2.23311	complement C3	19	6677704	6730562	-1
T2DvsNGT (Control)	ENSG00000158169	FANCC	0.0134017	0.711426	0.0266238	0.378327	0.853595	0.289667	0.474885	FA complementation group C	9	95099054	95426796	-1
T2DvsNGT (Control)	ENSG00000184436	THAP7	0.0134216	0.758604	0.0266631	0.378327	0.879079	0.289667	-2.24844	THAP domain containing 7	22	20999104	21002196	-1
T2DvsNGT (Control)	ENSG00000279030	AC007336.3	0.0712278	0.0134283	0.0266762	0.451652	0.224764	0.289667	-2.99259	novel transcript	16	55486618	55488777	1
T2DvsNGT (Control)	ENSG00000166477	LEO1	0.0134448	0.708636	0.0267088	0.378327	0.852565	0.289667	-1.31518	LEO1 homolog, Paf1/RNA polymerase II complex component	15	51938025	51971778	-1
T2DvsNGT (Control)	ENSG00000263465	SRSF8	0.0189245	0.0135791	0.0269738	0.389867	0.224764	0.291019	-2.51672	serine and arginine rich splicing factor 8	11	95066919	95071225	1
T2DvsNGT (Control)	ENSG00000269713	NBPF9	0.717394	0.0136699	0.0271529	0.877008	0.224764	0.291019	-2.22225	NBPF member 9	1	149054027	149103561	-1
T2DvsNGT (Control)	ENSG00000256053	COA8	0.0678795	0.0137027	0.0272177	0.446902	0.224764	0.291019	-1.23012	cytochrome c oxidase assembly factor 8	14	103562960	103607523	1
T2DvsNGT (Control)	ENSG00000161016	RPL8	0.0137367	0.0609436	0.0272847	0.378327	0.30103	0.291019	-1.81857	ribosomal protein L8	8	144789765	144792587	-1
T2DvsNGT (Control)	ENSG00000131061	ZNF341	0.13329	0.0137984	0.0274064	0.506722	0.224764	0.291019	-3.78306	zinc finger protein 341	20	33731657	33792269	1
T2DvsNGT (Control)	ENSG00000261786	AC006058.1	0.590556	0.0138027	0.027415	0.805839	0.224764	0.291019	-1.06867	novel transcript	3	44117299	44122365	1
T2DvsNGT (Control)	ENSG00000076344	RGS11	0.121095	0.0138141	0.0274374	0.494005	0.224764	0.291019	-1.00245	regulator of G protein signaling 11	16	268301	275980	-1
T2DvsNGT (Control)	ENSG00000071889	FAM3A	0.0138774	0.0422298	0.0275623	0.378327	0.270786	0.291019	-0.991595	FAM3 metabolism regulating signaling molecule A	X	154506159	154516242	-1
T2DvsNGT (Control)	ENSG00000129187	DCTD	0.995318	0.0139201	0.0276465	0.997249	0.224764	0.291019	-0.332109	dCMP deaminase	4	182890060	182917936	-1
T2DvsNGT (Control)	ENSG00000178882	RFLNA	0.45004	0.013935	0.0276757	0.733838	0.224764	0.291019	1.32099	refilin A	12	123973241	124316024	1
T2DvsNGT (Control)	ENSG00000198894	CIPC	0.965809	0.0139361	0.0276779	0.98534	0.224764	0.291019	0.212479	CLOCK interacting pacemaker	14	77098126	77117287	1
T2DvsNGT (Control)	ENSG00000243107	AC000120.1	0.422589	0.0139395	0.0276847	0.71669	0.224764	0.291019	-0.488642	novel transcript	7	92200014	92206857	-1
T2DvsNGT (Control)	ENSG00000196365	LONP1	0.0139641	0.454311	0.0277331	0.378327	0.682078	0.291019	-0.909882	lon peptidase 1, mitochondrial	19	5691834	5720572	-1
T2DvsNGT (Control)	ENSG00000169738	DCXR	0.0140104	0.753422	0.0278245	0.378327	0.875738	0.291019	-1.76872	dicarbonyl and L-xylulose reductase	17	82035136	82037709	-1
T2DvsNGT (Control)	ENSG00000225442	MPRIP-AS1	0.174396	0.014044	0.0278908	0.54406	0.224764	0.291019	-0.798056	MPRIP antisense RNA 1	17	17076038	17077752	-1
T2DvsNGT (Control)	ENSG00000164587	RPS14	0.442309	0.0140445	0.0278918	0.729063	0.224764	0.291019	-0.67149	ribosomal protein S14	5	150442635	150449739	-1
T2DvsNGT (Control)	ENSG00000196628	TCF4	0.168795	0.0140665	0.0279352	0.540192	0.224764	0.291019	0.260455	transcription factor 4	18	55222185	55664787	-1
T2DvsNGT (Control)	ENSG00000232931	LINC00342	0.0439461	0.0141469	0.0280936	0.419848	0.225246	0.291032	-3.43698	long intergenic non-protein coding RNA 342	2	95807052	95835003	-1
T2DvsNGT (Control)	ENSG00000209042	SNORD12C	0.014163	0.0858668	0.0281255	0.378327	0.331506	0.291032	-0.226702	small nucleolar RNA, C/D box 12C	20	49278940	49279028	1
T2DvsNGT (Control)	ENSG00000057468	MSH4	0.0141869	0.0198275	0.0281725	0.378327	0.241677	0.291032	-2.16582	mutS homolog 4	1	75796882	75913242	1
T2DvsNGT (Control)	ENSG00000119636	BBOF1	0.0142549	0.0571669	0.0283067	0.378327	0.294374	0.291032	-1.35885	basal body orientation factor 1	14	74019349	74082863	1
T2DvsNGT (Control)	ENSG00000225507	AC069282.1	0.0142593	0.334498	0.0283153	0.378327	0.583334	0.291032	-0.0690429	pseudogene similar to part of TTK protein kinase TTK	7	47956793	47957318	1
T2DvsNGT (Control)	ENSG00000245904	AC025164.1	0.0288984	0.0142677	0.0283319	0.395135	0.226202	0.291032	-1.5251	novel transcript, antisense to BTG1	12	92145573	92226557	1
T2DvsNGT (Control)	ENSG00000144057	ST6GAL2	0.132393	0.0143076	0.0284106	0.506233	0.226202	0.291032	2.82188	ST6 beta-galactoside alpha-2,6-sialyltransferase 2	2	106801600	106887108	-1
T2DvsNGT (Control)	ENSG00000171084	FAM86JP	0.0143354	0.22496	0.0284652	0.378327	0.485844	0.291032	-1.57283	family with sequence similarity 86 member J, pseudogene	3	125916620	125930024	1
T2DvsNGT (Control)	ENSG00000266931	AC092651.1	0.122569	0.0143676	0.0285287	0.495083	0.226352	0.291032	0.171305	required for meiotic nuclear division 5 homolog A (S. cerevisiae) (RMND5A) pseudogene	2	87055658	87076060	-1
T2DvsNGT (Control)	ENSG00000166068	SPRED1	0.0144466	0.196428	0.0286846	0.378327	0.45868	0.291032	-0.0416332	sprouty related EVH1 domain containing 1	15	38252836	38357249	1
T2DvsNGT (Control)	ENSG00000224543	SNRPGP15	0.0144595	0.0158506	0.02871	0.378327	0.232256	0.291032	-0.0231593	small nuclear ribonucleoprotein polypeptide G pseudogene 15	19	14489388	14489609	1
T2DvsNGT (Control)	ENSG00000163428	LRRC58	0.0144617	0.055537	0.0287143	0.378327	0.29217	0.291032	-0.647969	leucine rich repeat containing 58	3	120324509	120349354	-1
T2DvsNGT (Control)	ENSG00000140691	ARMC5	0.109021	0.0145367	0.0288621	0.486876	0.228216	0.291872	-3.1422	armadillo repeat containing 5	16	31458080	31467166	1
T2DvsNGT (Control)	ENSG00000205726	ITSN1	0.0146705	0.515908	0.0291258	0.379906	0.724509	0.293557	-0.239273	intersectin 1	21	33642400	33899861	1
T2DvsNGT (Control)	ENSG00000177674	AGTRAP	0.0147224	0.211177	0.0292281	0.379906	0.47219	0.293557	-1.97623	angiotensin II receptor associated protein	1	11736084	11754802	1
T2DvsNGT (Control)	ENSG00000230383	AC009245.1	0.138782	0.0147437	0.0292701	0.510241	0.22985	0.293557	1.46029	ribosomal protein L6 (RPL6) pseudogene	7	137721985	137722846	1
T2DvsNGT (Control)	ENSG00000170160	CCDC144A	0.222624	0.014754	0.0292903	0.580255	0.22985	0.293557	-1.43624	coiled-coil domain containing 144A	17	16689537	16777881	1
T2DvsNGT (Control)	ENSG00000106588	PSMA2	0.12947	0.0148653	0.0295097	0.501858	0.22985	0.294073	-1.21459	proteasome 20S subunit alpha 2	7	42916828	42932185	-1
T2DvsNGT (Control)	ENSG00000173193	PARP14	0.893268	0.0148861	0.0295507	0.952986	0.22985	0.294073	1.0624	poly(ADP-ribose) polymerase family member 14	3	122680839	122730840	1
T2DvsNGT (Control)	ENSG00000104093	DMXL2	0.871596	0.0148967	0.0295716	0.944369	0.22985	0.294073	-0.817828	Dmx like 2	15	51447711	51622833	-1
T2DvsNGT (Control)	ENSG00000077150	NFKB2	0.0149131	0.463596	0.0296038	0.380935	0.688342	0.294073	1.01428	nuclear factor kappa B subunit 2	10	102394110	102402524	1
T2DvsNGT (Control)	ENSG00000136932	TRMO	0.0150167	0.0540522	0.0298079	0.380935	0.290781	0.294733	1.45249	tRNA methyltransferase O	9	97904489	97922516	-1
T2DvsNGT (Control)	ENSG00000162729	IGSF8	0.0150168	0.721364	0.0298081	0.380935	0.859441	0.294733	-2.07438	immunoglobulin superfamily member 8	1	160091340	160098943	-1
T2DvsNGT (Control)	ENSG00000281195	AC007878.1	0.634968	0.0150468	0.0298672	0.834172	0.230036	0.294733	-1.82766	novel transcript	2	71373938	71376320	1
T2DvsNGT (Control)	ENSG00000130517	PGPEP1	0.784482	0.0151111	0.0299939	0.91126	0.230036	0.295163	-1.04733	pyroglutamyl-peptidase I	19	18340598	18369950	1
T2DvsNGT (Control)	ENSG00000174516	PELI3	0.156798	0.0151357	0.0300422	0.527138	0.230036	0.295163	-0.288161	pellino E3 ubiquitin protein ligase family member 3	11	66466327	66477337	1
T2DvsNGT (Control)	ENSG00000250138	AC139495.2	0.0831935	0.015236	0.0302398	0.466816	0.230036	0.295218	-2.16915	POM121 membrane glycoprotein-like 1 (POM121L1) pseudogene	5	69631963	69636399	1
T2DvsNGT (Control)	ENSG00000110841	PPFIBP1	0.496828	0.0153022	0.0303702	0.762122	0.230036	0.295218	-1.42461	PPFIA binding protein 1	12	27523431	27695564	1
T2DvsNGT (Control)	ENSG00000205085	FAM71F2	0.498027	0.0153354	0.0304355	0.762211	0.230036	0.295218	0.136659	family with sequence similarity 71 member F2	7	128672288	128687872	1
T2DvsNGT (Control)	ENSG00000230300	STARD13-IT1	0.0202667	0.0153707	0.0305051	0.389867	0.230036	0.295218	-0.555656	STARD13 intronic transcript 1	13	33158587	33164409	-1
T2DvsNGT (Control)	ENSG00000224186	C5orf66	0.0712655	0.0153731	0.0305099	0.451652	0.230036	0.295218	-0.530825	chromosome 5 putative open reading frame 66	5	135033280	135358219	1
T2DvsNGT (Control)	ENSG00000111266	DUSP16	0.0154031	0.750396	0.0305689	0.386938	0.875349	0.295218	0.646781	dual specificity phosphatase 16	12	12473282	12562863	-1
T2DvsNGT (Control)	ENSG00000259378	DCAF13P3	0.739999	0.0154136	0.0305897	0.888179	0.230036	0.295218	-0.82818	DDB1 and CUL4 associated factor 13 pseudogene 3	15	50944663	50945996	1
T2DvsNGT (Control)	ENSG00000176826	FKBP9P1	0.0154258	0.714813	0.0306137	0.386938	0.855185	0.295218	1.26219	FKBP prolyl isomerase 9 pseudogene 1	7	55681074	55713252	-1
T2DvsNGT (Control)	ENSG00000243701	DUBR	0.845142	0.0154447	0.0306509	0.936525	0.230036	0.295218	0.140343	DPPA2 upstream binding RNA	3	107220744	107348464	1
T2DvsNGT (Control)	ENSG00000196312	MFSD14C	0.833033	0.0154724	0.0307054	0.933518	0.230036	0.295218	-1.94806	major facilitator superfamily domain containing 14C	9	96887373	97013708	-1
T2DvsNGT (Control)	ENSG00000234361	AL391863.2	0.0156738	0.941468	0.0311019	0.389867	0.9722	0.298128	1.44158	novel transcript	6	157829143	157830573	-1
T2DvsNGT (Control)	ENSG00000239713	APOBEC3G	0.914724	0.0156935	0.0311407	0.963713	0.232256	0.298128	1.56002	apolipoprotein B mRNA editing enzyme catalytic subunit 3G	22	39077067	39087743	1
T2DvsNGT (Control)	ENSG00000144182	LIPT1	0.390282	0.0158002	0.0313508	0.699827	0.232256	0.2995	-2.94469	lipoyltransferase 1	2	99154955	99163157	1
T2DvsNGT (Control)	ENSG00000276805	AL133216.2	0.696632	0.0159125	0.0315719	0.869038	0.232256	0.300063	0.175086	general transcription factor IIi (GTF2I) pseudogene	10	38403189	38452153	1
T2DvsNGT (Control)	ENSG00000181524	RPL24P4	0.160868	0.0159125	0.0315719	0.531102	0.232256	0.300063	-2.90058	RPL24 pseudogene 4	6	42956345	42956765	-1
T2DvsNGT (Control)	ENSG00000138398	PPIG	0.360477	0.015932	0.0316102	0.680763	0.232256	0.300063	-2.21941	peptidylprolyl isomerase G	2	169584342	169641406	1
T2DvsNGT (Control)	ENSG00000198520	ARMH1	0.0159974	0.0634986	0.0317388	0.389867	0.302974	0.300414	1.13189	armadillo like helical domain containing 1	1	44674692	44725591	1
T2DvsNGT (Control)	ENSG00000100503	NIN	0.23222	0.0160756	0.0318927	0.588705	0.232961	0.300414	-1.06765	ninein	14	50719763	50831162	-1
T2DvsNGT (Control)	ENSG00000110693	SOX6	0.047261	0.0160842	0.0319096	0.422522	0.232961	0.300414	0.30038	SRY-box transcription factor 6	11	15966449	16739591	-1
T2DvsNGT (Control)	ENSG00000166189	HPS6	0.0160868	0.813448	0.0319148	0.389867	0.907198	0.300414	-0.689036	HPS6 biogenesis of lysosomal organelles complex 2 subunit 3	10	102065349	102068036	1
T2DvsNGT (Control)	ENSG00000136014	USP44	0.480143	0.0162063	0.03215	0.751426	0.233178	0.300707	1.808	ubiquitin specific peptidase 44	12	95516560	95551476	-1
T2DvsNGT (Control)	ENSG00000170619	COMMD5	0.01624	0.880476	0.0322162	0.389867	0.943761	0.300707	-0.636886	COMM domain containing 5	8	144841042	144853736	-1
T2DvsNGT (Control)	ENSG00000113384	GOLPH3	0.0162504	0.287936	0.0322368	0.389867	0.540349	0.300707	-0.756934	golgi phosphoprotein 3	5	32124716	32174319	-1
T2DvsNGT (Control)	ENSG00000161912	ADCY10P1	0.0407734	0.0162706	0.0322765	0.418435	0.233178	0.300707	-3.21805	ADCY10 pseudogene 1	6	41101022	41140835	1
T2DvsNGT (Control)	ENSG00000235381	AL596202.1	0.0396087	0.0162805	0.0322959	0.411674	0.233178	0.300707	-1.81564	novel transcript	6	155253139	155256724	-1
T2DvsNGT (Control)	ENSG00000155329	ZCCHC10	0.272414	0.0163068	0.0323478	0.616283	0.233178	0.300707	-1.81858	zinc finger CCHC-type containing 10	5	132996985	133026604	-1
T2DvsNGT (Control)	ENSG00000264895	AC006141.1	0.0541893	0.0164628	0.0326545	0.428403	0.23466	0.302932	-0.916105	novel transcript, sense intronic to MBTD1	17	51249579	51251748	-1
T2DvsNGT (Control)	ENSG00000169813	HNRNPF	0.0165906	0.549504	0.032906	0.389867	0.748112	0.304635	-0.706226	heterogeneous nuclear ribonucleoprotein F	10	43385617	43409166	-1
T2DvsNGT (Control)	ENSG00000228073	AC133106.1	0.0167122	0.0262495	0.0331451	0.389867	0.255493	0.304922	-2.18654	novel transcript	2	189095063	189096158	1
T2DvsNGT (Control)	ENSG00000140577	CRTC3	0.952866	0.0167573	0.0332337	0.97948	0.235968	0.304922	0.30735	CREB regulated transcription coactivator 3	15	90529923	90645345	1
T2DvsNGT (Control)	ENSG00000176485	PLAAT3	0.932622	0.0168488	0.0334137	0.969996	0.235968	0.304922	0.260642	phospholipase A and acyltransferase 3	11	63573195	63616883	-1
T2DvsNGT (Control)	ENSG00000170153	RNF150	0.440014	0.0168496	0.0334152	0.727149	0.235968	0.304922	-1.34621	ring finger protein 150	4	140859807	141212877	-1
T2DvsNGT (Control)	ENSG00000226696	LENG8-AS1	0.879026	0.016862	0.0334397	0.947374	0.235968	0.304922	-1.42954	LENG8 antisense RNA 1	19	54444807	54449045	-1
T2DvsNGT (Control)	ENSG00000279863	AC069547.1	0.177479	0.016865	0.0334456	0.546932	0.235968	0.304922	-0.0582678	TEC	10	50334538	50336123	1
T2DvsNGT (Control)	ENSG00000180353	HCLS1	0.0376086	0.016877	0.0334691	0.409935	0.235968	0.304922	1.24961	hematopoietic cell-specific Lyn substrate 1	3	121631399	121660927	-1
T2DvsNGT (Control)	ENSG00000130560	UBAC1	0.0168826	0.0235917	0.0334803	0.389867	0.249828	0.304922	-6.65669	UBA domain containing 1	9	135932969	135961373	-1
T2DvsNGT (Control)	ENSG00000141956	PRDM15	0.127717	0.0169224	0.0335585	0.501858	0.235968	0.305015	0.731078	PR/SET domain 15	21	41798225	41879482	-1
T2DvsNGT (Control)	ENSG00000280339	AP001528.2	0.751461	0.0170093	0.0337292	0.894501	0.236397	0.305948	-2.15831	novel transcript	11	86908990	86912238	-1
T2DvsNGT (Control)	ENSG00000156976	EIF4A2	0.938244	0.0170938	0.0338953	0.973814	0.236397	0.306527	0.196155	eukaryotic translation initiation factor 4A2	3	186783205	186789897	1
T2DvsNGT (Control)	ENSG00000230732	AC016949.1	0.1053	0.0171112	0.0339295	0.481298	0.236397	0.306527	-0.348332	novel transcript	3	196912646	196914579	1
T2DvsNGT (Control)	ENSG00000226686	LINC01535	0.0171883	0.0259359	0.0340811	0.389867	0.254819	0.306667	-3.48017	long intergenic non-protein coding RNA 1535	19	37251885	37265535	1
T2DvsNGT (Control)	ENSG00000236552	RPL13AP5	0.193942	0.0172222	0.0341479	0.558923	0.236675	0.306667	-1.80501	ribosomal protein L13a pseudogene 5	10	96750288	96750899	1
T2DvsNGT (Control)	ENSG00000099910	KLHL22	0.286334	0.017343	0.0343852	0.628161	0.236675	0.306667	-0.968284	kelch like family member 22	22	20441519	20495844	-1
T2DvsNGT (Control)	ENSG00000272009	AL121944.1	0.0173463	0.173605	0.0343918	0.389867	0.43377	0.306667	-0.285658	novel transcript, antisense to ZNF165	6	28078792	28081130	-1
T2DvsNGT (Control)	ENSG00000137070	IL11RA	0.324332	0.0173517	0.0344023	0.653239	0.236675	0.306667	-1.53624	interleukin 11 receptor subunit alpha	9	34650702	34661902	1
T2DvsNGT (Control)	ENSG00000279312		0.9063	0.0175056	0.0347047	0.959856	0.236675	0.306667	0.103214			#N/A	#N/A	#N/A
T2DvsNGT (Control)	ENSG00000151883	PARP8	0.273302	0.0175249	0.0347426	0.617307	0.236675	0.306667	-1.14385	poly(ADP-ribose) polymerase family member 8	5	50665899	50846519	1
T2DvsNGT (Control)	ENSG00000196151	WDSUB1	0.0175267	0.0642465	0.0347463	0.389867	0.302974	0.306667	-2.39411	WD repeat, sterile alpha motif and U-box domain containing 1	2	159235798	159286703	-1
T2DvsNGT (Control)	ENSG00000149289	ZC3H12C	0.541224	0.0175334	0.0347594	0.782322	0.236675	0.306667	2.71508	zinc finger CCCH-type containing 12C	11	110093392	110171841	1
T2DvsNGT (Control)	ENSG00000172869	DMXL1	0.165821	0.0175415	0.0347753	0.537164	0.236675	0.306667	-1.86942	Dmx like 1	5	119037772	119249138	1
T2DvsNGT (Control)	ENSG00000083097	DOP1A	0.0175552	0.0778251	0.0348021	0.389867	0.319991	0.306667	-1.00611	DOP1 leucine zipper like protein A	6	83067666	83171350	1
T2DvsNGT (Control)	ENSG00000233966	UBE2SP1	0.369628	0.017576	0.0348432	0.687218	0.236675	0.306667	-0.697616	ubiquitin conjugating enzyme E2 S pseudogene 1	17	15704232	15704900	-1
T2DvsNGT (Control)	ENSG00000161558	TMEM143	0.017586	0.0548627	0.0348627	0.389867	0.29217	0.306667	-1.3746	transmembrane protein 143	19	48332356	48364059	-1
T2DvsNGT (Control)	ENSG00000149308	NPAT	0.112783	0.0176056	0.0349013	0.491645	0.236675	0.306667	-1.09137	nuclear protein, coactivator of histone transcription	11	108157215	108222638	-1
T2DvsNGT (Control)	ENSG00000257671	KRT7-AS	0.121366	0.0177855	0.0352547	0.494005	0.237075	0.307666	-0.512916	KRT7 antisense RNA 1	12	52245048	52247448	-1
T2DvsNGT (Control)	ENSG00000121966	CXCR4	0.180117	0.0178891	0.0354582	0.548659	0.237075	0.307666	-1.58253	C-X-C motif chemokine receptor 4	2	136114349	136118149	-1
T2DvsNGT (Control)	ENSG00000242802	AP5Z1	0.0179096	0.966911	0.0354984	0.389867	0.982446	0.307666	-0.307462	adaptor related protein complex 5 subunit zeta 1	7	4775615	4794397	1
T2DvsNGT (Control)	ENSG00000223496	EXOSC6	0.0179365	0.0931455	0.0355512	0.389867	0.341407	0.307666	0.347251	exosome component 6	16	70246778	70251940	-1
T2DvsNGT (Control)	ENSG00000139668	WDFY2	0.450412	0.0180023	0.0356804	0.733904	0.237075	0.307666	-1.76235	WD repeat and FYVE domain containing 2	13	51584455	51767709	1
T2DvsNGT (Control)	ENSG00000125845	BMP2	0.595423	0.018011	0.0356976	0.807846	0.237075	0.307666	0.299945	bone morphogenetic protein 2	20	6767686	6780246	1
T2DvsNGT (Control)	ENSG00000262903	AC027796.4	0.292816	0.0180604	0.0357947	0.631298	0.237075	0.307666	1.61762	novel transcript, antisense to CTNS	17	3655621	3658092	-1
T2DvsNGT (Control)	ENSG00000130649	CYP2E1	0.908119	0.0181577	0.0359857	0.960583	0.237075	0.307666	0.534383	cytochrome P450 family 2 subfamily E member 1	10	133520406	133561220	1
T2DvsNGT (Control)	ENSG00000173200	PARP15	0.430442	0.0181639	0.0359979	0.720613	0.237075	0.307666	-2.57125	poly(ADP-ribose) polymerase family member 15	3	122577628	122639047	1
T2DvsNGT (Control)	ENSG00000183775	KCTD16	0.57238	0.0181757	0.036021	0.796894	0.237075	0.307666	1.40454	potassium channel tetramerization domain containing 16	5	144170873	144485686	1
T2DvsNGT (Control)	ENSG00000267475	AC008736.1	0.13779	0.018216	0.0361002	0.510241	0.237075	0.307666	4.92678	novel transcript	19	32687089	32691750	-1
T2DvsNGT (Control)	ENSG00000178982	EIF3K	0.635893	0.0182575	0.0361816	0.834354	0.237075	0.307666	-1.12659	eukaryotic translation initiation factor 3 subunit K	19	38619082	38636955	1
T2DvsNGT (Control)	ENSG00000145416	MARCHF1	0.0182842	0.0257807	0.0362341	0.389867	0.25385	0.307666	-2.23197	membrane associated ring-CH-type finger 1	4	163524298	164384050	-1
T2DvsNGT (Control)	ENSG00000276851	AC002401.4	0.75465	0.0183129	0.0362904	0.896919	0.237075	0.307666	-0.273998	novel transcript	17	50094065	50094647	1
T2DvsNGT (Control)	ENSG00000197958	RPL12	0.594256	0.0183836	0.0364292	0.807398	0.237075	0.307666	-0.841638	ribosomal protein L12	9	127447674	127451406	-1
T2DvsNGT (Control)	ENSG00000170954	ZNF415	0.0964738	0.0184291	0.0365185	0.475486	0.237075	0.307666	-1.30705	zinc finger protein 415	19	53107879	53133077	-1
T2DvsNGT (Control)	ENSG00000204628	RACK1	0.488596	0.0184568	0.036573	0.757869	0.237075	0.307666	-0.761261	receptor for activated C kinase 1	5	181236897	181248096	-1
T2DvsNGT (Control)	ENSG00000266053	NDUFV2-AS1	0.0185431	0.0221254	0.0367424	0.389867	0.247075	0.307666	-1.0143	NDUFV2 antisense RNA 1	18	9121265	9136645	-1
T2DvsNGT (Control)	ENSG00000186919	ZACN	0.854328	0.0185452	0.0367465	0.939578	0.237075	0.307666	-0.0944825	zinc activated ion channel	17	76071961	76083666	1
T2DvsNGT (Control)	ENSG00000243660	ZNF487	0.0434039	0.0185565	0.0367687	0.419848	0.237075	0.307666	-0.195122	zinc finger protein 487	10	43436841	43483181	1
T2DvsNGT (Control)	ENSG00000165323	FAT3	0.0185789	0.410518	0.0368126	0.389867	0.647392	0.307666	-2.43098	FAT atypical cadherin 3	11	92224818	92896473	1
T2DvsNGT (Control)	ENSG00000104415	CCN4	0.216513	0.0185806	0.0368159	0.576589	0.237075	0.307666	-0.044722	cellular communication network factor 4	8	133191039	133231690	1
T2DvsNGT (Control)	ENSG00000141577	CEP131	0.0185876	0.910467	0.0368296	0.389867	0.959199	0.307666	2.12321	centrosomal protein 131	17	81189593	81222999	-1
T2DvsNGT (Control)	ENSG00000136732	GYPC	0.0185921	0.167795	0.0368385	0.389867	0.42648	0.307666	-0.731946	glycophorin C (Gerbich blood group)	2	126656133	126696667	1
T2DvsNGT (Control)	ENSG00000234171	RNASEH1-AS1	0.591525	0.0186586	0.036969	0.805839	0.237075	0.307666	0.392323	RNASEH1 antisense RNA 1	2	3558474	3564842	1
T2DvsNGT (Control)	ENSG00000169991	IFFO2	0.490505	0.0186936	0.0370377	0.757869	0.237075	0.307666	2.24453	intermediate filament family orphan 2	1	18904280	18956676	-1
T2DvsNGT (Control)	ENSG00000179523	EIF3J-DT	0.789095	0.0187143	0.0370783	0.912592	0.237075	0.307666	0.0290105	EIF3J divergent transcript	15	44527257	44537046	-1
T2DvsNGT (Control)	ENSG00000185669	SNAI3	0.0610064	0.0187491	0.0371467	0.437612	0.237075	0.307666	-1.73349	snail family transcriptional repressor 3	16	88677688	88686507	-1
T2DvsNGT (Control)	ENSG00000158092	NCK1	0.26537	0.0187971	0.0372408	0.611526	0.237075	0.307666	1.98725	NCK adaptor protein 1	3	136862208	136951606	1
T2DvsNGT (Control)	ENSG00000125246	CLYBL	0.018844	0.0516832	0.0373328	0.389867	0.286674	0.307666	-0.442688	citramalyl-CoA lyase	13	99606669	99897134	1
T2DvsNGT (Control)	ENSG00000234851	RPL23AP42	0.841366	0.0189454	0.0375319	0.93586	0.237758	0.307666	-2.52046	ribosomal protein L23a pseudogene 42	3	161429127	161429597	-1
T2DvsNGT (Control)	ENSG00000257151		0.338204	0.0189571	0.0375549	0.663697	0.237758	0.307666	-1.60668			#N/A	#N/A	#N/A
T2DvsNGT (Control)	ENSG00000115009	CCL20	0.0189802	0.33673	0.0376002	0.389867	0.583751	0.307666	-1.3045	C-C motif chemokine ligand 20	2	227805739	227817564	1
T2DvsNGT (Control)	ENSG00000182636	NDN	0.0190034	0.356542	0.0376457	0.389867	0.599305	0.307666	0.509054	necdin, MAGE family member	15	23685400	23687305	-1
T2DvsNGT (Control)	ENSG00000100941	PNN	0.859732	0.0190704	0.0377771	0.941201	0.238512	0.307666	-0.61201	pinin, desmosome associated protein	14	39175183	39183220	1
T2DvsNGT (Control)	ENSG00000111837	MAK	0.0190899	0.0988536	0.0378155	0.389867	0.348586	0.307666	-0.71492	male germ cell associated kinase	6	10762723	10838553	-1
T2DvsNGT (Control)	ENSG00000166398	GARRE1	0.0190911	0.636154	0.0378178	0.389867	0.806075	0.307666	-1.23685	granule associated Rac and RHOG effector 1	19	34254552	34355566	1
T2DvsNGT (Control)	ENSG00000261490	AC005674.1	0.0190927	0.453618	0.0378209	0.389867	0.682078	0.307666	-0.401866	novel transcript, overlapping WDR1	4	10068089	10073019	-1
T2DvsNGT (Control)	ENSG00000160013	PTGIR	0.019101	0.859905	0.0378371	0.389867	0.932182	0.307666	-1.47251	prostaglandin I2 receptor	19	46620468	46625089	-1
T2DvsNGT (Control)	ENSG00000091157	WDR7	0.0191042	0.697852	0.0378434	0.389867	0.845026	0.307666	-1.30217	WD repeat domain 7	18	56651343	57029811	1
T2DvsNGT (Control)	ENSG00000125454	SLC25A19	0.0191205	0.493729	0.0378753	0.389867	0.710071	0.307666	-1.06044	solute carrier family 25 member 19	17	75272981	75289510	-1
T2DvsNGT (Control)	ENSG00000228063	LYPLAL1-DT	0.493524	0.0191295	0.037893	0.759566	0.238585	0.307666	-1.40151	LYPLAL1 divergent transcript	1	218983023	219173961	-1
T2DvsNGT (Control)	ENSG00000264920	AC018521.5	0.110816	0.0191825	0.037997	0.488218	0.238585	0.307954	0.522856	novel transcript	17	47891229	47895812	-1
T2DvsNGT (Control)	ENSG00000234380	LINC01426	0.019293	0.0369606	0.0382138	0.389867	0.261756	0.308719	-1.037	long intergenic non-protein coding RNA 1426	21	34745757	34784886	1
T2DvsNGT (Control)	ENSG00000065029	ZNF76	0.0193216	0.0536725	0.0382699	0.389867	0.290699	0.308719	-1.02923	zinc finger protein 76	6	35258909	35295985	1
T2DvsNGT (Control)	ENSG00000156218	ADAMTSL3	0.019382	0.753485	0.0383884	0.389867	0.875738	0.308719	-1.87683	ADAMTS like 3	15	83654088	84039842	1
T2DvsNGT (Control)	ENSG00000277050	AL122125.1	0.507034	0.0194205	0.0384638	0.765608	0.240878	0.308719	-2.56191	novel transcript, antisense to FRMD6	14	51637348	51637947	-1
T2DvsNGT (Control)	ENSG00000123992	DNPEP	0.019453	0.395225	0.0385275	0.389867	0.634379	0.308719	-0.101067	aspartyl aminopeptidase	2	219372043	219400022	-1
T2DvsNGT (Control)	ENSG00000266456	AP001178.3	0.398514	0.0194929	0.0386057	0.705075	0.24111	0.308719	-1.45494	novel transcript, antisense to C18orf56	18	650229	652843	1
T2DvsNGT (Control)	ENSG00000108813	DLX4	0.019519	0.337912	0.038657	0.389867	0.584898	0.308719	-0.73711	distal-less homeobox 4	17	49968970	49974959	1
T2DvsNGT (Control)	ENSG00000141447	OSBPL1A	0.157681	0.0195485	0.0387149	0.528203	0.241134	0.308719	1.53129	oxysterol binding protein like 1A	18	24162045	24397880	-1
T2DvsNGT (Control)	ENSG00000163956	LRPAP1	0.0196314	0.277214	0.0388774	0.389867	0.531692	0.308719	-1.29604	LDL receptor related protein associated protein 1	4	3503612	3532446	-1
T2DvsNGT (Control)	ENSG00000166402	TUB	0.0196443	0.402442	0.0389027	0.389867	0.641807	0.308719	-0.313635	TUB bipartite transcription factor	11	8019244	8106243	1
T2DvsNGT (Control)	ENSG00000117543	DPH5	0.130088	0.0196896	0.0389916	0.501858	0.241677	0.308719	-0.978935	diphthamide biosynthesis 5	1	100989623	101026088	-1
T2DvsNGT (Control)	ENSG00000142534	RPS11	0.827302	0.0197406	0.0390915	0.931388	0.241677	0.308719	-0.50552	ribosomal protein S11	19	49496365	49499708	1
T2DvsNGT (Control)	ENSG00000222046	DCDC2B	0.0197622	0.500007	0.0391338	0.389867	0.714978	0.308719	0.124187	doublecortin domain containing 2B	1	32209094	32216196	1
T2DvsNGT (Control)	ENSG00000217488	AL356057.1	0.0198273	0.429789	0.0392616	0.389867	0.66269	0.308719	-2.31151	LSM14A, SCD6 homolog A (S. cerevisiae) (LSM14A) pseudogene	6	75610958	75611945	-1
T2DvsNGT (Control)	ENSG00000177225	GATD1	0.181642	0.0198333	0.0392732	0.549481	0.241677	0.308719	-2.01158	glutamine amidotransferase like class 1 domain containing 1	11	767220	777488	-1
T2DvsNGT (Control)	ENSG00000165023	DIRAS2	0.923407	0.0198904	0.0393852	0.966907	0.241677	0.308719	-1.92665	DIRAS family GTPase 2	9	90609832	90642862	-1
T2DvsNGT (Control)	ENSG00000025708	TYMP	0.0199446	0.290493	0.0394914	0.389867	0.542696	0.308719	0.192748	thymidine phosphorylase	22	50525752	50530032	-1
T2DvsNGT (Control)	ENSG00000196205	EEF1A1P5	0.729848	0.0200076	0.0396148	0.884008	0.241677	0.308719	3.64022	eukaryotic translation elongation factor 1 alpha 1 pseudogene 5	9	133019486	133020874	1
T2DvsNGT (Control)	ENSG00000223959	AFG3L1P	0.821541	0.0200136	0.0396266	0.929617	0.241677	0.308719	-0.217419	AFG3 like matrix AAA peptidase subunit 1, pseudogene	16	89972586	90002161	1
T2DvsNGT (Control)	ENSG00000279519	AC007382.1	0.276689	0.0200459	0.0396899	0.622723	0.241677	0.308719	-1.78471	TEC	2	36839922	36842539	-1
T2DvsNGT (Control)	ENSG00000174977	AC026271.1	0.537639	0.0201064	0.0398085	0.779533	0.241677	0.308719	-1.50606	poly(A) binding protein interacting protein 1 (PAIP1) pseudogene	17	18650195	18651542	1
T2DvsNGT (Control)	ENSG00000153487	ING1	0.0201612	0.728012	0.0399159	0.389867	0.862473	0.308719	1.1322	inhibitor of growth family member 1	13	110712736	110723339	1
T2DvsNGT (Control)	ENSG00000154330	PGM5	0.667844	0.0201641	0.0399215	0.855282	0.241677	0.308719	-0.701748	phosphoglucomutase 5	9	68328308	68531061	1
T2DvsNGT (Control)	ENSG00000251682	AC122718.2	0.0899374	0.0201846	0.0399618	0.470834	0.241677	0.308719	-1.98348	DEAD (Asp-Glu-Ala-Asp) box polypeptide 25 (DDX25) pseudogene	5	61347126	61347716	1
T2DvsNGT (Control)	ENSG00000112877	CEP72	0.0202141	0.731428	0.0400196	0.389867	0.864873	0.308719	1.21086	centrosomal protein 72	5	612340	667168	1
T2DvsNGT (Control)	ENSG00000235205	TATDN2P3	0.02024	0.861637	0.0400703	0.389867	0.933205	0.308719	0.984575	TatD DNase domain containing 2 pseudogene 3	13	23243520	23247184	1
T2DvsNGT (Control)	ENSG00000227954	TARID	0.0203031	0.609662	0.0401939	0.389867	0.790583	0.308719	-0.312516	TCF21 antisense RNA inducing promoter demethylation	6	133502252	133892802	-1
T2DvsNGT (Control)	ENSG00000236409	NRADDP	0.020317	0.303408	0.0402212	0.389867	0.553557	0.308719	0.750966	neurotrophin receptor associated death domain, pseudogene	3	47010824	47013465	1
T2DvsNGT (Control)	ENSG00000154710	RABGEF1	0.0203477	0.10438	0.0402814	0.389867	0.3564	0.308719	-0.990134	RAB guanine nucleotide exchange factor 1	7	66682164	66811464	1
T2DvsNGT (Control)	ENSG00000235174	RPL39P3	0.116947	0.0203643	0.0403139	0.493856	0.242818	0.308719	0.366638	ribosomal protein L39 pseudogene 3	6	73373108	73373263	-1
T2DvsNGT (Control)	ENSG00000248429	FAM198B-AS1	0.0203687	0.12429	0.0403226	0.389867	0.378452	0.308719	-1.97798	FAM198B antisense RNA 1	4	158170752	158202877	1
T2DvsNGT (Control)	ENSG00000246731	MGC16275	0.0203788	0.0741799	0.0403422	0.389867	0.314729	0.308719	-1.31831	uncharacterized protein MGC16275	17	74209980	74213342	-1
T2DvsNGT (Control)	ENSG00000160229	ZNF66	0.601875	0.0203881	0.0403604	0.811293	0.242818	0.308719	-0.466877	zinc finger protein 66	19	20776304	20809995	1
T2DvsNGT (Control)	ENSG00000174483	BBS1	0.16564	0.0205021	0.0405839	0.537164	0.243184	0.309901	-1.76295	Bardet-Biedl syndrome 1	11	66510606	66533613	1
T2DvsNGT (Control)	ENSG00000166741	NNMT	0.15922	0.0205451	0.0406681	0.529945	0.243184	0.310016	-0.488287	nicotinamide N-methyltransferase	11	114257787	114313536	1
T2DvsNGT (Control)	ENSG00000279425	AC092279.2	0.159079	0.0205812	0.0407389	0.52987	0.243184	0.31003	0.812335	TEC	19	24078481	24080669	1
T2DvsNGT (Control)	ENSG00000267575	AC006504.5	0.0206472	0.053581	0.0408681	0.389867	0.290674	0.310081	-0.48863	novel transcript	19	27793431	27984984	1
T2DvsNGT (Control)	ENSG00000279278	AC245060.6	0.0469289	0.0206552	0.0408837	0.422522	0.243417	0.310081	-3.43209	novel transcript	22	22264601	22273020	1
T2DvsNGT (Control)	ENSG00000235848	RMDN2-AS1	0.0207178	0.27866	0.0410064	0.389867	0.532872	0.310376	1.60003	RMDN2 antisense RNA 1	2	37949911	38067041	-1
T2DvsNGT (Control)	ENSG00000224093	BCAR3-AS1	0.418196	0.0207689	0.0411064	0.71487	0.243909	0.310376	-1.72117	BCAR3 antisense RNA 1	1	93592199	93605573	1
T2DvsNGT (Control)	ENSG00000227170	AF178030.1	0.33806	0.0208056	0.0411783	0.663697	0.243909	0.310376	-1.50626	novel transcript	8	115509602	115511325	1
T2DvsNGT (Control)	ENSG00000243970	PPIEL	0.660455	0.020861	0.0412868	0.850917	0.243921	0.310376	-0.297052	peptidylprolyl isomerase E like pseudogene	1	39522280	39559671	-1
T2DvsNGT (Control)	ENSG00000232112	TMA7	0.0208753	0.16816	0.0413148	0.389867	0.427058	0.310376	0.274754	translation machinery associated 7 homolog	3	48440257	48444208	1
T2DvsNGT (Control)	ENSG00000166886	NAB2	0.0209346	0.424572	0.0414309	0.389867	0.658718	0.310376	-0.306729	NGFI-A binding protein 2	12	57089043	57095476	1
T2DvsNGT (Control)	ENSG00000100416	TRMU	0.0209627	0.295294	0.041486	0.389867	0.546723	0.310376	2.30359	tRNA mitochondrial 2-thiouridylase	22	46330875	46357340	1
T2DvsNGT (Control)	ENSG00000166819	PLIN1	0.215827	0.0209909	0.0415411	0.576589	0.244803	0.310376	-0.938236	perilipin 1	15	89664367	89679427	-1
T2DvsNGT (Control)	ENSG00000177576	C18orf32	0.0210013	0.159193	0.0415615	0.389867	0.418317	0.310376	1.23946	chromosome 18 open reading frame 32	18	49477243	49487252	-1
T2DvsNGT (Control)	ENSG00000162745	OLFML2B	0.852195	0.0210652	0.0416866	0.938936	0.245033	0.310376	-0.419692	olfactomedin like 2B	1	161983192	162023869	-1
T2DvsNGT (Control)	ENSG00000106635	BCL7B	0.0211062	0.595633	0.0417669	0.389867	0.779025	0.310376	-3.17244	BAF chromatin remodeling complex subunit BCL7B	7	73536356	73557690	-1
T2DvsNGT (Control)	ENSG00000171953	ATPAF2	0.0211199	0.0321276	0.0417937	0.389867	0.255749	0.310376	-1.10849	ATP synthase mitochondrial F1 complex assembly factor 2	17	17977409	18039209	-1
T2DvsNGT (Control)	ENSG00000171421	MRPL36	0.0211739	0.801484	0.0418995	0.389867	0.899273	0.310376	-1.21966	mitochondrial ribosomal protein L36	5	1798385	1801366	-1
T2DvsNGT (Control)	ENSG00000140961	OSGIN1	0.0211746	0.373473	0.0419008	0.389867	0.615664	0.310376	-0.0802708	oxidative stress induced growth inhibitor 1	16	83931311	83966332	1
T2DvsNGT (Control)	ENSG00000198929	NOS1AP	0.863303	0.0212046	0.0419595	0.941453	0.246017	0.310376	-1.12029	nitric oxide synthase 1 adaptor protein	1	162069691	162370475	1
T2DvsNGT (Control)	ENSG00000231607	DLEU2	0.0212529	0.0939411	0.0420542	0.389867	0.342018	0.310565	-1.59671	deleted in lymphocytic leukemia 2	13	49956670	50125720	-1
T2DvsNGT (Control)	ENSG00000173221	GLRX	0.0213367	0.313418	0.0422182	0.389867	0.562898	0.311264	1.21292	glutaredoxin	5	95751319	95822726	-1
T2DvsNGT (Control)	ENSG00000068137	PLEKHH3	0.0641373	0.0214178	0.042377	0.441035	0.246605	0.311548	-1.72712	pleckstrin homology, MyTH4 and FERM domain containing H3	17	42667914	42676994	-1
T2DvsNGT (Control)	ENSG00000081665	ZNF506	0.036359	0.0214285	0.0423978	0.409935	0.246605	0.311548	-0.699499	zinc finger protein 506	19	19785839	19821751	-1
T2DvsNGT (Control)	ENSG00000085662	AKR1B1	0.348145	0.0214628	0.0424649	0.671666	0.246605	0.311548	-0.993645	aldo-keto reductase family 1 member B	7	134442356	134459284	-1
T2DvsNGT (Control)	ENSG00000201247	SNORD114-13	0.168132	0.0216264	0.042785	0.540113	0.246605	0.31229	-0.623491	small nucleolar RNA, C/D box 114-13	14	100969879	100969952	1
T2DvsNGT (Control)	ENSG00000124593	AL365205.1	0.256872	0.0216386	0.042809	0.607967	0.246605	0.31229	-3.01191	novel protein	6	41780349	41790141	1
T2DvsNGT (Control)	ENSG00000120093	HOXB3	0.262188	0.0216575	0.0428459	0.609731	0.246605	0.31229	-3.47087	homeobox B3	17	48548870	48604912	-1
T2DvsNGT (Control)	ENSG00000097007	ABL1	0.0216738	0.0394604	0.0428778	0.389867	0.265201	0.31229	-1.90761	ABL proto-oncogene 1, non-receptor tyrosine kinase	9	130713016	130887675	1
T2DvsNGT (Control)	ENSG00000233251	AC007743.1	0.400881	0.0216947	0.0429187	0.705866	0.246605	0.31229	-0.343963	novel transcript, antisense to CCDC85A	2	56173534	56185870	-1
T2DvsNGT (Control)	ENSG00000164306	PRIMPOL	0.0217864	0.124134	0.0430982	0.389867	0.378452	0.31229	-0.120205	primase and DNA directed polymerase	4	184649667	184694963	1
T2DvsNGT (Control)	ENSG00000278970	HEIH	0.021796	0.0340147	0.0431169	0.389867	0.257114	0.31229	0.780255	hepatocellular carcinoma up-regulated EZH2-associated long non-coding RNA	5	180826871	180831605	-1
T2DvsNGT (Control)	ENSG00000145734	BDP1	0.451964	0.0218731	0.0432677	0.734196	0.247075	0.31229	-1.19588	B double prime 1, subunit of RNA polymerase III transcription initiation factor IIIB	5	71455651	71567820	1
T2DvsNGT (Control)	ENSG00000157353	FCSK	0.0219355	0.576364	0.0433898	0.389867	0.765406	0.31229	-0.148465	fucose kinase	16	70454595	70480274	1
T2DvsNGT (Control)	ENSG00000241313	WWTR1-AS1	0.0219405	0.892772	0.0433996	0.389867	0.95063	0.31229	0.619519	WWTR1 antisense RNA 1	3	149656999	149661364	1
T2DvsNGT (Control)	ENSG00000184384	MAML2	0.0310208	0.0219533	0.0434247	0.395135	0.247075	0.31229	0.00517287	mastermind like transcriptional coactivator 2	11	95976598	96343195	-1
T2DvsNGT (Control)	ENSG00000168734	PKIG	0.166236	0.0219996	0.0435153	0.537164	0.247075	0.31229	-1.20133	cAMP-dependent protein kinase inhibitor gamma	20	44531785	44624247	1
T2DvsNGT (Control)	ENSG00000234478	ACBD3-AS1	0.598533	0.0220232	0.0435615	0.80967	0.247075	0.31229	-0.178666	ACBD3 antisense RNA 1	1	226148003	226155071	1
T2DvsNGT (Control)	ENSG00000145075	CCDC39	0.0578432	0.0220487	0.0436113	0.434308	0.247075	0.31229	-1.85078	coiled-coil domain containing 39	3	180614008	180870933	-1
T2DvsNGT (Control)	ENSG00000143093	STRIP1	0.994711	0.022117	0.0437448	0.997249	0.247075	0.31229	-0.427944	striatin interacting protein 1	1	110031577	110074641	1
T2DvsNGT (Control)	ENSG00000196505	GDAP2	0.0221564	0.382328	0.0438219	0.389867	0.623557	0.31229	0.290493	ganglioside induced differentiation associated protein 2	1	117863485	117929621	-1
T2DvsNGT (Control)	ENSG00000280587	LINC01348	0.0221735	0.197493	0.0438553	0.389867	0.458937	0.31229	-1.58015	long intergenic non-protein coding RNA 1348	1	235065479	235074220	-1
T2DvsNGT (Control)	ENSG00000281183	NPTN-IT1	0.139485	0.0221763	0.0438607	0.510241	0.247075	0.31229	-2.58292	NPTN intronic transcript 1	15	73567012	73569294	-1
T2DvsNGT (Control)	ENSG00000105877	DNAH11	0.0221899	0.655546	0.0438875	0.389867	0.81966	0.31229	2.06714	dynein axonemal heavy chain 11	7	21543039	21901839	1
T2DvsNGT (Control)	ENSG00000116128	BCL9	0.231932	0.0223329	0.044167	0.588705	0.248205	0.312829	0.466723	BCL9 transcription coactivator	1	147541501	147626216	1
T2DvsNGT (Control)	ENSG00000165185	KIAA1958	0.121336	0.0224106	0.0443189	0.494005	0.248453	0.312829	-1.78905	KIAA1958	9	112486827	112669397	1
T2DvsNGT (Control)	ENSG00000231767	RPS27AP5	0.0224894	0.543942	0.044473	0.389867	0.742884	0.312829	-0.34195	ribosomal protein S27a pseudogene 5	1	192716132	192716653	1
T2DvsNGT (Control)	ENSG00000100711	ZFYVE21	0.0704067	0.0225489	0.0445894	0.451013	0.248742	0.312829	-2.19233	zinc finger FYVE-type containing 21	14	103715730	103733668	1
T2DvsNGT (Control)	ENSG00000204055	AL158151.1	0.0225509	0.0752272	0.0445932	0.389867	0.317155	0.312829	0.0806701	novel transcript, antisense to IER5L	9	129175807	129261581	1
T2DvsNGT (Control)	ENSG00000176428	VPS37D	0.0225601	0.0815411	0.0446112	0.389867	0.324862	0.312829	-1.54544	VPS37D subunit of ESCRT-I	7	73667831	73672112	1
T2DvsNGT (Control)	ENSG00000063169	BICRA	0.624205	0.0226028	0.0446946	0.826263	0.248742	0.312829	-1.93258	BRD4 interacting chromatin remodeling complex associated protein	19	47608196	47703277	1
T2DvsNGT (Control)	ENSG00000138095	LRPPRC	0.392776	0.0226028	0.0446948	0.701777	0.248742	0.312829	0.230663	leucine rich pentatricopeptide repeat containing	2	43886224	43995989	-1
T2DvsNGT (Control)	ENSG00000146374	RSPO3	0.0226215	0.989044	0.0447313	0.389867	0.993914	0.312829	-0.586442	R-spondin 3	6	127118671	127199481	1
T2DvsNGT (Control)	ENSG00000259924	AC011939.1	0.0226544	0.912039	0.0447956	0.389867	0.959382	0.312829	1.00123	DnaJ (Hsp40) homolog, subfamily B, member 14 pseudogene	15	65771176	65772139	-1
T2DvsNGT (Control)	ENSG00000261360	AC010491.1	0.588277	0.0227105	0.0449053	0.804803	0.248959	0.312829	-0.660846	novel transcript, antisense to FAM105B	5	14661808	14664604	-1
T2DvsNGT (Control)	ENSG00000170638	TRABD	0.0228597	0.951901	0.0451969	0.389867	0.976253	0.312829	-0.988268	TraB domain containing	22	50185913	50199598	1
T2DvsNGT (Control)	ENSG00000224897	POT1-AS1	0.125006	0.0229165	0.0453079	0.496264	0.248959	0.312829	-1.78076	POT1 antisense RNA 1	7	124929873	125482966	1
T2DvsNGT (Control)	ENSG00000185127	C6orf120	0.447563	0.0229258	0.045326	0.732613	0.248959	0.312829	-1.47705	chromosome 6 open reading frame 120	6	169702190	169704856	1
T2DvsNGT (Control)	ENSG00000261924	AC127496.1	0.994941	0.0229651	0.0454028	0.997249	0.248959	0.312829	1.22626	novel transcript, antisense to RPTOR	17	80966239	80971213	-1
T2DvsNGT (Control)	ENSG00000227953	LINC01341	0.392054	0.0229672	0.045407	0.701571	0.248959	0.312829	-1.57095	long intergenic non-protein coding RNA 1341	1	246775880	246792385	1
T2DvsNGT (Control)	ENSG00000256802	AC022613.1	0.290667	0.0229806	0.0454331	0.630931	0.248959	0.312829	-0.533734	novel transcript, antisense to TJP1	15	29674990	29680957	1
T2DvsNGT (Control)	ENSG00000111817	DSE	0.731127	0.0230107	0.045492	0.884419	0.248959	0.312829	-0.13419	dermatan sulfate epimerase	6	116254173	116444861	1
T2DvsNGT (Control)	ENSG00000259091	LINC00517	0.0230644	0.365042	0.0455968	0.389867	0.607458	0.312829	-1.86545	long intergenic non-protein coding RNA 517	14	37896060	37902372	-1
T2DvsNGT (Control)	ENSG00000132664	POLR3F	0.466591	0.0231221	0.0457096	0.743991	0.249025	0.312829	-1.40877	RNA polymerase III subunit F	20	18467389	18484646	1
T2DvsNGT (Control)	ENSG00000160813	PPP1R35	0.0231447	0.749416	0.0457537	0.389867	0.87486	0.312829	1.02995	protein phosphatase 1 regulatory subunit 35	7	100435282	100436497	-1
T2DvsNGT (Control)	ENSG00000155463	OXA1L	0.0231652	0.060316	0.0457938	0.389867	0.300576	0.312829	-0.0216636	OXA1L mitochondrial inner membrane protein	14	22766522	22773042	1
T2DvsNGT (Control)	ENSG00000116857	TMEM9	0.0231824	0.70413	0.0458274	0.389867	0.849649	0.312829	-2.20415	transmembrane protein 9	1	201134772	201171574	-1
T2DvsNGT (Control)	ENSG00000253704	AC023632.2	0.330473	0.0232167	0.0458944	0.659024	0.249025	0.312829	-0.3766	novel transcript	8	94553668	94570648	1
T2DvsNGT (Control)	ENSG00000285090	AC002074.1	0.246265	0.0232229	0.0459065	0.600615	0.249025	0.312829	-0.982998	COL1A2 antisense RNA 1	7	94278680	94395608	-1
T2DvsNGT (Control)	ENSG00000278917	AC006213.6	0.0232511	0.466431	0.0459617	0.389867	0.690259	0.312829	-1.29863	TEC	19	43891233	43895411	1
T2DvsNGT (Control)	ENSG00000043143	JADE2	0.0232581	0.554025	0.0459752	0.389867	0.752214	0.312829	-1.29463	jade family PHD finger 2	5	134524312	134583230	1
T2DvsNGT (Control)	ENSG00000095321	CRAT	0.0588172	0.02329	0.0460377	0.434357	0.249025	0.312829	-1.11354	carnitine O-acetyltransferase	9	129094142	129111189	-1
T2DvsNGT (Control)	ENSG00000210077	MT-TV	0.515824	0.0232941	0.0460456	0.768967	0.249025	0.312829	-0.196882	mitochondrially encoded tRNA-Val (GUN)	MT	1602	1670	1
T2DvsNGT (Control)	ENSG00000279881	AC041040.1	0.0232981	0.0796617	0.0460534	0.389867	0.322209	0.312829	-2.03055	TEC	8	48428143	48431041	-1
T2DvsNGT (Control)	ENSG00000270562	AC097634.1	0.151283	0.0233613	0.0461768	0.520084	0.249031	0.313193	-1.16139	novel transcript	3	71584943	71587409	1
T2DvsNGT (Control)	ENSG00000149489	ROM1	0.994553	0.0234056	0.0462633	0.997249	0.249031	0.313307	-0.553946	retinal outer segment membrane protein 1	11	62611722	62615116	1
T2DvsNGT (Control)	ENSG00000121413	ZSCAN18	0.0234742	0.351949	0.0463973	0.389867	0.594979	0.313741	-0.000104162	zinc finger and SCAN domain containing 18	19	58083838	58118427	-1
T2DvsNGT (Control)	ENSG00000153936	HS2ST1	0.0235488	0.437049	0.046543	0.389867	0.668148	0.313774	-1.40731	heparan sulfate 2-O-sulfotransferase 1	1	86914635	87109982	1
T2DvsNGT (Control)	ENSG00000212125	TAS2R15P	0.330922	0.0235917	0.0466269	0.659024	0.249828	0.313774	-1.82434	taste 2 receptor member 15 pseudogene	12	10964425	10965352	-1
T2DvsNGT (Control)	ENSG00000125675	GRIA3	0.0236342	0.0240493	0.0467098	0.389867	0.252476	0.313774	-1.84112	glutamate ionotropic receptor AMPA type subunit 3	X	123184153	123490915	1
T2DvsNGT (Control)	ENSG00000186577	SMIM29	0.0236496	0.507245	0.04674	0.389867	0.719523	0.313774	-1.03408	small integral membrane protein 29	6	34246381	34249108	-1
T2DvsNGT (Control)	ENSG00000162076	FLYWCH2	0.0236556	0.762849	0.0467516	0.389867	0.881012	0.313774	-0.536904	FLYWCH family member 2	16	2883213	2899382	1
T2DvsNGT (Control)	ENSG00000074660	SCARF1	0.0611713	0.0237691	0.0469732	0.437612	0.251113	0.314791	1.17364	scavenger receptor class F member 1	17	1633858	1645744	-1
T2DvsNGT (Control)	ENSG00000237310	GS1-124K5.4	0.0240214	0.895877	0.0474658	0.389867	0.952276	0.31631	-1.87619	uncharacterized LOC100289098	7	66493607	66495758	1
T2DvsNGT (Control)	ENSG00000105229	PIAS4	0.0240603	0.284691	0.0475417	0.389867	0.538215	0.31631	-1.47755	protein inhibitor of activated STAT 4	19	4007736	4039386	1
T2DvsNGT (Control)	ENSG00000261051	AC107021.2	0.475514	0.0241225	0.0476631	0.749405	0.252476	0.31631	-0.370126	novel transcript, overlapping to PLOD2	3	146059585	146061679	-1
T2DvsNGT (Control)	ENSG00000232729	AC211433.1	0.331839	0.0241501	0.047717	0.659051	0.252476	0.31631	0.337045	novel transcript, antisense to GTF2I	7	74688864	74729001	-1
T2DvsNGT (Control)	ENSG00000143575	HAX1	0.739619	0.024182	0.0477792	0.888179	0.252476	0.31631	0.0480499	HCLS1 associated protein X-1	1	154272589	154275875	1
T2DvsNGT (Control)	ENSG00000255974	CYP2A6	0.449574	0.0242486	0.0479093	0.733723	0.252476	0.31631	0.780059	cytochrome P450 family 2 subfamily A member 6	19	40843541	40850447	-1
T2DvsNGT (Control)	ENSG00000228663	PSMD10P1	0.055428	0.0242491	0.0479101	0.428403	0.252476	0.31631	-2.62206	proteasome 26S subunit, non-ATPase, 10 pseudogene 1	20	50913731	50914411	1
T2DvsNGT (Control)	ENSG00000099875	MKNK2	0.0242702	0.221497	0.0479513	0.389867	0.481375	0.31631	-0.525081	MAPK interacting serine/threonine kinase 2	19	2037465	2051244	-1
T2DvsNGT (Control)	ENSG00000162191	UBXN1	0.0832783	0.0242916	0.0479932	0.466816	0.252476	0.31631	-1.78888	UBX domain protein 1	11	62676498	62679117	-1
T2DvsNGT (Control)	ENSG00000210112	MT-TM	0.0243145	0.262186	0.0480379	0.389867	0.51802	0.31631	-1.11007	mitochondrially encoded tRNA-Met (AUA/G)	MT	4402	4469	1
T2DvsNGT (Control)	ENSG00000087077	TRIP6	0.0243549	0.931395	0.0481165	0.389867	0.968945	0.31631	-2.63568	thyroid hormone receptor interactor 6	7	100867387	100873454	1
T2DvsNGT (Control)	ENSG00000177733	HNRNPA0	0.024469	0.193581	0.0483392	0.389867	0.458116	0.31631	-1.2578	heterogeneous nuclear ribonucleoprotein A0	5	137745651	137754363	-1
T2DvsNGT (Control)	ENSG00000198242	RPL23A	0.506336	0.0244839	0.0483683	0.765608	0.253743	0.31631	-0.717414	ribosomal protein L23a	17	28719985	28724359	1
T2DvsNGT (Control)	ENSG00000266709	AC005224.3	0.0245091	0.49235	0.0484175	0.389867	0.709452	0.31631	-2.02781	novel transcript	17	14303854	14305505	1
T2DvsNGT (Control)	ENSG00000105364	MRPL4	0.0245226	0.433776	0.0484439	0.389867	0.664699	0.31631	-1.76941	mitochondrial ribosomal protein L4	19	10251901	10260055	1
T2DvsNGT (Control)	ENSG00000125351	UPF3B	0.0245245	0.0551829	0.0484475	0.389867	0.29217	0.31631	0.125048	UPF3B regulator of nonsense mediated mRNA decay	X	119805311	119852998	-1
T2DvsNGT (Control)	ENSG00000184787	UBE2G2	0.190497	0.0245734	0.0485429	0.556942	0.253743	0.31631	-0.471541	ubiquitin conjugating enzyme E2 G2	21	44768580	44801826	-1
T2DvsNGT (Control)	ENSG00000245937	LINC01184	0.490112	0.0245831	0.0485619	0.757869	0.253743	0.31631	-0.755811	long intergenic non-protein coding RNA 1184	5	127939152	128083172	-1
T2DvsNGT (Control)	ENSG00000131378	RFTN1	0.024686	0.874931	0.0487626	0.389867	0.940268	0.31631	-0.460092	raftlin, lipid raft linker 1	3	16313574	16514026	-1
T2DvsNGT (Control)	ENSG00000151461	UPF2	0.0246973	0.104748	0.0487846	0.389867	0.357211	0.31631	-2.32888	UPF2 regulator of nonsense mediated mRNA decay	10	11920022	12043170	-1
T2DvsNGT (Control)	ENSG00000134326	CMPK2	0.024712	0.978176	0.0488133	0.389867	0.988247	0.31631	0.139394	cytidine/uridine monophosphate kinase 2	2	6840570	6866635	-1
T2DvsNGT (Control)	ENSG00000184156	KCNQ3	0.0887312	0.0247347	0.0488576	0.470834	0.25385	0.31631	-1.01493	potassium voltage-gated channel subfamily Q member 3	8	132120859	132481095	-1
T2DvsNGT (Control)	ENSG00000280399	AC022497.1	0.213084	0.024783	0.0489517	0.576007	0.25385	0.31631	-0.820374	TEC	3	138482065	138485755	1
T2DvsNGT (Control)	ENSG00000196890	H2BU1	0.0247979	0.77376	0.0489809	0.389867	0.887451	0.31631	-1.11776	H2B.U histone 1	1	228458107	228460470	1
T2DvsNGT (Control)	ENSG00000260230	FRRS1L	0.922493	0.0248159	0.0490159	0.9664	0.25385	0.31631	-0.947557	ferric chelate reductase 1 like	9	109130293	109167249	-1
T2DvsNGT (Control)	ENSG00000160796	NBEAL2	0.0248642	0.0371605	0.0491101	0.389867	0.261932	0.31631	-3.48356	neurobeachin like 2	3	46979666	47009704	1
T2DvsNGT (Control)	ENSG00000206838	SNORA5A	0.0248776	0.035248	0.0491362	0.389867	0.259519	0.31631	-2.37307	small nucleolar RNA, H/ACA box 5A	7	45104349	45104482	-1
T2DvsNGT (Control)	ENSG00000104883	PEX11G	0.0249017	0.822073	0.0491834	0.389867	0.912512	0.31631	0.617044	peroxisomal biogenesis factor 11 gamma	19	7476875	7497449	-1
T2DvsNGT (Control)	ENSG00000259287	AC010809.1	0.330706	0.0249763	0.0493288	0.659024	0.25385	0.31631	-0.664336	novel transcript, antisense to RYR3	15	33858602	33864825	-1
T2DvsNGT (Control)	ENSG00000274349	ZNF658	0.148107	0.0250331	0.0494396	0.518281	0.25385	0.31631	-1.96843	zinc finger protein 658	9	66856426	66932141	1
T2DvsNGT (Control)	ENSG00000205542	TMSB4X	0.993266	0.0250482	0.0494689	0.997041	0.25385	0.31631	0.0917341	thymosin beta 4 X-linked	X	12975110	12977227	1
T2DvsNGT (Control)	ENSG00000128655	PDE11A	0.0250587	0.0907193	0.0494895	0.389867	0.339725	0.31631	0.0826274	phosphodiesterase 11A	2	177623244	178072777	-1
T2DvsNGT (Control)	ENSG00000111276	CDKN1B	0.0452074	0.0250768	0.0495247	0.419848	0.25385	0.31631	-1.54824	cyclin dependent kinase inhibitor 1B	12	12715058	12722369	1
T2DvsNGT (Control)	ENSG00000196873	CBWD3	0.214263	0.0251214	0.0496117	0.576072	0.25385	0.316416	-2.14269	COBW domain containing 3	9	68232003	68300035	1
T2DvsNGT (Control)	ENSG00000137266	SLC22A23	0.0251807	0.0877126	0.0497274	0.389867	0.334322	0.316703	-2.25707	solute carrier family 22 member 23	6	3268962	3457050	-1
T2DvsNGT (Control)	ENSG00000148606	POLR3A	0.373046	0.0252362	0.0498355	0.688556	0.25385	0.316758	0.315278	RNA polymerase III subunit A	10	77969251	78029515	-1
T2DvsNGT (Control)	ENSG00000241472	PTPRG-AS1	0.243676	0.0254665	0.0502844	0.59951	0.25385	0.316758	-0.409548	PTPRG antisense RNA 1	3	62221249	62369406	-1
T2DvsNGT (Control)	ENSG00000174748	RPL15	0.865174	0.0254709	0.050293	0.941858	0.25385	0.316758	0.0213483	ribosomal protein L15	3	23916591	23924374	1
T2DvsNGT (Control)	ENSG00000163491	NEK10	0.614633	0.0254927	0.0503355	0.821087	0.25385	0.316758	-0.426095	NIMA related kinase 10	3	27110085	27369460	-1
T2DvsNGT (Control)	ENSG00000234084	AL049552.1	0.277742	0.0255116	0.0503723	0.623706	0.25385	0.316758	-3.10008	novel transcript	6	135301568	135307158	1
T2DvsNGT (Control)	ENSG00000178971	CTC1	0.0255216	0.748726	0.0503919	0.391688	0.874552	0.316758	0.30591	CST telomere replication complex component 1	17	8224815	8248056	-1
T2DvsNGT (Control)	ENSG00000278107	AC027575.2	0.688675	0.0255322	0.0504126	0.864629	0.25385	0.316758	1.37511	novel transcript	18	76805151	76805736	-1
T2DvsNGT (Control)	ENSG00000256029	AL590560.2	0.971523	0.0255401	0.0504278	0.987579	0.25385	0.316758	0.211409	novel protein	1	159834474	159873053	-1
T2DvsNGT (Control)	ENSG00000041515	MYO16	0.231961	0.0255908	0.0505267	0.588705	0.25385	0.316758	-0.376	myosin XVI	13	108596152	109208005	1
T2DvsNGT (Control)	ENSG00000139636	LMBR1L	0.320275	0.0256386	0.0506198	0.650544	0.25385	0.316758	-2.91695	limb development membrane protein 1 like	12	49097136	49110900	-1
T2DvsNGT (Control)	ENSG00000217930	PAM16	0.0256799	0.110754	0.0507004	0.391688	0.363181	0.316758	-0.653636	presequence translocase associated motor 16	16	4331549	4355607	-1
T2DvsNGT (Control)	ENSG00000259291	ZNF710-AS1	0.114473	0.0256977	0.050735	0.493856	0.25385	0.316758	-0.820703	ZNF710 antisense RNA 1	15	90074512	90082207	-1
T2DvsNGT (Control)	ENSG00000107890	ANKRD26	0.0834163	0.0257179	0.0507743	0.467007	0.25385	0.316758	-1.58161	ankyrin repeat domain 26	10	26973793	27100494	-1
T2DvsNGT (Control)	ENSG00000238273	AC108058.1	0.0257235	0.416164	0.0507852	0.391688	0.652207	0.316758	-2.67458	novel transcript, antisense to FHL2	2	105363038	105378839	1
T2DvsNGT (Control)	ENSG00000214199	EEF1A1P12	0.191729	0.025728	0.0507941	0.556942	0.25385	0.316758	-2.07473	eukaryotic translation elongation factor 1 alpha 1 pseudogene 12	2	106697331	106698676	-1
T2DvsNGT (Control)	ENSG00000140044	JDP2	0.0259381	0.298412	0.0512034	0.391688	0.549577	0.318306	-0.776793	Jun dimerization protein 2	14	75427716	75474111	1
T2DvsNGT (Control)	ENSG00000105287	PRKD2	0.0259684	0.268095	0.0512624	0.391688	0.521462	0.318306	-2.80403	protein kinase D2	19	46674275	46717127	-1
T2DvsNGT (Control)	ENSG00000254198	AC113191.1	0.0260142	0.722553	0.0513516	0.391688	0.860091	0.318306	0.195145	Family with sequence similarity 9, member C (FAM9C) pseudogene	8	43125995	43126397	-1
T2DvsNGT (Control)	ENSG00000185909	KLHDC8B	0.0260278	0.0844211	0.0513782	0.391688	0.329896	0.318306	-0.743649	kelch domain containing 8B	3	49171598	49176486	1
T2DvsNGT (Control)	ENSG00000279589	AC079416.3	0.044028	0.0260374	0.0513968	0.419848	0.255257	0.318306	-0.85506	novel transcript	16	53310797	53311989	1
T2DvsNGT (Control)	ENSG00000182389	CACNB4	0.0260834	0.628351	0.0514865	0.391688	0.80196	0.318422	-1.15695	calcium voltage-gated channel auxiliary subunit beta 4	2	151832771	152099167	-1
T2DvsNGT (Control)	ENSG00000134108	ARL8B	0.800796	0.0261689	0.051653	0.920429	0.255493	0.318704	1.37503	ADP ribosylation factor like GTPase 8B	3	5122249	5180911	1
T2DvsNGT (Control)	ENSG00000112319	EYA4	0.026233	0.0389986	0.0517779	0.392059	0.264108	0.318704	1.35192	EYA transcriptional coactivator and phosphatase 4	6	133240598	133532128	1
T2DvsNGT (Control)	ENSG00000237986	CELF2-AS2	0.140327	0.0262494	0.0518097	0.510241	0.255493	0.318704	-0.391586	CELF2 antisense RNA 2	10	11071541	11105773	-1
T2DvsNGT (Control)	ENSG00000182621	PLCB1	0.0262828	0.130738	0.0518748	0.392059	0.386591	0.318704	-1.94359	phospholipase C beta 1	20	8077251	8968360	1
T2DvsNGT (Control)	ENSG00000207392	SNORA20	0.583247	0.026289	0.0518869	0.802473	0.255493	0.318704	-1.25809	small nucleolar RNA, H/ACA box 20	6	159780250	159780381	-1
T2DvsNGT (Control)	ENSG00000229848	AC139149.1	0.026464	0.0963559	0.0522276	0.393455	0.34576	0.319624	-4.98544	novel transcript, antisense to ACTG1	17	81514047	81527776	1
T2DvsNGT (Control)	ENSG00000196502	SULT1A1	0.108646	0.0264701	0.0522396	0.486396	0.255667	0.319624	-4.01158	sulfotransferase family 1A member 1	16	28603944	28623625	-1
T2DvsNGT (Control)	ENSG00000162998	FRZB	0.986128	0.0264756	0.0522503	0.994034	0.255667	0.319624	1.12804	frizzled related protein	2	182833275	182866637	-1
T2DvsNGT (Control)	ENSG00000255967	HADHAP2	0.231147	0.0265852	0.0524637	0.588017	0.255667	0.319904	-2.29552	HADHA pseudogene 2	12	8634367	8637608	1
T2DvsNGT (Control)	ENSG00000156831	NSMCE2	0.287361	0.0265866	0.0524663	0.628164	0.255667	0.319904	-4.53661	NSE2 (MMS21) homolog, SMC5-SMC6 complex SUMO ligase	8	125091679	125367120	1
T2DvsNGT (Control)	ENSG00000227063	RPL41P1	0.3481	0.026658	0.0526053	0.671666	0.255667	0.319904	0.155293	ribosomal protein L41 pseudogene 1	20	21755270	21755350	1
T2DvsNGT (Control)	ENSG00000133612	AGAP3	0.0266733	0.402708	0.0526351	0.394483	0.641807	0.319904	-0.593788	ArfGAP with GTPase domain, ankyrin repeat and PH domain 3	7	151085831	151144436	1
T2DvsNGT (Control)	ENSG00000116819	TFAP2E	0.573112	0.0266821	0.0526523	0.797419	0.255667	0.319904	0.0144104	transcription factor AP-2 epsilon	1	35573314	35595328	1
T2DvsNGT (Control)	ENSG00000135541	AHI1	0.0267191	0.538496	0.0527243	0.394483	0.740692	0.319908	-1.13953	Abelson helper integration site 1	6	135283407	135498434	-1
T2DvsNGT (Control)	ENSG00000159267	HLCS	0.0267967	0.0671626	0.0528754	0.394483	0.305536	0.320392	-0.45494	holocarboxylase synthetase	21	36748626	36990236	-1
T2DvsNGT (Control)	ENSG00000173545	ZNF622	0.30996	0.0269022	0.0530808	0.644644	0.255667	0.321145	0.644986	zinc finger protein 622	5	16451519	16465800	-1
T2DvsNGT (Control)	ENSG00000140931	CMTM3	0.116329	0.0269472	0.0531683	0.493856	0.255667	0.321145	-2.09083	CKLF like MARVEL transmembrane domain containing 3	16	66603874	66613892	1
T2DvsNGT (Control)	ENSG00000251348	HSPD1P11	0.0269708	0.242283	0.0532143	0.395135	0.503444	0.321145	0.0444549	heat shock protein family D (Hsp60) member 1 pseudogene 11	5	95768999	95770700	1
T2DvsNGT (Control)	ENSG00000149201	CCDC81	0.183652	0.0270268	0.0533232	0.551412	0.255667	0.321371	0.982533	coiled-coil domain containing 81	11	86374736	86423109	1
T2DvsNGT (Control)	ENSG00000140323	DISP2	0.0271256	0.0622557	0.0535154	0.395135	0.302974	0.321507	-2.47681	dispatched RND transporter family member 2	15	40358219	40378621	1
T2DvsNGT (Control)	ENSG00000175697	GPR156	0.0664232	0.0271799	0.053621	0.445868	0.255667	0.321507	-0.644869	G protein-coupled receptor 156	3	120164645	120285222	-1
T2DvsNGT (Control)	ENSG00000151882	CCL28	0.81977	0.0271952	0.0536508	0.929017	0.255667	0.321507	-0.17744	C-C motif chemokine ligand 28	5	43376645	43412391	-1
T2DvsNGT (Control)	ENSG00000264522	OTUD7B	0.569743	0.0272225	0.053704	0.795196	0.255667	0.321507	0.301912	OTU deubiquitinase 7B	1	149937812	150010726	-1
T2DvsNGT (Control)	ENSG00000259158	ADAM20P1	0.027238	0.74797	0.0537341	0.395135	0.874352	0.321507	0.517612	ADAM metallopeptidase domain 20 pseudogene 1	14	70453541	70483775	-1
T2DvsNGT (Control)	ENSG00000110446	SLC15A3	0.288078	0.0272608	0.0537784	0.628815	0.255667	0.321507	1.8285	solute carrier family 15 member 3	11	60937060	60952653	-1
T2DvsNGT (Control)	ENSG00000109586	GALNT7	0.0273372	0.508193	0.0539272	0.395135	0.720034	0.321507	-2.40263	polypeptide N-acetylgalactosaminyltransferase 7	4	173168811	173323967	1
T2DvsNGT (Control)	ENSG00000233328	PFN1P1	0.0330561	0.0273535	0.0539588	0.404419	0.255667	0.321507	-1.50002	profilin 1 pseudogene 1	1	171670517	171670939	-1
T2DvsNGT (Control)	ENSG00000177830	CHID1	0.0452976	0.0273831	0.0540164	0.419848	0.255667	0.321507	0.615878	chitinase domain containing 1	11	867859	915058	-1
T2DvsNGT (Control)	ENSG00000280055	TMEM75	0.595471	0.0276418	0.0545195	0.807846	0.255667	0.321507	-1.91325	transmembrane protein 75	8	127946559	127948723	-1
T2DvsNGT (Control)	ENSG00000251194	AL133330.1	0.641139	0.0276895	0.0546123	0.838054	0.255667	0.321507	-1.88895	novel transcript	11	35212550	35214007	1
T2DvsNGT (Control)	ENSG00000111087	GLI1	0.0276913	0.114883	0.0546158	0.395135	0.368191	0.321507	-0.938646	GLI family zinc finger 1	12	57459785	57472268	1
T2DvsNGT (Control)	ENSG00000108641	B9D1	0.0277279	0.0288567	0.0546869	0.395135	0.255667	0.321507	-0.787682	B9 domain containing 1	17	19334308	19378193	-1
T2DvsNGT (Control)	ENSG00000164220	F2RL2	0.185164	0.0277541	0.0547379	0.551412	0.255667	0.321507	-0.207427	coagulation factor II thrombin receptor like 2	5	76615482	76623413	-1
T2DvsNGT (Control)	ENSG00000142227	EMP3	0.603072	0.0277592	0.0547478	0.812419	0.255667	0.321507	-1.74018	epithelial membrane protein 3	19	48321509	48330553	1
T2DvsNGT (Control)	ENSG00000166689	PLEKHA7	0.129737	0.0277867	0.0548012	0.501858	0.255667	0.321507	-0.825747	pleckstrin homology domain containing A7	11	16777297	17014414	-1
T2DvsNGT (Control)	ENSG00000230982	DSTNP1	0.258987	0.0278066	0.0548399	0.608823	0.255667	0.321507	-0.113198	DSTN pseudogene 1	21	46653558	46654022	-1
T2DvsNGT (Control)	ENSG00000204524	ZNF805	0.0278575	0.0953176	0.0549389	0.395135	0.344647	0.321507	-0.350474	zinc finger protein 805	19	57240632	57262728	1
T2DvsNGT (Control)	ENSG00000133112	TPT1	0.41411	0.0279684	0.0551546	0.712203	0.255667	0.321507	0.654062	tumor protein, translationally-controlled 1	13	45333471	45341284	-1
T2DvsNGT (Control)	ENSG00000129680	MAP7D3	0.835517	0.0280267	0.0552678	0.93404	0.255667	0.321507	-1.34385	MAP7 domain containing 3	X	136213220	136256482	-1
T2DvsNGT (Control)	ENSG00000143570	SLC39A1	0.244468	0.028073	0.0553579	0.600312	0.255667	0.321507	-1.5507	solute carrier family 39 member 1	1	153959099	153968184	-1
T2DvsNGT (Control)	ENSG00000230712	GGTLC4P	0.522198	0.0280831	0.0553775	0.773053	0.255667	0.321507	0.879239	gamma-glutamyltransferase light chain 4 pseudogene	22	24248074	24249466	-1
T2DvsNGT (Control)	ENSG00000100246	DNAL4	0.154007	0.0280988	0.0554081	0.523462	0.255667	0.321507	-0.120507	dynein axonemal light chain 4	22	38778508	38794198	-1
T2DvsNGT (Control)	ENSG00000214756	CSKMT	0.0280999	0.0751866	0.0554102	0.395135	0.317155	0.321507	-1.71723	citrate synthase lysine methyltransferase	11	62665309	62668496	1
T2DvsNGT (Control)	ENSG00000182749	PAQR7	0.0281349	0.114522	0.0554783	0.395135	0.36755	0.321507	-0.242775	progestin and adipoQ receptor family member 7	1	25861484	25875708	-1
T2DvsNGT (Control)	ENSG00000283041	AC008038.1	0.817549	0.0282898	0.0557792	0.928273	0.255667	0.321507	0.197321	eukaryotic translation elongation factor 1 gamma (	7	133034607	133035920	-1
T2DvsNGT (Control)	ENSG00000166004	CEP295	0.116069	0.0283199	0.0558378	0.493856	0.255667	0.321507	-2.01173	centrosomal protein 295	11	93661682	93730358	1
T2DvsNGT (Control)	ENSG00000164307	ERAP1	0.02833	0.153844	0.0558575	0.395135	0.414882	0.321507	-0.920888	endoplasmic reticulum aminopeptidase 1	5	96760810	96808100	-1
T2DvsNGT (Control)	ENSG00000204176	SYT15	0.245007	0.0283722	0.0559395	0.600607	0.255667	0.321507	0.353504	synaptotagmin 15	10	46578217	46594173	1
T2DvsNGT (Control)	ENSG00000256806	C17orf100	0.0284052	0.0613318	0.0560035	0.395135	0.302283	0.321507	0.936281	chromosome 17 open reading frame 100	17	6651762	6693202	1
T2DvsNGT (Control)	ENSG00000269439	AC010618.3	0.0284286	0.337373	0.0560491	0.395135	0.584641	0.321507	1.40778	novel transcript	19	17488990	17511889	-1
T2DvsNGT (Control)	ENSG00000073282	TP63	0.711534	0.0284572	0.0561046	0.876004	0.255667	0.321507	1.18516	tumor protein p63	3	189631389	189897276	1
T2DvsNGT (Control)	ENSG00000127083	OMD	0.0285016	0.115941	0.0561909	0.395135	0.369214	0.321507	-0.615585	osteomodulin	9	92412380	92424471	-1
T2DvsNGT (Control)	ENSG00000206149	HERC2P9	0.0285032	0.0403761	0.056194	0.395135	0.267581	0.321507	-3.79802	hect domain and RLD 2 pseudogene 9	15	28589492	28685264	1
T2DvsNGT (Control)	ENSG00000233220	LINC00167	0.0427573	0.0285111	0.0562092	0.419848	0.255667	0.321507	-0.401804	long intergenic non-protein coding RNA 167	11	130002938	130004356	1
T2DvsNGT (Control)	ENSG00000041988	THAP3	0.0285463	0.0371182	0.0562778	0.395135	0.261932	0.321507	-2.11717	THAP domain containing 3	1	6624866	6635586	1
T2DvsNGT (Control)	ENSG00000177096	PHETA2	0.0285734	0.729188	0.0563303	0.395135	0.863639	0.321507	-0.347797	PH domain containing endocytic trafficking adaptor 2	22	42074248	42079438	1
T2DvsNGT (Control)	ENSG00000136444	RSAD1	0.0285827	0.13561	0.0563484	0.395135	0.391317	0.321507	2.77	radical S-adenosyl methionine domain containing 1	17	50478860	50485974	1
T2DvsNGT (Control)	ENSG00000264112	AC015813.1	0.781224	0.0285971	0.0563765	0.909437	0.255667	0.321507	-0.721418	novel transcript	17	57989039	57994850	-1
T2DvsNGT (Control)	ENSG00000153802	TMPRSS11D	0.147124	0.0286308	0.0564419	0.516488	0.255667	0.321507	-0.0144746	transmembrane serine protease 11D	4	67820876	67884002	-1
T2DvsNGT (Control)	ENSG00000120913	PDLIM2	0.0286622	0.683795	0.0565029	0.395135	0.835667	0.321507	-2.69371	PDZ and LIM domain 2	8	22578279	22598025	1
T2DvsNGT (Control)	ENSG00000132823	OSER1	0.197342	0.0286891	0.0565551	0.562493	0.255667	0.321507	-0.536244	oxidative stress responsive serine rich 1	20	44195939	44210771	-1
T2DvsNGT (Control)	ENSG00000117859	OSBPL9	0.0287383	0.113169	0.0566507	0.395135	0.366352	0.321507	-1.92893	oxysterol binding protein like 9	1	51577179	51798427	1
T2DvsNGT (Control)	ENSG00000159208	CIART	0.326618	0.0287906	0.0567524	0.655467	0.255667	0.321507	-0.23496	circadian associated repressor of transcription	1	150282543	150287093	1
T2DvsNGT (Control)	ENSG00000260565	ERVK13-1	0.432152	0.0288014	0.0567732	0.721895	0.255667	0.321507	-1.06746	endogenous retrovirus group K13 member 1	16	2660348	2682379	-1
T2DvsNGT (Control)	ENSG00000112599	GUCA1B	0.0288337	0.0812772	0.0568361	0.395135	0.324386	0.321507	-2.10199	guanylate cyclase activator 1B	6	42183284	42194956	-1
T2DvsNGT (Control)	ENSG00000274020	LINC01138	0.0363281	0.0288468	0.0568615	0.409935	0.255667	0.321507	-0.450133	long intergenic non-protein coding RNA 1138	1	148290889	148519604	-1
T2DvsNGT (Control)	ENSG00000142541	RPL13A	0.38556	0.0289686	0.057098	0.695806	0.255667	0.321507	-0.873306	ribosomal protein L13a	19	49487510	49493057	1
T2DvsNGT (Control)	ENSG00000217094	PPIAP31	0.217272	0.0289836	0.0571271	0.576589	0.255667	0.321507	-0.938793	peptidylprolyl isomerase A pseudogene 31	10	32188323	32188817	-1
T2DvsNGT (Control)	ENSG00000232295	AL589935.1	0.111924	0.0290383	0.0572334	0.489325	0.255667	0.321507	-1.41858	novel transcript, antisense OGFRL1	6	71221457	71328228	-1
T2DvsNGT (Control)	ENSG00000144567	RETREG2	0.0290386	0.153621	0.0572339	0.395135	0.414882	0.321507	-1.93311	reticulophagy regulator family member 2	2	219176225	219185475	1
T2DvsNGT (Control)	ENSG00000237892	KLF7-IT1	0.126757	0.029164	0.0574774	0.500132	0.255667	0.321507	-1.53657	KLF7 intronic transcript 1	2	207120884	207122044	-1
T2DvsNGT (Control)	ENSG00000103154	NECAB2	0.0291796	0.190698	0.0575077	0.395135	0.454476	0.321507	-2.22158	N-terminal EF-hand calcium binding protein 2	16	83968244	84002776	1
T2DvsNGT (Control)	ENSG00000141510	TP53	0.814207	0.0291988	0.0575449	0.926689	0.255667	0.321507	0.049304	tumor protein p53	17	7661779	7687538	-1
T2DvsNGT (Control)	ENSG00000140463	BBS4	0.206184	0.0292788	0.0577003	0.568474	0.255667	0.321507	-2.51316	Bardet-Biedl syndrome 4	15	72686179	72738475	1
T2DvsNGT (Control)	ENSG00000187608	ISG15	0.554396	0.0292826	0.0577077	0.787463	0.255667	0.321507	-0.270554	ISG15 ubiquitin like modifier	1	1001138	1014540	1
T2DvsNGT (Control)	ENSG00000229117	RPL41	0.84356	0.0293914	0.057919	0.93626	0.255667	0.321507	0.370976	ribosomal protein L41	12	56116590	56117967	1
T2DvsNGT (Control)	ENSG00000230902	FAM204CP	0.534046	0.0293995	0.0579346	0.778442	0.255667	0.321507	0.426914	family with sequence similarity 204 member C, pseudogene	13	75688556	75689197	-1
T2DvsNGT (Control)	ENSG00000227925	LINC01655	0.0295084	0.164818	0.058146	0.395135	0.42464	0.321507	-0.534119	long intergenic non-protein coding RNA 1655	1	221819842	221840717	-1
T2DvsNGT (Control)	ENSG00000255837	TAS2R20	0.766012	0.0295339	0.0581955	0.901365	0.255667	0.321507	-0.12272	taste 2 receptor member 20	12	10996495	10997875	-1
T2DvsNGT (Control)	ENSG00000161999	JMJD8	0.771623	0.0295356	0.0581988	0.904036	0.255667	0.321507	-1.23465	jumonji domain containing 8	16	681670	684528	-1
T2DvsNGT (Control)	ENSG00000230838	LINC01614	0.0295489	0.238838	0.0582247	0.395135	0.500756	0.321507	0.189057	long intergenic non-protein coding RNA 1614	2	215718043	215719424	1
T2DvsNGT (Control)	ENSG00000087088	BAX	0.0296004	0.0790849	0.0583246	0.395135	0.32135	0.321507	-1.87197	BCL2 associated X, apoptosis regulator	19	48954815	48961798	1
T2DvsNGT (Control)	ENSG00000251595	ABCA11P	0.0296488	0.124409	0.0584186	0.395135	0.378452	0.321507	0.592034	ATP binding cassette subfamily A member 11, pseudogene	4	425435	474129	-1
T2DvsNGT (Control)	ENSG00000201772	SNORA5C	0.0296683	0.695991	0.0584563	0.395135	0.844138	0.321507	-1.27635	small nucleolar RNA, H/ACA box 5C	7	45104906	45105042	-1
T2DvsNGT (Control)	ENSG00000255857	PXN-AS1	0.0957533	0.029681	0.058481	0.474062	0.255667	0.321507	-1.64651	PXN antisense RNA 1	12	120201291	120213231	1
T2DvsNGT (Control)	ENSG00000101104	PABPC1L	0.925036	0.0296854	0.0584896	0.967934	0.255667	0.321507	-0.656466	poly(A) binding protein cytoplasmic 1 like	20	44910060	44959035	1
T2DvsNGT (Control)	ENSG00000135248	FAM71F1	0.0356558	0.029799	0.05871	0.409624	0.255667	0.321507	-1.65946	family with sequence similarity 71 member F1	7	128709061	128731743	1
T2DvsNGT (Control)	ENSG00000280303	ERICD	0.637182	0.0299352	0.0589743	0.835069	0.255667	0.321507	-0.681992	E2F1-regulated inhibitor of cell death	8	140636281	140638283	1
T2DvsNGT (Control)	ENSG00000171988	JMJD1C	0.136886	0.0299518	0.0590065	0.509414	0.255667	0.321507	-1.81803	jumonji domain containing 1C	10	63167221	63521850	-1
T2DvsNGT (Control)	ENSG00000189423	USP32P3	0.279519	0.0299765	0.0590544	0.624229	0.255667	0.321507	-2.89303	ubiquitin specific peptidase 32 pseudogene 3	17	20408311	20434286	1
T2DvsNGT (Control)	ENSG00000167779	IGFBP6	0.0300511	0.329441	0.0591991	0.395135	0.577527	0.321507	-0.0833377	insulin like growth factor binding protein 6	12	53097436	53102345	1
T2DvsNGT (Control)	ENSG00000139083	ETV6	0.246675	0.0301176	0.0593281	0.600649	0.255667	0.321507	-0.518459	ETS variant transcription factor 6	12	11649674	11895377	1
T2DvsNGT (Control)	ENSG00000159111	MRPL10	0.0856961	0.030199	0.059486	0.467041	0.255667	0.321507	-1.90123	mitochondrial ribosomal protein L10	17	47823272	47831541	-1
T2DvsNGT (Control)	ENSG00000109270	LAMTOR3	0.249122	0.0302088	0.059505	0.60342	0.255667	0.321507	-0.693228	late endosomal/lysosomal adaptor, MAPK and MTOR activator 3	4	99878336	99894428	-1
T2DvsNGT (Control)	ENSG00000166153	DEPDC4	0.0302091	0.851446	0.0595057	0.395135	0.92619	0.321507	1.78224	DEP domain containing 4	12	100203669	100267079	-1
T2DvsNGT (Control)	ENSG00000240356	RPL23AP7	0.03021	0.924515	0.0595075	0.395135	0.965141	0.321507	-1.0836	ribosomal protein L23a pseudogene 7	2	113610502	113627090	-1
T2DvsNGT (Control)	ENSG00000164919	COX6C	0.919994	0.0302483	0.0595817	0.966263	0.255667	0.321507	-0.511581	cytochrome c oxidase subunit 6C	8	99873200	99893707	-1
T2DvsNGT (Control)	ENSG00000248996	AC145098.1	0.123515	0.0302596	0.0596036	0.495142	0.255667	0.321507	-0.36379	novel transcript	5	177494995	177503647	1
T2DvsNGT (Control)	ENSG00000112079	STK38	0.477361	0.0302678	0.0596194	0.750244	0.255667	0.321507	-0.685277	serine/threonine kinase 38	6	36493892	36547479	-1
T2DvsNGT (Control)	ENSG00000100058	CRYBB2P1	0.109348	0.0302701	0.059624	0.486876	0.255667	0.321507	-3.06281	crystallin beta B2 pseudogene 1	22	25448105	25520854	1
T2DvsNGT (Control)	ENSG00000259792	AC104758.1	0.0302888	0.0604456	0.0596601	0.395135	0.300838	0.321507	-0.143398	novel transcript, antisense to TBC1D2B	15	77993405	77995289	1
T2DvsNGT (Control)	ENSG00000250950	AC093752.1	0.0302913	0.0804519	0.0596651	0.395135	0.32337	0.321507	-1.63932	novel transcript	4	119456350	119457277	1
T2DvsNGT (Control)	ENSG00000124067	SLC12A4	0.0303046	0.360029	0.0596908	0.395135	0.602896	0.321507	-3.25228	solute carrier family 12 member 4	16	67943474	67969601	-1
T2DvsNGT (Control)	ENSG00000205485	AC004980.1	0.284519	0.030319	0.0597188	0.627925	0.255667	0.321507	-0.15098	pseudogene similar to part of postmeiotic segregation increased 2-like 3 PMS2L3	7	76549360	76627982	1
T2DvsNGT (Control)	ENSG00000275180	AC048341.2	0.721548	0.0303839	0.0598445	0.879173	0.255667	0.321507	0.327203	novel transcript	12	62603909	62604399	1
T2DvsNGT (Control)	ENSG00000114745	GORASP1	0.0303897	0.18172	0.0598559	0.395135	0.444887	0.321507	0.560711	golgi reassembly stacking protein 1	3	39096599	39107863	-1
T2DvsNGT (Control)	ENSG00000278918	AC080112.3	0.862356	0.0303966	0.0598692	0.941453	0.255667	0.321507	-0.799449	novel transcript	17	40348049	40350539	-1
T2DvsNGT (Control)	ENSG00000259363	AC090825.1	0.271121	0.030444	0.0599611	0.615125	0.255667	0.321507	-0.264913	novel transcript	15	99805793	99916818	1
T2DvsNGT (Control)	ENSG00000133401	PDZD2	0.0999086	0.0304453	0.0599637	0.479376	0.255667	0.321507	-3.4796	PDZ domain containing 2	5	31639131	32110932	1
T2DvsNGT (Control)	ENSG00000143178	TBX19	0.260174	0.0304536	0.0599798	0.609262	0.255667	0.321507	-0.581363	T-box transcription factor 19	1	168280877	168314426	1
T2DvsNGT (Control)	ENSG00000225377	NRSN2-AS1	0.984765	0.0305107	0.0600905	0.993393	0.255667	0.321507	0.132549	NRSN2 antisense RNA 1	20	316860	348490	-1
T2DvsNGT (Control)	ENSG00000144036	EXOC6B	0.0305539	0.58393	0.0601743	0.395135	0.771358	0.321507	-0.116916	exocyst complex component 6B	2	72175984	72826041	-1
T2DvsNGT (Control)	ENSG00000273723	SUGT1-DT	0.0514785	0.0306508	0.0603622	0.428403	0.255667	0.321507	-1.84862	SUGT1 divergent transcript	13	52651305	52652279	-1
T2DvsNGT (Control)	ENSG00000275807	AC145285.6	0.377971	0.0306514	0.0603633	0.691638	0.255667	0.321507	0.667859	novel transcript, antisense to ATXN2L	16	28822431	28823969	-1
T2DvsNGT (Control)	ENSG00000176946	THAP4	0.0306648	0.0400457	0.0603892	0.395135	0.266773	0.321507	-1.31138	THAP domain containing 4	2	241584405	241637158	-1
T2DvsNGT (Control)	ENSG00000245748	AC097382.2	0.417038	0.0307615	0.0605768	0.714275	0.255667	0.321507	-0.918492	novel transcript, antisense to TBC1D14 and TADA2B	4	7030554	7046231	-1
T2DvsNGT (Control)	ENSG00000169967	MAP3K2	0.0420515	0.0308103	0.0606714	0.419848	0.255667	0.321507	-2.3779	mitogen-activated protein kinase kinase kinase 2	2	127298730	127388465	-1
T2DvsNGT (Control)	ENSG00000270083	AL021878.2	0.0308337	0.832958	0.0607168	0.395135	0.918237	0.321507	-2.98678	novel transcript, sense intronic to NDUFA6	22	42089630	42090028	-1
T2DvsNGT (Control)	ENSG00000227544	AC018647.1	0.601425	0.0308687	0.0607845	0.81093	0.255667	0.321507	0.0306796	novel transcript	7	35715032	35734924	1
T2DvsNGT (Control)	ENSG00000258130	AC106782.1	0.0308689	0.875546	0.0607849	0.395135	0.940478	0.321507	-0.684469	coiled-coil domain containing 101 (CCDC101) pseudogene	16	30204316	30209071	-1
T2DvsNGT (Control)	ENSG00000105379	ETFB	0.102049	0.0308915	0.0608288	0.479376	0.255667	0.321507	0.326316	electron transfer flavoprotein subunit beta	19	51345169	51366388	-1
T2DvsNGT (Control)	ENSG00000188130	MAPK12	0.0308984	0.402001	0.0608422	0.395135	0.641658	0.321507	0.0550089	mitogen-activated protein kinase 12	22	50245450	50261716	-1
T2DvsNGT (Control)	ENSG00000213462	ERV3-1	0.801427	0.0309184	0.0608809	0.920497	0.255667	0.321507	-2.06246	endogenous retrovirus group 3 member 1, envelope	7	64990356	65006743	-1
T2DvsNGT (Control)	ENSG00000233016	SNHG7	0.0693808	0.0309191	0.0608823	0.451013	0.255667	0.321507	-1.78435	small nucleolar RNA host gene 7	9	136721366	136728184	-1
T2DvsNGT (Control)	ENSG00000115808	STRN	0.0310178	0.832393	0.0610735	0.395135	0.91784	0.321507	-0.586037	striatin	2	36837698	36966536	-1
T2DvsNGT (Control)	ENSG00000177363	LRRN4CL	0.912749	0.0310773	0.0611888	0.962933	0.255749	0.321507	-0.239743	LRRN4 C-terminal like	11	62686406	62689530	-1
T2DvsNGT (Control)	ENSG00000130313	PGLS	0.0311004	0.107408	0.0612336	0.395135	0.35936	0.321507	-2.19827	6-phosphogluconolactonase	19	17511636	17521288	1
T2DvsNGT (Control)	ENSG00000228794	LINC01128	0.549201	0.031202	0.0614304	0.783575	0.255749	0.321507	-0.420715	long intergenic non-protein coding RNA 1128	1	825138	859446	1
T2DvsNGT (Control)	ENSG00000226367	ST7-AS2	0.0312176	0.904545	0.0614607	0.395135	0.956977	0.321507	-0.643565	ST7 antisense RNA 2	7	117072072	117146480	-1
T2DvsNGT (Control)	ENSG00000137720	C11orf1	0.125303	0.0312349	0.0614941	0.496568	0.255749	0.321507	2.4313	chromosome 11 open reading frame 1	11	111878935	111885975	1
T2DvsNGT (Control)	ENSG00000253702	LINC02847	0.0312984	0.477515	0.0616172	0.395135	0.697476	0.321507	-1.21599	long intergenic non-protein coding RNA 2847	8	48597458	48621018	-1
T2DvsNGT (Control)	ENSG00000273058	AL359921.2	0.0313528	0.280779	0.0617226	0.395135	0.535099	0.321507	-0.218527	novel transcript	1	236536162	236536704	-1
T2DvsNGT (Control)	ENSG00000206341	HLA-H	0.0313712	0.866725	0.0617583	0.395135	0.934512	0.321507	-0.35797	major histocompatibility complex, class I, H (pseudogene)	6	29887752	29890482	1
T2DvsNGT (Control)	ENSG00000136715	SAP130	0.879222	0.0313766	0.0617688	0.947374	0.255749	0.321507	-0.121203	Sin3A associated protein 130	2	127941217	128028120	-1
T2DvsNGT (Control)	ENSG00000087884	AAMDC	0.28428	0.0313814	0.0617781	0.627925	0.255749	0.321507	-1.75307	adipogenesis associated Mth938 domain containing	11	77821109	77918432	1
T2DvsNGT (Control)	ENSG00000164627	KIF6	0.0313931	0.541104	0.0618007	0.395135	0.741595	0.321507	0.649791	kinesin family member 6	6	39329990	39725408	-1
T2DvsNGT (Control)	ENSG00000277151	AL138820.1	0.0314415	0.13496	0.0618945	0.395135	0.391128	0.321507	1.17465	novel transcript	13	32782874	32788178	1
T2DvsNGT (Control)	ENSG00000136237	RAPGEF5	0.446552	0.0314621	0.0619343	0.732026	0.255749	0.321507	0.289081	Rap guanine nucleotide exchange factor 5	7	22118236	22357154	-1
T2DvsNGT (Control)	ENSG00000266533	MIR3619	0.40329	0.0314871	0.0619829	0.707886	0.255749	0.321507	-2.43442	microRNA 3619	22	46091044	46091126	1
T2DvsNGT (Control)	ENSG00000131773	KHDRBS3	0.0315052	0.636525	0.0620179	0.395135	0.806075	0.321507	-0.861234	KH RNA binding domain containing, signal transduction associated 3	8	135457456	135656722	1
T2DvsNGT (Control)	ENSG00000197882	OR7E13P	0.106842	0.031559	0.0621221	0.483591	0.255749	0.321507	-0.769798	olfactory receptor family 7 subfamily E member 13 pseudogene	11	86832540	86833449	-1
T2DvsNGT (Control)	ENSG00000274104	AC020910.5	0.656037	0.03159	0.062182	0.847656	0.255749	0.321507	-1.43035	novel transcript	19	34733298	34733837	-1
T2DvsNGT (Control)	ENSG00000165288	BRWD3	0.0536931	0.0316121	0.0622249	0.428403	0.255749	0.321507	-4.50256	bromodomain and WD repeat domain containing 3	X	80669503	80809877	-1
T2DvsNGT (Control)	ENSG00000089289	IGBP1	0.768777	0.0317211	0.0624359	0.90267	0.255749	0.322	0.99186	immunoglobulin binding protein 1	X	70133447	70166324	1
T2DvsNGT (Control)	ENSG00000231500	RPS18	0.698643	0.0317354	0.0624636	0.870057	0.255749	0.322	-0.442874	ribosomal protein S18	6	33272075	33276511	1
T2DvsNGT (Control)	ENSG00000284610	AC107918.4	0.0319477	0.863818	0.0628747	0.399568	0.934363	0.323536	0.218914	RNA binding protein, fox-1 homolog (C. elegans) 1 (RBFOX1) pseudogene	8	12006188	12015193	-1
T2DvsNGT (Control)	ENSG00000125319	HROB	0.598728	0.0320431	0.0630595	0.80967	0.255749	0.323536	0.0639291	homologous recombination factor with OB-fold	17	44141906	44162476	1
T2DvsNGT (Control)	ENSG00000228395	AL356481.1	0.084939	0.0320992	0.063168	0.467041	0.255749	0.323536	-1.30481	novel transcript	9	128528657	128552410	-1
T2DvsNGT (Control)	ENSG00000224975	INE1	0.293749	0.0321017	0.0631729	0.632582	0.255749	0.323536	-1.08394	inactivation escape 1	X	47204921	47205865	1
T2DvsNGT (Control)	ENSG00000235852	AC005540.1	0.780217	0.0321803	0.063325	0.908971	0.255749	0.323536	0.442133	novel transcript	2	190880797	190882059	-1
T2DvsNGT (Control)	ENSG00000187951	AC091057.1	0.0942175	0.0321808	0.063326	0.473503	0.255749	0.323536	-1.80928	OTU deubiquitinase 7A pseudogene	15	30658717	30772993	1
T2DvsNGT (Control)	ENSG00000136319	TTC5	0.0322025	0.968139	0.063368	0.401637	0.983206	0.323536	-1.74214	tetratricopeptide repeat domain 5	14	20256558	20305960	-1
T2DvsNGT (Control)	ENSG00000168824	NSG1	0.672585	0.0322702	0.0634991	0.857198	0.255749	0.323536	-0.820319	neuronal vesicle trafficking associated 1	4	4348140	4419058	1
T2DvsNGT (Control)	ENSG00000105325	FZR1	0.0323038	0.53422	0.0635641	0.401785	0.737721	0.323536	-1.76059	fizzy and cell division cycle 20 related 1	19	3506311	3538334	1
T2DvsNGT (Control)	ENSG00000207563	MIR23B	0.321794	0.03233	0.0636148	0.651423	0.255749	0.323536	0.421233	microRNA 23b	9	95085208	95085304	1
T2DvsNGT (Control)	ENSG00000188092	GPR89B	0.203503	0.0323486	0.0636508	0.568474	0.255749	0.323536	-2.22123	G protein-coupled receptor 89B	1	147928393	147993592	1
T2DvsNGT (Control)	ENSG00000164136	IL15	0.95841	0.0324269	0.0638024	0.982255	0.255749	0.323536	-0.241295	interleukin 15	4	141636583	141733987	1
T2DvsNGT (Control)	ENSG00000115295	CLIP4	0.477562	0.0324423	0.063832	0.750244	0.255749	0.323536	0.345771	CAP-Gly domain containing linker protein family member 4	2	29097705	29189643	1
T2DvsNGT (Control)	ENSG00000103248	MTHFSD	0.0324519	0.250783	0.0638506	0.40181	0.509621	0.323536	0.854646	methenyltetrahydrofolate synthetase domain containing	16	86530178	86555235	-1
T2DvsNGT (Control)	ENSG00000113851	CRBN	0.796039	0.0324591	0.0638646	0.916936	0.255749	0.323536	0.612914	cereblon	3	3144628	3179727	-1
T2DvsNGT (Control)	ENSG00000001631	KRIT1	0.0324849	0.694496	0.0639145	0.40181	0.843464	0.323536	-0.149466	KRIT1 ankyrin repeat containing	7	92198969	92246166	-1
T2DvsNGT (Control)	ENSG00000117362	APH1A	0.346278	0.0325227	0.0639878	0.671325	0.255749	0.323542	-0.920078	aph-1 homolog A, gamma-secretase subunit	1	150265399	150269580	-1
T2DvsNGT (Control)	ENSG00000143198	MGST3	0.860424	0.0325828	0.0641039	0.941201	0.255749	0.323585	-0.141436	microsomal glutathione S-transferase 3	1	165631213	165661796	1
T2DvsNGT (Control)	ENSG00000255150	EID3	0.58083	0.0326017	0.0641404	0.801822	0.255749	0.323585	-1.93121	EP300 interacting inhibitor of differentiation 3	12	104303739	104305205	1
T2DvsNGT (Control)	ENSG00000279026	AC005225.4	0.702465	0.0326846	0.0643009	0.872253	0.255749	0.324031	0.79814	TEC	14	73580694	73582918	1
T2DvsNGT (Control)	ENSG00000166925	TSC22D4	0.0327811	0.900076	0.0644875	0.404135	0.954723	0.324175	-1.67269	TSC22 domain family member 4	7	100463359	100479232	-1
T2DvsNGT (Control)	ENSG00000184719	RNLS	0.16122	0.0328271	0.0645766	0.531873	0.255749	0.324175	-0.779646	renalase, FAD dependent amine oxidase	10	88273864	88584530	-1
T2DvsNGT (Control)	ENSG00000197670	AL157838.1	0.204352	0.0328991	0.0647159	0.568474	0.255749	0.324175	-1.08624	novel transcript, antisense to ZNF217	20	53552770	53575863	1
T2DvsNGT (Control)	ENSG00000141971	MVB12A	0.0329196	0.141105	0.0647556	0.404135	0.400481	0.324175	-2.31374	multivesicular body subunit 12A	19	17405722	17433724	1
T2DvsNGT (Control)	ENSG00000047188	YTHDC2	0.160356	0.0329241	0.0647641	0.530245	0.255749	0.324175	-1.99296	YTH domain containing 2	5	113513694	113595285	1
T2DvsNGT (Control)	ENSG00000237149	ZNF503-AS2	0.0329429	0.985171	0.0648005	0.404135	0.992021	0.324175	-2.34756	ZNF503 antisense RNA 2	10	75401519	75408982	1
T2DvsNGT (Control)	ENSG00000225206	MIR137HG	0.219285	0.0329607	0.064835	0.578151	0.255749	0.324175	-1.30012	MIR137 host gene	1	97933474	98049863	-1
T2DvsNGT (Control)	ENSG00000167562	ZNF701	0.102815	0.0331553	0.0652113	0.479729	0.255749	0.324313	0.272959	zinc finger protein 701	19	52555457	52587174	1
T2DvsNGT (Control)	ENSG00000119986	AVPI1	0.0331771	0.0558916	0.0652535	0.404797	0.292751	0.324313	-0.393446	arginine vasopressin induced 1	10	97677424	97687241	-1
T2DvsNGT (Control)	ENSG00000197258	EIF4BP6	0.503594	0.0332116	0.0653201	0.764193	0.255749	0.324313	-2.31983	eukaryotic translation initiation factor 4B pseudogene 6	7	104667749	104669576	1
T2DvsNGT (Control)	ENSG00000102897	LYRM1	0.887152	0.0332139	0.0653247	0.949764	0.255749	0.324313	-0.507372	LYR motif containing 1	16	20899868	20925006	1
T2DvsNGT (Control)	ENSG00000267002	AC060780.1	0.109954	0.0332344	0.0653643	0.486876	0.255749	0.324313	-2.13759	novel transcript	17	43148368	43171037	-1
T2DvsNGT (Control)	ENSG00000253251	SHLD3	0.208889	0.0332504	0.0653953	0.571035	0.255749	0.324313	-0.754323	shieldin complex subunit 3	5	65625027	65630928	1
T2DvsNGT (Control)	ENSG00000249348	UGDH-AS1	0.597247	0.0332947	0.0654808	0.809429	0.255749	0.324313	-1.40491	UGDH antisense RNA 1	4	39528019	39594707	1
T2DvsNGT (Control)	ENSG00000101938	CHRDL1	0.802385	0.0333004	0.0654919	0.920497	0.255749	0.324313	0.0754214	chordin like 1	X	110673856	110795819	-1
T2DvsNGT (Control)	ENSG00000078061	ARAF	0.0387882	0.0333328	0.0655546	0.411674	0.255749	0.324313	-2.8989	A-Raf proto-oncogene, serine/threonine kinase	X	47561205	47571908	1
T2DvsNGT (Control)	ENSG00000148200	NR6A1	0.722097	0.0333959	0.0656765	0.879319	0.255749	0.324313	0.251577	nuclear receptor subfamily 6 group A member 1	9	124517275	124771311	-1
T2DvsNGT (Control)	ENSG00000184924	PTRHD1	0.0796006	0.0334571	0.0657949	0.466816	0.255749	0.324313	1.36194	peptidyl-tRNA hydrolase domain containing 1	2	24789728	24793391	-1
T2DvsNGT (Control)	ENSG00000198563	DDX39B	0.171114	0.0335066	0.0658905	0.541166	0.255749	0.324313	-2.16674	DExD-box helicase 39B	6	31530219	31542448	-1
T2DvsNGT (Control)	ENSG00000151694	ADAM17	0.567166	0.0335889	0.0660496	0.793079	0.255749	0.324313	-2.48334	ADAM metallopeptidase domain 17	2	9488486	9556732	-1
T2DvsNGT (Control)	ENSG00000250602	AC093535.1	0.642151	0.0335984	0.066068	0.838671	0.255749	0.324313	-1.55751	novel transcript, antisense to GRAMD3	5	126372477	126509021	-1
T2DvsNGT (Control)	ENSG00000196683	TOMM7	0.422174	0.0336001	0.0660713	0.71669	0.255749	0.324313	-0.816937	translocase of outer mitochondrial membrane 7	7	22812628	22822852	-1
T2DvsNGT (Control)	ENSG00000188611	ASAH2	0.0942788	0.0336062	0.066083	0.473503	0.255749	0.324313	-4.23048	N-acylsphingosine amidohydrolase 2	10	50182778	50279720	-1
T2DvsNGT (Control)	ENSG00000142694	EVA1B	0.0336101	0.739472	0.0660906	0.406798	0.868942	0.324313	-0.711457	eva-1 homolog B	1	36322031	36324154	-1
T2DvsNGT (Control)	ENSG00000239213	NCK1-DT	0.0336612	0.273728	0.0661894	0.406798	0.52771	0.324444	-1.64347	NCK1 divergent transcript	3	136835345	136862618	-1
T2DvsNGT (Control)	ENSG00000198783	ZNF830	0.128346	0.0337584	0.0663771	0.501858	0.256472	0.325009	-0.166108	zinc finger protein 830	17	34961540	34963777	1
T2DvsNGT (Control)	ENSG00000226471	Z93930.2	0.03384	0.405059	0.0665349	0.406798	0.643645	0.32527	1.10308	novel transcript	22	28800683	28848559	1
T2DvsNGT (Control)	ENSG00000198890	PRMT6	0.0346506	0.0339116	0.0666733	0.406798	0.256902	0.32527	-0.266501	protein arginine methyltransferase 6	1	107056674	107067636	1
T2DvsNGT (Control)	ENSG00000153071	DAB2	0.853531	0.0339294	0.0667075	0.939533	0.256902	0.32527	0.976306	DAB adaptor protein 2	5	39371675	39462300	-1
T2DvsNGT (Control)	ENSG00000081019	RSBN1	0.0339641	0.155048	0.0667746	0.406798	0.41573	0.32527	-1.69273	round spermatid basic protein 1	1	113761832	113812476	-1
T2DvsNGT (Control)	ENSG00000225022	UBE2D3P1	0.0339734	0.124348	0.0667927	0.406798	0.378452	0.32527	-2.23949	ubiquitin conjugating enzyme E2 D3 pseudogene 1	20	5292388	5292831	-1
T2DvsNGT (Control)	ENSG00000225205	AC078883.1	0.792632	0.0341042	0.0670453	0.914319	0.257358	0.326147	-0.437143	novel transcript	2	172480840	172556596	-1
T2DvsNGT (Control)	ENSG00000204344	STK19	0.0342124	0.0409443	0.0672543	0.406798	0.267581	0.326735	0.653907	serine/threonine kinase 19	6	31971091	31982821	1
T2DvsNGT (Control)	ENSG00000085465	OVGP1	0.406935	0.0342421	0.0673117	0.71012	0.257965	0.326735	-1.9892	oviductal glycoprotein 1	1	111414319	111427735	-1
T2DvsNGT (Control)	ENSG00000174808	BTC	0.0343057	0.132513	0.0674344	0.406798	0.388877	0.326739	1.91784	betacellulin	4	74744759	74794523	-1
T2DvsNGT (Control)	ENSG00000181027	FKRP	0.532994	0.034318	0.0674582	0.777499	0.258103	0.326739	0.892081	fukutin related protein	19	46746046	46776988	1
T2DvsNGT (Control)	ENSG00000188921	HACD4	0.0344189	0.772251	0.067653	0.406798	0.887451	0.32733	-3.2936	3-hydroxyacyl-CoA dehydratase 4	9	20999509	21031640	-1
T2DvsNGT (Control)	ENSG00000088756	ARHGAP28	0.906696	0.0345331	0.0678736	0.959856	0.259038	0.327376	-0.651538	Rho GTPase activating protein 28	18	6729716	6915716	1
T2DvsNGT (Control)	ENSG00000184990	SIVA1	0.0345495	0.771685	0.0679054	0.406798	0.887444	0.327376	-1.36952	SIVA1 apoptosis inducing factor	14	104753147	104768494	1
T2DvsNGT (Control)	ENSG00000170927	PKHD1	0.118899	0.0345576	0.0679209	0.493856	0.259038	0.327376	-2.22185	PKHD1 ciliary IPT domain containing fibrocystin/polyductin	6	51615299	52087613	-1
T2DvsNGT (Control)	ENSG00000130511	SSBP4	0.034669	0.380437	0.068136	0.406798	0.621828	0.327376	-1.98832	single stranded DNA binding protein 4	19	18418864	18434562	1
T2DvsNGT (Control)	ENSG00000117600	PLPPR4	0.0920364	0.034699	0.0681939	0.470834	0.259268	0.327376	1.45917	phospholipid phosphatase related 4	1	99263953	99309590	1
T2DvsNGT (Control)	ENSG00000161714	PLCD3	0.155058	0.034712	0.068219	0.526237	0.259268	0.327376	-1.27662	phospholipase C delta 3	17	45108959	45133354	-1
T2DvsNGT (Control)	ENSG00000204209	DAXX	0.0347206	0.118614	0.0682357	0.406798	0.370877	0.327376	-1.20342	death domain associated protein	6	33318558	33323016	-1
T2DvsNGT (Control)	ENSG00000181218	H2AW	0.0347775	0.614498	0.0683456	0.406798	0.793449	0.327376	-2.01187	H2A.W histone	1	228456979	228457873	-1
T2DvsNGT (Control)	ENSG00000152433	ZNF547	0.0348199	0.722075	0.0684274	0.406798	0.859978	0.327376	-2.43439	zinc finger protein 547	19	57363477	57379565	1
T2DvsNGT (Control)	ENSG00000071575	TRIB2	0.731551	0.0348309	0.0684486	0.884419	0.259268	0.327376	-0.043844	tribbles pseudokinase 2	2	12716889	12742734	1
T2DvsNGT (Control)	ENSG00000171943	SRGAP2C	0.497604	0.034872	0.068528	0.762211	0.259268	0.327376	0.173641	SLIT-ROBO Rho GTPase activating protein 2C	1	121184811	121392874	1
T2DvsNGT (Control)	ENSG00000187607	ZNF286A	0.0585178	0.034877	0.0685376	0.434357	0.259268	0.327376	-1.56317	zinc finger protein 286A	17	15699577	15720787	1
T2DvsNGT (Control)	ENSG00000115257	PCSK4	0.0630392	0.034963	0.0687037	0.440887	0.259478	0.327731	0.554626	proprotein convertase subtilisin/kexin type 4	19	1481428	1490752	-1
T2DvsNGT (Control)	ENSG00000261604	AC114947.2	0.76606	0.0350614	0.0688935	0.901365	0.259519	0.327731	-0.465606	novel transcript, antisense to HMGCS1	5	43287601	43290839	1
T2DvsNGT (Control)	ENSG00000147905	ZCCHC7	0.0350685	0.623763	0.0689072	0.407267	0.798601	0.327731	-0.0125229	zinc finger CCHC-type containing 7	9	37120574	37358149	1
T2DvsNGT (Control)	ENSG00000102904	TSNAXIP1	0.035103	0.236349	0.0689738	0.407267	0.497984	0.327731	-0.729654	translin associated factor X interacting protein 1	16	67806765	67832148	1
T2DvsNGT (Control)	ENSG00000172728	FUT10	0.240681	0.0351045	0.0689767	0.595731	0.259519	0.327731	0.729448	fucosyltransferase 10	8	33370824	33473146	-1
T2DvsNGT (Control)	ENSG00000186312	CA5BP1	0.387467	0.0351625	0.0690887	0.696961	0.259519	0.327916	-2.03301	carbonic anhydrase 5B pseudogene 1	X	15674932	15703724	1
T2DvsNGT (Control)	ENSG00000131408	NR1H2	0.0352294	0.338857	0.0692177	0.40768	0.585631	0.328092	-1.67765	nuclear receptor subfamily 1 group H member 2	19	50329653	50383388	1
T2DvsNGT (Control)	ENSG00000135093	USP30	0.788896	0.0352575	0.069272	0.912592	0.259519	0.328092	1.77531	ubiquitin specific peptidase 30	12	109023089	109088023	1
T2DvsNGT (Control)	ENSG00000251171	AC096741.1	0.413565	0.0353565	0.069463	0.711966	0.259581	0.328533	-0.770518	novel transcript	4	169201794	169220349	1
T2DvsNGT (Control)	ENSG00000119707	RBM25	0.43872	0.0353817	0.0695115	0.725812	0.259581	0.328533	-0.573096	RNA binding motif protein 25	14	73058532	73123899	1
T2DvsNGT (Control)	ENSG00000123143	PKN1	0.0355209	0.628915	0.0697801	0.409624	0.802224	0.329456	-2.19814	protein kinase N1	19	14433053	14471867	1
T2DvsNGT (Control)	ENSG00000168591	TMUB2	0.148952	0.0355999	0.0699324	0.518281	0.260756	0.329828	-2.15672	transmembrane and ubiquitin like domain containing 2	17	44186970	44191929	1
T2DvsNGT (Control)	ENSG00000181016	LSMEM1	0.143802	0.0357712	0.0702629	0.512731	0.260918	0.330618	1.67853	leucine rich single-pass membrane protein 1	7	112480853	112491062	1
T2DvsNGT (Control)	ENSG00000152380	FAM151B	0.0472755	0.0358586	0.0704314	0.422522	0.260918	0.330618	-2.28742	family with sequence similarity 151 member B	5	80487969	80542563	1
T2DvsNGT (Control)	ENSG00000182685	BRICD5	0.0358699	0.0667604	0.0704531	0.409624	0.305536	0.330618	-1.0542	BRICHOS domain containing 5	16	2209253	2211950	-1
T2DvsNGT (Control)	ENSG00000224546	EIF4BP3	0.0358726	0.076381	0.0704584	0.409624	0.31857	0.330618	-1.7555	eukaryotic translation initiation factor 4B pseudogene 3	9	96146007	96147856	1
T2DvsNGT (Control)	ENSG00000138356	AOX1	0.834642	0.0358841	0.0704805	0.93404	0.260918	0.330618	2.00311	aldehyde oxidase 1	2	200586014	200677064	1
T2DvsNGT (Control)	ENSG00000018869	ZNF582	0.18146	0.0359437	0.0705954	0.549481	0.260918	0.330618	-1.04663	zinc finger protein 582	19	56375846	56393545	-1
T2DvsNGT (Control)	ENSG00000254929	AL591684.2	0.299042	0.0359909	0.0706865	0.638037	0.260918	0.330618	1.30702	novel transcript	10	47517816	47553514	-1
T2DvsNGT (Control)	ENSG00000234206	AL121957.1	0.0360799	0.302946	0.070858	0.409624	0.553171	0.330618	-0.375398	novel transcript	6	107509803	107511721	-1
T2DvsNGT (Control)	ENSG00000227124	ZNF717	0.922044	0.0360874	0.0708725	0.9664	0.260918	0.330618	-0.807159	zinc finger protein 717	3	75678660	75785583	-1
T2DvsNGT (Control)	ENSG00000224078	SNHG14	0.320901	0.0361259	0.0709467	0.651082	0.260918	0.330618	-2.31868	small nucleolar RNA host gene 14	15	24978583	25420336	1
T2DvsNGT (Control)	ENSG00000214389	RPS3AP26	0.0361272	0.273446	0.0709493	0.409624	0.52771	0.330618	-0.233974	RPS3A pseudogene 26	7	98385801	98386584	-1
T2DvsNGT (Control)	ENSG00000188013	MEIS3P2	0.268628	0.036145	0.0709835	0.613187	0.260918	0.330618	-2.43363	Meis homeobox 3 pseudogene 2	17	20589293	20590367	1
T2DvsNGT (Control)	ENSG00000106610	STAG3L4	0.0457595	0.0362363	0.0711595	0.419848	0.260946	0.33101	2.33684	stromal antigen 3-like 4 (pseudogene)	7	67302621	67362950	1
T2DvsNGT (Control)	ENSG00000198546	ZNF511	0.0753202	0.0362651	0.0712151	0.463726	0.260946	0.33101	-2.35944	zinc finger protein 511	10	133308914	133313162	1
T2DvsNGT (Control)	ENSG00000132471	WBP2	0.265884	0.0364506	0.0715725	0.611588	0.261548	0.332127	-2.07047	WW domain binding protein 2	17	75845699	75856507	-1
T2DvsNGT (Control)	ENSG00000112769	LAMA4	0.672122	0.0365336	0.0717325	0.857094	0.261548	0.332127	1.68846	laminin subunit alpha 4	6	112107931	112254939	-1
T2DvsNGT (Control)	ENSG00000167705	RILP	0.0365695	0.74431	0.0718016	0.409935	0.872344	0.332127	-0.696139	Rab interacting lysosomal protein	17	1646145	1649866	-1
T2DvsNGT (Control)	ENSG00000151353	TMEM18	0.463008	0.0365721	0.0718068	0.742248	0.261548	0.332127	-0.551191	transmembrane protein 18	2	663877	677406	-1
T2DvsNGT (Control)	ENSG00000229051	LINC01788	0.129936	0.0365817	0.0718252	0.501858	0.261548	0.332127	-0.489333	long intergenic non-protein coding RNA 1788	1	70706441	70786468	1
T2DvsNGT (Control)	ENSG00000276728	AC142472.1	0.0366533	0.593403	0.0719632	0.409935	0.777594	0.332423	3.65032	novel transcript	17	45146730	45148470	-1
T2DvsNGT (Control)	ENSG00000158483	FAM86C1P	0.108986	0.0367413	0.0721326	0.486876	0.261756	0.332863	-1.91387	family with sequence similarity 86 member C1, pseudogene	11	71787510	71801237	1
T2DvsNGT (Control)	ENSG00000197713	RPE	0.710938	0.0368194	0.0722832	0.875812	0.261756	0.332961	-1.64123	ribulose-5-phosphate-3-epimerase	2	210002565	210022260	1
T2DvsNGT (Control)	ENSG00000228492	RAB11FIP1P1	0.0368943	0.132878	0.0724275	0.409935	0.389638	0.332961	-1.8494	RAB11 family interacting protein 1 pseudogene 1	X	74202834	74204595	1
T2DvsNGT (Control)	ENSG00000259442	AC105339.3	0.299423	0.0369047	0.0724474	0.638037	0.261756	0.332961	0.666285	novel transcript, antisense FSD2	15	82744223	82750289	1
T2DvsNGT (Control)	ENSG00000170832	USP32	0.12625	0.0369111	0.0724598	0.499439	0.261756	0.332961	-1.68533	ubiquitin specific peptidase 32	17	60177327	60422470	-1
T2DvsNGT (Control)	ENSG00000144815	NXPE3	0.0369448	0.944625	0.0725248	0.409935	0.97346	0.332961	0.187354	neurexophilin and PC-esterase domain family member 3	3	101779202	101828231	1
T2DvsNGT (Control)	ENSG00000185245	GP1BA	0.0370666	0.149203	0.0727592	0.409935	0.411247	0.333137	-0.272849	glycoprotein Ib platelet subunit alpha	17	4932277	4935023	1
T2DvsNGT (Control)	ENSG00000150977	RILPL2	0.0370725	0.297109	0.0727706	0.409935	0.548303	0.333137	-0.728152	Rab interacting lysosomal protein like 2	12	123415039	123436684	-1
T2DvsNGT (Control)	ENSG00000272402	AL031775.2	0.0371007	0.173246	0.0728249	0.409935	0.433691	0.333137	-0.667381	novel transcript, antisense to C6orf62	6	24706747	24707151	1
T2DvsNGT (Control)	ENSG00000272316	AL021368.2	0.604064	0.0371188	0.0728598	0.813125	0.261932	0.333137	0.808739	novel transcript	6	57908560	57913911	-1
T2DvsNGT (Control)	ENSG00000159214	CCDC24	0.928657	0.0372719	0.0731545	0.968967	0.26223	0.333886	0.0398262	coiled-coil domain containing 24	1	43991359	43996528	1
T2DvsNGT (Control)	ENSG00000255772	LINC01479	0.0372812	0.538947	0.0731724	0.409935	0.740785	0.333886	-0.646596	long intergenic non-protein coding RNA 1479	12	67929235	67970017	1
T2DvsNGT (Control)	ENSG00000273373	AL355488.1	0.0373477	0.0953297	0.0733005	0.409935	0.344647	0.333892	-1.04724	novel transcript, antisense to SLC16A4	1	110370154	110373003	1
T2DvsNGT (Control)	ENSG00000083838	ZNF446	0.163587	0.0374109	0.0734222	0.534964	0.26223	0.333892	-1.85642	zinc finger protein 446	19	58474017	58481230	1
T2DvsNGT (Control)	ENSG00000140990	NDUFB10	0.286098	0.0374317	0.0734622	0.628161	0.26223	0.333892	-1.84108	NADH:ubiquinone oxidoreductase subunit B10	16	1959538	1961975	1
T2DvsNGT (Control)	ENSG00000213930	GALT	0.313915	0.0374363	0.0734712	0.644644	0.26223	0.333892	-2.30709	galactose-1-phosphate uridylyltransferase	9	34638133	34651035	1
T2DvsNGT (Control)	ENSG00000178307	TMEM11	0.0374831	0.0937683	0.0735613	0.409935	0.342014	0.333964	-2.71383	transmembrane protein 11	17	21197954	21214176	-1
T2DvsNGT (Control)	ENSG00000153234	NR4A2	0.037667	0.0673411	0.0739152	0.409935	0.30564	0.334469	-2.11822	nuclear receptor subfamily 4 group A member 2	2	156324437	156342348	-1
T2DvsNGT (Control)	ENSG00000144647	POMGNT2	0.0377195	0.304112	0.0740163	0.409935	0.554391	0.334469	-1.26805	protein O-linked mannose N-acetylglucosaminyltransferase 2 (beta 1,4-)	3	43079232	43106079	-1
T2DvsNGT (Control)	ENSG00000073605	GSDMB	0.0377239	0.234293	0.0740248	0.409935	0.495265	0.334469	-1.70363	gasdermin B	17	39904595	39919854	-1
T2DvsNGT (Control)	ENSG00000249853	HS3ST5	0.855459	0.0377264	0.0740295	0.939578	0.263694	0.334469	0.275277	heparan sulfate-glucosamine 3-sulfotransferase 5	6	114055586	114343045	-1
T2DvsNGT (Control)	ENSG00000166432	ZMAT1	0.288282	0.0378112	0.0741927	0.628954	0.263694	0.334469	0.820122	zinc finger matrin-type 1	X	101882288	101932079	-1
T2DvsNGT (Control)	ENSG00000247572	CKMT2-AS1	0.0378148	0.618015	0.0741997	0.409935	0.795099	0.334469	-0.203079	CKMT2 antisense RNA 1	5	81201341	81301565	-1
T2DvsNGT (Control)	ENSG00000267666	AC004156.1	0.0518837	0.0378811	0.0743272	0.428403	0.263694	0.334469	-1.03855	novel transcript	19	663482	669500	1
T2DvsNGT (Control)	ENSG00000257953	AC083805.2	0.37439	0.0378866	0.0743378	0.68954	0.263694	0.334469	0.127116	novel transcript, antisense to CTDSP2	12	57837092	57842745	1
T2DvsNGT (Control)	ENSG00000103549	RNF40	0.0378893	0.289651	0.074343	0.409935	0.541889	0.334469	0.188498	ring finger protein 40	16	30761745	30776307	1
T2DvsNGT (Control)	ENSG00000235954	TTC28-AS1	0.768558	0.0379964	0.074549	0.90267	0.263694	0.33506	2.34261	TTC28 antisense RNA 1	22	27919376	28008581	1
T2DvsNGT (Control)	ENSG00000059122	FLYWCH1	0.0380595	0.908019	0.0746704	0.410786	0.958619	0.33527	-0.429776	FLYWCH-type zinc finger 1	16	2911931	2951208	1
T2DvsNGT (Control)	ENSG00000268364	SMC5-AS1	0.324468	0.0381246	0.0747957	0.653239	0.263694	0.335497	-1.47093	SMC5 antisense RNA 1 (head to head)	9	70193997	70258866	-1
T2DvsNGT (Control)	ENSG00000271075	AL139317.4	0.255506	0.0381888	0.0749193	0.606996	0.263694	0.33566	-0.230464	golgi membrane protein 1 (GOLM1) pseudogene	14	52871458	52872217	1
T2DvsNGT (Control)	ENSG00000204438	GPANK1	0.0382212	0.467714	0.0749816	0.411543	0.690898	0.33566	-1.46781	G-patch domain and ankyrin repeats 1	6	31661228	31666283	-1
T2DvsNGT (Control)	ENSG00000197980	LEKR1	0.55104	0.0382694	0.0750742	0.784915	0.263694	0.33571	-0.0799608	leucine, glutamate and lysine rich 1	3	156825481	157046129	1
T2DvsNGT (Control)	ENSG00000136098	NEK3	0.265504	0.0383402	0.0752104	0.611526	0.263694	0.33571	-0.433021	NIMA related kinase 3	13	52132639	52159861	-1
T2DvsNGT (Control)	ENSG00000176909	MAMSTR	0.0383437	0.606538	0.0752171	0.411674	0.78778	0.33571	-0.93281	MEF2 activating motif and SAP domain containing transcriptional regulator	19	48712725	48719725	-1
T2DvsNGT (Control)	ENSG00000254710	AP001970.1	0.038506	0.0876046	0.0755293	0.411674	0.334322	0.335887	0.298179	novel transcript	11	123188802	123228502	1
T2DvsNGT (Control)	ENSG00000164603	BMT2	0.120015	0.0385187	0.0755536	0.493856	0.263694	0.335887	1.77205	base methyltransferase of 25S rRNA 2 homolog	7	112819147	112939875	-1
T2DvsNGT (Control)	ENSG00000233369	GTF2IP4	0.120676	0.0385257	0.0755672	0.494005	0.263694	0.335887	-2.2106	general transcription factor IIi pseudogene 4	7	73154938	73207283	1
T2DvsNGT (Control)	ENSG00000119917	IFIT3	0.744941	0.0385313	0.0755779	0.890755	0.263694	0.335887	1.07508	interferon induced protein with tetratricopeptide repeats 3	10	89327307	89377473	1
T2DvsNGT (Control)	ENSG00000135837	CEP350	0.110187	0.0385945	0.0756995	0.487428	0.263694	0.335887	-2.58942	centrosomal protein 350	1	179954773	180114875	1
T2DvsNGT (Control)	ENSG00000138496	PARP9	0.738065	0.0386518	0.0758096	0.887972	0.263694	0.335887	0.807318	poly(ADP-ribose) polymerase family member 9	3	122527924	122564577	-1
T2DvsNGT (Control)	ENSG00000196810	CTBP1-DT	0.212042	0.0386864	0.0758762	0.574916	0.263694	0.335887	-1.65094	CTBP1 divergent transcript	4	1249300	1288291	1
T2DvsNGT (Control)	ENSG00000100697	DICER1	0.291031	0.0387119	0.0759251	0.630931	0.263694	0.335887	-2.6247	dicer 1, ribonuclease III	14	95086228	95158010	-1
T2DvsNGT (Control)	ENSG00000011465	DCN	0.580112	0.0387143	0.0759299	0.80182	0.263694	0.335887	0.487944	decorin	12	91140484	91183217	-1
T2DvsNGT (Control)	ENSG00000116127	ALMS1	0.0973328	0.0388182	0.0761296	0.477622	0.263694	0.33596	-1.22386	ALMS1 centrosome and basal body associated protein	2	73385758	73625166	1
T2DvsNGT (Control)	ENSG00000165923	AGBL2	0.0676116	0.0388571	0.0762043	0.446902	0.263694	0.33596	-0.167852	ATP/GTP binding protein like 2	11	47659591	47715389	-1
T2DvsNGT (Control)	ENSG00000250654	AC023794.3	0.619159	0.0388765	0.0762417	0.822006	0.263694	0.33596	0.228184	novel pseudogene	12	54076838	54081903	-1
T2DvsNGT (Control)	ENSG00000173120	KDM2A	0.670403	0.0388787	0.0762458	0.855875	0.263694	0.33596	-0.518422	lysine demethylase 2A	11	67119263	67258082	1
T2DvsNGT (Control)	ENSG00000109736	MFSD10	0.0389256	0.565121	0.076336	0.411674	0.75879	0.336028	-1.05735	major facilitator superfamily domain containing 10	4	2930561	2934834	-1
T2DvsNGT (Control)	ENSG00000120500	ARR3	0.0390291	0.0761929	0.0765349	0.411674	0.31857	0.336154	-0.714365	arrestin 3	X	70268305	70281840	1
T2DvsNGT (Control)	ENSG00000123154	WDR83	0.0390593	0.0581924	0.0765931	0.411674	0.29639	0.336154	-2.08136	WD repeat domain 83	19	12666802	12675832	1
T2DvsNGT (Control)	ENSG00000130159	ECSIT	0.0390631	0.243992	0.0766003	0.411674	0.503565	0.336154	-0.559433	ECSIT signaling integrator	19	11505929	11529172	-1
T2DvsNGT (Control)	ENSG00000227331	RPL7AP22	0.564705	0.0391347	0.0767379	0.79119	0.264631	0.336154	0.941327	ribosomal protein L7a pseudogene 22	2	158548425	158549224	1
T2DvsNGT (Control)	ENSG00000253305	PCDHGB6	0.0391829	0.0438939	0.0768306	0.411674	0.272264	0.336154	0.304464	protocadherin gamma subfamily B, 6	5	141408021	141512979	1
T2DvsNGT (Control)	ENSG00000245614	DDX11-AS1	0.0392047	0.102149	0.0768725	0.411674	0.354294	0.336154	0.91923	DDX11 antisense RNA 1	12	31019434	31073847	-1
T2DvsNGT (Control)	ENSG00000130734	ATG4D	0.0392434	0.0677359	0.0769468	0.411674	0.306205	0.336154	-1.1911	autophagy related 4D cysteine peptidase	19	10543895	10553418	1
T2DvsNGT (Control)	ENSG00000084093	REST	0.383462	0.0392558	0.0769707	0.694854	0.265051	0.336154	-2.13607	RE1 silencing transcription factor	4	56907876	56966808	1
T2DvsNGT (Control)	ENSG00000163539	CLASP2	0.317409	0.0393901	0.0772286	0.646418	0.265201	0.336154	-0.550844	cytoplasmic linker associated protein 2	3	33496245	33718356	-1
T2DvsNGT (Control)	ENSG00000184497	TMEM255B	0.0393944	0.12283	0.0772369	0.411674	0.37634	0.336154	-3.76376	transmembrane protein 255B	13	113759226	113816995	1
T2DvsNGT (Control)	ENSG00000149679	CABLES2	0.27984	0.0394432	0.0773306	0.624229	0.265201	0.336154	-0.482536	Cdk5 and Abl enzyme substrate 2	20	62388632	62407285	-1
T2DvsNGT (Control)	ENSG00000107862	GBF1	0.0394963	0.64132	0.0774327	0.411674	0.809235	0.336154	0.491133	golgi brefeldin A resistant guanine nucleotide exchange factor 1	10	102245371	102382899	1
T2DvsNGT (Control)	ENSG00000135245	HILPDA	0.759495	0.0395144	0.0774674	0.900246	0.265201	0.336154	-1.38821	hypoxia inducible lipid droplet associated	7	128455849	128458418	1
T2DvsNGT (Control)	ENSG00000070018	LRP6	0.0395232	0.0565934	0.0774843	0.411674	0.293757	0.336154	-1.92887	LDL receptor related protein 6	12	12116025	12267044	-1
T2DvsNGT (Control)	ENSG00000279382	AC018665.1	0.0395249	0.187355	0.0774876	0.411674	0.450678	0.336154	-1.36432	TEC	17	76090308	76091669	1
T2DvsNGT (Control)	ENSG00000047410	TPR	0.465641	0.0397424	0.0779053	0.743991	0.266326	0.33764	-1.17862	translocated promoter region, nuclear basket protein	1	186311652	186375693	-1
T2DvsNGT (Control)	ENSG00000069493	CLEC2D	0.624838	0.0398006	0.0780171	0.826613	0.266326	0.337798	-2.36206	C-type lectin domain family 2 member D	12	9664969	9699553	1
T2DvsNGT (Control)	ENSG00000108219	TSPAN14	0.706361	0.039964	0.0783309	0.874104	0.266773	0.33883	0.117543	tetraspanin 14	10	80454166	80533124	1
T2DvsNGT (Control)	ENSG00000174899	SLC66A1L	0.716257	0.0400206	0.0784396	0.877008	0.266773	0.338974	-0.281036	solute carrier family 66 member 1 like	3	157543246	157677749	1
T2DvsNGT (Control)	ENSG00000214063	TSPAN4	0.0400922	0.313366	0.0785771	0.415393	0.562898	0.339241	-2.31297	tetraspanin 4	11	842812	867116	1
T2DvsNGT (Control)	ENSG00000204590	GNL1	0.0401837	0.203832	0.0787527	0.415393	0.466229	0.339673	-2.93145	G protein nucleolar 1 (putative)	6	30541377	30557174	-1
T2DvsNGT (Control)	ENSG00000003987	MTMR7	0.0402441	0.183015	0.0788686	0.415393	0.446934	0.339847	-0.916575	myotubularin related protein 7	8	17296794	17413528	-1
T2DvsNGT (Control)	ENSG00000170448	NFXL1	0.190333	0.0403061	0.0789876	0.556942	0.267581	0.340033	-4.71004	nuclear transcription factor, X-box binding like 1	4	47847233	47914667	-1
T2DvsNGT (Control)	ENSG00000101391	CDK5RAP1	0.0404512	0.413952	0.0792661	0.416573	0.649649	0.34071	-0.0556515	CDK5 regulatory subunit associated protein 1	20	33358839	33401561	-1
T2DvsNGT (Control)	ENSG00000139537	CCDC65	0.141677	0.0404672	0.0792967	0.510241	0.267581	0.34071	-1.42727	coiled-coil domain containing 65	12	48904110	48931840	1
T2DvsNGT (Control)	ENSG00000120519	SLC10A7	0.495112	0.0406708	0.0796876	0.760553	0.267581	0.341266	-1.36072	solute carrier family 10 member 7	4	146253975	146521964	-1
T2DvsNGT (Control)	ENSG00000122359	ANXA11	0.520356	0.0407247	0.0797909	0.772223	0.267581	0.341266	-1.08532	annexin A11	10	80150889	80205572	-1
T2DvsNGT (Control)	ENSG00000137818	RPLP1	0.17437	0.0407809	0.0798988	0.54406	0.267581	0.341266	-1.68137	ribosomal protein lateral stalk subunit P1	15	69452814	69456205	1
T2DvsNGT (Control)	ENSG00000106948	AKNA	0.534231	0.0407912	0.0799185	0.778442	0.267581	0.341266	-2.80412	AT-hook transcription factor	9	114334156	114394405	-1
T2DvsNGT (Control)	ENSG00000140386	SCAPER	0.636266	0.0407969	0.0799293	0.8346	0.267581	0.341266	0.470066	S-phase cyclin A associated protein in the ER	15	76347904	76905444	-1
T2DvsNGT (Control)	ENSG00000232788	ITGA6-AS1	0.710224	0.0408025	0.0799402	0.875812	0.267581	0.341266	-0.622555	ITGA6 antisense RNA 1	2	172464262	172466022	-1
T2DvsNGT (Control)	ENSG00000278879	AP000560.1	0.0982928	0.0408287	0.0799904	0.478671	0.267581	0.341266	-1.1326	TEC	11	74830574	74832510	-1
T2DvsNGT (Control)	ENSG00000116793	PHTF1	0.0408946	0.792568	0.0801169	0.418435	0.895351	0.341266	-0.559971	putative homeodomain transcription factor 1	1	113696831	113759489	-1
T2DvsNGT (Control)	ENSG00000165807	PPP1R36	0.040935	0.138938	0.0801943	0.418435	0.396602	0.341266	1.17251	protein phosphatase 1 regulatory subunit 36	14	64549920	64589381	1
T2DvsNGT (Control)	ENSG00000187147	RNF220	0.30585	0.0410016	0.0803221	0.642375	0.267581	0.341266	-0.818588	ring finger protein 220	1	44405194	44651724	1
T2DvsNGT (Control)	ENSG00000077616	NAALAD2	0.0599777	0.0410206	0.0803585	0.436329	0.267581	0.341266	-0.6167	N-acetylated alpha-linked acidic dipeptidase 2	11	90131515	90192894	1
T2DvsNGT (Control)	ENSG00000153201	RANBP2	0.0860329	0.0410585	0.0804311	0.467041	0.267581	0.341266	-2.21954	RAN binding protein 2	2	108719482	108785809	1
T2DvsNGT (Control)	ENSG00000280383	Z95331.1	0.0410718	0.105969	0.0804568	0.418435	0.357806	0.341266	-0.858973	novel transcript, sense overlapping ATXN10	22	45657019	45680130	1
T2DvsNGT (Control)	ENSG00000270823	AC007938.2	0.0868018	0.0411205	0.0805501	0.467314	0.267581	0.341266	-3.39465	novel transcript, antisense to MEST	7	130495794	130498427	-1
T2DvsNGT (Control)	ENSG00000104894	CD37	0.0411288	0.244044	0.0805661	0.418435	0.503565	0.341266	0.686966	CD37 molecule	19	49335171	49343335	1
T2DvsNGT (Control)	ENSG00000185250	PPIL6	0.0412046	0.831702	0.0807115	0.418435	0.917422	0.341353	2.97516	peptidylprolyl isomerase like 6	6	109390215	109441171	-1
T2DvsNGT (Control)	ENSG00000119650	IFT43	0.298561	0.0412189	0.0807388	0.637758	0.267833	0.341353	-0.977901	intraflagellar transport 43	14	75902136	76084585	1
T2DvsNGT (Control)	ENSG00000182670	TTC3	0.0412844	0.705121	0.0808644	0.418435	0.850159	0.341563	-3.72981	tetratricopeptide repeat domain 3	21	37073226	37203112	1
T2DvsNGT (Control)	ENSG00000270231	NBPF8	0.702686	0.0414388	0.0811604	0.872287	0.268873	0.342491	-0.0234271	NBPF member 8	1	120419850	120467739	1
T2DvsNGT (Control)	ENSG00000116199	FAM20B	0.0415389	0.271973	0.0813523	0.419848	0.526361	0.342728	2.98282	FAM20B glycosaminoglycan xylosylkinase	1	179025804	179076567	1
T2DvsNGT (Control)	ENSG00000113391	FAM172A	0.266786	0.0415489	0.0813714	0.612311	0.269061	0.342728	0.898985	family with sequence similarity 172 member A	5	93617725	94111699	-1
T2DvsNGT (Control)	ENSG00000169330	MINAR1	0.0927984	0.0415876	0.0814456	0.470834	0.269061	0.342728	0.532977	membrane integral NOTCH2 associated receptor 1	15	79432336	79472304	1
T2DvsNGT (Control)	ENSG00000064545	TMEM161A	0.0417815	0.252228	0.0818173	0.419848	0.510137	0.343761	-1.10243	transmembrane protein 161A	19	19119169	19138513	-1
T2DvsNGT (Control)	ENSG00000279838	AL356273.3	0.176767	0.0417955	0.0818441	0.545823	0.270017	0.343761	-0.766631	TEC	1	185292384	185294372	-1
T2DvsNGT (Control)	ENSG00000158470	B4GALT5	0.426166	0.042039	0.0823108	0.717771	0.270786	0.345398	0.270135	beta-1,4-galactosyltransferase 5	20	49632945	49713878	-1
T2DvsNGT (Control)	ENSG00000112144	CILK1	0.042104	0.267156	0.0824352	0.419848	0.521305	0.345597	-0.737951	ciliogenesis associated kinase 1	6	53001279	53061824	-1
T2DvsNGT (Control)	ENSG00000255046	AC069185.1	0.0422352	0.20872	0.0826865	0.419848	0.470891	0.345975	0.206581	novel transcript	8	11797928	11802568	-1
T2DvsNGT (Control)	ENSG00000121680	PEX16	0.0492393	0.0422385	0.082693	0.425615	0.270786	0.345975	-3.66652	peroxisomal biogenesis factor 16	11	45909663	45918812	-1
T2DvsNGT (Control)	ENSG00000240132	ETF1P2	0.101091	0.0422718	0.0827567	0.479376	0.270786	0.345975	-1.93969	eukaryotic translation termination factor 1 pseudogene 2	7	151501878	151503463	1
T2DvsNGT (Control)	ENSG00000040731	CDH10	0.583943	0.0423426	0.0828923	0.80258	0.270786	0.346179	0.237345	cadherin 10	5	24487100	24644978	-1
T2DvsNGT (Control)	ENSG00000148288	GBGT1	0.133621	0.042397	0.0829965	0.506722	0.270786	0.346179	-0.0487449	globoside alpha-1,3-N-acetylgalactosaminyltransferase 1 (FORS blood group)	9	133152948	133163933	-1
T2DvsNGT (Control)	ENSG00000170485	NPAS2	0.942655	0.0425334	0.0832576	0.974281	0.270939	0.346179	-0.649684	neuronal PAS domain protein 2	2	100820139	100996829	1
T2DvsNGT (Control)	ENSG00000101160	CTSZ	0.0425546	0.179124	0.0832983	0.419848	0.440828	0.346179	-1.09205	cathepsin Z	20	58985686	59008238	-1
T2DvsNGT (Control)	ENSG00000151090	THRB	0.0425666	0.587096	0.0833212	0.419848	0.773719	0.346179	1.60474	thyroid hormone receptor beta	3	24117153	24495756	-1
T2DvsNGT (Control)	ENSG00000179841	AKAP5	0.156275	0.0426234	0.0834301	0.527138	0.270939	0.346179	-0.392332	A-kinase anchoring protein 5	14	64465499	64474503	1
T2DvsNGT (Control)	ENSG00000244675	AC108676.1	0.492138	0.0426504	0.0834817	0.759034	0.270939	0.346179	-0.974556	novel transcript, sense overlapping to ATP13A3	3	194496317	194501503	-1
T2DvsNGT (Control)	ENSG00000161243	FBXO27	0.0426568	0.495631	0.0834939	0.419848	0.711629	0.346179	0.564973	F-box protein 27	19	38990714	39032785	-1
T2DvsNGT (Control)	ENSG00000227268	KLLN	0.561051	0.0426623	0.0835045	0.789693	0.270939	0.346179	-1.69272	killin, p53 regulated DNA replication inhibitor	10	87859158	87863533	-1
T2DvsNGT (Control)	ENSG00000230067	HSPD1P6	0.0427888	0.637588	0.0837468	0.419848	0.806869	0.346179	-1.36543	heat shock protein family D (Hsp60) member 1 pseudogene 6	3	36767117	36784167	-1
T2DvsNGT (Control)	ENSG00000009780	FAM76A	0.426595	0.0428169	0.0838006	0.71796	0.271052	0.346179	0.443576	family with sequence similarity 76 member A	1	27725961	27763116	1
T2DvsNGT (Control)	ENSG00000169733	RFNG	0.0428213	0.987152	0.083809	0.419848	0.992901	0.346179	-1.57322	RFNG O-fucosylpeptide 3-beta-N-acetylglucosaminyltransferase	17	82047902	82051831	-1
T2DvsNGT (Control)	ENSG00000182544	MFSD5	0.0428313	0.97552	0.0838281	0.419848	0.987234	0.346179	-0.304285	major facilitator superfamily domain containing 5	12	53251251	53254406	1
T2DvsNGT (Control)	ENSG00000049089	COL9A2	0.0473338	0.0429176	0.0839932	0.422522	0.271052	0.346179	-0.463232	collagen type IX alpha 2 chain	1	40300489	40317813	-1
T2DvsNGT (Control)	ENSG00000133398	MED10	0.0429822	0.940582	0.084117	0.419848	0.971971	0.346179	2.54342	mediator complex subunit 10	5	6371874	6378571	-1
T2DvsNGT (Control)	ENSG00000163364	LINC01116	0.0430427	0.0674586	0.0842327	0.419848	0.30564	0.346179	-1.94213	long intergenic non-protein coding RNA 1116	2	176629572	176637931	-1
T2DvsNGT (Control)	ENSG00000100739	BDKRB1	0.0430509	0.955546	0.0842484	0.419848	0.977936	0.346179	-1.36658	bradykinin receptor B1	14	96256210	96268967	1
T2DvsNGT (Control)	ENSG00000260160	AC011468.1	0.500588	0.043154	0.0844458	0.762643	0.271052	0.346179	0.0989803	novel transcript	19	52058490	52063703	-1
T2DvsNGT (Control)	ENSG00000116350	SRSF4	0.531323	0.0431543	0.0844462	0.776575	0.271052	0.346179	0.833461	serine and arginine rich splicing factor 4	1	29147743	29181900	-1
T2DvsNGT (Control)	ENSG00000170949	ZNF160	0.313574	0.0431564	0.0844502	0.644644	0.271052	0.346179	-2.64098	zinc finger protein 160	19	53066606	53103436	-1
T2DvsNGT (Control)	ENSG00000234036	TXNP6	0.315238	0.04316	0.0844572	0.644644	0.271052	0.346179	0.00235798	thioredoxin pseudogene 6	4	76958860	76959169	-1
T2DvsNGT (Control)	ENSG00000157388	CACNA1D	0.822405	0.0432079	0.084549	0.929891	0.271052	0.346179	0.756037	calcium voltage-gated channel subunit alpha1 D	3	53328963	53813733	1
T2DvsNGT (Control)	ENSG00000162244	RPL29	0.264694	0.0432234	0.0845786	0.611526	0.271052	0.346179	-1.06948	ribosomal protein L29	3	51993522	51995895	-1
T2DvsNGT (Control)	ENSG00000177200	CHD9	0.198036	0.0433432	0.0848078	0.562692	0.271424	0.346801	-1.54642	chromodomain helicase DNA binding protein 9	16	53055033	53329150	1
T2DvsNGT (Control)	ENSG00000103253	HAGHL	0.0435424	0.588251	0.0851889	0.419848	0.774787	0.348042	-2.82996	hydroxyacylglutathione hydrolase like	16	726936	735525	1
T2DvsNGT (Control)	ENSG00000100324	TAB1	0.0436381	0.0956256	0.0853719	0.419848	0.344867	0.348251	-0.410713	TGF-beta activated kinase 1 (MAP3K7) binding protein 1	22	39399778	39437060	1
T2DvsNGT (Control)	ENSG00000277534	AC007996.1	0.0436778	0.0440175	0.0854478	0.419848	0.272264	0.348251	-2.87444	novel transcript, sense intronic to KCTD1	18	26542971	26545791	-1
T2DvsNGT (Control)	ENSG00000123358	NR4A1	0.0436908	0.986939	0.0854726	0.419848	0.992901	0.348251	-5.4521	nuclear receptor subfamily 4 group A member 1	12	52022832	52059507	1
T2DvsNGT (Control)	ENSG00000197969	VPS13A	0.101998	0.0437327	0.0855529	0.479376	0.272264	0.348262	-1.97198	vacuolar protein sorting 13 homolog A	9	77177445	77421537	1
T2DvsNGT (Control)	ENSG00000246250	AC087521.2	0.460634	0.0437955	0.0856729	0.741287	0.272264	0.348311	-2.44377	novel transcript	11	43827517	43880726	-1
T2DvsNGT (Control)	ENSG00000271503	CCL5	0.680988	0.0438766	0.085828	0.862764	0.272264	0.348311	-1.4185	C-C motif chemokine ligand 5	17	35871491	35880793	-1
T2DvsNGT (Control)	ENSG00000182326	C1S	0.997241	0.0438852	0.0858445	0.997908	0.272264	0.348311	1.48512	complement C1s	12	6988259	7071032	1
T2DvsNGT (Control)	ENSG00000145757	SPATA9	0.0439656	0.640241	0.0859982	0.419848	0.808846	0.348311	-0.265503	spermatogenesis associated 9	5	95652181	95698711	-1
T2DvsNGT (Control)	ENSG00000184786	DYNLT2	0.273556	0.0439737	0.0860138	0.61753	0.272264	0.348311	-3.14112	dynein light chain Tctex-type 2	6	169740109	169751587	-1
T2DvsNGT (Control)	ENSG00000104885	DOT1L	0.566739	0.043992	0.0860486	0.792728	0.272264	0.348311	2.17958	DOT1 like histone lysine methyltransferase	19	2163933	2232578	1
T2DvsNGT (Control)	ENSG00000170632	ARMC10	0.817051	0.044023	0.0861081	0.928045	0.272264	0.348311	-0.265594	armadillo repeat containing 10	7	103074881	103099759	1
T2DvsNGT (Control)	ENSG00000140092	FBLN5	0.0441725	0.85103	0.0863937	0.419848	0.926108	0.349152	-1.38146	fibulin 5	14	91869411	91947987	-1
T2DvsNGT (Control)	ENSG00000111196	MAGOHB	0.228632	0.0442415	0.0865256	0.585491	0.272863	0.349371	-1.33539	mago homolog B, exon junction complex subunit	12	10604193	10613609	-1
T2DvsNGT (Control)	ENSG00000231035	RPL7L1P9	0.0443713	0.200493	0.0867738	0.419848	0.463073	0.349539	1.09354	ribosomal protein L7 like 1 pseudogene 9	2	217760547	217761291	-1
T2DvsNGT (Control)	ENSG00000283959	AP002851.1	0.0526896	0.0444038	0.0868359	0.428403	0.273463	0.349539	-1.63173	novel transcript	8	102656464	102687118	1
T2DvsNGT (Control)	ENSG00000249212	ATP1B1P1	0.0826011	0.0444606	0.0869445	0.466816	0.273463	0.349539	-1.63194	ATPase Na+/K+ transporting subunit beta 1 pseudogene 1	4	42029209	42030123	1
T2DvsNGT (Control)	ENSG00000280123		0.0444663	0.760206	0.0869554	0.419848	0.879662	0.349539	-0.584252			#N/A	#N/A	#N/A
T2DvsNGT (Control)	ENSG00000279662	AC131649.2	0.0444692	0.089851	0.0869609	0.419848	0.338449	0.349539	-0.420841	TEC	16	10445309	10449747	-1
T2DvsNGT (Control)	ENSG00000143194	MAEL	0.0445117	0.378241	0.087042	0.419848	0.619697	0.349539	-1.33654	maelstrom spermatogenic transposon silencer	1	166975582	167022214	1
T2DvsNGT (Control)	ENSG00000272476	AL024507.2	0.309627	0.044553	0.0871211	0.644644	0.273505	0.349539	-2.1244	novel transcript, antisense to SEC63	6	107957413	107959986	1
T2DvsNGT (Control)	ENSG00000271840		0.0705762	0.0445892	0.0871903	0.451406	0.273505	0.349539	-1.83344			#N/A	#N/A	#N/A
T2DvsNGT (Control)	ENSG00000123388	HOXC11	0.0447377	0.745824	0.087474	0.419848	0.872987	0.349539	1.55181	homeobox C11	12	53973126	53977643	1
T2DvsNGT (Control)	ENSG00000073536	NLE1	0.044787	0.26497	0.0875681	0.419848	0.519517	0.349539	-2.87895	notchless homolog 1	17	35128730	35142304	-1
T2DvsNGT (Control)	ENSG00000116001	TIA1	0.0923146	0.0448008	0.0875944	0.470834	0.274385	0.349539	-1.80155	TIA1 cytotoxic granule associated RNA binding protein	2	70209444	70248660	-1
T2DvsNGT (Control)	ENSG00000182179	UBA7	0.93004	0.044855	0.087698	0.968967	0.274385	0.349539	0.431032	ubiquitin like modifier activating enzyme 7	3	49805209	49813953	-1
T2DvsNGT (Control)	ENSG00000111341	MGP	0.0449023	0.885538	0.0877884	0.419848	0.946457	0.349539	-2.42531	matrix Gla protein	12	14880864	14885857	-1
T2DvsNGT (Control)	ENSG00000164197	RNF180	0.0449682	0.896022	0.0879143	0.419848	0.952276	0.349539	0.0178781	ring finger protein 180	5	64165843	64372869	1
T2DvsNGT (Control)	ENSG00000162144	CYB561A3	0.309881	0.0450342	0.0880403	0.644644	0.275107	0.349539	-0.879407	cytochrome b561 family member A3	11	61348754	61362283	-1
T2DvsNGT (Control)	ENSG00000216775	AL109918.1	0.0450415	0.162419	0.0880542	0.419848	0.421782	0.349539	-0.511705	heterogeneous nuclear ribonucleoprotein A/B (HNRNPAB) pseudogene	6	52664366	52669155	1
T2DvsNGT (Control)	ENSG00000167220	HDHD2	0.413298	0.0452154	0.0883864	0.711966	0.275117	0.349539	-2.74184	haloacid dehalogenase like hydrolase domain containing 2	18	47107408	47150500	-1
T2DvsNGT (Control)	ENSG00000129103	SUMF2	0.284918	0.0452334	0.0884208	0.627925	0.275117	0.349539	-0.606308	sulfatase modifying factor 2	7	56064002	56080670	1
T2DvsNGT (Control)	ENSG00000165338	HECTD2	0.0452335	0.115518	0.0884209	0.419848	0.369163	0.349539	-2.35627	HECT domain E3 ubiquitin protein ligase 2	10	91409280	91514829	1
T2DvsNGT (Control)	ENSG00000151967	SCHIP1	0.585584	0.045366	0.088674	0.80258	0.275117	0.349539	-3.6433	schwannomin interacting protein 1	3	159839861	159897360	1
T2DvsNGT (Control)	ENSG00000215039	CD27-AS1	0.0454131	0.213642	0.0887639	0.419848	0.47361	0.349539	0.760001	CD27 antisense RNA 1	12	6439001	6451567	-1
T2DvsNGT (Control)	ENSG00000184319	RPL23AP82	0.499735	0.0454365	0.0888085	0.7624	0.275117	0.349539	0.507861	ribosomal protein L23a pseudogene 82	22	50756948	50801309	1
T2DvsNGT (Control)	ENSG00000196569	LAMA2	0.884688	0.0454533	0.0888406	0.949287	0.275117	0.349539	-0.757315	laminin subunit alpha 2	6	128883138	129516566	1
T2DvsNGT (Control)	ENSG00000007545	CRAMP1	0.0454959	0.397725	0.088922	0.419848	0.636517	0.349539	-0.382889	cramped chromatin regulator homolog 1	16	1612337	1677908	1
T2DvsNGT (Control)	ENSG00000272501	AL662844.4	0.139661	0.0455441	0.0890139	0.510241	0.275117	0.349539	0.649293	novel transcript, antisense to HCG27	6	31195200	31198037	-1
T2DvsNGT (Control)	ENSG00000259488	AC023355.1	0.0455446	0.28718	0.0890149	0.419848	0.539514	0.349539	-0.986465	novel transcript, antisense to DUT	15	48312353	48331856	-1
T2DvsNGT (Control)	ENSG00000160688	FLAD1	0.0598237	0.0455472	0.0890199	0.436329	0.275117	0.349539	0.244713	flavin adenine dinucleotide synthetase 1	1	154983338	154993111	1
T2DvsNGT (Control)	ENSG00000279598	AC009948.3	0.0455641	0.946641	0.0890521	0.419848	0.974104	0.349539	-1.12485	novel transcript, antisense to titin	2	178554561	178558966	1
T2DvsNGT (Control)	ENSG00000172497	ACOT12	0.0455942	0.3911	0.0891095	0.419848	0.631624	0.349539	-1.12161	acyl-CoA thioesterase 12	5	81329996	81394179	-1
T2DvsNGT (Control)	ENSG00000159069	FBXW5	0.0456547	0.83181	0.0892251	0.419848	0.917422	0.349539	-1.03832	F-box and WD repeat domain containing 5	9	136940435	136944738	-1
T2DvsNGT (Control)	ENSG00000060491	OGFR	0.118983	0.0456637	0.0892422	0.493856	0.275117	0.349539	-3.90315	opioid growth factor receptor	20	62804835	62814000	1
T2DvsNGT (Control)	ENSG00000156795	NTAQ1	0.962466	0.0456834	0.0892798	0.983941	0.275117	0.349539	-0.805852	N-terminal glutamine amidase 1	8	123416726	123470028	1
T2DvsNGT (Control)	ENSG00000231125	AF129075.1	0.0565937	0.0457282	0.0893653	0.430325	0.275117	0.349539	3.29326	novel transcript, sense intronic to CCT8	21	29058073	29060095	-1
T2DvsNGT (Control)	ENSG00000205763	RP9P	0.0458561	0.122842	0.0896094	0.419848	0.37634	0.349539	-1.79788	RP9 pseudogene	7	32916815	32943176	-1
T2DvsNGT (Control)	ENSG00000078053	AMPH	0.0458586	0.900319	0.0896142	0.419848	0.954755	0.349539	2.36458	amphiphysin	7	38383704	38631420	-1
T2DvsNGT (Control)	ENSG00000134463	ECHDC3	0.0794764	0.0458606	0.0896179	0.466816	0.275117	0.349539	-1.53366	enoyl-CoA hydratase domain containing 3	10	11742366	11764070	1
T2DvsNGT (Control)	ENSG00000183160	TMEM119	0.906439	0.0459027	0.0896983	0.959856	0.275117	0.349539	5.46424	transmembrane protein 119	12	108589851	108598320	-1
T2DvsNGT (Control)	ENSG00000078237	TIGAR	0.168134	0.04593	0.0897505	0.540113	0.275117	0.349539	1.57903	TP53 induced glycolysis regulatory phosphatase	12	4307763	4360028	1
T2DvsNGT (Control)	ENSG00000189114	BLOC1S3	0.110348	0.0459935	0.0898716	0.487546	0.275117	0.349539	-0.876624	biogenesis of lysosomal organelles complex 1 subunit 3	19	45178784	45216933	1
T2DvsNGT (Control)	ENSG00000281649	EBLN3P	0.0460011	0.460385	0.0898861	0.419848	0.684934	0.349539	-0.206226	endogenous Bornavirus like nucleoprotein 3, pseudogene	9	37079645	37090928	1
T2DvsNGT (Control)	ENSG00000227946	AC007383.1	0.363425	0.046003	0.0898898	0.681238	0.275117	0.349539	-0.0709725	novel transcript	2	206084605	206086564	1
T2DvsNGT (Control)	ENSG00000197894	ADH5	0.0460056	0.0672143	0.0898946	0.419848	0.305536	0.349539	0.225666	alcohol dehydrogenase 5 (class III), chi polypeptide	4	99070978	99088801	-1
T2DvsNGT (Control)	ENSG00000197479	PCDHB11	0.621224	0.0460162	0.0899148	0.823467	0.275117	0.349539	-2.06741	protocadherin beta 11	5	141199610	141203779	1
T2DvsNGT (Control)	ENSG00000151914	DST	0.291321	0.0461076	0.0900893	0.630984	0.275297	0.349844	-1.80402	dystonin	6	56457987	56954830	-1
T2DvsNGT (Control)	ENSG00000172935	MRGPRF	0.0461486	0.0756468	0.0901675	0.420298	0.317434	0.349844	-2.01553	MAS related GPR family member F	11	69004395	69013382	-1
T2DvsNGT (Control)	ENSG00000173894	CBX2	0.129638	0.0461799	0.0902271	0.501858	0.275362	0.349844	-0.748353	chromobox 2	17	79778148	79787983	1
T2DvsNGT (Control)	ENSG00000182575	NXPH3	0.113551	0.0463149	0.0904847	0.492601	0.275786	0.35054	-1.71263	neurexophilin 3	17	49575871	49583827	1
T2DvsNGT (Control)	ENSG00000237595	LINC01275	0.973336	0.0463738	0.0905971	0.988197	0.275786	0.350673	-0.146675	long intergenic non-protein coding RNA 1275	20	50162765	50166216	-1
T2DvsNGT (Control)	ENSG00000232284	GNG12-AS1	0.328924	0.0464784	0.0907965	0.657848	0.276042	0.351143	-2.35625	GNG12, DIRAS3 and WLS antisense RNA 1	1	67832303	68202987	1
T2DvsNGT (Control)	ENSG00000270049	AC009061.2	0.877896	0.0465729	0.0909768	0.947081	0.276191	0.351537	1.00099	novel transcript, antisense to AGRP	16	67481314	67505977	1
T2DvsNGT (Control)	ENSG00000240775	AC021205.1	0.178481	0.0466452	0.0911147	0.548045	0.276191	0.351735	-0.242826	ribosomal protein S26 (RPS26) pseudogene	4	122840343	122840690	1
T2DvsNGT (Control)	ENSG00000157778	PSMG3	0.187635	0.0467568	0.0913275	0.554265	0.276191	0.351735	-1.45546	proteasome assembly chaperone 3	7	1567332	1571005	-1
T2DvsNGT (Control)	ENSG00000239883	PARGP1	0.143922	0.0468008	0.0914113	0.512731	0.276191	0.351735	-1.45711	poly(ADP-ribose) glycohydrolase pseudogene 1	10	45854093	45972154	-1
T2DvsNGT (Control)	ENSG00000147127	RAB41	0.0554271	0.0468109	0.0914306	0.428403	0.276191	0.351735	-1.74208	RAB41, member RAS oncogene family	X	70282093	70285002	1
T2DvsNGT (Control)	ENSG00000099624	ATP5F1D	0.0468625	0.813055	0.0915289	0.422522	0.907198	0.351735	-2.2456	ATP synthase F1 subunit delta	19	1241746	1244825	1
T2DvsNGT (Control)	ENSG00000115365	LANCL1	0.0468867	0.995704	0.0915751	0.422522	0.997661	0.351735	0.932193	LanC like 1	2	210431249	210477652	-1
T2DvsNGT (Control)	ENSG00000100077	GRK3	0.417685	0.0469256	0.0916492	0.714712	0.276444	0.351735	-3.03771	G protein-coupled receptor kinase 3	22	25564675	25729294	1
T2DvsNGT (Control)	ENSG00000235027	AC068580.3	0.0469286	0.471869	0.0916549	0.422522	0.693062	0.351735	2.12429	novel transcript	11	1760348	1762486	1
T2DvsNGT (Control)	ENSG00000226438	AL442071.1	0.473017	0.046977	0.0917471	0.747833	0.276444	0.351789	-1.01847	novel transcript	1	39249838	39257649	-1
T2DvsNGT (Control)	ENSG00000284735	AL139424.3	0.683978	0.0470796	0.0919427	0.863871	0.276685	0.352238	-1.84143	novel transcript	1	10381906	10387150	-1
T2DvsNGT (Control)	ENSG00000205041	AC118344.1	0.047135	0.646505	0.0920482	0.422522	0.813339	0.352321	4.05062	novel transcript, sense intronic to AKT2	19	40273489	40275479	-1
T2DvsNGT (Control)	ENSG00000255458	AC108471.2	0.0471733	0.252659	0.0921212	0.422522	0.510572	0.352321	-0.695623	novel transcript	4	39639107	39666879	1
T2DvsNGT (Control)	ENSG00000119915	ELOVL3	0.510848	0.0472664	0.0922986	0.766358	0.27742	0.352698	-0.411013	ELOVL fatty acid elongase 3	10	102226299	102229589	1
T2DvsNGT (Control)	ENSG00000256433	AC005840.2	0.0473188	0.40412	0.0923985	0.422522	0.643439	0.35278	0.00499574	novel transcript	12	6393879	6396148	1
T2DvsNGT (Control)	ENSG00000149527	PLCH2	0.129171	0.0474459	0.0926407	0.501858	0.277908	0.353303	-0.766317	phospholipase C eta 2	1	2425980	2505532	1
T2DvsNGT (Control)	ENSG00000127074	RGS13	0.559427	0.0474733	0.0926929	0.789274	0.277908	0.353303	1.50623	regulator of G protein signaling 13	1	192636138	192660311	1
T2DvsNGT (Control)	ENSG00000138443	ABI2	0.0475961	0.64604	0.0929267	0.423442	0.81321	0.353894	-1.85109	abl interactor 2	2	203328280	203447728	1
T2DvsNGT (Control)	ENSG00000145349	CAMK2D	0.0477106	0.635328	0.0931449	0.423442	0.806075	0.354191	-3.10789	calcium/calmodulin dependent protein kinase II delta	4	113451032	113761927	-1
T2DvsNGT (Control)	ENSG00000259125	LRP1-AS	0.0477198	0.116685	0.0931624	0.423442	0.369214	0.354191	-2.02553	LRP1 antisense RNA	12	57144620	57147619	-1
T2DvsNGT (Control)	ENSG00000102401	ARMCX3	0.982487	0.0478733	0.0934547	0.992763	0.279741	0.354775	-0.702182	armadillo repeat containing X-linked 3	X	101622797	101627843	1
T2DvsNGT (Control)	ENSG00000272734	ADIRF-AS1	0.872812	0.0479423	0.0935861	0.94479	0.279741	0.354775	0.0198566	ADIRF antisense RNA 1	10	86965345	86971311	-1
T2DvsNGT (Control)	ENSG00000059588	TARBP1	0.0479982	0.335392	0.0936926	0.423847	0.583334	0.354775	-1.39141	TAR (HIV-1) RNA binding protein 1	1	234391313	234479179	-1
T2DvsNGT (Control)	ENSG00000157551	KCNJ15	0.975422	0.0480094	0.0937139	0.989304	0.279741	0.354775	0.603117	potassium inwardly rectifying channel subfamily J member 15	21	38155549	38307357	1
T2DvsNGT (Control)	ENSG00000168785	TSPAN5	0.0480274	0.844484	0.0937481	0.423847	0.923327	0.354775	-1.32265	tetraspanin 5	4	98470367	98658611	-1
T2DvsNGT (Control)	ENSG00000213465	ARL2	0.0669302	0.0480739	0.0938366	0.445871	0.279741	0.354775	-1.08644	ADP ribosylation factor like GTPase 2	11	65014160	65022184	1
T2DvsNGT (Control)	ENSG00000050730	TNIP3	0.0521644	0.0480981	0.0938827	0.428403	0.279741	0.354775	-1.6884	TNFAIP3 interacting protein 3	4	121131408	121227466	-1
T2DvsNGT (Control)	ENSG00000185338	SOCS1	0.288429	0.0481972	0.0940714	0.628967	0.279774	0.354775	1.67997	suppressor of cytokine signaling 1	16	11254408	11256204	-1
T2DvsNGT (Control)	ENSG00000131943	C19orf12	0.0482002	0.0659681	0.0940772	0.423847	0.304991	0.354775	0.748849	chromosome 19 open reading frame 12	19	29698886	29715789	-1
T2DvsNGT (Control)	ENSG00000004766	VPS50	0.52746	0.0482282	0.0941305	0.775264	0.279774	0.354775	-2.83176	VPS50 subunit of EARP/GARPII complex	7	93232340	93361123	1
T2DvsNGT (Control)	ENSG00000104980	TIMM44	0.048257	0.0794208	0.0941852	0.423847	0.32184	0.354775	-2.33634	translocase of inner mitochondrial membrane 44	19	7926718	7943667	-1
T2DvsNGT (Control)	ENSG00000143740	SNAP47	0.048417	0.153334	0.0944898	0.423847	0.414882	0.355174	-2.01049	synaptosome associated protein 47	1	227728200	227781826	1
T2DvsNGT (Control)	ENSG00000255565	AC073651.1	0.407498	0.0484566	0.0945652	0.71038	0.280736	0.355174	-0.890713	novel transcript	12	15780068	15782120	1
T2DvsNGT (Control)	ENSG00000177854	TMEM187	0.0484567	0.881111	0.0945653	0.423847	0.943972	0.355174	-2.34378	transmembrane protein 187	X	153972754	153983194	1
T2DvsNGT (Control)	ENSG00000204149	AGAP6	0.0485113	0.374546	0.0946692	0.423847	0.616689	0.355174	-2.42577	ArfGAP with GTPase domain, ankyrin repeat and PH domain 6	10	49982190	50011654	1
T2DvsNGT (Control)	ENSG00000173786	CNP	0.0485205	0.342889	0.0946868	0.423847	0.588746	0.355174	-2.63141	2',3'-cyclic nucleotide 3' phosphodiesterase	17	41966763	41977740	1
T2DvsNGT (Control)	ENSG00000198373	WWP2	0.476084	0.0485825	0.0948047	0.749778	0.281102	0.35532	-0.889783	WW domain containing E3 ubiquitin protein ligase 2	16	69762328	69941741	1
T2DvsNGT (Control)	ENSG00000187535	IFT140	0.0486553	0.185637	0.0949433	0.424199	0.448274	0.355543	-2.63639	intraflagellar transport 140	16	1510427	1612072	-1
T2DvsNGT (Control)	ENSG00000165633	VSTM4	0.743294	0.0488655	0.0953432	0.889787	0.282376	0.356743	0.389041	V-set and transmembrane domain containing 4	10	49014236	49115522	-1
T2DvsNGT (Control)	ENSG00000269929	MIRLET7A1HG	0.0490012	0.0555655	0.0956013	0.425615	0.29217	0.35741	-2.15495	miRlet-7a-1/let-7f-1/let-7d cluster host gene	9	94166258	94200902	1
T2DvsNGT (Control)	ENSG00000149930	TAOK2	0.0490752	0.212419	0.095742	0.425615	0.47257	0.357485	0.512053	TAO kinase 2	16	29973868	29992261	1
T2DvsNGT (Control)	ENSG00000101928	MOSPD1	0.877644	0.0490955	0.0957806	0.947081	0.283243	0.357485	-1.40436	motile sperm domain containing 1	X	134887632	134915257	-1
T2DvsNGT (Control)	ENSG00000268205	AC005261.1	0.214922	0.0491417	0.0958684	0.576589	0.283243	0.357516	-0.549944	novel transcript	19	57304305	57308562	1
T2DvsNGT (Control)	ENSG00000214110	LDHAP4	0.660012	0.0492142	0.0960064	0.85059	0.283297	0.357659	-1.01202	lactate dehydrogenase A pseudogene 4	9	14921337	14922334	-1
T2DvsNGT (Control)	ENSG00000101193	GID8	0.0492457	0.956592	0.0960662	0.425615	0.977936	0.357659	-1.93345	GID complex subunit 8 homolog	20	62938147	62948475	1
T2DvsNGT (Control)	ENSG00000103199	ZNF500	0.0492917	0.176662	0.0961538	0.425615	0.437835	0.357689	-0.627148	zinc finger protein 500	16	4748239	4767624	-1
T2DvsNGT (Control)	ENSG00000198964	SGMS1	0.0494907	0.925714	0.0965321	0.426321	0.965769	0.358799	0.985598	sphingomyelin synthase 1	10	50305586	50625163	-1
T2DvsNGT (Control)	ENSG00000147231	RADX	0.0495633	0.302301	0.0966701	0.426321	0.553171	0.359015	1.95049	RPA1 related single stranded DNA binding protein, X-linked	X	106611930	106679439	1
T2DvsNGT (Control)	ENSG00000181619	GPR135	0.249546	0.0496726	0.0968778	0.60342	0.284828	0.359489	-1.18313	G protein-coupled receptor 135	14	59429022	59465342	-1
T2DvsNGT (Control)	ENSG00000188419	CHM	0.200858	0.0497528	0.0970303	0.56536	0.284828	0.359757	-2.58943	CHM Rab escort protein	X	85861180	86047561	-1
T2DvsNGT (Control)	ENSG00000012232	EXTL3	0.339983	0.0498539	0.0972224	0.665732	0.284828	0.359779	-2.41368	exostosin like glycosyltransferase 3	8	28600469	28755599	1
T2DvsNGT (Control)	ENSG00000087076	HSD17B14	0.138137	0.0498571	0.0972285	0.510241	0.284828	0.359779	-1.17218	hydroxysteroid 17-beta dehydrogenase 14	19	48813018	48836510	-1
T2DvsNGT (Control)	ENSG00000188107	EYS	0.206367	0.0498961	0.0973026	0.568474	0.284828	0.359779	-0.193898	eyes shut homolog	6	63719980	65707226	-1
T2DvsNGT (Control)	ENSG00000137628	DDX60	0.784617	0.0499531	0.0974109	0.91126	0.284828	0.359779	0.305365	DExD/H-box helicase 60	4	168216291	168318883	-1
T2DvsNGT (Control)	ENSG00000236581	STARD13-AS	0.13966	0.0500201	0.0975382	0.510241	0.284828	0.359779	-0.669857	STARD13 antisense RNA	13	33180401	33281584	1
T2DvsNGT (Control)	ENSG00000206573	THUMPD3-AS1	0.0500284	0.706288	0.0975539	0.428403	0.850688	0.359779	-0.592438	THUMPD3 antisense RNA 1	3	9349689	9398579	-1
T2DvsNGT (Control)	ENSG00000131941	RHPN2	0.251445	0.0500511	0.097597	0.605056	0.284828	0.359779	-0.441114	rhophilin Rho GTPase binding protein 2	19	32978592	33064888	-1
T2DvsNGT (Control)	ENSG00000105053	VRK3	0.0503164	0.773984	0.0981011	0.428403	0.887451	0.36134	-0.485705	VRK serine/threonine kinase 3	19	49976468	50025946	-1
T2DvsNGT (Control)	ENSG00000236841	AC007750.1	0.0503786	0.282451	0.0982193	0.428403	0.536465	0.361479	-0.379949	novel transcript	2	162159762	162173223	1
T2DvsNGT (Control)	ENSG00000132589	FLOT2	0.211745	0.0504653	0.0983839	0.57481	0.285597	0.361788	-1.13044	flotillin 2	17	28879335	28897733	-1
T2DvsNGT (Control)	ENSG00000272849	AC084018.1	0.339115	0.050543	0.0985314	0.664908	0.285597	0.361882	-0.36529	novel transcript	12	121797511	121801972	1
T2DvsNGT (Control)	ENSG00000164054	SHISA5	0.335886	0.0505636	0.0985706	0.662041	0.285597	0.361882	-2.67853	shisa family member 5	3	48467798	48504826	-1
T2DvsNGT (Control)	ENSG00000237883	DGUOK-AS1	0.859133	0.0506513	0.0987371	0.94114	0.285597	0.361908	0.180946	DGUOK antisense RNA 1	2	73947322	73981441	-1
T2DvsNGT (Control)	ENSG00000178295	GEN1	0.651991	0.0507966	0.0990129	0.845053	0.285597	0.361908	0.236596	GEN1 Holliday junction 5' flap endonuclease	2	17753858	17788946	1
T2DvsNGT (Control)	ENSG00000177688	SUMO4	0.0508016	0.350686	0.0990224	0.428403	0.594181	0.361908	-0.365479	small ubiquitin like modifier 4	6	149400262	149401278	1
T2DvsNGT (Control)	ENSG00000105221	AKT2	0.139294	0.0508304	0.099077	0.510241	0.285597	0.361908	-1.71545	AKT serine/threonine kinase 2	19	40230317	40285536	-1
T2DvsNGT (Control)	ENSG00000150712	MTMR12	0.98739	0.0508448	0.0991044	0.994478	0.285597	0.361908	-1.70522	myotubularin related protein 12	5	32226994	32312987	-1
T2DvsNGT (Control)	ENSG00000198939	ZFP2	0.563498	0.0508495	0.0991134	0.79119	0.285597	0.361908	1.14695	ZFP2 zinc finger protein	5	178895898	178933212	1
T2DvsNGT (Control)	ENSG00000137817	PARP6	0.798655	0.0508918	0.0991936	0.919241	0.285597	0.361908	0.0588935	poly(ADP-ribose) polymerase family member 6	15	72241181	72272999	-1
T2DvsNGT (Control)	ENSG00000115084	SLC35F5	0.449203	0.0509294	0.0992649	0.733693	0.285597	0.361908	-0.328333	solute carrier family 35 member F5	2	113705011	113756693	-1
T2DvsNGT (Control)	ENSG00000246067	RAB30-DT	0.83531	0.0509494	0.099303	0.93404	0.285597	0.361908	-0.117936	RAB30 divergent transcript	11	83072052	83107789	1
T2DvsNGT (Control)	ENSG00000169957	ZNF768	0.0510097	0.0567323	0.0994174	0.428403	0.293757	0.362031	-1.55857	zinc finger protein 768	16	30524004	30526821	-1
T2DvsNGT (Control)	ENSG00000151611	MMAA	0.0512159	0.127242	0.0998086	0.428403	0.381641	0.362367	1.21323	metabolism of cobalamin associated A	4	145599042	145660033	1
T2DvsNGT (Control)	ENSG00000180481	GLIPR1L2	0.302946	0.0512311	0.0998376	0.640889	0.286564	0.362367	-0.0505102	GLIPR1 like 2	12	75391089	75432688	1
T2DvsNGT (Control)	ENSG00000183255	PTTG1IP	0.0512861	0.689267	0.099942	0.428403	0.839284	0.362367	-0.803585	PTTG1 interacting protein	21	44849585	44873903	-1
T2DvsNGT (Control)	ENSG00000213058	AL365357.1	0.0512945	0.0593951	0.0999579	0.428403	0.297638	0.362367	-1.19018	ribosomal protein S14 (RPS14) pseudogene	1	178411616	178411972	1
T2DvsNGT (Control)	ENSG00000147457	CHMP7	0.0984764	0.0513022	0.0999725	0.478924	0.286564	0.362367	-1.33716	charged multivesicular body protein 7	8	23243637	23262000	1
T2DvsNGT (Control)	ENSG00000128692	EIF2S2P4	0.331146	0.0513135	0.099994	0.659051	0.286564	0.362367	-1.13847	eukaryotic translation initiation factor 2 subunit 2 beta pseudogene 4	2	170751805	170752788	1
T2DvsNGT (Control)	ENSG00000135913	USP37	0.499006	0.0514483	0.10025	0.762211	0.286674	0.362404	-2.27388	ubiquitin specific peptidase 37	2	218450251	218568351	-1
T2DvsNGT (Control)	ENSG00000269190	FBXO17	0.0883054	0.0515476	0.100438	0.470834	0.286674	0.362404	-4.4019	F-box protein 17	19	38941401	38975742	-1
T2DvsNGT (Control)	ENSG00000198919	DZIP3	0.61616	0.0515939	0.100526	0.821181	0.286674	0.362404	-1.26664	DAZ interacting zinc finger protein 3	3	108589705	108694840	1
T2DvsNGT (Control)	ENSG00000187164	SHTN1	0.0852258	0.051603	0.100543	0.467041	0.286674	0.362404	-2.06611	shootin 1	10	116881477	117126586	-1
T2DvsNGT (Control)	ENSG00000169570	DTWD2	0.0516115	0.745248	0.100559	0.428403	0.872819	0.362404	-0.424904	DTW domain containing 2	5	118836074	118988547	-1
T2DvsNGT (Control)	ENSG00000171385	KCND3	0.468503	0.0517422	0.100807	0.743991	0.286674	0.362404	-1.82648	potassium voltage-gated channel subfamily D member 3	1	111770662	111989668	-1
T2DvsNGT (Control)	ENSG00000250220	AC053527.2	0.0517508	0.129009	0.100824	0.428403	0.383864	0.362404	0.565349	novel transcript	4	73259209	73317953	1
T2DvsNGT (Control)	ENSG00000244480	AC005154.2	0.0517691	0.0818845	0.100858	0.428403	0.325077	0.362404	-0.389679	pseudogene similar golgi autoantigen, golgin subfamily a, 8A GOLGA8A	7	30523143	30524535	-1
T2DvsNGT (Control)	ENSG00000100578	KIAA0586	0.686088	0.0518871	0.101082	0.864183	0.286674	0.362404	0.257566	KIAA0586	14	58427385	58551297	1
T2DvsNGT (Control)	ENSG00000112761	CCN6	0.0518871	0.177206	0.101082	0.428403	0.438378	0.362404	-0.453463	cellular communication network factor 6	6	112054075	112069686	1
T2DvsNGT (Control)	ENSG00000136235	GPNMB	0.763029	0.0518965	0.1011	0.901242	0.286674	0.362404	-0.995107	glycoprotein nmb	7	23235967	23275108	1
T2DvsNGT (Control)	ENSG00000130856	ZNF236	0.265434	0.0519077	0.101121	0.611526	0.286674	0.362404	-2.16176	zinc finger protein 236	18	76822557	76972901	1
T2DvsNGT (Control)	ENSG00000127220	ABHD8	0.0520037	0.591103	0.101303	0.428403	0.775811	0.362404	-0.0175705	abhydrolase domain containing 8	19	17292131	17310236	-1
T2DvsNGT (Control)	ENSG00000140365	COMMD4	0.0520314	0.795229	0.101356	0.428403	0.89668	0.362404	-0.858547	COMM domain containing 4	15	75336020	75343224	1
T2DvsNGT (Control)	ENSG00000147403	RPL10	0.761105	0.0520399	0.101372	0.900253	0.287051	0.362404	0.246453	ribosomal protein L10	X	154389955	154409168	1
T2DvsNGT (Control)	ENSG00000167775	CD320	0.0521205	0.244925	0.101525	0.428403	0.504065	0.362404	-2.08635	CD320 molecule	19	8302127	8308358	-1
T2DvsNGT (Control)	ENSG00000166347	CYB5A	0.0521211	0.170277	0.101526	0.428403	0.429036	0.362404	-0.0266097	cytochrome b5 type A	18	74250846	74291973	-1
T2DvsNGT (Control)	ENSG00000149499	EML3	0.0521503	0.154921	0.101581	0.428403	0.41573	0.362404	1.94105	EMAP like 3	11	62602218	62612775	-1
T2DvsNGT (Control)	ENSG00000121068	TBX2	0.214129	0.0521666	0.101612	0.576057	0.287204	0.362404	0.440957	T-box transcription factor 2	17	61399843	61409466	1
T2DvsNGT (Control)	ENSG00000187266	EPOR	0.108421	0.0521956	0.101667	0.486396	0.287204	0.362404	-1.74198	erythropoietin receptor	19	11377207	11384342	-1
T2DvsNGT (Control)	ENSG00000166135	HIF1AN	0.0523379	0.442875	0.101936	0.428403	0.672248	0.362404	2.64057	hypoxia inducible factor 1 subunit alpha inhibitor	10	100529072	100559998	1
T2DvsNGT (Control)	ENSG00000280213	UCKL1-AS1	0.0523422	0.0910392	0.101945	0.428403	0.339947	0.362404	0.95671	UCKL1 antisense RNA 1	20	63953384	63956985	1
T2DvsNGT (Control)	ENSG00000068001	HYAL2	0.0524567	0.443758	0.102162	0.428403	0.672906	0.362404	-0.760101	hyaluronidase 2	3	50317790	50322782	-1
T2DvsNGT (Control)	ENSG00000205302	SNX2	0.873234	0.0524913	0.102227	0.94479	0.287644	0.362404	0.0966624	sorting nexin 2	5	122775079	122834543	1
T2DvsNGT (Control)	ENSG00000130764	LRRC47	0.0525204	0.633346	0.102282	0.428403	0.804904	0.362404	-2.5749	leucine rich repeat containing 47	1	3778559	3796498	-1
T2DvsNGT (Control)	ENSG00000169282	KCNAB1	0.0559462	0.0525325	0.102305	0.430325	0.287644	0.362404	-2.38235	potassium voltage-gated channel subfamily A member regulatory beta subunit 1	3	156037701	156539138	1
T2DvsNGT (Control)	ENSG00000279716	AC006128.1	0.0525474	0.18333	0.102334	0.428403	0.446934	0.362404	-4.06962	TEC	19	15398696	15400356	1
T2DvsNGT (Control)	ENSG00000186300	ZNF555	0.239009	0.0525629	0.102363	0.594544	0.287644	0.362404	1.4466	zinc finger protein 555	19	2841437	2860471	1
T2DvsNGT (Control)	ENSG00000005884	ITGA3	0.38256	0.0525641	0.102365	0.694854	0.287644	0.362404	-0.581118	integrin subunit alpha 3	17	50055968	50090481	1
T2DvsNGT (Control)	ENSG00000160695	VPS11	0.451294	0.0525959	0.102426	0.733904	0.287644	0.362404	-0.980381	VPS11 core subunit of CORVET and HOPS complexes	11	119067818	119081972	1
T2DvsNGT (Control)	ENSG00000197976	AKAP17A	0.0527009	0.792181	0.102624	0.428403	0.895351	0.362699	0.631272	A-kinase anchoring protein 17A	X	1591604	1602520	1
T2DvsNGT (Control)	ENSG00000177239	MAN1B1	0.342493	0.0527253	0.102671	0.668477	0.287914	0.362699	-0.429965	mannosidase alpha class 1B member 1	9	137086985	137109183	1
T2DvsNGT (Control)	ENSG00000233559	LINC00513	0.498872	0.0527736	0.102762	0.762211	0.287914	0.362737	-0.834749	long intergenic non-protein coding RNA 513	7	130853720	130930682	1
T2DvsNGT (Control)	ENSG00000150051	MKX	0.0528559	0.614426	0.102918	0.428403	0.793449	0.362745	-3.67962	mohawk homeobox	10	27672874	27746060	-1
T2DvsNGT (Control)	ENSG00000259820	AC083843.2	0.217794	0.0528845	0.102972	0.576589	0.288021	0.362745	-1.53848	novel transcript	8	134792020	134798272	-1
T2DvsNGT (Control)	ENSG00000197535	MYO5A	0.312533	0.0529215	0.103042	0.644644	0.288021	0.362745	-0.49937	myosin VA	15	52307283	52529050	-1
T2DvsNGT (Control)	ENSG00000185115	NSMCE3	0.0529454	0.244876	0.103088	0.428403	0.504065	0.362745	-2.03655	NSE3 homolog, SMC5-SMC6 complex component	15	29264989	29269822	-1
T2DvsNGT (Control)	ENSG00000168159	RNF187	0.0530516	0.0679546	0.103289	0.428403	0.306205	0.363168	-3.08817	ring finger protein 187	1	228487382	228496188	1
T2DvsNGT (Control)	ENSG00000122033	MTIF3	0.903709	0.053281	0.103723	0.958371	0.289627	0.364411	1.85927	mitochondrial translational initiation factor 3	13	27435643	27450591	-1
T2DvsNGT (Control)	ENSG00000185829	ARL17A	0.0534048	0.0805093	0.103958	0.428403	0.32337	0.364949	-0.42598	ADP ribosylation factor like GTPase 17A	17	46516702	46579691	-1
T2DvsNGT (Control)	ENSG00000162971	TYW5	0.053455	0.393355	0.104053	0.428403	0.633181	0.364997	-1.35682	tRNA-yW synthesizing protein 5	2	199928913	199955736	-1
T2DvsNGT (Control)	ENSG00000280347	AC000123.3	0.0535946	0.1512	0.104317	0.428403	0.411948	0.365409	-0.709748	TEC	7	127359785	127364759	-1
T2DvsNGT (Control)	ENSG00000198003	CCDC151	0.88005	0.0536031	0.104333	0.947811	0.290674	0.365409	1.35802	coiled-coil domain containing 151	19	11420604	11435782	-1
T2DvsNGT (Control)	ENSG00000260949	AP006545.1	0.0536547	0.870988	0.104431	0.428403	0.938051	0.365467	-0.446774	novel transcript, overlapping to EIF4EBP1	8	38062881	38063791	1
T2DvsNGT (Control)	ENSG00000171723	GPHN	0.0537122	0.845201	0.104539	0.428403	0.923327	0.365555	-1.27737	gephyrin	14	66507407	67181803	1
T2DvsNGT (Control)	ENSG00000135390	ATP5MC2	0.684979	0.0538781	0.104853	0.864163	0.290781	0.365555	0.0599272	ATP synthase membrane subunit c locus 2	12	53632726	53677408	-1
T2DvsNGT (Control)	ENSG00000274554	AC083806.2	0.544939	0.0539005	0.104896	0.782322	0.290781	0.365555	-0.50835	novel transcript, antisense to FBXW8	12	116948738	116951422	-1
T2DvsNGT (Control)	ENSG00000141736	ERBB2	0.310778	0.0539435	0.104977	0.644644	0.290781	0.365555	-2.26474	erb-b2 receptor tyrosine kinase 2	17	39687914	39730426	1
T2DvsNGT (Control)	ENSG00000151881	TMEM267	0.0539972	0.589971	0.105079	0.428403	0.775216	0.365555	1.42357	transmembrane protein 267	5	43444252	43483893	-1
T2DvsNGT (Control)	ENSG00000101109	STK4	0.691095	0.0540022	0.105088	0.865073	0.290781	0.365555	1.22561	serine/threonine kinase 4	20	44966479	45080021	1
T2DvsNGT (Control)	ENSG00000277778	PGM5P2	0.527132	0.0541533	0.105374	0.775264	0.290781	0.365555	-4.99231	phosphoglucomutase 5 pseudogene 2	9	41006999	41074617	-1
T2DvsNGT (Control)	ENSG00000233858	LINC02599	0.0541571	0.0892547	0.105381	0.428403	0.337051	0.365555	-0.85097	long intergenic non-protein coding RNA 2599	8	48590401	48594621	1
T2DvsNGT (Control)	ENSG00000172840	PDP2	0.75469	0.0541719	0.105409	0.896919	0.290781	0.365555	-1.21436	pyruvate dehyrogenase phosphatase catalytic subunit 2	16	66878589	66895754	1
T2DvsNGT (Control)	ENSG00000148341	SH3GLB2	0.0541747	0.295275	0.105414	0.428403	0.546723	0.365555	-0.82772	SH3 domain containing GRB2 like, endophilin B2	9	129007036	129028331	-1
T2DvsNGT (Control)	ENSG00000164631	ZNF12	0.0541921	0.135121	0.105447	0.428403	0.391128	0.365555	-1.25894	zinc finger protein 12	7	6688433	6706947	-1
T2DvsNGT (Control)	ENSG00000158528	PPP1R9A	0.411058	0.0542178	0.105496	0.711966	0.290781	0.365555	0.0765287	protein phosphatase 1 regulatory subunit 9A	7	94907202	95296415	1
T2DvsNGT (Control)	ENSG00000255920	CCND2-AS1	0.0542505	0.948146	0.105558	0.428403	0.974806	0.365555	-0.89407	CCND2 antisense RNA 1	12	4247981	4276252	-1
T2DvsNGT (Control)	ENSG00000197912	SPG7	0.14976	0.0542705	0.105596	0.518448	0.290781	0.365555	-0.079358	SPG7 matrix AAA peptidase subunit, paraplegin	16	89490719	89557766	1
T2DvsNGT (Control)	ENSG00000167653	PSCA	0.0544566	0.108184	0.105948	0.428403	0.359831	0.366422	-0.0770029	prostate stem cell antigen	8	142670308	142682725	1
T2DvsNGT (Control)	ENSG00000147044	CASK	0.107362	0.0545441	0.106113	0.484967	0.291899	0.366422	-1.10631	calcium/calmodulin dependent serine protein kinase	X	41514934	41923554	-1
T2DvsNGT (Control)	ENSG00000280042	AC022336.3	0.0545448	0.141337	0.106114	0.428403	0.400604	0.366422	0.807479	TEC	3	124791119	124793104	-1
T2DvsNGT (Control)	ENSG00000261056	AC079416.2	0.0545865	0.118354	0.106193	0.428403	0.370877	0.366422	0.316242	thyroid hormone receptor interactor 13 (TRIP13) pseudogene	16	53298224	53299792	1
T2DvsNGT (Control)	ENSG00000270964	AC016355.1	0.0546514	0.820851	0.106316	0.428403	0.911952	0.366422	-0.815871	novel transcript	15	67541072	67542604	-1
T2DvsNGT (Control)	ENSG00000262227	AC004771.2	0.0546806	0.285878	0.106371	0.428403	0.539114	0.366422	-0.491218	novel transcript, antisense to INCA1	17	4987706	4988446	1
T2DvsNGT (Control)	ENSG00000196659	TTC30B	0.373107	0.054705	0.106417	0.688556	0.29217	0.366422	2.68239	tetratricopeptide repeat domain 30B	2	177548998	177552796	-1
T2DvsNGT (Control)	ENSG00000267060	PTGES3L	0.0548147	0.535839	0.106625	0.428403	0.738753	0.366854	1.34217	prostaglandin E synthase 3 like	17	42968088	42980433	-1
T2DvsNGT (Control)	ENSG00000187105	HEATR4	0.0549253	0.119752	0.106834	0.428403	0.371845	0.366865	-1.14308	HEAT repeat containing 4	14	73478484	73558947	-1
T2DvsNGT (Control)	ENSG00000225756	DBH-AS1	0.839746	0.0549386	0.106859	0.93583	0.29217	0.366865	-0.0707146	DBH antisense RNA 1	9	133654586	133657313	-1
T2DvsNGT (Control)	ENSG00000165698	SPACA9	0.764908	0.054946	0.106873	0.901365	0.29217	0.366865	0.202315	sperm acrosome associated 9	9	132878027	132890201	1
T2DvsNGT (Control)	ENSG00000177990	DPY19L2	0.943252	0.0549972	0.10697	0.974281	0.29217	0.366917	-0.260263	dpy-19 like 2	12	63558913	63668939	-1
T2DvsNGT (Control)	ENSG00000279192	PWAR5	0.455386	0.0550471	0.107064	0.737621	0.29217	0.36695	-1.92464	Prader Willi/Angelman region RNA 5	15	24985053	24988232	1
T2DvsNGT (Control)	ENSG00000070961	ATP2B1	0.0552077	0.377583	0.107367	0.428403	0.618965	0.36695	0.97812	ATPase plasma membrane Ca2+ transporting 1	12	89588049	89709300	-1
T2DvsNGT (Control)	ENSG00000177700	POLR2L	0.0552132	0.794694	0.107378	0.428403	0.896557	0.36695	-3.43571	RNA polymerase II, I and III subunit L	11	837356	842529	-1
T2DvsNGT (Control)	ENSG00000267510	AC011451.1	0.609631	0.0552252	0.107401	0.81611	0.29217	0.36695	0.237131	novel transcript, antisense to ZNF699	19	9291515	9294482	1
T2DvsNGT (Control)	ENSG00000143458	GABPB2	0.0552954	0.077197	0.107533	0.428403	0.319991	0.36695	-0.465588	GA binding protein transcription factor subunit beta 2	1	151070578	151125542	1
T2DvsNGT (Control)	ENSG00000141854	MISP3	0.897809	0.0553103	0.107561	0.956839	0.29217	0.36695	0.00306515	MISP family member 3	19	14072536	14075062	1
T2DvsNGT (Control)	ENSG00000152642	GPD1L	0.501109	0.0553153	0.107571	0.762832	0.29217	0.36695	-1.34606	glycerol-3-phosphate dehydrogenase 1 like	3	32105689	32168709	1
T2DvsNGT (Control)	ENSG00000100814	CCNB1IP1	0.361514	0.0553937	0.107719	0.680763	0.29217	0.36695	0.726493	cyclin B1 interacting protein 1	14	20311368	20333312	-1
T2DvsNGT (Control)	ENSG00000134698	AGO4	0.0764116	0.0554058	0.107742	0.46662	0.29217	0.36695	-3.76976	argonaute RISC component 4	1	35808016	35857890	1
T2DvsNGT (Control)	ENSG00000259649	AC027808.2	0.0554348	0.223363	0.107797	0.428403	0.484024	0.36695	-1.91883	novel transcript, antisense to CEMIP	15	80896191	80909777	-1
T2DvsNGT (Control)	ENSG00000134490	TMEM241	0.0941865	0.0555709	0.108054	0.473503	0.29217	0.367546	1.53847	transmembrane protein 241	18	23197144	23437961	-1
T2DvsNGT (Control)	ENSG00000269386	RAB11B-AS1	0.564649	0.0558318	0.108547	0.79119	0.292751	0.368833	0.254619	RAB11B antisense RNA 1	19	8374373	8390685	-1
T2DvsNGT (Control)	ENSG00000203722	RAET1G	0.265721	0.0558582	0.108596	0.611526	0.292751	0.368833	-1.91173	retinoic acid early transcript 1G	6	149916878	149923121	-1
T2DvsNGT (Control)	ENSG00000168936	TMEM129	0.409942	0.0559421	0.108755	0.711966	0.292751	0.369092	-1.90041	transmembrane protein 129, E3 ubiquitin ligase	4	1715952	1721358	-1
T2DvsNGT (Control)	ENSG00000087087	SRRT	0.204104	0.056076	0.109007	0.568474	0.292916	0.369293	0.703328	serrate, RNA effector molecule	7	100875103	100888664	1
T2DvsNGT (Control)	ENSG00000213442	RPL18AP3	0.0560811	0.137904	0.109017	0.430325	0.394974	0.369293	-0.486779	ribosomal protein L18a pseudogene 3	12	104265309	104265836	1
T2DvsNGT (Control)	ENSG00000213178	RPL22P1	0.0796964	0.0561041	0.109061	0.466816	0.292916	0.369293	-0.88846	ribosomal protein L22 pseudogene 1	3	169483671	169484080	-1
T2DvsNGT (Control)	ENSG00000244625	MIATNB	0.169672	0.0562763	0.109386	0.54049	0.29314	0.369759	-3.76678	MIAT neighbor	22	26672747	26780893	1
T2DvsNGT (Control)	ENSG00000013364	MVP	0.0563091	0.0564082	0.109447	0.430325	0.29314	0.369759	-3.14553	major vault protein	16	29820394	29848039	1
T2DvsNGT (Control)	ENSG00000039068	CDH1	0.257269	0.0563363	0.109499	0.607967	0.29314	0.369759	0.415409	cadherin 1	16	68737292	68835537	1
T2DvsNGT (Control)	ENSG00000162630	B3GALT2	0.9932	0.0563517	0.109528	0.997041	0.29314	0.369759	0.589461	beta-1,3-galactosyltransferase 2	1	193178730	193186613	-1
T2DvsNGT (Control)	ENSG00000133027	PEMT	0.0564655	0.118927	0.109743	0.430325	0.371078	0.370206	-1.83356	phosphatidylethanolamine N-methyltransferase	17	17505563	17591708	-1
T2DvsNGT (Control)	ENSG00000223501	VPS52	0.0565351	0.215025	0.109874	0.430325	0.473875	0.370371	2.0592	VPS52 subunit of GARP complex	6	33250272	33272047	-1
T2DvsNGT (Control)	ENSG00000157601	MX1	0.998671	0.0566885	0.110163	0.998671	0.293757	0.370729	-0.415241	MX dynamin like GTPase 1	21	41420020	41470071	1
T2DvsNGT (Control)	ENSG00000125734	GPR108	0.056727	0.177012	0.110236	0.430325	0.43814	0.370729	-1.89391	G protein-coupled receptor 108	19	6729914	6737603	-1
T2DvsNGT (Control)	ENSG00000088543	C3orf18	0.0567716	0.0985608	0.11032	0.430325	0.348181	0.370729	-1.48667	chromosome 3 open reading frame 18	3	50558025	50571027	-1
T2DvsNGT (Control)	ENSG00000214706	IFRD2	0.0568211	0.28649	0.110414	0.430325	0.539345	0.370729	-1.32517	interferon related developmental regulator 2	3	50287732	50292918	-1
T2DvsNGT (Control)	ENSG00000104517	UBR5	0.0568335	0.0881093	0.110437	0.430325	0.334322	0.370729	-0.740228	ubiquitin protein ligase E3 component n-recognin 5	8	102252273	102412759	-1
T2DvsNGT (Control)	ENSG00000128045	RASL11B	0.510385	0.056854	0.110476	0.766208	0.293757	0.370729	-1.11111	RAS like family 11 member B	4	52862317	52866835	1
T2DvsNGT (Control)	ENSG00000119318	RAD23B	0.0569864	0.475088	0.110725	0.430756	0.696423	0.37129	1.16909	RAD23 homolog B, nucleotide excision repair protein	9	107283137	107332192	1
T2DvsNGT (Control)	ENSG00000132481	TRIM47	0.0570899	0.713338	0.110921	0.430813	0.854104	0.37162	-0.398973	tripartite motif containing 47	17	75874164	75878581	-1
T2DvsNGT (Control)	ENSG00000125388	GRK4	0.866132	0.0571648	0.111062	0.941858	0.294374	0.37162	1.01023	G protein-coupled receptor kinase 4	4	2963571	3040760	1
T2DvsNGT (Control)	ENSG00000111775	COX6A1	0.685401	0.0571703	0.111072	0.864183	0.294374	0.37162	0.0525123	cytochrome c oxidase subunit 6A1	12	120438090	120440737	1
T2DvsNGT (Control)	ENSG00000107968	MAP3K8	0.384191	0.057288	0.111294	0.694854	0.294643	0.372085	0.886917	mitogen-activated protein kinase kinase kinase 8	10	30434021	30461833	1
T2DvsNGT (Control)	ENSG00000138161	CUZD1	0.0573904	0.372086	0.111487	0.432354	0.614402	0.372453	3.61776	CUB and zona pellucida like domains 1	10	122832158	122846175	-1
T2DvsNGT (Control)	ENSG00000171443	ZNF524	0.0575102	0.94684	0.111713	0.432531	0.974104	0.372931	-0.762303	zinc finger protein 524	19	55600022	55603138	1
T2DvsNGT (Control)	ENSG00000198521	ZNF43	0.522122	0.0577145	0.112098	0.773053	0.295437	0.373463	-1.22129	zinc finger protein 43	19	21804946	21852125	-1
T2DvsNGT (Control)	ENSG00000127774	EMC6	0.175146	0.0577319	0.112131	0.54459	0.295437	0.373463	-2.22805	ER membrane protein complex subunit 6	17	3668812	3669668	1
T2DvsNGT (Control)	ENSG00000198740	ZNF652	0.153185	0.0577685	0.1122	0.523253	0.295437	0.373463	-2.41453	zinc finger protein 652	17	49289206	49362473	-1
T2DvsNGT (Control)	ENSG00000169255	B3GALNT1	0.449377	0.0577714	0.112205	0.73371	0.295437	0.373463	-0.442391	beta-1,3-N-acetylgalactosaminyltransferase 1 (globoside blood group)	3	161083883	161105411	-1
T2DvsNGT (Control)	ENSG00000227502	MROCKI	0.058005	0.125358	0.112645	0.434357	0.379006	0.37465	0.0603897	MARCKS cis regulating lncRNA promoter of cytokines and inflammation	6	113868013	113873351	-1
T2DvsNGT (Control)	ENSG00000109107	ALDOC	0.928082	0.0581179	0.112858	0.968967	0.29639	0.37508	-0.212478	aldolase, fructose-bisphosphate C	17	28573115	28576948	-1
T2DvsNGT (Control)	ENSG00000227741	AL121987.2	0.0582087	0.352374	0.113029	0.434357	0.594979	0.375146	0.376008	novel transcript	1	160202199	160208869	-1
T2DvsNGT (Control)	ENSG00000181467	RAP2B	0.458973	0.0582361	0.113081	0.740212	0.29639	0.375146	-0.339985	RAP2B, member of RAS oncogene family	3	153162226	153170627	1
T2DvsNGT (Control)	ENSG00000143590	EFNA3	0.0582787	0.145248	0.113161	0.434357	0.406332	0.375146	-0.67551	ephrin A3	1	155078837	155087538	1
T2DvsNGT (Control)	ENSG00000272142	LYRM4-AS1	0.058389	0.0924551	0.113369	0.434357	0.340747	0.375146	-1.30632	LYRM4 antisense RNA 1	6	5003774	5045666	1
T2DvsNGT (Control)	ENSG00000196597	ZNF782	0.0825664	0.0584289	0.113444	0.466816	0.29639	0.375146	3.04664	zinc finger protein 782	9	96816269	96875623	-1
T2DvsNGT (Control)	ENSG00000185088	RPS27L	0.820955	0.0584489	0.113482	0.929617	0.29639	0.375146	-0.0242767	ribosomal protein S27 like	15	63125872	63158021	-1
T2DvsNGT (Control)	ENSG00000196476	C20orf96	0.672969	0.0584743	0.113529	0.857443	0.29639	0.375146	-1.80787	chromosome 20 open reading frame 96	20	270863	290778	-1
T2DvsNGT (Control)	ENSG00000273062	RALGPS2-AS1	0.0584834	0.140539	0.113546	0.434357	0.39938	0.375146	-0.897495	RALGPS2 antisense RNA 1	1	178724306	178726285	-1
T2DvsNGT (Control)	ENSG00000153317	ASAP1	0.589142	0.0585519	0.113676	0.805388	0.29639	0.375296	3.4993	ArfGAP with SH3 domain, ankyrin repeat and PH domain 1	8	130052104	130443674	-1
T2DvsNGT (Control)	ENSG00000240207	AC080013.1	0.0586135	0.157436	0.113792	0.434357	0.418019	0.375403	-6.24685	novel transcript, antisense to RARRES1	3	158732263	158784070	1
T2DvsNGT (Control)	ENSG00000166452	AKIP1	0.777901	0.0587877	0.114119	0.907922	0.297138	0.375932	0.321064	A-kinase interacting protein 1	11	8911139	8920084	1
T2DvsNGT (Control)	ENSG00000198908	BHLHB9	0.0587956	0.983404	0.114134	0.434357	0.990908	0.375932	-1.0704	basic helix-loop-helix family member b9	X	102720688	102753540	1
T2DvsNGT (Control)	ENSG00000065809	FAM107B	0.761343	0.058832	0.114203	0.900297	0.297138	0.375932	3.02123	family with sequence similarity 107 member B	10	14518557	14774897	-1
T2DvsNGT (Control)	ENSG00000188933	USP32P1	0.211412	0.058987	0.114495	0.574601	0.297314	0.376415	1.1534	ubiquitin specific peptidase 32 pseudogene 1	17	16786489	16804455	1
T2DvsNGT (Control)	ENSG00000260007	AC107871.1	0.332744	0.0589992	0.114517	0.659612	0.297314	0.376415	-1.19318	novel protein	15	68184032	68229718	-1
T2DvsNGT (Control)	ENSG00000278893	AC010533.1	0.0590845	0.0771332	0.114678	0.435259	0.319991	0.376667	-0.696231	novel transcript	16	64981123	64983227	-1
T2DvsNGT (Control)	ENSG00000256223	ZNF10	0.173385	0.0592295	0.114951	0.54392	0.297577	0.376724	-1.69235	zinc finger protein 10	12	133130575	133159465	1
T2DvsNGT (Control)	ENSG00000164741	DLC1	0.460573	0.0592564	0.115001	0.741287	0.297577	0.376724	-0.846664	DLC1 Rho GTPase activating protein	8	13083361	13604610	-1
T2DvsNGT (Control)	ENSG00000225578	NCBP2-AS1	0.850047	0.0592652	0.115018	0.937766	0.297577	0.376724	1.5648	NCBP2 antisense RNA 1	3	196939877	196942534	1
T2DvsNGT (Control)	ENSG00000169314	C22orf15	0.0593047	0.142759	0.115092	0.435807	0.403056	0.376724	-0.891791	chromosome 22 open reading frame 15	22	23762990	23765863	1
T2DvsNGT (Control)	ENSG00000124224	PPP4R1L	0.187376	0.0593166	0.115115	0.553901	0.297577	0.376724	-1.63853	protein phosphatase 4 regulatory subunit 1 like (pseudogene)	20	58228940	58309451	-1
T2DvsNGT (Control)	ENSG00000229119	AC026403.1	0.130969	0.0596812	0.115801	0.503469	0.298739	0.378692	0.890324	60S acidic ribosomal protein (RPLP0) pseudogene	5	166382305	166382599	1
T2DvsNGT (Control)	ENSG00000138193	PLCE1	0.0598583	0.581851	0.116134	0.436329	0.769971	0.379505	-1.59096	phospholipase C epsilon 1	10	93993931	94332823	1
T2DvsNGT (Control)	ENSG00000105928	GSDME	0.380566	0.0599998	0.1164	0.694157	0.299971	0.379778	0.509202	gasdermin E	7	24698355	24757940	-1
T2DvsNGT (Control)	ENSG00000133619	KRBA1	0.0600061	0.10061	0.116412	0.436329	0.351918	0.379778	-0.319112	KRAB-A domain containing 1	7	149714781	149734575	1
T2DvsNGT (Control)	ENSG00000258952	SALRNA1	0.0600968	0.725357	0.116582	0.436329	0.861433	0.379778	0.243025	senescence associated long non-coding RNA 1	14	60639216	60642589	1
T2DvsNGT (Control)	ENSG00000196632	WNK3	0.0929084	0.0601084	0.116604	0.470834	0.299971	0.379778	-2.33148	WNK lysine deficient protein kinase 3	X	54192823	54358642	-1
T2DvsNGT (Control)	ENSG00000104447	TRPS1	0.266165	0.0601277	0.11664	0.61192	0.299971	0.379778	1.38523	transcriptional repressor GATA binding 1	8	115408496	115809673	-1
T2DvsNGT (Control)	ENSG00000174943	KCTD13	0.0601886	0.289482	0.116755	0.436329	0.541798	0.379875	-0.674463	potassium channel tetramerization domain containing 13	16	29905012	29926236	-1
T2DvsNGT (Control)	ENSG00000222365	SNORD12B	0.0602557	0.22589	0.116881	0.436329	0.486917	0.379892	-1.52939	small nucleolar RNA, C/D box 12B	20	49280319	49280409	1
T2DvsNGT (Control)	ENSG00000272899	ATP6V1FNB	0.0602814	0.0856966	0.116929	0.436329	0.331419	0.379892	-0.19742	ATP6V1F neighbor	7	128866330	128872047	1
T2DvsNGT (Control)	ENSG00000103152	MPG	0.0603476	0.455237	0.117053	0.436329	0.682703	0.380021	-1.20451	N-methylpurine DNA glycosylase	16	77007	85851	1
T2DvsNGT (Control)	ENSG00000250742	LINC02381	0.060502	0.861916	0.117343	0.436743	0.933205	0.380418	-0.424467	long intergenic non-protein coding RNA 2381	12	54126082	54147485	1
T2DvsNGT (Control)	ENSG00000106125	MINDY4	0.397328	0.0605027	0.117345	0.704303	0.300838	0.380418	-0.822883	MINDY lysine 48 deubiquitinase 4	7	30771417	30892387	1
T2DvsNGT (Control)	ENSG00000157890	MEGF11	0.925892	0.0606125	0.117551	0.96809	0.30103	0.380811	-0.616707	multiple EGF like domains 11	15	65895079	66253747	-1
T2DvsNGT (Control)	ENSG00000163347	CLDN1	0.380641	0.0607226	0.117758	0.694157	0.30103	0.380822	0.275625	claudin 1	3	190305707	190322446	-1
T2DvsNGT (Control)	ENSG00000129515	SNX6	0.374717	0.0607444	0.117799	0.68954	0.30103	0.380822	1.60012	sorting nexin 6	14	34561093	34630160	-1
T2DvsNGT (Control)	ENSG00000227945	PTPRK-AS1	0.0608121	0.859457	0.117926	0.437612	0.932116	0.380822	0.536805	PTPRK antisense RNA 1	6	128027886	128085248	1
T2DvsNGT (Control)	ENSG00000273319	AC058791.1	0.060828	0.266754	0.117956	0.437612	0.521203	0.380822	-0.983364	novel transcript	7	130936464	130939661	1
T2DvsNGT (Control)	ENSG00000005810	MYCBP2	0.940627	0.0608401	0.117979	0.974271	0.30103	0.380822	-1.93369	MYC binding protein 2	13	77044657	77327094	-1
T2DvsNGT (Control)	ENSG00000167207	NOD2	0.461612	0.0609068	0.118104	0.741287	0.30103	0.380953	-0.42503	nucleotide binding oligomerization domain containing 2	16	50693588	50734041	1
T2DvsNGT (Control)	ENSG00000246705	H2AJ	0.0610362	0.792275	0.118347	0.437612	0.895351	0.381463	-1.8461	H2A.J histone	12	14774383	14778002	1
T2DvsNGT (Control)	ENSG00000259673	IQCH-AS1	0.55898	0.0610917	0.118451	0.789274	0.301431	0.381525	-2.45017	IQCH antisense RNA 1	15	67290636	67521844	-1
T2DvsNGT (Control)	ENSG00000181220	ZNF746	0.0612664	0.486049	0.118779	0.437612	0.705125	0.382265	-1.72219	zinc finger protein 746	7	149472696	149497817	-1
T2DvsNGT (Control)	ENSG00000107614	TRDMT1	0.0613047	0.0887526	0.118851	0.437612	0.335719	0.382265	-0.641694	tRNA aspartic acid methyltransferase 1	10	17137336	17202054	-1
T2DvsNGT (Control)	ENSG00000137460	FHDC1	0.0615248	0.352482	0.119264	0.437985	0.594979	0.382747	-1.15755	FH2 domain containing 1	4	152936323	152979671	1
T2DvsNGT (Control)	ENSG00000231104	AC022395.1	0.061552	0.169366	0.119315	0.437985	0.428182	0.382747	-1.27224	novel transcript, antisense to RAB11FIP2	10	118017487	118045810	1
T2DvsNGT (Control)	ENSG00000072954	TMEM38A	0.776466	0.0616076	0.11942	0.907343	0.302513	0.382747	0.748905	transmembrane protein 38A	19	16661139	16690023	1
T2DvsNGT (Control)	ENSG00000150459	SAP18	0.46266	0.0616565	0.119511	0.742248	0.302513	0.382747	1.72872	Sin3A associated protein 18	13	21140514	21149084	1
T2DvsNGT (Control)	ENSG00000164989	CCDC171	0.828595	0.0616596	0.119517	0.931388	0.302513	0.382747	-0.406643	coiled-coil domain containing 171	9	15553043	16061663	1
T2DvsNGT (Control)	ENSG00000167588	GPD1	0.249713	0.0616613	0.119521	0.60342	0.302513	0.382747	-2.03682	glycerol-3-phosphate dehydrogenase 1	12	50103982	50111313	1
T2DvsNGT (Control)	ENSG00000110911	SLC11A2	0.69884	0.0617539	0.119694	0.870057	0.302513	0.382747	-1.21419	solute carrier family 11 member 2	12	50979401	51028566	-1
T2DvsNGT (Control)	ENSG00000124171	PARD6B	0.363398	0.0617827	0.119748	0.681238	0.302513	0.382747	-2.12465	par-6 family cell polarity regulator beta	20	50731580	50756795	1
T2DvsNGT (Control)	ENSG00000174343	CHRNA9	0.0617933	0.874246	0.119768	0.438695	0.940101	0.382747	-1.69303	cholinergic receptor nicotinic alpha 9 subunit	4	40335333	40355217	1
T2DvsNGT (Control)	ENSG00000245105	A2M-AS1	0.0618472	0.0777709	0.119869	0.438695	0.319991	0.382798	0.727959	A2M antisense RNA 1	12	9065163	9068689	1
T2DvsNGT (Control)	ENSG00000204764	RANBP17	0.0620669	0.733551	0.120281	0.439559	0.866064	0.383841	-0.276431	RAN binding protein 17	5	170861870	171300015	1
T2DvsNGT (Control)	ENSG00000167524	RSKR	0.475901	0.0622765	0.120675	0.749752	0.302974	0.383974	-0.0350285	ribosomal protein S6 kinase related	17	28601827	28614197	-1
T2DvsNGT (Control)	ENSG00000212719	LINC02693	0.0623231	0.625944	0.120762	0.440678	0.799798	0.383974	-2.53405	long intergenic non-protein coding RNA 2693	17	21428263	21574517	-1
T2DvsNGT (Control)	ENSG00000169989	TIGD4	0.212789	0.0623333	0.120781	0.57585	0.302974	0.383974	1.19995	tigger transposable element derived 4	4	152769354	152779730	-1
T2DvsNGT (Control)	ENSG00000008311	AASS	0.445185	0.0623666	0.120844	0.731494	0.302974	0.383974	-1.27525	aminoadipate-semialdehyde synthase	7	122064583	122144308	-1
T2DvsNGT (Control)	ENSG00000233429	HOTAIRM1	0.095807	0.0623914	0.12089	0.474062	0.302974	0.383974	-2.67439	HOXA transcript antisense RNA, myeloid-specific 1	7	27095647	27100265	1
T2DvsNGT (Control)	ENSG00000127720	METTL25	0.062477	0.343641	0.121051	0.440887	0.589137	0.383974	-0.788848	methyltransferase like 25	12	82358528	82479239	1
T2DvsNGT (Control)	ENSG00000173421	IHO1	0.349709	0.0624909	0.121077	0.672774	0.302974	0.383974	-0.414988	interactor of HORMAD1 1	3	49198428	49258106	1
T2DvsNGT (Control)	ENSG00000185215	TNFAIP2	0.062658	0.287986	0.12139	0.440887	0.540349	0.383974	0.709189	TNF alpha induced protein 2	14	103121476	103137439	1
T2DvsNGT (Control)	ENSG00000115590	IL1R2	0.124677	0.0627086	0.121485	0.496036	0.302974	0.383974	1.14247	interleukin 1 receptor type 2	2	101991960	102028544	1
T2DvsNGT (Control)	ENSG00000125375	DMAC2L	0.062747	0.0922063	0.121557	0.440887	0.340747	0.383974	-3.71825	distal membrane arm assembly complex 2 like	14	50312324	50335558	1
T2DvsNGT (Control)	ENSG00000179542	SLITRK4	0.18541	0.06279	0.121637	0.551412	0.302974	0.383974	3.73744	SLIT and NTRK like family member 4	X	143622790	143636101	-1
T2DvsNGT (Control)	ENSG00000135473	PAN2	0.0628015	0.663371	0.121659	0.440887	0.824821	0.383974	0.376588	poly(A) specific ribonuclease subunit PAN2	12	56316223	56334053	-1
T2DvsNGT (Control)	ENSG00000057935	MTA3	0.0628894	0.716617	0.121824	0.440887	0.856659	0.383974	1.15777	metastasis associated 1 family member 3	2	42494569	42756947	1
T2DvsNGT (Control)	ENSG00000228561	AC026355.2	0.222726	0.0629127	0.121867	0.580255	0.302974	0.383974	0.44743	novel transcript	3	177683627	177691250	1
T2DvsNGT (Control)	ENSG00000104312	RIPK2	0.0751132	0.0629137	0.121869	0.463267	0.302974	0.383974	-0.737913	receptor interacting serine/threonine kinase 2	8	89757806	89791064	1
T2DvsNGT (Control)	ENSG00000167747	C19orf48	0.409305	0.0630065	0.122043	0.711966	0.302974	0.383974	-1.01259	chromosome 19 open reading frame 48	19	50797704	50804929	-1
T2DvsNGT (Control)	ENSG00000132405	TBC1D14	0.714139	0.0630245	0.122077	0.877008	0.302974	0.383974	0.253995	TBC1 domain family member 14	4	6909242	7033118	1
T2DvsNGT (Control)	ENSG00000163607	GTPBP8	0.0630865	0.240346	0.122193	0.440887	0.501932	0.383974	-0.410171	GTP binding protein 8 (putative)	3	112990984	113015060	1
T2DvsNGT (Control)	ENSG00000233128	LINC01794	0.0631382	0.421869	0.12229	0.440887	0.656566	0.383974	-0.819173	long intergenic non-protein coding RNA 1794	2	40746481	40767452	1
T2DvsNGT (Control)	ENSG00000169635	HIC2	0.477303	0.0631611	0.122333	0.750244	0.302974	0.383974	1.81406	HIC ZBTB transcriptional repressor 2	22	21417371	21451463	1
T2DvsNGT (Control)	ENSG00000157570	TSPAN18	0.584182	0.0631715	0.122352	0.80258	0.302974	0.383974	0.124108	tetraspanin 18	11	44726465	44932423	1
T2DvsNGT (Control)	ENSG00000189283	FHIT	0.0781266	0.0632285	0.122459	0.466816	0.302974	0.383974	-0.905523	fragile histidine triad diadenosine triphosphatase	3	59747277	61251459	-1
T2DvsNGT (Control)	ENSG00000148399	DPH7	0.647724	0.0632357	0.122473	0.842004	0.302974	0.383974	-0.725328	diphthamide biosynthesis 7	9	137554444	137578925	-1
T2DvsNGT (Control)	ENSG00000136286	MYO1G	0.209308	0.063265	0.122528	0.571035	0.302974	0.383974	-1.15676	myosin IG	7	44962662	44979088	-1
T2DvsNGT (Control)	ENSG00000213204	AL049697.1	0.51657	0.0634638	0.1229	0.769287	0.302974	0.383974	-1.62493	novel transcript, C6orf165-SLC35A1 readthrough	6	87408012	87511634	1
T2DvsNGT (Control)	ENSG00000212128	TAS2R13	0.615587	0.0634686	0.122909	0.821087	0.302974	0.383974	-0.747601	taste 2 receptor member 13	12	10907926	10909562	-1
T2DvsNGT (Control)	ENSG00000196358	NTNG2	0.444485	0.0634743	0.12292	0.73105	0.302974	0.383974	-0.143981	netrin G2	9	132161676	132244526	1
T2DvsNGT (Control)	ENSG00000114735	HEMK1	0.852362	0.0634937	0.122956	0.938936	0.302974	0.383974	-1.54935	HemK methyltransferase family member 1	3	50569152	50596168	1
T2DvsNGT (Control)	ENSG00000181915	ADO	0.0636723	0.995755	0.12329	0.441035	0.997661	0.383974	-0.740941	2-aminoethanethiol dioxygenase	10	62804720	62808479	1
T2DvsNGT (Control)	ENSG00000126062	TMEM115	0.0636793	0.340676	0.123303	0.441035	0.587192	0.383974	-2.35706	transmembrane protein 115	3	50354750	50359521	-1
T2DvsNGT (Control)	ENSG00000105281	SLC1A5	0.063695	0.438965	0.123333	0.441035	0.669551	0.383974	0.445863	solute carrier family 1 member 5	19	46774883	46788594	-1
T2DvsNGT (Control)	ENSG00000123066	MED13L	0.0637002	0.714226	0.123343	0.441035	0.854938	0.383974	-1.51156	mediator complex subunit 13L	12	115957905	116277693	-1
T2DvsNGT (Control)	ENSG00000187555	USP7	0.402131	0.0637733	0.12348	0.707233	0.302974	0.383974	-0.105586	ubiquitin specific peptidase 7	16	8892097	8975328	-1
T2DvsNGT (Control)	ENSG00000239653	PSMD6-AS2	0.158101	0.0637741	0.123481	0.528572	0.302974	0.383974	-2.14776	PSMD6 antisense RNA 2	3	64004022	64012148	1
T2DvsNGT (Control)	ENSG00000139679	LPAR6	0.98198	0.0638168	0.123561	0.992763	0.302974	0.383974	0.251131	lysophosphatidic acid receptor 6	13	48389567	48444704	-1
T2DvsNGT (Control)	ENSG00000177125	ZBTB34	0.660835	0.0638364	0.123598	0.850917	0.302974	0.383974	-1.70651	zinc finger and BTB domain containing 34	9	126860665	126885878	1
T2DvsNGT (Control)	ENSG00000261126	RBFADN	0.772077	0.0640716	0.124038	0.904036	0.302974	0.383974	0.479852	RBFA downstream neighbor	18	80046900	80095482	1
T2DvsNGT (Control)	ENSG00000279744	AC132938.5	0.287515	0.0640857	0.124064	0.628196	0.302974	0.383974	-1.97088	TEC	17	82462601	82464255	1
T2DvsNGT (Control)	ENSG00000086015	MAST2	0.683896	0.0641596	0.124203	0.863871	0.302974	0.383974	-0.534812	microtubule associated serine/threonine kinase 2	1	45786987	46036122	1
T2DvsNGT (Control)	ENSG00000284308	C2orf81	0.173918	0.0641637	0.12421	0.54392	0.302974	0.383974	-0.760443	chromosome 2 open reading frame 81	2	74414176	74421591	-1
T2DvsNGT (Control)	ENSG00000284484	AC025287.4	0.386608	0.0641734	0.124229	0.696019	0.302974	0.383974	0.0903455	novel protein similar to cytoplasmic polyadenylated homeobox like CPHXL	16	75660227	75677009	-1
T2DvsNGT (Control)	ENSG00000182463	TSHZ2	0.0641947	0.511548	0.124268	0.441035	0.721599	0.383974	0.197309	teashirt zinc finger homeobox 2	20	52972358	53495330	1
T2DvsNGT (Control)	ENSG00000137558	PI15	0.675006	0.0642924	0.124451	0.858885	0.302974	0.383974	0.424971	peptidase inhibitor 15	8	74824534	74855029	1
T2DvsNGT (Control)	ENSG00000119922	IFIT2	0.51902	0.0643055	0.124476	0.77089	0.302974	0.383974	1.2914	interferon induced protein with tetratricopeptide repeats 2	10	89283694	89309271	1
T2DvsNGT (Control)	ENSG00000168955	TM4SF20	0.0643181	0.433265	0.124499	0.441035	0.664699	0.383974	0.934857	transmembrane 4 L six family member 20	2	227362038	227381995	-1
T2DvsNGT (Control)	ENSG00000100294	MCAT	0.0643246	0.433572	0.124512	0.441035	0.664699	0.383974	-2.28844	malonyl-CoA-acyl carrier protein transacylase	22	43132209	43143398	-1
T2DvsNGT (Control)	ENSG00000083857	FAT1	0.0643451	0.290584	0.12455	0.441035	0.542696	0.383974	0.061875	FAT atypical cadherin 1	4	186587794	186726722	-1
T2DvsNGT (Control)	ENSG00000250312	ZNF718	0.0643576	0.670266	0.124573	0.441035	0.828605	0.383974	2.77598	zinc finger protein 718	4	124501	202303	1
T2DvsNGT (Control)	ENSG00000166262	FAM227B	0.0643776	0.094875	0.124611	0.441035	0.344094	0.383974	-1.1693	family with sequence similarity 227 member B	15	49326962	49620929	-1
T2DvsNGT (Control)	ENSG00000100316	RPL3	0.215524	0.0644593	0.124764	0.576589	0.302974	0.383974	-0.911862	ribosomal protein L3	22	39312882	39320389	-1
T2DvsNGT (Control)	ENSG00000109323	MANBA	0.812908	0.0644857	0.124813	0.926151	0.302974	0.383974	-1.95492	mannosidase beta	4	102630770	102760994	-1
T2DvsNGT (Control)	ENSG00000156787	TBC1D31	0.141822	0.0645005	0.124841	0.510241	0.302974	0.383974	-1.3134	TBC1 domain family member 31	8	123041968	123152153	1
T2DvsNGT (Control)	ENSG00000164978	NUDT2	0.329451	0.0645086	0.124856	0.658315	0.302974	0.383974	-0.131338	nudix hydrolase 2	9	34329506	34343711	1
T2DvsNGT (Control)	ENSG00000165525	NEMF	0.966454	0.0646513	0.125123	0.985775	0.303212	0.383978	-0.715276	nuclear export mediator factor	14	49782083	49852821	-1
T2DvsNGT (Control)	ENSG00000168779	SHOX2	0.0647001	0.401741	0.125214	0.441577	0.641471	0.383978	1.89732	short stature homeobox 2	3	158095905	158106420	-1
T2DvsNGT (Control)	ENSG00000060656	PTPRU	0.467317	0.0647645	0.125335	0.743991	0.303212	0.383978	-1.15682	protein tyrosine phosphatase receptor type U	1	29236516	29326813	1
T2DvsNGT (Control)	ENSG00000101457	DNTTIP1	0.0648028	0.62132	0.125406	0.441577	0.796837	0.383978	-2.00692	deoxynucleotidyltransferase terminal interacting protein 1	20	45791954	45811427	1
T2DvsNGT (Control)	ENSG00000271976	AC012467.2	0.970667	0.064818	0.125435	0.987115	0.303212	0.383978	-1.82509	novel transcript, antisense to IL17RB	3	53858994	53861576	-1
T2DvsNGT (Control)	ENSG00000149925	ALDOA	0.0648244	0.854398	0.125447	0.441577	0.928649	0.383978	-1.21453	aldolase, fructose-bisphosphate A	16	30064164	30070457	1
T2DvsNGT (Control)	ENSG00000204623	ZNRD1ASP	0.481957	0.0648293	0.125456	0.752561	0.303212	0.383978	-1.9496	zinc ribbon domain containing 1 antisense, pseudogene	6	30001011	30061640	-1
T2DvsNGT (Control)	ENSG00000197405	C5AR1	0.0649089	0.119139	0.125605	0.441577	0.371225	0.384172	2.18102	complement C5a receptor 1	19	47290023	47322066	1
T2DvsNGT (Control)	ENSG00000117501	MROH9	0.809152	0.0650226	0.125817	0.923789	0.303532	0.384482	-0.5002	maestro heat like repeat family member 9	1	170935471	171064765	1
T2DvsNGT (Control)	ENSG00000279253	AL121753.2	0.765913	0.0650902	0.125944	0.901365	0.303532	0.384482	-1.35338	novel transcript	20	35262727	35264187	-1
T2DvsNGT (Control)	ENSG00000187091	PLCD1	0.808201	0.0651005	0.125963	0.923599	0.303532	0.384482	-1.26247	phospholipase C delta 1	3	38007496	38029642	-1
T2DvsNGT (Control)	ENSG00000277462	ZNF670	0.0651975	0.640411	0.126144	0.441851	0.808846	0.384519	3.86826	zinc finger protein 670	1	247034637	247078811	-1
T2DvsNGT (Control)	ENSG00000129691	ASH2L	0.0652443	0.351875	0.126232	0.441851	0.594979	0.384519	1.0134	ASH2 like, histone lysine methyltransferase complex subunit	8	38105493	38144076	1
T2DvsNGT (Control)	ENSG00000156052	GNAQ	0.0652444	0.103174	0.126232	0.441851	0.354452	0.384519	-0.565023	G protein subunit alpha q	9	77716097	78031811	-1
T2DvsNGT (Control)	ENSG00000143373	ZNF687	0.960428	0.0654023	0.126527	0.982824	0.304623	0.385157	-0.650176	zinc finger protein 687	1	151281618	151292176	1
T2DvsNGT (Control)	ENSG00000266714	MYO15B	0.80801	0.0656253	0.126944	0.923599	0.304991	0.386164	1.23955	myosin XVB	17	75588058	75626849	1
T2DvsNGT (Control)	ENSG00000154144	TBRG1	0.131342	0.0656763	0.127039	0.503738	0.304991	0.386192	-1.31162	transforming growth factor beta regulator 1	11	124622836	124635926	1
T2DvsNGT (Control)	ENSG00000136161	RCBTB2	0.545448	0.0658227	0.127313	0.782322	0.304991	0.386674	-1.30288	RCC1 and BTB domain containing protein 2	13	48488963	48533256	-1
T2DvsNGT (Control)	ENSG00000174527	MYO1H	0.0658904	0.068401	0.127439	0.445413	0.306603	0.386674	-1.72327	myosin IH	12	109347903	109455523	1
T2DvsNGT (Control)	ENSG00000171951	SCG2	0.367084	0.0659093	0.127475	0.685041	0.304991	0.386674	-2.62044	secretogranin II	2	223596940	223602361	-1
T2DvsNGT (Control)	ENSG00000127914	AKAP9	0.426904	0.0659455	0.127542	0.71796	0.304991	0.386674	-1.04976	A-kinase anchoring protein 9	7	91940840	92110673	1
T2DvsNGT (Control)	ENSG00000262943	ALOX12P2	0.229183	0.0660632	0.127762	0.585491	0.304991	0.386681	-1.08263	arachidonate 12-lipoxygenase pseudogene 2	17	6853861	6954107	1
T2DvsNGT (Control)	ENSG00000256940	PPP1R14B-AS1	0.121629	0.0661328	0.127892	0.494005	0.304991	0.386681	-0.730341	PPP1R14B antisense RNA 1	11	64245961	64248218	1
T2DvsNGT (Control)	ENSG00000188153	COL4A5	0.322861	0.0661521	0.127928	0.652113	0.304991	0.386681	-0.517986	collagen type IV alpha 5 chain	X	108439838	108697545	1
T2DvsNGT (Control)	ENSG00000053501	USE1	0.773539	0.0661606	0.127944	0.904948	0.304991	0.386681	0.213927	unconventional SNARE in the ER 1	19	17215346	17219829	1
T2DvsNGT (Control)	ENSG00000137216	TMEM63B	0.0661772	0.213894	0.127975	0.445868	0.47361	0.386681	-2.4334	transmembrane protein 63B	6	44126914	44155519	1
T2DvsNGT (Control)	ENSG00000236255	AC009404.1	0.0663234	0.371536	0.128248	0.445868	0.61421	0.387245	-1.82646	novel transcript	2	117833937	117841658	1
T2DvsNGT (Control)	ENSG00000215156	AC138409.1	0.936983	0.066372	0.128339	0.97273	0.305536	0.387259	-0.62232	POM121-like protein 1 pseudogene	5	34190056	34193653	1
T2DvsNGT (Control)	ENSG00000131242	RAB11FIP4	0.0665499	0.58926	0.128671	0.445868	0.775073	0.387492	1.66966	RAB11 family interacting protein 4	17	31391675	31538211	1
T2DvsNGT (Control)	ENSG00000135999	EPC2	0.0665564	0.635947	0.128683	0.445868	0.806075	0.387492	0.0490585	enhancer of polycomb homolog 2	2	148644440	148787569	1
T2DvsNGT (Control)	ENSG00000164066	INTU	0.17131	0.0666412	0.128841	0.541166	0.305536	0.387492	-2.32869	inturned planar cell polarity protein	4	127623271	127726737	1
T2DvsNGT (Control)	ENSG00000119685	TTLL5	0.0667214	0.75762	0.128991	0.445868	0.878996	0.387492	0.993387	tubulin tyrosine ligase like 5	14	75633625	75955079	1
T2DvsNGT (Control)	ENSG00000263624	AC055811.1	0.0667313	0.194691	0.129009	0.445868	0.458116	0.387492	-0.480634	novel transcript	17	17167946	17185554	-1
T2DvsNGT (Control)	ENSG00000156049	GNA14	0.501396	0.0667351	0.129017	0.762883	0.305536	0.387492	-4.67331	G protein subunit alpha 14	9	77423079	77648322	-1
T2DvsNGT (Control)	ENSG00000166441	RPL27A	0.478236	0.0668439	0.12922	0.750244	0.305536	0.387492	-0.861951	ribosomal protein L27a	11	8682788	8714759	1
T2DvsNGT (Control)	ENSG00000236375	POU5F1P5	0.107936	0.0668957	0.129316	0.485217	0.305536	0.387492	0.568667	POU class 5 homeobox 1 pseudogene 5	10	68010205	68010862	-1
T2DvsNGT (Control)	ENSG00000095370	SH2D3C	0.0669063	0.340817	0.129336	0.445871	0.58721	0.387492	0.77029	SH2 domain containing 3C	9	127738317	127778710	-1
T2DvsNGT (Control)	ENSG00000122674	CCZ1	0.607878	0.0669477	0.129413	0.815225	0.305536	0.387492	2.31639	CCZ1 homolog, vacuolar protein trafficking and biogenesis associated	7	5898725	5926550	1
T2DvsNGT (Control)	ENSG00000234912	SNHG20	0.225109	0.0669732	0.129461	0.582213	0.305536	0.387492	-1.65501	small nucleolar RNA host gene 20	17	77086716	77099902	1
T2DvsNGT (Control)	ENSG00000184995	IFNE	0.0670425	0.118721	0.12959	0.445957	0.37095	0.387492	-1.32522	interferon epsilon	9	21480839	21482313	-1
T2DvsNGT (Control)	ENSG00000204103	MAFB	0.267447	0.0670522	0.129608	0.612532	0.305536	0.387492	0.0738967	MAF bZIP transcription factor B	20	40685848	40689236	-1
T2DvsNGT (Control)	ENSG00000253837	AC090197.1	0.458934	0.0670675	0.129637	0.740212	0.305536	0.387492	-1.9691	novel transcript	8	23336171	23366125	1
T2DvsNGT (Control)	ENSG00000261326	LINC01355	0.875332	0.0671069	0.12971	0.945906	0.305536	0.387492	-0.414666	long intergenic non-protein coding RNA 1355	1	23281307	23287488	-1
T2DvsNGT (Control)	ENSG00000155962	CLIC2	0.656285	0.0672315	0.129943	0.847733	0.305536	0.387928	-0.454445	chloride intracellular channel 2	X	155276211	155334657	-1
T2DvsNGT (Control)	ENSG00000166263	STXBP4	0.0673604	0.340478	0.130183	0.446902	0.587076	0.388388	-2.59693	syntaxin binding protein 4	17	54968727	55173632	1
T2DvsNGT (Control)	ENSG00000178464	RPL10P16	0.240155	0.0674262	0.130306	0.595385	0.30564	0.388496	3.81121	ribosomal protein L10 pseudogene 16	19	12643275	12643919	-1
T2DvsNGT (Control)	ENSG00000178449	COX14	0.0675874	0.111726	0.130607	0.446902	0.364305	0.389134	-0.164937	cytochrome c oxidase assembly factor COX14	12	50112082	50120457	1
T2DvsNGT (Control)	ENSG00000116663	FBXO6	0.067666	0.727501	0.130753	0.446902	0.862397	0.389312	-1.4371	F-box protein 6	1	11664200	11674354	1
T2DvsNGT (Control)	ENSG00000136149	RPL13AP25	0.0677954	0.125773	0.130995	0.446902	0.379006	0.389772	-0.902411	ribosomal protein L13a pseudogene 25	13	54440704	54441315	-1
T2DvsNGT (Control)	ENSG00000080819	CPOX	0.0678813	0.248377	0.131155	0.446902	0.507376	0.38999	0.122256	coproporphyrinogen oxidase	3	98579446	98593648	-1
T2DvsNGT (Control)	ENSG00000103429	BFAR	0.327489	0.0680201	0.131413	0.656148	0.306205	0.390189	0.00987446	bifunctional apoptosis regulator	16	14632931	14669236	1
T2DvsNGT (Control)	ENSG00000137312	FLOT1	0.0778382	0.0680324	0.131436	0.466816	0.306205	0.390189	-1.09184	flotillin 1	6	30727709	30742732	-1
T2DvsNGT (Control)	ENSG00000171388	APLN	0.771678	0.0681077	0.131577	0.904036	0.306205	0.390189	-2.74762	apelin	X	129645259	129654956	-1
T2DvsNGT (Control)	ENSG00000180879	SSR4	0.111249	0.0681481	0.131652	0.488231	0.306205	0.390189	-4.42269	signal sequence receptor subunit 4	X	153793516	153798499	1
T2DvsNGT (Control)	ENSG00000245275	SAP30L-AS1	0.884461	0.0681845	0.13172	0.949287	0.306205	0.390189	1.41923	SAP30L antisense RNA 1 (head to head)	5	154325568	154445850	-1
T2DvsNGT (Control)	ENSG00000187257	RSBN1L	0.122014	0.068197	0.131743	0.494527	0.306205	0.390189	-1.52558	round spermatid basic protein 1 like	7	77696459	77783022	1
T2DvsNGT (Control)	ENSG00000136828	RALGPS1	0.206372	0.0684222	0.132163	0.568474	0.306603	0.391174	-0.439573	Ral GEF with PH domain and SH3 binding motif 1	9	126914774	127223166	1
T2DvsNGT (Control)	ENSG00000106344	RBM28	0.256583	0.0686267	0.132544	0.607967	0.307212	0.392043	-0.0304106	RNA binding motif protein 28	7	128297685	128343908	-1
T2DvsNGT (Control)	ENSG00000099804	CDC34	0.0687864	0.97774	0.132841	0.451013	0.988082	0.392086	-2.74619	cell division cycle 34, ubiqiutin conjugating enzyme	19	531760	542092	1
T2DvsNGT (Control)	ENSG00000012983	MAP4K5	0.0688299	0.190891	0.132922	0.451013	0.454555	0.392086	-2.49268	mitogen-activated protein kinase kinase kinase kinase 5	14	50418501	50561126	-1
T2DvsNGT (Control)	ENSG00000148334	PTGES2	0.0688872	0.303869	0.133029	0.451013	0.554173	0.392086	-1.18918	prostaglandin E synthase 2	9	128120693	128128462	-1
T2DvsNGT (Control)	ENSG00000102595	UGGT2	0.133561	0.0689323	0.133113	0.506722	0.307602	0.392086	-1.74748	UDP-glucose glycoprotein glucosyltransferase 2	13	95801580	96053482	-1
T2DvsNGT (Control)	ENSG00000141756	FKBP10	0.0823116	0.0689849	0.133211	0.466816	0.307602	0.392086	-0.218079	FKBP prolyl isomerase 10	17	41812680	41823213	1
T2DvsNGT (Control)	ENSG00000118960	HS1BP3	0.0689974	0.114169	0.133234	0.451013	0.367449	0.392086	-0.765242	HCLS1 binding protein 3	2	20560448	20651130	-1
T2DvsNGT (Control)	ENSG00000256087	ZNF432	0.947216	0.0690292	0.133293	0.975683	0.307602	0.392086	0.202445	zinc finger protein 432	19	52031378	52095738	-1
T2DvsNGT (Control)	ENSG00000227028	SLC8A1-AS1	0.216756	0.0690511	0.133334	0.576589	0.307602	0.392086	-1.10433	SLC8A1 antisense RNA 1	2	39786453	40255209	1
T2DvsNGT (Control)	ENSG00000231535	LINC00278	0.249817	0.0690564	0.133344	0.60342	0.307602	0.392086	-1.41599	long intergenic non-protein coding RNA 278	Y	3002887	3200509	1
T2DvsNGT (Control)	ENSG00000174738	NR1D2	0.414315	0.0692144	0.133638	0.712203	0.308001	0.392599	-0.102929	nuclear receptor subfamily 1 group D member 2	3	23945286	23980617	1
T2DvsNGT (Control)	ENSG00000204410	MSH5	0.764735	0.0693253	0.133845	0.901365	0.308049	0.392599	0.291538	mutS homolog 5	6	31739677	31762676	1
T2DvsNGT (Control)	ENSG00000104529	EEF1D	0.0693512	0.0780957	0.133893	0.451013	0.320228	0.392599	-1.93623	eukaryotic translation elongation factor 1 delta	8	143579697	143599541	-1
T2DvsNGT (Control)	ENSG00000149929	HIRIP3	0.069365	0.97915	0.133918	0.451013	0.988401	0.392599	-1.89451	HIRA interacting protein 3	16	29992330	29996074	-1
T2DvsNGT (Control)	ENSG00000196912	ANKRD36B	0.0695193	0.154708	0.134206	0.451013	0.41573	0.392599	-0.476895	ankyrin repeat domain 36B	2	97492663	97589965	-1
T2DvsNGT (Control)	ENSG00000125347	IRF1	0.513908	0.0695204	0.134208	0.768967	0.308049	0.392599	0.815577	interferon regulatory factor 1	5	132440440	132508719	-1
T2DvsNGT (Control)	ENSG00000164743	C8orf48	0.604942	0.0695376	0.13424	0.813307	0.308049	0.392599	-0.568049	chromosome 8 open reading frame 48	8	13566869	13568288	1
T2DvsNGT (Control)	ENSG00000240731	AL139287.1	0.762481	0.0695907	0.134338	0.901169	0.308049	0.392599	1.75704	novel transcript	1	1317581	1318689	-1
T2DvsNGT (Control)	ENSG00000279569	AC020763.4	0.0809729	0.0696658	0.134478	0.466816	0.308049	0.392599	-2.96274	novel transcript	16	70661667	70665836	1
T2DvsNGT (Control)	ENSG00000068097	HEATR6	0.0696891	0.952281	0.134522	0.451013	0.97642	0.392599	-0.427348	HEAT repeat containing 6	17	60041008	60078922	-1
T2DvsNGT (Control)	ENSG00000104915	STX10	0.0697442	0.0805104	0.134624	0.451013	0.32337	0.392599	-1.33025	syntaxin 10	19	13144058	13150383	-1
T2DvsNGT (Control)	ENSG00000172215	CXCR6	0.813578	0.0698304	0.134784	0.926443	0.308049	0.392599	-0.830844	C-X-C motif chemokine receptor 6	3	45940933	45948351	1
T2DvsNGT (Control)	ENSG00000145592	RPL37	0.508218	0.0698609	0.134841	0.765608	0.308049	0.392599	-0.937347	ribosomal protein L37	5	40825262	40835222	-1
T2DvsNGT (Control)	ENSG00000259275	AC087477.2	0.0699047	0.457218	0.134923	0.451013	0.682874	0.392599	1.21307	novel transcript	15	96354237	96405235	1
T2DvsNGT (Control)	ENSG00000157741	UBN2	0.961823	0.0699409	0.13499	0.983732	0.308049	0.392599	-0.331215	ubinuclein 2	7	139230356	139308236	1
T2DvsNGT (Control)	ENSG00000058272	PPP1R12A	0.21324	0.0700085	0.135116	0.576057	0.308049	0.392599	-0.857908	protein phosphatase 1 regulatory subunit 12A	12	79773563	79935460	-1
T2DvsNGT (Control)	ENSG00000111321	LTBR	0.482782	0.0700089	0.135116	0.753194	0.308049	0.392599	-2.31864	lymphotoxin beta receptor	12	6375045	6391571	1
T2DvsNGT (Control)	ENSG00000276672	AL161891.1	0.0700164	0.602234	0.13513	0.451013	0.783777	0.392599	-0.112733	novel transcript, sense intronic to RFC3	13	33846190	33850825	1
T2DvsNGT (Control)	ENSG00000196110	ZNF699	0.269527	0.0700485	0.13519	0.613743	0.308049	0.392599	1.42641	zinc finger protein 699	19	9291140	9309838	-1
T2DvsNGT (Control)	ENSG00000116574	RHOU	0.0701501	0.1166	0.135379	0.451013	0.369214	0.392599	0.725976	ras homolog family member U	1	228735479	228746664	1
T2DvsNGT (Control)	ENSG00000279133	AC018628.1	0.317231	0.0701543	0.135387	0.646418	0.308212	0.392599	-1.24206	TEC	17	62003700	62007518	-1
T2DvsNGT (Control)	ENSG00000160948	VPS28	0.070184	0.219705	0.135442	0.451013	0.479098	0.392599	-1.7217	VPS28 subunit of ESCRT-I	8	144423601	144428563	-1
T2DvsNGT (Control)	ENSG00000170381	SEMA3E	0.0702713	0.843541	0.135604	0.451013	0.923327	0.392816	1.97421	semaphorin 3E	7	83363238	83649139	-1
T2DvsNGT (Control)	ENSG00000175538	KCNE3	0.229062	0.0703599	0.135769	0.585491	0.308813	0.393039	-1.15566	potassium voltage-gated channel subfamily E regulatory subunit 3	11	74454841	74467729	-1
T2DvsNGT (Control)	ENSG00000254470	AP5B1	0.0704143	0.334718	0.13587	0.451013	0.583334	0.393079	-1.89632	adaptor related protein complex 5 subunit beta 1	11	65773898	65780976	-1
T2DvsNGT (Control)	ENSG00000076641	PAG1	0.465823	0.070595	0.136206	0.743991	0.309491	0.393797	1.01006	phosphoprotein membrane anchor with glycosphingolipid microdomains 1	8	80967810	81112068	-1
T2DvsNGT (Control)	ENSG00000279456	AL353763.1	0.39068	0.0706521	0.136313	0.700062	0.309491	0.39385	-1.66937	TEC	9	41061290	41062917	1
T2DvsNGT (Control)	ENSG00000163660	CCNL1	0.531645	0.0707322	0.136461	0.776793	0.30954	0.394027	-0.738318	cyclin L1	3	157146508	157160760	-1
T2DvsNGT (Control)	ENSG00000279356	AC007610.4	0.0707959	0.128347	0.13658	0.451652	0.382858	0.394115	-0.432819	novel transcript	16	50072862	50074986	1
T2DvsNGT (Control)	ENSG00000226711	FAM66C	0.070991	0.534313	0.136942	0.451652	0.737721	0.394578	-0.0859237	family with sequence similarity 66 member C	12	8180209	8216151	1
T2DvsNGT (Control)	ENSG00000125409	TEKT3	0.501866	0.0710049	0.136968	0.763224	0.310117	0.394578	0.844881	tektin 3	17	15303811	15341632	-1
T2DvsNGT (Control)	ENSG00000111678	C12orf57	0.191309	0.0710309	0.137016	0.556942	0.310117	0.394578	-1.02082	chromosome 12 open reading frame 57	12	6942978	6946003	1
T2DvsNGT (Control)	ENSG00000134419	RPS15A	0.325039	0.0710714	0.137092	0.653735	0.310117	0.394578	0.963372	ribosomal protein S15a	16	18781295	18790383	-1
T2DvsNGT (Control)	ENSG00000117477	CCDC181	0.0711392	0.322491	0.137218	0.451652	0.571928	0.394688	1.65433	coiled-coil domain containing 181	1	169394870	169460669	-1
T2DvsNGT (Control)	ENSG00000161671	EMC10	0.0712003	0.296826	0.137331	0.451652	0.548231	0.394737	-1.44245	ER membrane protein complex subunit 10	19	50476400	50490871	1
T2DvsNGT (Control)	ENSG00000164414	SLC35A1	0.0713188	0.125134	0.137551	0.451652	0.379006	0.394737	0.643104	solute carrier family 35 member A1	6	87470623	87512336	1
T2DvsNGT (Control)	ENSG00000054267	ARID4B	0.57858	0.0713509	0.137611	0.801303	0.310598	0.394737	-1.67213	AT-rich interaction domain 4B	1	235131634	235328219	-1
T2DvsNGT (Control)	ENSG00000196428	TSC22D2	0.903064	0.0715207	0.137926	0.958371	0.310598	0.394737	-0.0845133	TSC22 domain family member 2	3	150408335	150466431	1
T2DvsNGT (Control)	ENSG00000246363	LINC02458	0.0715268	0.404966	0.137937	0.451674	0.643645	0.394737	-0.153403	long intergenic non-protein coding RNA 2458	12	89010681	89309566	-1
T2DvsNGT (Control)	ENSG00000262888		0.612367	0.071561	0.138001	0.818799	0.310598	0.394737	1.31213			#N/A	#N/A	#N/A
T2DvsNGT (Control)	ENSG00000253485	PCDHGA5	0.0715613	0.280072	0.138002	0.451674	0.534206	0.394737	1.45237	protocadherin gamma subfamily A, 5	5	141364232	141512979	1
T2DvsNGT (Control)	ENSG00000188191	PRKAR1B	0.0716241	0.155274	0.138118	0.451674	0.41573	0.394737	-1.09951	protein kinase cAMP-dependent type I regulatory subunit beta	7	549197	727650	-1
T2DvsNGT (Control)	ENSG00000163394	CCKAR	0.174634	0.071639	0.138146	0.54406	0.310598	0.394737	2.74169	cholecystokinin A receptor	4	26481396	26490484	-1
T2DvsNGT (Control)	ENSG00000260743	AC007823.1	0.920674	0.0717212	0.138299	0.9664	0.310598	0.394737	-0.437778	novel transcript	3	179340322	179341887	1
T2DvsNGT (Control)	ENSG00000138381	ASNSD1	0.780017	0.071749	0.13835	0.908971	0.310598	0.394737	0.598799	asparagine synthetase domain containing 1	2	189661385	189670831	1
T2DvsNGT (Control)	ENSG00000196357	ZNF565	0.257963	0.0717496	0.138351	0.608709	0.310598	0.394737	-1.99557	zinc finger protein 565	19	36182276	36246257	-1
T2DvsNGT (Control)	ENSG00000135838	NPL	0.0717647	0.22836	0.138379	0.451927	0.489052	0.394737	-0.966339	N-acetylneuraminate pyruvate lyase	1	182789293	182830384	1
T2DvsNGT (Control)	ENSG00000172977	KAT5	0.158519	0.0718112	0.138466	0.528788	0.310598	0.394737	-0.272633	lysine acetyltransferase 5	11	65711996	65719604	1
T2DvsNGT (Control)	ENSG00000186594	MIR22HG	0.260259	0.0719288	0.138684	0.609262	0.310598	0.394795	-1.4132	MIR22 host gene	17	1711493	1717174	-1
T2DvsNGT (Control)	ENSG00000117868	ESYT2	0.0719429	0.255821	0.13871	0.452414	0.51272	0.394795	0.643735	extended synaptotagmin 2	7	158730995	158830253	-1
T2DvsNGT (Control)	ENSG00000107186	MPDZ	0.456914	0.0719806	0.13878	0.739294	0.310598	0.394795	-3.88986	multiple PDZ domain crumbs cell polarity complex component	9	13105706	13279692	-1
T2DvsNGT (Control)	ENSG00000282890	AC009975.1	0.349939	0.0720117	0.138838	0.672774	0.310598	0.394795	-2.25277	novel transcript	2	48809340	49419013	1
T2DvsNGT (Control)	ENSG00000178927	CYBC1	0.072092	0.488956	0.138987	0.452718	0.707416	0.394969	-1.26378	cytochrome b-245 chaperone 1	17	82442586	82450829	-1
T2DvsNGT (Control)	ENSG00000198746	GPATCH3	0.394784	0.0723101	0.139392	0.702554	0.311424	0.395785	-2.59992	G-patch domain containing 3	1	26890488	26900467	-1
T2DvsNGT (Control)	ENSG00000156411	ATP5MPL	0.410576	0.0723419	0.13945	0.711966	0.311424	0.395785	-2.3037	ATP synthase membrane subunit 6.8PL	14	103912288	103928269	-1
T2DvsNGT (Control)	ENSG00000256973	AC053513.2	0.072415	0.174641	0.139586	0.454111	0.43539	0.395792	-2.17778	novel transcript	12	22460519	22463914	-1
T2DvsNGT (Control)	ENSG00000149273	RPS3	0.203667	0.0724487	0.139649	0.568474	0.311446	0.395792	-1.17796	ribosomal protein S3	11	75399515	75422280	1
T2DvsNGT (Control)	ENSG00000246922	UBAP1L	0.450759	0.0724857	0.139717	0.733904	0.311446	0.395792	-2.25762	ubiquitin associated protein 1 like	15	65092760	65115200	-1
T2DvsNGT (Control)	ENSG00000205436	EXOC3L4	0.0726807	0.812272	0.140079	0.454948	0.906902	0.39653	0.861747	exocyst complex component 3 like 4	14	103100144	103110559	1
T2DvsNGT (Control)	ENSG00000163754	GYG1	0.0727512	0.133215	0.14021	0.454948	0.389728	0.39653	3.00932	glycogenin 1	3	148991408	149031775	1
T2DvsNGT (Control)	ENSG00000125457	MIF4GD	0.333745	0.0727691	0.140243	0.659873	0.312364	0.39653	-1.09125	MIF4G domain containing	17	75266228	75271231	-1
T2DvsNGT (Control)	ENSG00000116560	SFPQ	0.510473	0.0729324	0.140546	0.766208	0.312767	0.397137	-0.388233	splicing factor proline and glutamine rich	1	35176378	35193145	-1
T2DvsNGT (Control)	ENSG00000139835	GRTP1	0.0733824	0.0901188	0.14138	0.458257	0.338598	0.399188	0.0685823	growth hormone regulated TBC protein 1	13	113324163	113364148	-1
T2DvsNGT (Control)	ENSG00000267199	AP001029.2	0.191972	0.0735478	0.141686	0.556942	0.31462	0.399188	-1.07954	novel transcript, antisense SPIRE1	18	12438890	12448205	1
T2DvsNGT (Control)	ENSG00000237276	ANO7L1	0.0735858	0.348011	0.141757	0.458414	0.592775	0.399188	0.689463	anoctamin 7 like 1 (pseudogene)	1	16215909	16228027	-1
T2DvsNGT (Control)	ENSG00000131368	MRPS25	0.390881	0.073596	0.141776	0.700062	0.31462	0.399188	-2.36268	mitochondrial ribosomal protein S25	3	15042460	15065317	-1
T2DvsNGT (Control)	ENSG00000112715	VEGFA	0.0736517	0.956423	0.141879	0.458414	0.977936	0.399188	4.2466	vascular endothelial growth factor A	6	43770184	43786487	1
T2DvsNGT (Control)	ENSG00000137970	RPL7P9	0.268172	0.0736656	0.141905	0.612769	0.31462	0.399188	0.409396	ribosomal protein L7 pseudogene 9	1	96678874	96679620	-1
T2DvsNGT (Control)	ENSG00000250451	HOXC-AS1	0.0737138	0.12548	0.141994	0.458414	0.379006	0.399188	-2.11484	HOXC cluster antisense RNA 1	12	53999022	54000010	-1
T2DvsNGT (Control)	ENSG00000205795	CYS1	0.0896791	0.0737755	0.142108	0.470834	0.31462	0.399188	-1.12309	cystin 1	2	10056780	10080944	-1
T2DvsNGT (Control)	ENSG00000230782	AL807761.4	0.943151	0.0737857	0.142127	0.974281	0.31462	0.399188	0.029512	novel transcript	9	106974833	107102988	-1
T2DvsNGT (Control)	ENSG00000276107	AC037198.1	0.0908621	0.0738038	0.142161	0.470834	0.31462	0.399188	-3.25993	novel transcript, sense intronic to THBS1	15	39586561	39587293	1
T2DvsNGT (Control)	ENSG00000089248	ERP29	0.0740198	0.164134	0.142561	0.459144	0.424516	0.399628	-0.949073	endoplasmic reticulum protein 29	12	112013348	112023449	1
T2DvsNGT (Control)	ENSG00000175221	MED16	0.0740358	0.116418	0.14259	0.459144	0.369214	0.399628	-2.17611	mediator complex subunit 16	19	867630	893218	-1
T2DvsNGT (Control)	ENSG00000103494	RPGRIP1L	0.105998	0.0741207	0.142747	0.483105	0.314729	0.399628	-2.33182	RPGRIP1 like	16	53598153	53703938	-1
T2DvsNGT (Control)	ENSG00000188211	NCR3LG1	0.206196	0.0741268	0.142759	0.568474	0.314729	0.399628	0.114017	natural killer cell cytotoxicity receptor 3 ligand 1	11	17351800	17377341	1
T2DvsNGT (Control)	ENSG00000273199	AP000692.2	0.604861	0.0741287	0.142762	0.813307	0.314729	0.399628	0.92952	novel transcript, antisense to MORC3	21	36319792	36320670	-1
T2DvsNGT (Control)	ENSG00000198105	ZNF248	0.200399	0.0742311	0.142952	0.56536	0.314729	0.399909	-1.50976	zinc finger protein 248	10	37776526	37858106	-1
T2DvsNGT (Control)	ENSG00000119537	KDSR	0.921615	0.0744129	0.143288	0.9664	0.315202	0.400601	0.0999732	3-ketodihydrosphingosine reductase	18	63327726	63367228	-1
T2DvsNGT (Control)	ENSG00000185596	WASH3P	0.074509	0.338377	0.143466	0.461442	0.585252	0.400849	-0.223417	WASP family homolog 3, pseudogene	15	101961603	101976543	1
T2DvsNGT (Control)	ENSG00000239677	PDZRN3-AS1	0.285976	0.074774	0.143957	0.628161	0.316205	0.401804	-2.13881	PDZRN3 antisense RNA 1	3	73621713	73626796	1
T2DvsNGT (Control)	ENSG00000141101	NOB1	0.168455	0.0747905	0.143987	0.540156	0.316205	0.401804	-1.08227	NIN1 (RPN12) binding protein 1 homolog	16	69741871	69754926	-1
T2DvsNGT (Control)	ENSG00000224596	ZMIZ1-AS1	0.344776	0.0750543	0.144476	0.669903	0.317022	0.402916	-1.38658	ZMIZ1 antisense RNA 1	10	78943328	79067895	-1
T2DvsNGT (Control)	ENSG00000147119	CHST7	0.0751029	0.751851	0.144565	0.463267	0.875459	0.402917	-1.57985	carbohydrate sulfotransferase 7	X	46573765	46598496	1
T2DvsNGT (Control)	ENSG00000255200	PGAM1P8	0.356253	0.0755775	0.145443	0.678787	0.317434	0.404447	-0.256671	phosphoglycerate mutase 1 pseudogene 8	11	65174117	65176470	-1
T2DvsNGT (Control)	ENSG00000163785	RYK	0.0755983	0.961992	0.145481	0.464345	0.980777	0.404447	0.412255	receptor like tyrosine kinase	3	134065303	134250859	-1
T2DvsNGT (Control)	ENSG00000056998	GYG2	0.800538	0.075616	0.145514	0.920429	0.317434	0.404447	-0.883814	glycogenin 2	X	2828822	2882820	1
T2DvsNGT (Control)	ENSG00000230918	DPP4-DT	0.605374	0.0756229	0.145527	0.813324	0.317434	0.404447	1.35078	DPP4 divergent transcript	2	162073256	162077911	1
T2DvsNGT (Control)	ENSG00000203875	SNHG5	0.995813	0.0756434	0.145565	0.997249	0.317434	0.404447	0.126544	small nucleolar RNA host gene 5	6	85650491	85678932	-1
T2DvsNGT (Control)	ENSG00000126106	TMEM53	0.294858	0.0757231	0.145712	0.634058	0.317457	0.404606	0.102926	transmembrane protein 53	1	44635238	44674481	-1
T2DvsNGT (Control)	ENSG00000223551	TMSB4XP4	0.0759768	0.732364	0.146181	0.465448	0.865346	0.405449	-0.563188	TMSB4X pseudogene 4	9	128342153	128342770	1
T2DvsNGT (Control)	ENSG00000102890	ELMO3	0.0759851	0.691355	0.146196	0.465448	0.840558	0.405449	-0.544295	engulfment and cell motility 3	16	67199111	67204029	1
T2DvsNGT (Control)	ENSG00000173653	RCE1	0.0971967	0.0760815	0.146375	0.477476	0.31857	0.405693	0.176577	Ras converting CAAX endopeptidase 1	11	66842835	66846552	1
T2DvsNGT (Control)	ENSG00000277959	AL162274.2	0.0811544	0.0763446	0.146861	0.466816	0.31857	0.406643	-2.65672	novel transcript, antisense to BNIP3	10	131971202	131971533	1
T2DvsNGT (Control)	ENSG00000240764	PCDHGC5	0.0896234	0.0763689	0.146906	0.470834	0.31857	0.406643	-1.30907	protocadherin gamma subfamily C, 5	5	141489081	141512975	1
T2DvsNGT (Control)	ENSG00000134882	UBAC2	0.872957	0.0764141	0.146989	0.94479	0.31857	0.406643	-1.13864	UBA domain containing 2	13	99200774	99386504	1
T2DvsNGT (Control)	ENSG00000175879	HOXD8	0.0765044	0.244445	0.147156	0.46662	0.504065	0.406728	-0.758592	homeobox D8	2	176129694	176132695	1
T2DvsNGT (Control)	ENSG00000125046	SSUH2	0.0766012	0.326346	0.147335	0.46662	0.574686	0.406728	-1.31656	ssu-2 homolog	3	8619400	8745040	-1
T2DvsNGT (Control)	ENSG00000214654	B3GNT10	0.0766112	0.160922	0.147353	0.46662	0.420081	0.406728	1.26589	UDP-GlcNAc:betaGal beta-1,3-N-acetylglucosaminyltransferase 10 (putative)	9	120792403	120799918	1
T2DvsNGT (Control)	ENSG00000184047	DIABLO	0.275171	0.076627	0.147382	0.620158	0.319161	0.406728	2.84425	diablo IAP-binding mitochondrial protein	12	122207663	122227456	-1
T2DvsNGT (Control)	ENSG00000164088	PPM1M	0.0767961	0.11802	0.147695	0.46662	0.370877	0.406798	0.407495	protein phosphatase, Mg2+/Mn2+ dependent 1M	3	52245759	52250599	1
T2DvsNGT (Control)	ENSG00000132361	CLUH	0.0768001	0.550667	0.147702	0.46662	0.749014	0.406798	-2.16872	clustered mitochondria homolog	17	2689386	2712663	-1
T2DvsNGT (Control)	ENSG00000237870	AC073130.1	0.59431	0.0768153	0.14773	0.807398	0.319443	0.406798	-0.37871	uncharacterized LOC102724434	7	116275606	116286734	-1
T2DvsNGT (Control)	ENSG00000015532	XYLT2	0.134132	0.0768371	0.14777	0.50723	0.319443	0.406798	0.566291	xylosyltransferase 2	17	50346126	50363138	1
T2DvsNGT (Control)	ENSG00000013306	SLC25A39	0.0772608	0.0773357	0.148552	0.466816	0.319991	0.408701	-2.68154	solute carrier family 25 member 39	17	44319625	44324870	-1
T2DvsNGT (Control)	ENSG00000141027	NCOR1	0.608529	0.0774084	0.148825	0.815606	0.319991	0.409008	-2.20819	nuclear receptor corepressor 1	17	16029157	16218185	-1
T2DvsNGT (Control)	ENSG00000174306	ZHX3	0.396272	0.07742	0.148846	0.703284	0.319991	0.409008	-0.29772	zinc fingers and homeoboxes 3	20	41178448	41317672	-1
T2DvsNGT (Control)	ENSG00000152439	ZNF773	0.631175	0.0775123	0.149016	0.830591	0.319991	0.409225	-0.659387	zinc finger protein 773	19	57499915	57518404	1
T2DvsNGT (Control)	ENSG00000254369	HOXA-AS3	0.366671	0.0775844	0.149149	0.684697	0.319991	0.409341	3.89465	HOXA cluster antisense RNA 3	7	27129977	27155928	1
T2DvsNGT (Control)	ENSG00000170889	RPS9	0.219858	0.0777138	0.149388	0.578152	0.319991	0.409662	-2.49067	ribosomal protein S9	19	54200809	54249003	1
T2DvsNGT (Control)	ENSG00000251136	AF117829.1	0.0778021	0.974541	0.149551	0.466816	0.987234	0.409662	-0.71281	novel transcript	8	89585872	89757812	-1
T2DvsNGT (Control)	ENSG00000120725	SIL1	0.0778515	0.147411	0.149642	0.466816	0.409142	0.409662	-3.60929	SIL1 nucleotide exchange factor	5	138946724	139293557	-1
T2DvsNGT (Control)	ENSG00000148672	GLUD1	0.516774	0.0778901	0.149713	0.769335	0.319991	0.409662	0.291377	glutamate dehydrogenase 1	10	87050202	87094843	-1
T2DvsNGT (Control)	ENSG00000277851	LINC02391	0.783248	0.0778952	0.149723	0.911249	0.319991	0.409662	3.39311	long intergenic non-protein coding RNA 2391	12	92247697	92363832	-1
T2DvsNGT (Control)	ENSG00000230069	LRRC37A15P	0.0779945	0.564642	0.149906	0.466816	0.758601	0.409913	-0.120117	leucine rich repeat containing 37 member A15, pseudogene	4	102727274	102730721	-1
T2DvsNGT (Control)	ENSG00000244716	BX679664.3	0.771163	0.078094	0.150089	0.904036	0.320228	0.410165	0.356298	ribosomal protein L17 (RPL17) pseudogene	1	108992282	108992836	1
T2DvsNGT (Control)	ENSG00000215187	FAM166B	0.0782468	0.16017	0.150371	0.466816	0.419093	0.410328	-1.25384	family with sequence similarity 166 member B	9	35561831	35563899	-1
T2DvsNGT (Control)	ENSG00000075643	MOCOS	0.078249	0.128985	0.150375	0.466816	0.383864	0.410328	0.743682	molybdenum cofactor sulfurase	18	36187497	36272157	1
T2DvsNGT (Control)	ENSG00000206712	RNU6-26P	0.0783275	0.0848225	0.15052	0.466816	0.330124	0.410328	-0.769156	RNA, U6 small nuclear 26, pseudogene	3	98804978	98805084	-1
T2DvsNGT (Control)	ENSG00000186792	HYAL3	0.0784214	0.24149	0.150693	0.466816	0.502218	0.410328	0.495263	hyaluronidase 3	3	50292831	50299405	-1
T2DvsNGT (Control)	ENSG00000112293	GPLD1	0.0784226	0.211104	0.150695	0.466816	0.47219	0.410328	-0.69676	glycosylphosphatidylinositol specific phospholipase D1	6	24424565	24495205	-1
T2DvsNGT (Control)	ENSG00000241015	TPM3P9	0.0924683	0.0785034	0.150844	0.470834	0.320957	0.410328	1.16305	tropomyosin 3 pseudogene 9	19	53431984	53444670	1
T2DvsNGT (Control)	ENSG00000139190	VAMP1	0.296939	0.0785089	0.150854	0.636073	0.320957	0.410328	-2.70085	vesicle associated membrane protein 1	12	6462237	6470677	-1
T2DvsNGT (Control)	ENSG00000158406	H4C8	0.792137	0.0785229	0.15088	0.914319	0.320957	0.410328	0.310169	H4 clustered histone 8	6	26277609	26285638	-1
T2DvsNGT (Control)	ENSG00000132855	ANGPTL3	0.208108	0.0786144	0.151049	0.570804	0.320957	0.410371	-0.403619	angiopoietin like 3	1	62597520	62606313	1
T2DvsNGT (Control)	ENSG00000170043	TRAPPC1	0.359023	0.0786308	0.151079	0.679888	0.320957	0.410371	-1.14451	trafficking protein particle complex 1	17	7930345	7932123	-1
T2DvsNGT (Control)	ENSG00000105372	RPS19	0.27005	0.0788026	0.151395	0.613743	0.321257	0.410586	-1.46087	ribosomal protein S19	19	41860255	41872925	1
T2DvsNGT (Control)	ENSG00000134470	IL15RA	0.0788405	0.770435	0.151465	0.466816	0.886438	0.410586	1.19638	interleukin 15 receptor subunit alpha	10	5943639	5978187	-1
T2DvsNGT (Control)	ENSG00000259295	CSPG4P12	0.316237	0.0789462	0.15166	0.645704	0.321257	0.410586	0.209017	chondroitin sulfate proteoglycan 4 pseudogene 12	15	85191438	85213905	1
T2DvsNGT (Control)	ENSG00000258891	AC005480.1	0.316641	0.0789475	0.151662	0.646236	0.321257	0.410586	-2.69344	novel transcript, antisense to ZNF410	14	73896164	73938114	-1
T2DvsNGT (Control)	ENSG00000258457	AL132780.2	0.0789797	0.11646	0.151722	0.466816	0.369214	0.410586	-1.29992	novel transcript, antisense to C14orf93	14	22982698	22999078	1
T2DvsNGT (Control)	ENSG00000188277	C15orf62	0.191578	0.0789906	0.151742	0.556942	0.321257	0.410586	-0.421833	chromosome 15 open reading frame 62	15	40769980	40772449	1
T2DvsNGT (Control)	ENSG00000160113	NR2F6	0.0790212	0.624374	0.151798	0.466816	0.798928	0.410586	1.54847	nuclear receptor subfamily 2 group F member 6	19	17231883	17245919	-1
T2DvsNGT (Control)	ENSG00000141699	RETREG3	0.0791059	0.981233	0.151954	0.466816	0.989688	0.410678	-2.07107	reticulophagy regulator family member 3	17	42579513	42610623	-1
T2DvsNGT (Control)	ENSG00000121350	PYROXD1	0.0791389	0.675751	0.152015	0.466816	0.830811	0.410678	0.24725	pyridine nucleotide-disulphide oxidoreductase domain 1	12	21437615	21471250	1
T2DvsNGT (Control)	ENSG00000187079	TEAD1	0.191523	0.0793731	0.152446	0.556942	0.32184	0.410938	-1.26005	TEA domain transcription factor 1	11	12674421	12944737	1
T2DvsNGT (Control)	ENSG00000172053	QARS1	0.233775	0.0793777	0.152455	0.590041	0.32184	0.410938	-1.50064	glutaminyl-tRNA synthetase 1	3	49095932	49105130	-1
T2DvsNGT (Control)	ENSG00000113272	THG1L	0.0794146	0.0922497	0.152523	0.466816	0.340747	0.410938	-0.927581	tRNA-histidine guanylyltransferase 1 like	5	157731420	157741449	1
T2DvsNGT (Control)	ENSG00000141994	DUS3L	0.0794307	0.883904	0.152552	0.466816	0.945386	0.410938	0.317937	dihydrouridine synthase 3 like	19	5784832	5791225	-1
T2DvsNGT (Control)	ENSG00000223930	AC117453.1	0.0794397	0.114309	0.152569	0.466816	0.367449	0.410938	-0.867315	novel transcript, antisense to KCNMB2	3	178164008	178385479	-1
T2DvsNGT (Control)	ENSG00000237489	C10orf143	0.302029	0.0795564	0.152784	0.639976	0.322099	0.411267	0.262532	chromosome 10 open reading frame 143	10	130020025	130110830	-1
T2DvsNGT (Control)	ENSG00000204060	FOXO6	0.0796365	0.110391	0.152931	0.466816	0.363117	0.411267	-1.33088	forkhead box O6	1	41361922	41383590	1
T2DvsNGT (Control)	ENSG00000109113	RAB34	0.0796553	0.616384	0.152966	0.466816	0.794364	0.411267	-2.55979	RAB34, member RAS oncogene family	17	28714281	28718429	-1
T2DvsNGT (Control)	ENSG00000243444		0.178939	0.0797271	0.153098	0.548045	0.322209	0.411376	-2.78539			#N/A	#N/A	#N/A
T2DvsNGT (Control)	ENSG00000115464	USP34	0.0797978	0.152572	0.153228	0.466816	0.414426	0.41146	-1.64813	ubiquitin specific peptidase 34	2	61187463	61471087	-1
T2DvsNGT (Control)	ENSG00000161692	DBF4B	0.292313	0.0798437	0.153312	0.631298	0.322391	0.41146	-0.932978	DBF4 zinc finger B	17	44708608	44752264	1
T2DvsNGT (Control)	ENSG00000144852	NR1I2	0.526105	0.080044	0.153681	0.774749	0.322909	0.412109	-0.680255	nuclear receptor subfamily 1 group I member 2	3	119780484	119818487	1
T2DvsNGT (Control)	ENSG00000279821	AC145098.2	0.0800748	0.866604	0.153738	0.466816	0.934512	0.412109	1.80481	TEC	5	177476631	177479656	-1
T2DvsNGT (Control)	ENSG00000120675	DNAJC15	0.0801881	0.209214	0.153946	0.466816	0.470891	0.412421	1.9772	DnaJ heat shock protein family (Hsp40) member C15	13	43023203	43114213	1
T2DvsNGT (Control)	ENSG00000203727	SAMD5	0.0803944	0.227062	0.154326	0.466816	0.487921	0.413191	-0.415389	sterile alpha motif domain containing 5	6	147508690	147737547	1
T2DvsNGT (Control)	ENSG00000269951	AC090181.2	0.102068	0.0805022	0.154524	0.479376	0.32337	0.413417	-2.8934	novel transcript, sense intronic to TSPAN3	15	77067654	77068325	-1
T2DvsNGT (Control)	ENSG00000204934	ATP6V0E2-AS1	0.178398	0.0805901	0.154685	0.548045	0.32337	0.413417	-0.927159	ATP6V0E2 antisense RNA 1	7	149867697	149880610	-1
T2DvsNGT (Control)	ENSG00000163485	ADORA1	0.884528	0.0805905	0.154686	0.949287	0.32337	0.413417	0.505094	adenosine A1 receptor	1	203090654	203167405	1
T2DvsNGT (Control)	ENSG00000145569	OTULINL	0.0807689	0.799828	0.155014	0.466816	0.899023	0.414047	-0.11661	OTU deubiquitinase with linear linkage specificity like	5	14581792	14616180	1
T2DvsNGT (Control)	ENSG00000149932	TMEM219	0.118341	0.0808193	0.155107	0.493856	0.323893	0.414049	-1.05741	transmembrane protein 219	16	29940885	29973050	1
T2DvsNGT (Control)	ENSG00000129518	EAPP	0.88277	0.0808884	0.155234	0.949129	0.323893	0.414134	0.558556	E2F associated phosphoprotein	14	34515938	34539711	-1
T2DvsNGT (Control)	ENSG00000124588	NQO2	0.652261	0.0809371	0.155323	0.845053	0.323893	0.414134	-0.12882	N-ribosyldihydronicotinamide:quinone reductase 2	6	2987987	3019755	1
T2DvsNGT (Control)	ENSG00000165121	AL353743.1	0.295017	0.0810097	0.155457	0.634096	0.323895	0.414192	-1.41733	kinesin family member 27 (KIF27) pseudogene	9	85805359	85849542	1
T2DvsNGT (Control)	ENSG00000102349	KLF8	0.0810974	0.255074	0.155618	0.466816	0.512105	0.414192	-0.138213	Kruppel like factor 8	X	56232356	56291531	1
T2DvsNGT (Control)	ENSG00000134684	YARS1	0.0810996	0.801336	0.155622	0.466816	0.899273	0.414192	0.854657	tyrosyl-tRNA synthetase 1	1	32775237	32817380	-1
T2DvsNGT (Control)	ENSG00000280551		0.28061	0.0812251	0.155853	0.624229	0.324386	0.414561	-1.54192			#N/A	#N/A	#N/A
T2DvsNGT (Control)	ENSG00000230207	RPL4P5	0.0814291	0.161608	0.156228	0.466816	0.420404	0.415312	-1.476	ribosomal protein L4 pseudogene 5	9	7477045	7478320	-1
T2DvsNGT (Control)	ENSG00000011260	UTP18	0.171985	0.0817215	0.156765	0.541484	0.325077	0.416138	-2.13694	UTP18 small subunit processome component	17	51260546	51297936	1
T2DvsNGT (Control)	ENSG00000273007	AC021205.3	0.0817545	0.281043	0.156825	0.466816	0.535149	0.416138	-2.70974	novel transcript, antisense to FGF2	4	122879778	122885805	-1
T2DvsNGT (Control)	ENSG00000006283	CACNA1G	0.0817595	0.950839	0.156834	0.466816	0.975833	0.416138	2.25388	calcium voltage-gated channel subunit alpha1 G	17	50560715	50627474	1
T2DvsNGT (Control)	ENSG00000158747	NBL1	0.120439	0.0818676	0.157033	0.493856	0.325077	0.416138	-0.703637	NBL1, DAN family BMP antagonist	1	19596979	19658456	1
T2DvsNGT (Control)	ENSG00000225470	JPX	0.244537	0.0818693	0.157036	0.600312	0.325077	0.416138	0.330159	JPX transcript, XIST activator	X	73944182	74070408	1
T2DvsNGT (Control)	ENSG00000197536	IRF1-AS1	0.431863	0.0819769	0.157234	0.721895	0.325156	0.416138	-0.9355	IRF1 antisense RNA 1	5	132410636	132488702	1
T2DvsNGT (Control)	ENSG00000186635	ARAP1	0.0820261	0.984572	0.157324	0.466816	0.991639	0.416138	-1.57543	ArfGAP with RhoGAP domain, ankyrin repeat and PH domain 1	11	72685069	72793599	-1
T2DvsNGT (Control)	ENSG00000136273	HUS1	0.0820833	0.939856	0.157429	0.466816	0.971971	0.416138	-0.287885	HUS1 checkpoint clamp component	7	47963288	47979615	-1
T2DvsNGT (Control)	ENSG00000184557	SOCS3	0.0821095	0.865219	0.157477	0.466816	0.934512	0.416138	-2.54036	suppressor of cytokine signaling 3	17	78356778	78360077	-1
T2DvsNGT (Control)	ENSG00000116701	NCF2	0.223077	0.0821525	0.157556	0.580309	0.325414	0.416138	1.04227	neutrophil cytosolic factor 2	1	183555562	183590876	-1
T2DvsNGT (Control)	ENSG00000253406	AC012613.2	0.432494	0.0822593	0.157752	0.721895	0.325414	0.416138	-0.231742	novel transcript, antisense to ABLIM3	5	149216523	149276805	-1
T2DvsNGT (Control)	ENSG00000001630	CYP51A1	0.0823561	0.721288	0.15793	0.466816	0.859441	0.416138	-1.0268	cytochrome P450 family 51 subfamily A member 1	7	92112153	92134803	-1
T2DvsNGT (Control)	ENSG00000233276	GPX1	0.0823745	0.490166	0.157963	0.466816	0.70835	0.416138	-2.31976	glutathione peroxidase 1	3	49357176	49358353	-1
T2DvsNGT (Control)	ENSG00000124074	ENKD1	0.0823763	0.848186	0.157967	0.466816	0.924134	0.416138	-1.2457	enkurin domain containing 1	16	67662945	67667265	-1
T2DvsNGT (Control)	ENSG00000134245	WNT2B	0.159589	0.0823868	0.157986	0.529993	0.325631	0.416138	-0.975605	Wnt family member 2B	1	112466541	112530165	1
T2DvsNGT (Control)	ENSG00000185324	CDK10	0.082406	0.703787	0.158021	0.466816	0.849463	0.416138	-0.30866	cyclin dependent kinase 10	16	89680737	89696354	1
T2DvsNGT (Control)	ENSG00000136451	VEZF1	0.0824874	0.519744	0.158171	0.466816	0.727447	0.416287	1.45584	vascular endothelial zinc finger 1	17	57971547	57988259	-1
T2DvsNGT (Control)	ENSG00000160087	UBE2J2	0.0825465	0.344082	0.158279	0.466816	0.589666	0.416328	-2.40199	ubiquitin conjugating enzyme E2 J2	1	1253909	1273864	-1
T2DvsNGT (Control)	ENSG00000128617	OPN1SW	0.0828262	0.415472	0.158792	0.466816	0.651578	0.416906	-3.04222	opsin 1, short wave sensitive	7	128772485	128775794	-1
T2DvsNGT (Control)	ENSG00000189171	S100A13	0.849641	0.0828704	0.158873	0.937766	0.327254	0.416906	0.553464	S100 calcium binding protein A13	1	153618787	153631360	-1
T2DvsNGT (Control)	ENSG00000176928	GCNT4	0.0828837	0.67285	0.158898	0.466816	0.829987	0.416906	0.578118	glucosaminyl (N-acetyl) transferase 4	5	75025346	75052558	-1
T2DvsNGT (Control)	ENSG00000254221	PCDHGB1	0.0828981	0.663904	0.158924	0.466816	0.824821	0.416906	-1.0058	protocadherin gamma subfamily B, 1	5	141350102	141512979	1
T2DvsNGT (Control)	ENSG00000238098	ABCA17P	0.0829707	0.670615	0.159057	0.466816	0.828809	0.416906	-0.432889	ATP binding cassette subfamily A member 17, pseudogene	16	2339150	2426699	1
T2DvsNGT (Control)	ENSG00000237753	AC079922.2	0.182282	0.0829983	0.159108	0.549481	0.327471	0.416906	-2.00805	novel transcript (FLJ42351)	2	112641832	112645720	-1
T2DvsNGT (Control)	ENSG00000196453	ZNF777	0.0830885	0.288851	0.159273	0.466816	0.54152	0.416906	-2.56599	zinc finger protein 777	7	149431363	149461062	-1
T2DvsNGT (Control)	ENSG00000166823	MESP1	0.0869769	0.0831248	0.15934	0.467696	0.32763	0.416906	-2.28449	mesoderm posterior bHLH transcription factor 1	15	89748661	89751310	-1
T2DvsNGT (Control)	ENSG00000205220	PSMB10	0.0831384	0.195424	0.159365	0.466816	0.458418	0.416906	-0.308419	proteasome 20S subunit beta 10	16	67934506	67936864	-1
T2DvsNGT (Control)	ENSG00000185973	TMLHE	0.0832163	0.69536	0.159508	0.466816	0.843828	0.416906	-0.394807	trimethyllysine hydroxylase, epsilon	X	155489011	155719098	-1
T2DvsNGT (Control)	ENSG00000074054	CLASP1	0.413488	0.0832525	0.159574	0.711966	0.32763	0.416906	-0.682366	cytoplasmic linker associated protein 1	2	121337776	121649476	-1
T2DvsNGT (Control)	ENSG00000105835	NAMPT	0.664908	0.0832737	0.159613	0.852738	0.32763	0.416906	0.729361	nicotinamide phosphoribosyltransferase	7	106248298	106285966	-1
T2DvsNGT (Control)	ENSG00000246889	AP000487.1	0.930607	0.0833305	0.159717	0.968967	0.32763	0.416936	-0.810174	novel transcript	11	70372246	70398488	-1
T2DvsNGT (Control)	ENSG00000153786	ZDHHC7	0.117512	0.083462	0.159958	0.493856	0.32786	0.417322	-0.833118	zinc finger DHHC-type palmitoyltransferase 7	16	84974175	85011535	-1
T2DvsNGT (Control)	ENSG00000142583	SLC2A5	0.0836103	0.956528	0.16023	0.467041	0.977936	0.417789	0.246524	solute carrier family 2 member 5	1	9035106	9088478	-1
T2DvsNGT (Control)	ENSG00000250341	LINC02510	0.0836796	0.775164	0.160357	0.467041	0.887463	0.417878	-0.885547	long intergenic non-protein coding RNA 2510	4	137193756	137198367	1
T2DvsNGT (Control)	ENSG00000168807	SNTB2	0.0837453	0.824739	0.160477	0.467041	0.914489	0.417948	1.34357	syntrophin beta 2	16	69187129	69309052	1
T2DvsNGT (Control)	ENSG00000133624	ZNF767P	0.634592	0.0838302	0.160633	0.83411	0.329019	0.418111	-0.657324	zinc finger family member 767, pseudogene	7	149547154	149624752	-1
T2DvsNGT (Control)	ENSG00000197177	ADGRA1	0.536918	0.0839204	0.160798	0.779533	0.329085	0.418299	1.24745	adhesion G protein-coupled receptor A1	10	133070929	133131675	1
T2DvsNGT (Control)	ENSG00000268030	AC005253.1	0.0839952	0.103113	0.160935	0.467041	0.354452	0.418413	0.831411	novel transcript, antisense to KXD1	19	18557775	18561560	-1
T2DvsNGT (Control)	ENSG00000135164	DMTF1	0.212377	0.084147	0.161213	0.575133	0.329607	0.418893	-1.12003	cyclin D binding myb like transcription factor 1	7	87152409	87196337	1
T2DvsNGT (Control)	ENSG00000271843	AC012557.1	0.103457	0.0842004	0.161311	0.480375	0.329607	0.418902	-0.520908	novel transcript	3	64008082	64008692	-1
T2DvsNGT (Control)	ENSG00000132522	GPS2	0.0843208	0.570504	0.161532	0.467041	0.762252	0.418902	-1.9453	G protein pathway suppressor 2	17	7311324	7315564	-1
T2DvsNGT (Control)	ENSG00000274654	AC022467.1	0.084325	0.195779	0.161539	0.467041	0.458554	0.418902	-2.18245	novel transcript, sense intronic to FBN1	15	48528980	48529728	-1
T2DvsNGT (Control)	ENSG00000248858	FLJ46284	0.0843961	0.147898	0.16167	0.467041	0.409617	0.418902	1.27799	uncharacterized LOC441369	8	92699742	92879502	-1
T2DvsNGT (Control)	ENSG00000143994	ABHD1	0.593075	0.0844036	0.161683	0.806869	0.329896	0.418902	-0.0974195	abhydrolase domain containing 1	2	27123789	27130812	1
T2DvsNGT (Control)	ENSG00000182154	MRPL41	0.0845215	0.125768	0.161899	0.467041	0.379006	0.41922	-0.478111	mitochondrial ribosomal protein L41	9	137551879	137552555	1
T2DvsNGT (Control)	ENSG00000279484	KLHL30-AS1	0.116579	0.0846987	0.162223	0.493856	0.330124	0.419716	-1.58698	KLHL30 antisense RNA 1	2	238152889	238155994	-1
T2DvsNGT (Control)	ENSG00000002586	CD99	0.347271	0.0847282	0.162278	0.671526	0.330124	0.419716	-1.49415	CD99 molecule (Xg blood group)	X	2691187	2741309	1
T2DvsNGT (Control)	ENSG00000128739	SNRPN	0.575074	0.0848671	0.162532	0.798665	0.330124	0.419922	-3.15209	small nuclear ribonucleoprotein polypeptide N	15	24823637	24978723	1
T2DvsNGT (Control)	ENSG00000116852	KIF21B	0.084874	0.257201	0.162544	0.467041	0.513716	0.419922	0.104532	kinesin family member 21B	1	200969390	201023714	-1
T2DvsNGT (Control)	ENSG00000267274	AC008770.3	0.0850407	0.43343	0.162849	0.467041	0.664699	0.420468	-3.16427	novel transcript, sense overlapping with ZNF700	19	11939959	11953381	1
T2DvsNGT (Control)	ENSG00000213996	TM6SF2	0.0851474	0.324834	0.163045	0.467041	0.573763	0.420678	1.77672	transmembrane 6 superfamily member 2	19	19264364	19273391	-1
T2DvsNGT (Control)	ENSG00000130513	GDF15	0.0852191	0.873524	0.163176	0.467041	0.939881	0.420678	-1.67974	growth differentiation factor 15	19	18374731	18389176	1
T2DvsNGT (Control)	ENSG00000073169	SELENOO	0.0852388	0.752027	0.163212	0.467041	0.875459	0.420678	-0.357665	selenoprotein O	22	50200979	50217616	1
T2DvsNGT (Control)	ENSG00000173482	PTPRM	0.31382	0.0853782	0.163467	0.644644	0.331012	0.420679	1.60684	protein tyrosine phosphatase receptor type M	18	7566782	8406861	1
T2DvsNGT (Control)	ENSG00000179335	CLK3	0.512207	0.0854293	0.16356	0.767385	0.331012	0.420679	0.104248	CDC like kinase 3	15	74598500	74645414	1
T2DvsNGT (Control)	ENSG00000158062	UBXN11	0.260008	0.0854353	0.163571	0.609262	0.331012	0.420679	-0.519742	UBX domain protein 11	1	26281328	26318363	-1
T2DvsNGT (Control)	ENSG00000100412	ACO2	0.224722	0.0854438	0.163587	0.581606	0.331012	0.420679	-3.20826	aconitase 2	22	41447830	41529273	1
T2DvsNGT (Control)	ENSG00000206538	VGLL3	0.11455	0.0855595	0.163799	0.493856	0.331174	0.420982	-2.00371	vestigial like family member 3	3	86876388	86991149	-1
T2DvsNGT (Control)	ENSG00000104856	RELB	0.0856222	0.59217	0.163913	0.467041	0.776305	0.421036	-0.68616	RELB proto-oncogene, NF-kB subunit	19	45001449	45038198	1
T2DvsNGT (Control)	ENSG00000196972	SMIM10L2B	0.085738	0.15094	0.164125	0.467041	0.411948	0.421113	-0.798275	small integral membrane protein 10 like 2B	X	135094985	135098712	-1
T2DvsNGT (Control)	ENSG00000189410	SH2D5	0.0858464	0.419514	0.164323	0.467041	0.654507	0.421113	-1.8533	SH2 domain containing 5	1	20719731	20732837	-1
T2DvsNGT (Control)	ENSG00000252316	RNY4	0.110431	0.0858483	0.164327	0.487546	0.331506	0.421113	-1.13983	RNA, Ro60-associated Y4	7	148963315	148963410	1
T2DvsNGT (Control)	ENSG00000162174	ASRGL1	0.0858518	0.664173	0.164333	0.467041	0.824821	0.421113	-1.0578	asparaginase and isoaspartyl peptidase 1	11	62337448	62393412	1
T2DvsNGT (Control)	ENSG00000182199	SHMT2	0.0859606	0.204235	0.164532	0.467041	0.466432	0.421113	0.459137	serine hydroxymethyltransferase 2	12	57229573	57234935	1
T2DvsNGT (Control)	ENSG00000164366	CCDC127	0.0859811	0.866696	0.164569	0.467041	0.934512	0.421113	-1.83336	coiled-coil domain containing 127	5	196868	218153	-1
T2DvsNGT (Control)	ENSG00000163577	EIF5A2	0.367437	0.0859978	0.1646	0.68513	0.331727	0.421113	-0.898832	eukaryotic translation initiation factor 5A2	3	170888418	170908644	-1
T2DvsNGT (Control)	ENSG00000108239	TBC1D12	0.0861856	0.300104	0.164943	0.467041	0.550886	0.421751	-0.359094	TBC1 domain family member 12	10	94402541	94536332	1
T2DvsNGT (Control)	ENSG00000109861	CTSC	0.0862718	0.148973	0.165101	0.467041	0.411108	0.421914	0.832496	cathepsin C	11	88265069	88359684	-1
T2DvsNGT (Control)	ENSG00000101146	RAE1	0.086389	0.942213	0.165315	0.467041	0.9722	0.421979	-1.48103	ribonucleic acid export 1	20	57351223	57379211	1
T2DvsNGT (Control)	ENSG00000277152	AC110048.2	0.542223	0.0864787	0.165479	0.782322	0.333296	0.421979	-0.64118	novel transcript	15	66860303	66867023	1
T2DvsNGT (Control)	ENSG00000081791	DELE1	0.0864967	0.206726	0.165512	0.467041	0.46861	0.421979	-1.2258	DAP3 binding cell death enhancer 1	5	141923855	141942047	1
T2DvsNGT (Control)	ENSG00000100490	CDKL1	0.0865148	0.2565	0.165545	0.467041	0.513228	0.421979	-2.24405	cyclin dependent kinase like 1	14	50326265	50416461	-1
T2DvsNGT (Control)	ENSG00000247828	TMEM161B-AS1	0.0865429	0.129425	0.165596	0.467041	0.384337	0.421979	-1.78692	TMEM161B antisense RNA 1	5	88268891	88439337	1
T2DvsNGT (Control)	ENSG00000235586	AC011247.1	0.0867941	0.4256	0.166055	0.467314	0.659218	0.422908	-1.25108	novel transcript	2	38601598	38602178	1
T2DvsNGT (Control)	ENSG00000112306	RPS12	0.72886	0.0868665	0.166187	0.88305	0.334322	0.423005	-0.704291	ribosomal protein S12	6	132814569	132817564	1
T2DvsNGT (Control)	ENSG00000245498	AP000866.1	0.940345	0.0870168	0.166462	0.974271	0.334322	0.423463	1.14582	novel transcript, antisense to C11orf61	11	124800424	124834487	1
T2DvsNGT (Control)	ENSG00000175061	SNHG29	0.521606	0.0871929	0.166783	0.773024	0.334322	0.424041	-0.633323	small nucleolar RNA host gene 29	17	16438767	16478678	1
T2DvsNGT (Control)	ENSG00000170631	ZNF16	0.350591	0.0873491	0.167068	0.672939	0.334322	0.42409	-1.43913	zinc finger protein 16	8	144930358	144950888	-1
T2DvsNGT (Control)	ENSG00000188042	ARL4C	0.434997	0.0874015	0.167164	0.723892	0.334322	0.42409	-0.0786334	ADP ribosylation factor like GTPase 4C	2	234493041	234497081	-1
T2DvsNGT (Control)	ENSG00000001084	GCLC	0.350707	0.0874184	0.167195	0.672939	0.334322	0.42409	-0.386696	glutamate-cysteine ligase catalytic subunit	6	53497341	53616970	-1
T2DvsNGT (Control)	ENSG00000153113	CAST	0.0874335	0.302679	0.167222	0.469028	0.553171	0.42409	0.726279	calpastatin	5	96525267	96779595	1
T2DvsNGT (Control)	ENSG00000218227	AC136632.1	0.159524	0.0874622	0.167275	0.529993	0.334322	0.42409	-0.339279	ribosomal protein L19 (RPL19) pseudogene	5	178055604	178056194	1
T2DvsNGT (Control)	ENSG00000135324	MRAP2	0.406181	0.0876339	0.167588	0.709351	0.334322	0.424139	-1.61234	melanocortin 2 receptor accessory protein 2	6	84033772	84090881	1
T2DvsNGT (Control)	ENSG00000116525	TRIM62	0.883727	0.087642	0.167603	0.949246	0.334322	0.424139	-1.46535	tripartite motif containing 62	1	33145399	33182059	-1
T2DvsNGT (Control)	ENSG00000141295	SCRN2	0.107923	0.0877546	0.167808	0.485217	0.334322	0.424139	-1.11366	secernin 2	17	47837692	47841289	-1
T2DvsNGT (Control)	ENSG00000235823	OLMALINC	0.363147	0.0877586	0.167816	0.681238	0.334322	0.424139	3.53865	oligodendrocyte maturation-associated long intergenic non-coding RNA	10	100373099	100454043	1
T2DvsNGT (Control)	ENSG00000107537	PHYH	0.0877636	0.105097	0.167825	0.470053	0.35749	0.424139	-2.90322	phytanoyl-CoA 2-hydroxylase	10	13277796	13302412	-1
T2DvsNGT (Control)	ENSG00000117862	TXNDC12	0.0879107	0.964951	0.168093	0.470053	0.981673	0.424139	-1.92289	thioredoxin domain containing 12	1	52020131	52055191	-1
T2DvsNGT (Control)	ENSG00000126882	FAM78A	0.821258	0.0879146	0.1681	0.929617	0.334322	0.424139	-0.404364	family with sequence similarity 78 member A	9	131258076	131276510	-1
T2DvsNGT (Control)	ENSG00000204311	PJVK	0.214068	0.087919	0.168108	0.576057	0.334322	0.424139	-1.15577	pejvakin	2	178451346	178462102	1
T2DvsNGT (Control)	ENSG00000171469	ZNF561	0.0879386	0.2303	0.168144	0.470053	0.490302	0.424139	-0.608919	zinc finger protein 561	19	9604680	9621236	-1
T2DvsNGT (Control)	ENSG00000139508	SLC46A3	0.803294	0.0880048	0.168265	0.920889	0.334322	0.424205	2.44506	solute carrier family 46 member 3	13	28700064	28718970	-1
T2DvsNGT (Control)	ENSG00000123268	ATF1	0.882588	0.0880762	0.168395	0.949129	0.334322	0.424295	0.114023	activating transcription factor 1	12	50763710	50821162	1
T2DvsNGT (Control)	ENSG00000160194	NDUFV3	0.0881813	0.34119	0.168587	0.470789	0.587338	0.424306	0.85239	NADH:ubiquinone oxidoreductase subunit V3	21	42879644	42913304	1
T2DvsNGT (Control)	ENSG00000169031	COL4A3	0.542617	0.0882075	0.168634	0.782322	0.334322	0.424306	-0.0871841	collagen type IV alpha 3 chain	2	227164624	227314792	1
T2DvsNGT (Control)	ENSG00000102287	GABRE	0.595717	0.0882341	0.168683	0.807846	0.334322	0.424306	-0.901326	gamma-aminobutyric acid type A receptor subunit epsilon	X	151953124	151974680	-1
T2DvsNGT (Control)	ENSG00000215861	AC245297.1	0.525478	0.0886735	0.169484	0.774293	0.335703	0.426083	-0.808127	phosphodiesterase 4D interacting protein (myomegalin) (PDE4DIP) pseudogene	1	149197992	149321732	-1
T2DvsNGT (Control)	ENSG00000254604	AP002336.2	0.0889798	0.528265	0.170042	0.470834	0.732523	0.427143	-0.194751	novel transcript	11	70282367	70363368	-1
T2DvsNGT (Control)	ENSG00000269378	ITGB1P1	0.0949739	0.0890095	0.170096	0.474062	0.336408	0.427143	-0.746346	integrin subunit beta 1 pseudogene 1	19	14621634	14622242	-1
T2DvsNGT (Control)	ENSG00000163517	HDAC11	0.0891918	0.835213	0.170428	0.470834	0.918837	0.427738	-2.23676	histone deacetylase 11	3	13479724	13506424	1
T2DvsNGT (Control)	ENSG00000147162	OGT	0.774963	0.0893567	0.170729	0.905906	0.337152	0.428252	-0.583004	O-linked N-acetylglucosamine (GlcNAc) transferase	X	71533104	71575892	1
T2DvsNGT (Control)	ENSG00000185347	TEDC1	0.0895572	0.644085	0.171094	0.470834	0.811659	0.428888	-1.77198	tubulin epsilon and delta complex 1	14	105489855	105499575	1
T2DvsNGT (Control)	ENSG00000273033	LINC02035	0.856083	0.0896008	0.171173	0.939578	0.33779	0.428888	-0.107338	long intergenic non-protein coding RNA 2035	3	122886941	122892416	1
T2DvsNGT (Control)	ENSG00000241644	INMT	0.0898765	0.749098	0.171675	0.470834	0.874759	0.429906	-0.426577	indolethylamine N-methyltransferase	7	30697985	30757602	1
T2DvsNGT (Control)	ENSG00000238018	AC093110.1	0.198588	0.0900945	0.172072	0.56363	0.338598	0.430161	0.109377	novel transcript, antisense to SPTBN1	2	54661011	54680045	-1
T2DvsNGT (Control)	ENSG00000080802	CNOT4	0.0901063	0.103375	0.172093	0.470834	0.354452	0.430161	0.032378	CCR4-NOT transcription complex subunit 4	7	135361795	135510127	-1
T2DvsNGT (Control)	ENSG00000134759	ELP2	0.74616	0.0901763	0.172221	0.891115	0.338598	0.430161	0.0740977	elongator acetyltransferase complex subunit 2	18	36129444	36180557	1
T2DvsNGT (Control)	ENSG00000144642	RBMS3	0.666343	0.090253	0.17236	0.854255	0.338598	0.430161	1.90165	RNA binding motif single stranded interacting protein 3	3	28574791	30010391	1
T2DvsNGT (Control)	ENSG00000180769	WDFY3-AS2	0.697816	0.0902676	0.172387	0.869607	0.338598	0.430161	1.34106	WDFY3 antisense RNA 2	4	84965534	85011277	1
T2DvsNGT (Control)	ENSG00000186687	LYRM7	0.0902943	0.950326	0.172436	0.470834	0.975833	0.430161	2.96748	LYR motif containing 7	5	131170944	131205428	1
T2DvsNGT (Control)	ENSG00000281920	AC007389.3	0.0904838	0.177623	0.17278	0.470834	0.439168	0.430161	1.68153	novel transcript	2	65623272	65628424	1
T2DvsNGT (Control)	ENSG00000154930	ACSS1	0.617348	0.0905276	0.17286	0.821545	0.339289	0.430161	0.0262864	acyl-CoA synthetase short chain family member 1	20	25006230	25058980	-1
T2DvsNGT (Control)	ENSG00000167862	MRPL58	0.090629	0.307542	0.173044	0.470834	0.557249	0.430161	-0.764169	mitochondrial ribosomal protein L58	17	75012670	75021261	1
T2DvsNGT (Control)	ENSG00000146700	SSC4D	0.22099	0.0908427	0.173433	0.578152	0.339903	0.430161	-0.493435	scavenger receptor cysteine rich family member with 4 domains	7	76389334	76409697	-1
T2DvsNGT (Control)	ENSG00000226094	RPL7P3	0.0908923	0.167101	0.173523	0.470834	0.42648	0.430161	0.0900145	ribosomal protein L7 pseudogene 3	20	62572671	62573384	1
T2DvsNGT (Control)	ENSG00000188095	MESP2	0.0909057	0.0964058	0.173548	0.470834	0.34576	0.430161	-0.881084	mesoderm posterior bHLH transcription factor 2	15	89760591	89778754	1
T2DvsNGT (Control)	ENSG00000096093	EFHC1	0.0909263	0.334488	0.173585	0.470834	0.583334	0.430161	-2.86439	EF-hand domain containing 1	6	52362123	52529886	1
T2DvsNGT (Control)	ENSG00000125122	LRRC29	0.117719	0.0910699	0.173846	0.493856	0.339947	0.430161	-0.331425	leucine rich repeat containing 29	16	67207139	67227048	-1
T2DvsNGT (Control)	ENSG00000056097	ZFR	0.0910829	0.82913	0.17387	0.470834	0.917422	0.430161	0.933354	zinc finger RNA binding protein	5	32354350	32444740	-1
T2DvsNGT (Control)	ENSG00000138785	INTS12	0.0911135	0.943083	0.173925	0.470834	0.972541	0.430161	0.786562	integrator complex subunit 12	4	105682627	105895986	-1
T2DvsNGT (Control)	ENSG00000104518	GSDMD	0.0911246	0.0925022	0.173945	0.470834	0.340747	0.430161	-5.38986	gasdermin D	8	143553207	143563062	1
T2DvsNGT (Control)	ENSG00000281332	LINC00997	0.140096	0.0911455	0.173984	0.510241	0.339947	0.430161	0.742352	long intergenic non-protein coding RNA 997	7	32760279	32762924	1
T2DvsNGT (Control)	ENSG00000205885	C1RL-AS1	0.77686	0.0911637	0.174017	0.907414	0.339947	0.430161	-0.00976735	C1RL antisense RNA 1	12	7108052	7122501	1
T2DvsNGT (Control)	ENSG00000261101	AC234775.2	0.0911709	0.148677	0.17403	0.470834	0.410554	0.430161	0.489839	novel transcript, overlapping to ARMCX3	X	101627868	101628523	1
T2DvsNGT (Control)	ENSG00000197557	TTC30A	0.091182	0.12795	0.17405	0.470834	0.382858	0.430161	-1.36993	tetratricopeptide repeat domain 30A	2	177612999	177618742	-1
T2DvsNGT (Control)	ENSG00000137275	RIPK1	0.0912545	0.905812	0.174182	0.470834	0.957246	0.430161	-0.157855	receptor interacting serine/threonine kinase 1	6	3063824	3115187	1
T2DvsNGT (Control)	ENSG00000163840	DTX3L	0.829329	0.0912629	0.174197	0.931388	0.339947	0.430161	0.782946	deltex E3 ubiquitin ligase 3L	3	122564338	122575203	1
T2DvsNGT (Control)	ENSG00000123609	NMI	0.903191	0.0913671	0.174386	0.958371	0.339947	0.430161	0.191592	N-myc and STAT interactor	2	151270470	151289894	-1
T2DvsNGT (Control)	ENSG00000100652	SLC10A1	0.106811	0.0913987	0.174444	0.483591	0.339947	0.430161	-2.71882	solute carrier family 10 member 1	14	69775416	69797241	-1
T2DvsNGT (Control)	ENSG00000280594	BTG3-AS1	0.0914001	0.417476	0.174446	0.470834	0.652898	0.430161	0.271924	BTG3 antisense RNA 1	21	17611744	17633199	1
T2DvsNGT (Control)	ENSG00000129055	ANAPC13	0.091446	0.251469	0.17453	0.470834	0.509621	0.430161	0.269574	anaphase promoting complex subunit 13	3	134477706	134486716	-1
T2DvsNGT (Control)	ENSG00000136048	DRAM1	0.091452	0.864293	0.174541	0.470834	0.934512	0.430161	0.0722683	DNA damage regulated autophagy modulator 1	12	101877580	102012130	1
T2DvsNGT (Control)	ENSG00000267784	AC010680.1	0.361297	0.0914602	0.174555	0.680763	0.339947	0.430161	-0.924626	novel transcript, antisense to titin	2	178723457	178727046	1
T2DvsNGT (Control)	ENSG00000186501	TMEM222	0.105149	0.0915523	0.174723	0.481298	0.340008	0.430172	-0.571775	transmembrane protein 222	1	27322145	27336400	1
T2DvsNGT (Control)	ENSG00000150760	DOCK1	0.0916638	0.379055	0.174925	0.470834	0.620413	0.430172	1.92362	dedicator of cytokinesis 1	10	126905409	127452517	1
T2DvsNGT (Control)	ENSG00000267774	AC010776.2	0.0916799	0.133458	0.174955	0.470834	0.389888	0.430172	-0.345504	novel transcript, antisense to CCBE1	18	59696459	59698111	1
T2DvsNGT (Control)	ENSG00000173933	RBM4	0.258331	0.091722	0.175031	0.608709	0.340357	0.430172	-0.411819	RNA binding motif protein 4	11	66638667	66668374	1
T2DvsNGT (Control)	ENSG00000125652	ALKBH7	0.0917801	0.583244	0.175137	0.470834	0.770974	0.430172	-1.32288	alkB homolog 7	19	6372794	6375250	1
T2DvsNGT (Control)	ENSG00000198975	MIRLET7A2	0.09182	0.283585	0.175209	0.470834	0.537331	0.430172	0.00576109	microRNA let-7a-2	11	122146522	122146593	-1
T2DvsNGT (Control)	ENSG00000197603	CPLANE1	0.581277	0.0918317	0.17523	0.801822	0.340483	0.430172	-0.672316	ciliogenesis and planar polarity effector 1	5	37106228	37249376	-1
T2DvsNGT (Control)	ENSG00000126456	IRF3	0.0920907	0.140035	0.175701	0.470834	0.39849	0.430881	-1.91079	interferon regulatory factor 3	19	49659569	49665875	-1
T2DvsNGT (Control)	ENSG00000197457	STMN3	0.0920965	0.166546	0.175711	0.470834	0.426093	0.430881	0.215417	stathmin 3	20	63639705	63657682	-1
T2DvsNGT (Control)	ENSG00000280138	AC027290.2	0.0921564	0.14345	0.17582	0.470834	0.403818	0.430912	-2.54506	novel transcript	12	122870059	122888720	-1
T2DvsNGT (Control)	ENSG00000152154	TMEM178A	0.284694	0.0923088	0.176097	0.627925	0.340747	0.43128	-0.322739	transmembrane protein 178A	2	39664982	39717963	1
T2DvsNGT (Control)	ENSG00000250644	AC068580.4	0.828966	0.0924104	0.176281	0.931388	0.340747	0.43128	0.129534	novel protein	11	1734821	1763954	-1
T2DvsNGT (Control)	ENSG00000204120	GIGYF2	0.0924599	0.0992263	0.176371	0.470834	0.348612	0.43128	2.20731	GRB10 interacting GYF protein 2	2	232697299	232860605	1
T2DvsNGT (Control)	ENSG00000231521	AL162385.2	0.253231	0.0925013	0.176446	0.605409	0.340747	0.43128	1.32883	novel transcript	9	97634515	97636051	-1
T2DvsNGT (Control)	ENSG00000170962	PDGFD	0.759009	0.092632	0.176683	0.899907	0.340747	0.43128	-0.686986	platelet derived growth factor D	11	103907189	104164379	-1
T2DvsNGT (Control)	ENSG00000173992	CCS	0.380883	0.0926377	0.176694	0.694157	0.340747	0.43128	-2.00201	copper chaperone for superoxide dismutase	11	66593153	66606019	1
T2DvsNGT (Control)	ENSG00000273002	ARHGEF2-AS2	0.10964	0.0926619	0.176738	0.486876	0.340747	0.43128	-0.816	ARHGEF2 antisense RNA 2	1	155978799	155982986	1
T2DvsNGT (Control)	ENSG00000100417	PMM1	0.0926624	0.105987	0.176739	0.470834	0.357806	0.43128	1.02631	phosphomannomutase 1	22	41576900	41589871	-1
T2DvsNGT (Control)	ENSG00000187686	KRT18P59	0.0927498	0.24128	0.176897	0.470834	0.502094	0.431433	4.18078	keratin 18 pseudogene 59	11	125113161	125126781	1
T2DvsNGT (Control)	ENSG00000168003	SLC3A2	0.0928828	0.712049	0.177138	0.470834	0.853698	0.431711	-2.12397	solute carrier family 3 member 2	11	62856004	62888880	1
T2DvsNGT (Control)	ENSG00000188186	LAMTOR4	0.137722	0.0929479	0.177256	0.510241	0.341048	0.431711	-0.178243	late endosomal/lysosomal adaptor, MAPK and MTOR activator 4	7	100148907	100155944	1
T2DvsNGT (Control)	ENSG00000255893	AP000786.1	0.39604	0.0929717	0.1773	0.703284	0.341048	0.431711	1.64853	novel transcript	11	94472908	94473570	-1
T2DvsNGT (Control)	ENSG00000273306	AC018690.1	0.0930848	0.103075	0.177505	0.470881	0.354452	0.431976	-1.80659	novel transcript	2	99405218	99405843	1
T2DvsNGT (Control)	ENSG00000271401	AC010680.5	0.093201	0.948796	0.177716	0.470881	0.974806	0.432159	-1.33349	novel transcript	2	178644717	178645179	1
T2DvsNGT (Control)	ENSG00000042980	ADAM28	0.0932323	0.410428	0.177772	0.470881	0.647392	0.432159	-0.877676	ADAM metallopeptidase domain 28	8	24294069	24359014	1
T2DvsNGT (Control)	ENSG00000215067	ALOX12-AS1	0.0934054	0.208018	0.178086	0.471225	0.470258	0.432328	-0.131329	ALOX12 antisense RNA 1	17	6875232	7012530	-1
T2DvsNGT (Control)	ENSG00000250159	AC106791.1	0.221045	0.09342	0.178113	0.578152	0.341723	0.432328	-1.86076	novel transcript	5	137809780	137889394	-1
T2DvsNGT (Control)	ENSG00000285331	AC090517.5	0.246954	0.0934992	0.178256	0.600989	0.341723	0.432328	-2.19401	novel transcript	15	56795460	56918499	-1
T2DvsNGT (Control)	ENSG00000136231	IGF2BP3	0.364867	0.093521	0.178296	0.682606	0.341723	0.432328	-0.689697	insulin like growth factor 2 mRNA binding protein 3	7	23310209	23470491	-1
T2DvsNGT (Control)	ENSG00000247121	AC009126.1	0.48538	0.0935361	0.178323	0.754918	0.341723	0.432328	-2.26247	novel transcript, antisense to LNPEP and ERAP2	5	96814028	96935809	-1
T2DvsNGT (Control)	ENSG00000006025	OSBPL7	0.122132	0.093766	0.17874	0.494527	0.342014	0.432927	-1.08389	oxysterol binding protein like 7	17	47807372	47821834	-1
T2DvsNGT (Control)	ENSG00000249825	THBS4-AS1	0.0937789	0.16912	0.178763	0.472578	0.428182	0.432927	-1.18726	THBS4 antisense RNA 1	5	80052374	80083654	-1
T2DvsNGT (Control)	ENSG00000284726	AL109936.6	0.612639	0.0938552	0.178902	0.818919	0.342018	0.433029	1.22795	novel transcript	1	23297797	23302866	1
T2DvsNGT (Control)	ENSG00000225032	AL162586.1	0.153829	0.0939979	0.17916	0.523253	0.342018	0.433421	-0.162259	novel transcript	9	127816066	127822520	1
T2DvsNGT (Control)	ENSG00000225828	FAM229A	0.505176	0.094188	0.179505	0.765006	0.342432	0.43402	0.347155	family with sequence similarity 229 member A	1	32361270	32364278	-1
T2DvsNGT (Control)	ENSG00000267416	AC025048.4	0.545314	0.094508	0.180084	0.782322	0.343318	0.434966	-0.426767	novel transcript	17	60079309	60088695	1
T2DvsNGT (Control)	ENSG00000105176	URI1	0.0945108	0.837423	0.180089	0.47376	0.920357	0.434966	0.124019	URI1 prefoldin like chaperone	19	29923644	30016612	1
T2DvsNGT (Control)	ENSG00000170892	TSEN34	0.0946209	0.301494	0.180289	0.47376	0.552534	0.435091	-1.07502	tRNA splicing endonuclease subunit 34	19	54189938	54194536	1
T2DvsNGT (Control)	ENSG00000175198	PCCA	0.0946466	0.906186	0.180335	0.47376	0.957246	0.435091	0.882175	propionyl-CoA carboxylase subunit alpha	13	100089015	100530437	1
T2DvsNGT (Control)	ENSG00000279880	AC134407.3	0.0948048	0.215302	0.180622	0.474024	0.473875	0.435548	-1.41767	TEC	17	67973934	67976072	1
T2DvsNGT (Control)	ENSG00000153914	SREK1	0.296793	0.0948628	0.180727	0.636073	0.344094	0.435568	-1.1298	splicing regulatory glutamic acid and lysine rich protein 1	5	66139971	66183615	1
T2DvsNGT (Control)	ENSG00000198818	SFT2D1	0.0951042	0.156525	0.181164	0.474062	0.417489	0.436387	-1.11469	SFT2 domain containing 1	6	166319728	166342576	-1
T2DvsNGT (Control)	ENSG00000231933	MYO18B-AS1	0.834192	0.095216	0.181366	0.93404	0.344647	0.436554	-0.656389	MYO18B antisense RNA 1	22	25876854	25903247	-1
T2DvsNGT (Control)	ENSG00000162929	KIAA1841	0.0953127	0.828391	0.181541	0.474062	0.917031	0.436554	-1.84088	KIAA1841	2	61065871	61138034	1
T2DvsNGT (Control)	ENSG00000111664	GNB3	0.0953439	0.509319	0.181597	0.474062	0.720746	0.436554	-0.628326	G protein subunit beta 3	12	6839954	6847393	1
T2DvsNGT (Control)	ENSG00000080200	CRYBG3	0.336944	0.0954006	0.1817	0.663594	0.344647	0.436554	-1.20741	crystallin beta-gamma domain containing 3	3	97822011	97944984	1
T2DvsNGT (Control)	ENSG00000054116	TRAPPC3	0.822059	0.0954113	0.181719	0.929891	0.344647	0.436554	-2.36806	trafficking protein particle complex 3	1	36136570	36156053	-1
T2DvsNGT (Control)	ENSG00000166750	SLFN5	0.0956127	0.254601	0.182084	0.474062	0.511954	0.436811	3.13333	schlafen family member 5	17	35243071	35273655	1
T2DvsNGT (Control)	ENSG00000266993	AL050343.2	0.253204	0.0956206	0.182098	0.605409	0.344867	0.436811	-1.32939	novel transcript, antisense to NRD1	1	51793934	51799154	1
T2DvsNGT (Control)	ENSG00000275183	LENG9	0.0957366	0.99912	0.182308	0.474062	0.999343	0.436811	-2.31294	leukocyte receptor cluster member 9	19	54461732	54463778	-1
T2DvsNGT (Control)	ENSG00000112514	CUTA	0.0957397	0.110783	0.182313	0.474062	0.363181	0.436811	-1.86731	cutA divalent cation tolerance homolog	6	33416442	33418317	-1
T2DvsNGT (Control)	ENSG00000225978	HAR1A	0.416573	0.0957517	0.182335	0.714171	0.344917	0.436811	1.47752	highly accelerated region 1A	20	63102205	63104386	1
T2DvsNGT (Control)	ENSG00000273008	CSGALNACT2-DT	0.177229	0.0957932	0.18241	0.546539	0.344917	0.436811	-0.394011	CSGALNACT2 divergent transcript	10	43136824	43138334	-1
T2DvsNGT (Control)	ENSG00000123240	OPTN	0.441286	0.0960893	0.182945	0.727992	0.345706	0.43786	0.0660219	optineurin	10	13099449	13138308	1
T2DvsNGT (Control)	ENSG00000218416	AC110619.1	0.94367	0.0962425	0.183222	0.974489	0.34576	0.438289	-0.42543	novel transcript, antisense to GPC1	2	240449315	240456714	-1
T2DvsNGT (Control)	ENSG00000118961	LDAH	0.0963956	0.196443	0.183499	0.475486	0.45868	0.438422	-0.524405	lipid droplet associated hydrolase	2	20684014	20823130	-1
T2DvsNGT (Control)	ENSG00000173818	ENDOV	0.0964097	0.636264	0.183525	0.475486	0.806075	0.438422	-1.2722	endonuclease V	17	80415165	80438086	1
T2DvsNGT (Control)	ENSG00000204967	PCDHA4	0.250788	0.096481	0.183653	0.604498	0.34576	0.438422	-0.133061	protocadherin alpha 4	5	140806929	141012347	1
T2DvsNGT (Control)	ENSG00000048392	RRM2B	0.496755	0.0964893	0.183668	0.762122	0.34576	0.438422	-1.36582	ribonucleotide reductase regulatory TP53 inducible subunit M2B	8	102204502	102238961	-1
T2DvsNGT (Control)	ENSG00000241560	ZBTB20-AS1	0.593671	0.0967197	0.184085	0.807262	0.346309	0.439182	-1.55961	ZBTB20 antisense RNA 1	3	114351771	114388978	1
T2DvsNGT (Control)	ENSG00000270069	MIR222HG	0.301495	0.0968169	0.18426	0.639147	0.346381	0.439367	-1.46949	miR222/221 cluster host gene	X	45745211	45770274	-1
T2DvsNGT (Control)	ENSG00000153406	NMRAL1	0.097097	0.450084	0.184766	0.477476	0.679516	0.440318	-0.944291	NmrA like redox sensor 1	16	4461691	4495763	-1
T2DvsNGT (Control)	ENSG00000071082	RPL31	0.824523	0.0971462	0.184855	0.930879	0.347282	0.440318	-0.327612	ribosomal protein L31	2	101002229	101024032	1
T2DvsNGT (Control)	ENSG00000104408	EIF3E	0.602581	0.0973743	0.185267	0.812001	0.347296	0.440677	0.0964248	eukaryotic translation initiation factor 3 subunit E	8	108162787	108443496	-1
T2DvsNGT (Control)	ENSG00000279050	PWAR1	0.431242	0.0974224	0.185354	0.721146	0.347296	0.440677	-0.00141106	Prader Willi/Angelman region RNA 1	15	25135642	25138055	1
T2DvsNGT (Control)	ENSG00000074603	DPP8	0.0974746	0.159314	0.185448	0.477796	0.418317	0.440677	-2.21248	dipeptidyl peptidase 8	15	65442463	65517704	-1
T2DvsNGT (Control)	ENSG00000203685	STUM	0.317984	0.0975871	0.185651	0.647212	0.347296	0.440677	-0.0139224	stum, mechanosensory transduction mediator homolog	1	226548764	226609230	1
T2DvsNGT (Control)	ENSG00000100815	TRIP11	0.106462	0.0976455	0.185756	0.483591	0.347296	0.440677	-2.09447	thyroid hormone receptor interactor 11	14	91965991	92040896	-1
T2DvsNGT (Control)	ENSG00000006042	TMEM98	0.0976516	0.88892	0.185767	0.478141	0.948942	0.440677	-0.0587985	transmembrane protein 98	17	32927910	32945106	1
T2DvsNGT (Control)	ENSG00000183098	GPC6	0.783419	0.0976781	0.185815	0.911249	0.347296	0.440677	0.237537	glypican 6	13	93226807	94408020	1
T2DvsNGT (Control)	ENSG00000279233	AC122688.3	0.718365	0.0977311	0.185911	0.877008	0.347296	0.440677	0.335677	novel transcript	12	125138245	125141711	1
T2DvsNGT (Control)	ENSG00000127580	WDR24	0.240304	0.0977562	0.185956	0.595385	0.347296	0.440677	-0.268577	WD repeat domain 24	16	684622	690444	-1
T2DvsNGT (Control)	ENSG00000104365	IKBKB	0.790843	0.0978888	0.186195	0.913529	0.347296	0.440677	0.481618	inhibitor of nuclear factor kappa B kinase subunit beta	8	42271302	42332460	1
T2DvsNGT (Control)	ENSG00000184313	MROH7	0.536788	0.0979196	0.186251	0.779533	0.347296	0.440677	0.527323	maestro heat like repeat family member 7	1	54641754	54710266	1
T2DvsNGT (Control)	ENSG00000032219	ARID4A	0.756401	0.0979234	0.186258	0.89811	0.347296	0.440677	-1.05917	AT-rich interaction domain 4A	14	58298504	58373887	1
T2DvsNGT (Control)	ENSG00000224914	LINC00863	0.0979651	0.897416	0.186333	0.478671	0.953252	0.440677	0.310218	long intergenic non-protein coding RNA 863	10	87341685	87357882	1
T2DvsNGT (Control)	ENSG00000171425	ZNF581	0.0980104	0.245641	0.186415	0.478671	0.504065	0.440677	-0.360653	zinc finger protein 581	19	55635459	55645623	1
T2DvsNGT (Control)	ENSG00000163794	UCN	0.0980807	0.165584	0.186542	0.478671	0.424698	0.440677	-1.3904	urocortin	2	27307400	27308445	-1
T2DvsNGT (Control)	ENSG00000173141	MRPL57	0.310767	0.0980999	0.186576	0.644644	0.347373	0.440677	-1.45398	mitochondrial ribosomal protein L57	13	21176658	21179084	1
T2DvsNGT (Control)	ENSG00000159256	MORC3	0.0981986	0.290589	0.186754	0.478671	0.542696	0.440866	-0.261406	MORC family CW-type zinc finger 3	21	36320189	36386148	1
T2DvsNGT (Control)	ENSG00000279862	AC092964.1	0.523922	0.0982628	0.18687	0.774074	0.347675	0.440907	-1.13263	novel transcript	3	172301654	172303052	-1
T2DvsNGT (Control)	ENSG00000253816	GUSBP14	0.356628	0.098354	0.187034	0.678787	0.347724	0.441063	1.63819	GUSB pseudogene 14	5	70219918	70258930	-1
T2DvsNGT (Control)	ENSG00000154620	TMSB4Y	0.536067	0.0986397	0.18755	0.779533	0.348186	0.441973	-1.69239	thymosin beta 4 Y-linked	Y	13703899	13706024	1
T2DvsNGT (Control)	ENSG00000163697	APBB2	0.0988775	0.505657	0.187978	0.478924	0.719322	0.441973	-1.02671	amyloid beta precursor protein binding family B member 2	4	40810027	41216714	-1
T2DvsNGT (Control)	ENSG00000198839	ZNF277	0.901693	0.0989083	0.188034	0.958248	0.348586	0.441973	-0.51969	zinc finger protein 277	7	112206695	112343934	1
T2DvsNGT (Control)	ENSG00000144895	EIF2A	0.746941	0.0989924	0.188185	0.891485	0.348609	0.441973	0.334891	eukaryotic translation initiation factor 2A	3	150546678	150586016	1
T2DvsNGT (Control)	ENSG00000174405	LIG4	0.0990004	0.139536	0.1882	0.478924	0.397535	0.441973	-1.60106	DNA ligase 4	13	108207439	108218368	-1
T2DvsNGT (Control)	ENSG00000240445	FOXO3B	0.0990111	0.220033	0.188219	0.478924	0.479353	0.441973	-1.73024	forkhead box O3B	17	18667629	18682314	-1
T2DvsNGT (Control)	ENSG00000033050	ABCF2	0.0990258	0.546262	0.188246	0.478924	0.745506	0.441973	-1.18693	ATP binding cassette subfamily F member 2	7	151211484	151227205	-1
T2DvsNGT (Control)	ENSG00000088256	GNA11	0.0990517	0.509983	0.188292	0.478924	0.72097	0.441973	-1.09184	G protein subunit alpha 11	19	3094362	3123999	1
T2DvsNGT (Control)	ENSG00000235865	GSN-AS1	0.904579	0.0991033	0.188385	0.958594	0.348612	0.441973	-0.3003	GSN antisense RNA 1	9	121280768	121285530	-1
T2DvsNGT (Control)	ENSG00000123200	ZC3H13	0.232506	0.0991574	0.188483	0.58879	0.348612	0.441973	-1.4562	zinc finger CCCH-type containing 13	13	45954465	46052759	-1
T2DvsNGT (Control)	ENSG00000161011	SQSTM1	0.0991687	0.4097	0.188503	0.478924	0.647392	0.441973	-0.153728	sequestosome 1	5	179806398	179838078	1
T2DvsNGT (Control)	ENSG00000158717	RNF166	0.0993182	0.215293	0.188772	0.478924	0.473875	0.442162	-0.797529	ring finger protein 166	16	88696499	88706408	-1
T2DvsNGT (Control)	ENSG00000146842	TMEM209	0.0993228	0.564914	0.188781	0.478924	0.758739	0.442162	-1.11525	transmembrane protein 209	7	130164713	130207770	-1
T2DvsNGT (Control)	ENSG00000258297		0.0994115	0.322878	0.18894	0.478924	0.572108	0.442305	-2.21322			#N/A	#N/A	#N/A
T2DvsNGT (Control)	ENSG00000248323	LUCAT1	0.0996322	0.220621	0.189338	0.479376	0.480013	0.443005	-2.55035	lung cancer associated transcript 1	5	91054834	91314547	-1
T2DvsNGT (Control)	ENSG00000284770	TBCE	0.282424	0.0999278	0.18987	0.627142	0.350802	0.444019	-1.24134	tubulin folding cofactor E	1	235367360	235452443	1
T2DvsNGT (Control)	ENSG00000131374	TBC1D5	0.100252	0.277004	0.190454	0.479376	0.531516	0.444738	0.916124	TBC1 domain family member 5	3	17157162	18444817	-1
T2DvsNGT (Control)	ENSG00000196792	STRN3	0.100301	0.313033	0.190543	0.479376	0.562898	0.444738	-1.04967	striatin 3	14	30893799	31026401	-1
T2DvsNGT (Control)	ENSG00000231584	FAHD2CP	0.463283	0.100339	0.19061	0.742377	0.351762	0.444738	-1.19812	fumarylacetoacetate hydrolase domain containing 2C, pseudogene	2	96010551	96023380	1
T2DvsNGT (Control)	ENSG00000228474	OST4	0.262094	0.100358	0.190644	0.609731	0.351762	0.444738	-1.11824	oligosaccharyltransferase complex subunit 4, non-catalytic	2	27070472	27071654	-1
T2DvsNGT (Control)	ENSG00000234257	SOD2P1	0.100403	0.156647	0.190726	0.479376	0.417489	0.444738	1.28895	superoxide dismutase 2 pseudogene 1	1	103100143	103100704	-1
T2DvsNGT (Control)	ENSG00000130589	HELZ2	0.100429	0.167777	0.190772	0.479376	0.42648	0.444738	-0.637065	helicase with zinc finger 2	20	63558086	63574239	-1
T2DvsNGT (Control)	ENSG00000147576	ADHFE1	0.394658	0.100558	0.191004	0.702554	0.351918	0.445048	-2.75525	alcohol dehydrogenase iron containing 1	8	66432492	66468907	1
T2DvsNGT (Control)	ENSG00000140612	SEC11A	0.618333	0.100747	0.191345	0.821638	0.351918	0.445301	-0.636912	SEC11 homolog A, signal peptidase complex subunit	15	84669538	84716460	-1
T2DvsNGT (Control)	ENSG00000268858	AL118506.1	0.710987	0.100763	0.191373	0.875812	0.351918	0.445301	0.504177	uncharacterized LOC112268269	20	63861212	63864293	-1
T2DvsNGT (Control)	ENSG00000023572	GLRX2	0.443878	0.100794	0.191429	0.730844	0.351918	0.445301	-0.4394	glutaredoxin 2	1	193090866	193106114	-1
T2DvsNGT (Control)	ENSG00000072201	LNX1	0.100839	0.306245	0.191509	0.479376	0.556246	0.445301	-0.973421	ligand of numb-protein X 1	4	53459301	53701405	-1
T2DvsNGT (Control)	ENSG00000125656	CLPP	0.100902	0.517393	0.191622	0.479376	0.725527	0.445333	-2.55919	caseinolytic mitochondrial matrix peptidase proteolytic subunit	19	6361531	6370242	1
T2DvsNGT (Control)	ENSG00000123144	TRIR	0.101053	0.921728	0.191894	0.479376	0.962727	0.445735	-1.40182	telomerase RNA component interacting RNase	19	12730640	12734684	-1
T2DvsNGT (Control)	ENSG00000148143	ZNF462	0.10113	0.843852	0.192033	0.479376	0.923327	0.445826	-1.52989	zinc finger protein 462	9	106863166	107013634	1
T2DvsNGT (Control)	ENSG00000147206	NXF3	0.101214	0.375888	0.192184	0.479376	0.61754	0.445947	-0.889678	nuclear RNA export factor 3	X	103075810	103093143	-1
T2DvsNGT (Control)	ENSG00000112511	PHF1	0.3151	0.101396	0.19251	0.644644	0.353468	0.446428	-1.24909	PHD finger protein 1	6	33410399	33416453	1
T2DvsNGT (Control)	ENSG00000102466	FGF14	0.101493	0.168893	0.192685	0.479376	0.427951	0.446428	-1.2481	fibroblast growth factor 14	13	101710804	102402457	-1
T2DvsNGT (Control)	ENSG00000244694	PTCHD4	0.42	0.101496	0.19269	0.715463	0.353542	0.446428	-0.835404	patched domain containing 4	6	47856673	48111197	-1
T2DvsNGT (Control)	ENSG00000145147	SLIT2	0.11923	0.101769	0.193182	0.493856	0.353748	0.446967	1.62265	slit guidance ligand 2	4	20251905	20620561	1
T2DvsNGT (Control)	ENSG00000163638	ADAMTS9	0.179191	0.101782	0.193205	0.548155	0.353748	0.446967	-3.13098	ADAM metallopeptidase with thrombospondin type 1 motif 9	3	64515654	64688000	-1
T2DvsNGT (Control)	ENSG00000179364	PACS2	0.639795	0.101791	0.193221	0.83654	0.353748	0.446967	-1.62251	phosphofurin acidic cluster sorting protein 2	14	105300563	105398147	1
T2DvsNGT (Control)	ENSG00000153094	BCL2L11	0.511408	0.101916	0.193445	0.766941	0.353908	0.447255	0.869023	BCL2 like 11	2	111119378	111168445	1
T2DvsNGT (Control)	ENSG00000156253	RWDD2B	0.102058	0.704724	0.1937	0.479376	0.849909	0.447391	-0.49719	RWD domain containing 2B	21	29004384	29019360	-1
T2DvsNGT (Control)	ENSG00000161551	ZNF577	0.10206	0.569595	0.193703	0.479376	0.762062	0.447391	1.50577	zinc finger protein 577	19	51804816	51890950	-1
T2DvsNGT (Control)	ENSG00000145088	EAF2	0.305357	0.102185	0.193928	0.642375	0.354294	0.44757	-2.97097	ELL associated factor 2	3	121835183	121886526	1
T2DvsNGT (Control)	ENSG00000121552	CSTA	0.102251	0.766935	0.194046	0.479621	0.883865	0.44757	1.91053	cystatin A	3	122325248	122341969	1
T2DvsNGT (Control)	ENSG00000259668	AC066613.1	0.306309	0.102328	0.194185	0.642375	0.354345	0.44757	-0.309687	novel transcript, antisense to DMXL2	15	51455268	51460582	1
T2DvsNGT (Control)	ENSG00000167733	HSD11B1L	0.395727	0.102358	0.194238	0.703135	0.354345	0.44757	-2.50444	hydroxysteroid 11-beta dehydrogenase 1 like	19	5680604	5688523	1
T2DvsNGT (Control)	ENSG00000167555	ZNF528	0.102402	0.318747	0.194317	0.479621	0.56891	0.44757	-0.524375	zinc finger protein 528	19	52397849	52418412	1
T2DvsNGT (Control)	ENSG00000203799	CCDC162P	0.102519	0.286383	0.194527	0.479621	0.539345	0.44757	0.0661364	coiled-coil domain containing 162, pseudogene	6	109165831	109355063	1
T2DvsNGT (Control)	ENSG00000144843	ADPRH	0.98841	0.102522	0.194534	0.994836	0.354452	0.44757	-0.808808	ADP-ribosylarginine hydrolase	3	119579268	119589945	1
T2DvsNGT (Control)	ENSG00000186660	ZFP91	0.102547	0.131277	0.194578	0.479621	0.387785	0.44757	3.40503	ZFP91 zinc finger protein, atypical E3 ubiquitin ligase	11	58579063	58621550	1
T2DvsNGT (Control)	ENSG00000173660	UQCRH	0.321965	0.102612	0.194695	0.651474	0.354452	0.447605	-1.30328	ubiquinol-cytochrome c reductase hinge protein	1	46303698	46316776	1
T2DvsNGT (Control)	ENSG00000256235	SMIM3	0.116318	0.10271	0.19487	0.493856	0.354452	0.447605	-0.862413	small integral membrane protein 3	5	150778757	150796734	1
T2DvsNGT (Control)	ENSG00000123064	DDX54	0.13902	0.102722	0.194893	0.510241	0.354452	0.447605	0.0210612	DEAD-box helicase 54	12	113157173	113185479	-1
T2DvsNGT (Control)	ENSG00000135472	FAIM2	0.102786	0.594308	0.195006	0.479729	0.778412	0.447637	-1.70346	Fas apoptotic inhibitory molecule 2	12	49866896	49904217	-1
T2DvsNGT (Control)	ENSG00000120158	RCL1	0.564391	0.103021	0.195428	0.79119	0.354452	0.448174	1.09147	RNA terminal phosphate cyclase like 1	9	4792944	4885917	1
T2DvsNGT (Control)	ENSG00000204348	DXO	0.103027	0.103288	0.19544	0.479729	0.354452	0.448174	0.468567	decapping exoribonuclease	6	31969810	31972290	-1
T2DvsNGT (Control)	ENSG00000198597	ZNF536	0.103104	0.240934	0.195578	0.479729	0.502071	0.448201	-0.637609	zinc finger protein 536	19	30228290	30713538	1
T2DvsNGT (Control)	ENSG00000241529	RN7SL767P	0.926063	0.103184	0.195721	0.96809	0.354452	0.448201	0.0605755	RNA, 7SL, cytoplasmic 767, pseudogene	3	113632704	113632998	1
T2DvsNGT (Control)	ENSG00000131400	NAPSA	0.103256	0.449114	0.195851	0.479939	0.678735	0.448201	-0.782238	napsin A aspartic peptidase	19	50358477	50365830	-1
T2DvsNGT (Control)	ENSG00000237854	LINC00674	0.375362	0.103256	0.195851	0.689922	0.354452	0.448201	0.0387246	long intergenic non-protein coding RNA 674	17	68101908	68115518	1
T2DvsNGT (Control)	ENSG00000159450	TCHH	0.300044	0.103415	0.196135	0.638037	0.354452	0.448622	-0.508176	trichohyalin	1	152106317	152115454	-1
T2DvsNGT (Control)	ENSG00000019995	ZRANB1	0.690609	0.103631	0.196523	0.864706	0.354924	0.449282	0.902646	zinc finger RANBP2-type containing 1	10	124942123	124988189	1
T2DvsNGT (Control)	ENSG00000115827	DCAF17	0.103746	0.178831	0.196728	0.481039	0.440457	0.449522	-0.998629	DDB1 and CUL4 associated factor 17	2	171434217	171485052	1
T2DvsNGT (Control)	ENSG00000081760	AACS	0.590824	0.103874	0.196958	0.805839	0.355484	0.449537	-1.30356	acetoacetyl-CoA synthetase	12	125065434	125143333	1
T2DvsNGT (Control)	ENSG00000122335	SERAC1	0.103905	0.144879	0.197014	0.481039	0.405553	0.449537	0.327916	serine active site containing 1	6	158109519	158168280	-1
T2DvsNGT (Control)	ENSG00000127863	TNFRSF19	0.103943	0.926192	0.197082	0.481039	0.965769	0.449537	-0.67616	TNF receptor superfamily member 19	13	23570370	23676104	1
T2DvsNGT (Control)	ENSG00000121417	ZNF211	0.321598	0.104021	0.197222	0.651423	0.355717	0.449537	-1.82623	zinc finger protein 211	19	57630395	57644041	1
T2DvsNGT (Control)	ENSG00000253250	C8orf88	0.104029	0.233787	0.197236	0.481039	0.49491	0.449537	0.00539235	chromosome 8 open reading frame 88	8	90958471	90985238	-1
T2DvsNGT (Control)	ENSG00000225937	PCA3	0.104181	0.208641	0.197508	0.48108	0.470891	0.449928	-0.949557	prostate cancer associated 3	9	76691980	76863307	1
T2DvsNGT (Control)	ENSG00000259881	AC092384.2	0.104252	0.927462	0.197635	0.48108	0.96642	0.449991	0.866336	novel transcript, antisense to CBFA2T3	16	88881038	88887136	1
T2DvsNGT (Control)	ENSG00000136802	LRRC8A	0.145238	0.104372	0.197851	0.514291	0.3564	0.450253	-1.43052	leucine rich repeat containing 8 VRAC subunit A	9	128882133	128918039	1
T2DvsNGT (Control)	ENSG00000200156	RNU5B-1	0.104628	0.116677	0.198309	0.481298	0.369214	0.451067	-1.33091	RNA, U5B small nuclear 1	15	65304677	65304792	1
T2DvsNGT (Control)	ENSG00000279608	AL353795.3	0.132816	0.104777	0.198575	0.506233	0.357211	0.451228	1.25496	TEC	9	35038625	35044326	-1
T2DvsNGT (Control)	ENSG00000109705	NKX3-2	0.10478	0.169933	0.198581	0.481298	0.428672	0.451228	-0.626985	NK3 homeobox 2	4	13540830	13544508	-1
T2DvsNGT (Control)	ENSG00000006837	CDKL3	0.104895	0.846143	0.198787	0.481298	0.923327	0.451278	1.00333	cyclin dependent kinase like 3	5	134286350	134371047	-1
T2DvsNGT (Control)	ENSG00000090372	STRN4	0.104927	0.695291	0.198843	0.481298	0.843828	0.451278	-1.69774	striatin 4	19	46719511	46746994	-1
T2DvsNGT (Control)	ENSG00000172366	MCRIP2	0.104963	0.689646	0.198909	0.481298	0.839284	0.451278	-2.86652	MAPK regulated corepressor interacting protein 2	16	636817	648474	1
T2DvsNGT (Control)	ENSG00000164953	TMEM67	0.323757	0.105021	0.199012	0.652834	0.35749	0.451278	0.822952	transmembrane protein 67	8	93754844	93819234	1
T2DvsNGT (Control)	ENSG00000261659	Z92544.1	0.122723	0.105073	0.199105	0.495083	0.35749	0.451278	0.0949188	novel transcript, antisense to FBXL16	16	689001	692554	1
T2DvsNGT (Control)	ENSG00000183665	TRMT12	0.847996	0.105192	0.199319	0.937464	0.357542	0.451453	-0.464559	tRNA methyltransferase 12 homolog	8	124450820	124462150	1
T2DvsNGT (Control)	ENSG00000133315	MACROD1	0.105273	0.178216	0.199464	0.481298	0.439665	0.451453	-2.86188	mono-ADP ribosylhydrolase 1	11	63998558	64166113	-1
T2DvsNGT (Control)	ENSG00000226571	AL592429.2	0.20593	0.105284	0.199484	0.568474	0.357584	0.451453	-2.55514	novel transcript	6	139271362	139667284	1
T2DvsNGT (Control)	ENSG00000089177	KIF16B	0.105371	0.951538	0.199639	0.481298	0.976103	0.451538	-1.40099	kinesin family member 16B	20	16272104	16573448	-1
T2DvsNGT (Control)	ENSG00000205189	ZBTB10	0.625345	0.105455	0.199789	0.82704	0.357608	0.451538	3.0337	zinc finger and BTB domain containing 10	8	80485619	80526265	1
T2DvsNGT (Control)	ENSG00000070159	PTPN3	0.198133	0.10551	0.199888	0.562692	0.357608	0.451538	0.690228	protein tyrosine phosphatase non-receptor type 3	9	109375466	109498313	-1
T2DvsNGT (Control)	ENSG00000161513	FDXR	0.313138	0.10553	0.199924	0.644644	0.357608	0.451538	-1.34087	ferredoxin reductase	17	74862497	74873031	-1
T2DvsNGT (Control)	ENSG00000175602	CCDC85B	0.105663	0.846654	0.200162	0.482142	0.923411	0.451627	-1.6061	coiled-coil domain containing 85B	11	65890673	65891635	1
T2DvsNGT (Control)	ENSG00000147955	SIGMAR1	0.353447	0.105665	0.200164	0.675597	0.357767	0.451627	-2.96405	sigma non-opioid intracellular receptor 1	9	34634722	34637844	-1
T2DvsNGT (Control)	ENSG00000174038	C9orf131	0.115499	0.105794	0.200396	0.493856	0.357767	0.451785	-0.547059	chromosome 9 open reading frame 131	9	35041095	35045986	1
T2DvsNGT (Control)	ENSG00000149311	ATM	0.237978	0.105816	0.200435	0.593795	0.357767	0.451785	-1.98429	ATM serine/threonine kinase	11	108222832	108369102	1
T2DvsNGT (Control)	ENSG00000125826	RBCK1	0.106089	0.297928	0.200924	0.483105	0.548968	0.452658	-2.20338	RANBP2-type and C3HC4-type zinc finger containing 1	20	407498	432139	1
T2DvsNGT (Control)	ENSG00000179532	DNHD1	0.620476	0.106277	0.201259	0.823267	0.35826	0.452976	-1.53475	dynein heavy chain domain 1	11	6497260	6593758	1
T2DvsNGT (Control)	ENSG00000090534	THPO	0.351991	0.106281	0.201267	0.673962	0.35826	0.452976	1.63085	thrombopoietin	3	184371935	184381968	-1
T2DvsNGT (Control)	ENSG00000116984	MTR	0.106421	0.382166	0.201516	0.483591	0.623557	0.453265	-0.4613	5-methyltetrahydrofolate-homocysteine methyltransferase	1	236795260	236921278	1
T2DvsNGT (Control)	ENSG00000137054	POLR1E	0.199934	0.106466	0.201597	0.56536	0.358345	0.453265	-0.0465897	RNA polymerase I subunit E	9	37485948	37503697	1
[truncated: 2,493 more rows]

## Sheet: B) T2DvsNGT (HGI)
# Table S2. Differential Rhythmicity Analysis Results. T2D was compared to NGT in A) Control and B) high concentration of glucose and insulin conditions. The analysis was performed using DODR algorithm.
# Columns: Contrast, comparisons made; ENSEMBL ID, gene ID from ENSEMBL database; Gene, gene name/symbol; robustDODR_pVal/ pVal.adj, raw/adjusted p-values from robustDODR method; robustHarmScaleTest_pVal/ pVal.adj, raw/adjusted p-values from robustHarmScaleTest method; meta_pVal/ pVal.adj, combined (meta) raw/adjusted p-values from robust (robustDODR and robustHarmScaleTest); log2FC(amplitude), l…
Contrast	ENSEMBL ID	Gene	robustDODR_pVal	robustHarmScaleTest_pVal	meta_pVal	robustDODR_pVal.adj	robustHarmScaleTest_pVal.adj	meta_pVal.adj	log2FC(amplitude)	description	chromosome	start	end	strand
T2DvsNGT (HGI)	ENSG00000166669	ATF7IP2	0.306079	1.92188e-05	3.84372e-05	0.712007	0.0398021	0.0796035	-0.524713	activating transcription factor 7 interacting protein 2	16	10326434	10483638	1
T2DvsNGT (HGI)	ENSG00000163513	TGFBR2	0.752175	6.25944e-05	0.000125185	0.924538	0.0643913	0.110344	0.292693	transforming growth factor beta receptor 2	3	30606601	30694142	1
T2DvsNGT (HGI)	ENSG00000163347	CLDN1	0.477749	0.000133041	0.000266065	0.796806	0.0643913	0.110344	-0.0230436	claudin 1	3	190305707	190322446	-1
T2DvsNGT (HGI)	ENSG00000254701	AC138866.1	0.0562919	0.000135814	0.000271609	0.520449	0.0643913	0.110344	-1.17668	glucuronidase, beta (GUSB) pseudogene	5	70197255	70207745	-1
T2DvsNGT (HGI)	ENSG00000169432	SCN9A	0.422833	0.000235266	0.000470477	0.776477	0.0643913	0.110344	-2.63186	sodium voltage-gated channel alpha subunit 9	2	166195185	166376001	-1
T2DvsNGT (HGI)	ENSG00000205571	SMN2	0.0631964	0.000295172	0.000590256	0.524842	0.0643913	0.110344	-0.826437	survival of motor neuron 2, centromeric	5	70049638	70078522	1
T2DvsNGT (HGI)	ENSG00000255135	AP002360.1	0.000304953	0.00355207	0.000609812	0.287798	0.0690336	0.110344	-0.177528	novel transcript	11	76435559	76444687	-1
T2DvsNGT (HGI)	ENSG00000137502	RAB30	0.892091	0.00031097	0.000621844	0.961559	0.0643913	0.110344	3.66173	RAB30, member RAS oncogene family	11	82973133	83071923	-1
T2DvsNGT (HGI)	ENSG00000181817	LSM10	0.286652	0.0003142	0.0006283	0.70181	0.0643913	0.110344	-1.45875	LSM10, U7 small nuclear RNA associated	1	36391238	36397908	-1
T2DvsNGT (HGI)	ENSG00000205323	SARNP	0.250969	0.000338462	0.00067681	0.672388	0.0643913	0.110344	-4.80266	SAP domain containing ribonucleoprotein	12	55752463	55817724	-1
T2DvsNGT (HGI)	ENSG00000233025	CRYZP1	0.00907482	0.000361143	0.000722157	0.413434	0.0643913	0.110344	-1.74101	crystallin zeta pseudogene 1	7	103088664	103089610	-1
T2DvsNGT (HGI)	ENSG00000279662	AC131649.2	0.120388	0.00040756	0.000814954	0.581085	0.0643913	0.110344	-2.22933	TEC	16	10445309	10449747	-1
T2DvsNGT (HGI)	ENSG00000174485	DENND4A	0.953255	0.000413237	0.000826304	0.98618	0.0643913	0.110344	0.324961	DENN domain containing 4A	15	65658046	65792293	-1
T2DvsNGT (HGI)	ENSG00000234750	AC012618.2	0.13535	0.000435423	0.000870656	0.589902	0.0643913	0.110344	-1.76751	ribosomal protein S2 (RPS2) pseudogene	19	12284337	12285185	1
T2DvsNGT (HGI)	ENSG00000090097	PCBP4	0.414714	0.000482762	0.000965291	0.773062	0.0643913	0.110344	-1.76021	poly(rC) binding protein 4	3	51957454	51974016	-1
T2DvsNGT (HGI)	ENSG00000217488	AL356057.1	0.000511018	0.0041159	0.00102177	0.287798	0.0704624	0.110344	-1.34319	LSM14A, SCD6 homolog A (S. cerevisiae) (LSM14A) pseudogene	6	75610958	75611945	-1
T2DvsNGT (HGI)	ENSG00000234925	ATP5PDP4	0.0480756	0.000518411	0.00103655	0.506323	0.0643913	0.110344	1.13169	ATP synthase peripheral stalk subunit d pseudogene 4	12	68642519	68642993	-1
T2DvsNGT (HGI)	ENSG00000134504	KCTD1	0.000529824	0.218677	0.00105937	0.287798	0.343712	0.110344	-1.52942	potassium channel tetramerization domain containing 1	18	26454910	26657401	-1
T2DvsNGT (HGI)	ENSG00000155755	TMEM237	0.0967286	0.000550252	0.0011002	0.556013	0.0643913	0.110344	1.34007	transmembrane protein 237	2	201620184	201643570	-1
T2DvsNGT (HGI)	ENSG00000145241	CENPC	0.208179	0.000602689	0.00120501	0.658226	0.0643913	0.110344	0.430469	centromere protein C	4	67468762	67545503	-1
T2DvsNGT (HGI)	ENSG00000091879	ANGPT2	0.216177	0.000623186	0.00124598	0.658416	0.0643913	0.110344	1.11044	angiopoietin 2	8	6499632	6563409	-1
T2DvsNGT (HGI)	ENSG00000160710	ADAR	0.566404	0.000641326	0.00128224	0.840985	0.0643913	0.110344	-1.55519	adenosine deaminase RNA specific	1	154581695	154628013	-1
T2DvsNGT (HGI)	ENSG00000237181	PRKAR1B-AS1	0.000652553	0.0459425	0.00130468	0.287798	0.149438	0.110344	0.0895128	PRKAR1B antisense RNA 1	7	603185	608482	1
T2DvsNGT (HGI)	ENSG00000145623	OSMR	0.900095	0.000687948	0.00137542	0.961559	0.0643913	0.110344	1.74803	oncostatin M receptor	5	38845858	38945596	1
T2DvsNGT (HGI)	ENSG00000126003	PLAGL2	0.127868	0.000711305	0.0014221	0.585866	0.0643913	0.110344	-1.71217	PLAG1 like zinc finger 2	20	32192504	32207743	-1
T2DvsNGT (HGI)	ENSG00000124786	SLC35B3	0.923238	0.000714766	0.00142902	0.974529	0.0643913	0.110344	0.562265	solute carrier family 35 member B3	6	8411435	8435561	-1
T2DvsNGT (HGI)	ENSG00000118507	AKAP7	0.311844	0.000745856	0.00149116	0.712753	0.0643913	0.110344	2.38348	A-kinase anchoring protein 7	6	131135467	131283535	1
T2DvsNGT (HGI)	ENSG00000106327	TFR2	0.309459	0.000746206	0.00149185	0.712007	0.0643913	0.110344	-0.0895502	transferrin receptor 2	7	100620416	100642779	-1
T2DvsNGT (HGI)	ENSG00000123609	NMI	0.400349	0.000800952	0.00160126	0.768601	0.0651349	0.111623	0.465107	N-myc and STAT interactor	2	151270470	151289894	-1
T2DvsNGT (HGI)	ENSG00000115461	IGFBP5	0.830031	0.000817724	0.00163478	0.943984	0.0651349	0.111623	-0.54369	insulin like growth factor binding protein 5	2	216672105	216695549	-1
T2DvsNGT (HGI)	ENSG00000178796	RIIAD1	0.0008863	0.00161854	0.00177182	0.287798	0.0683108	0.111623	-1.06549	regulatory subunit of type II PKA R-subunit domain containing 1	1	151710433	151729805	1
T2DvsNGT (HGI)	ENSG00000171522	PTGER4	0.632021	0.000888056	0.00177532	0.864541	0.0651439	0.111623	3.80677	prostaglandin E receptor 4	5	40679915	40693735	1
T2DvsNGT (HGI)	ENSG00000157823	AP3S2	0.615361	0.000904822	0.00180882	0.857732	0.0651439	0.111623	1.43136	adaptor related protein complex 3 subunit sigma 2	15	89830599	89894638	-1
T2DvsNGT (HGI)	ENSG00000254615		0.0644679	0.000919248	0.00183765	0.524842	0.0651439	0.111623	0.727827			#N/A	#N/A	#N/A
T2DvsNGT (HGI)	ENSG00000103226	NOMO3	0.22094	0.000943658	0.00188643	0.658416	0.0651439	0.111623	-0.296288	NODAL modulator 3	16	16232506	16300806	1
T2DvsNGT (HGI)	ENSG00000107771	CCSER2	0.672017	0.00100047	0.00199995	0.885899	0.0668381	0.112786	1.48532	coiled-coil serine rich protein 2	10	84328586	84518521	1
T2DvsNGT (HGI)	ENSG00000100583	SAMD15	0.00100801	0.0785486	0.002015	0.287798	0.189376	0.112786	-0.776739	sterile alpha motif domain containing 15	14	77376689	77391497	1
T2DvsNGT (HGI)	ENSG00000102984	ZNF821	0.0384015	0.00106649	0.00213185	0.500185	0.0683108	0.115007	-2.19429	zinc finger protein 821	16	71859680	71895336	-1
T2DvsNGT (HGI)	ENSG00000198496	NBR2	0.232764	0.00110461	0.002208	0.664364	0.0683108	0.115007	-1.24076	neighbor of BRCA1 lncRNA 2	17	43125551	43153671	1
T2DvsNGT (HGI)	ENSG00000164107	HAND2	0.00115331	0.743509	0.00230528	0.287798	0.814713	0.115007	0.66023	heart and neural crest derivatives expressed 2	4	173524969	173530229	-1
T2DvsNGT (HGI)	ENSG00000200361	Y_RNA	0.00115433	0.00990809	0.00230733	0.287798	0.0834002	0.115007	1.31725	Y RNA	3	106688678	106688779	1
T2DvsNGT (HGI)	ENSG00000153071	DAB2	0.925557	0.00116686	0.00233235	0.975008	0.0683108	0.115007	2.41272	DAB adaptor protein 2	5	39371675	39462300	-1
T2DvsNGT (HGI)	ENSG00000188994	ZNF292	0.955911	0.00120794	0.00241441	0.98618	0.0683108	0.115154	-0.465066	zinc finger protein 292	6	87152833	87265943	1
T2DvsNGT (HGI)	ENSG00000009709	PAX7	0.557273	0.00126421	0.00252681	0.83489	0.0683108	0.115154	-1.95013	paired box 7	1	18630846	18748866	1
T2DvsNGT (HGI)	ENSG00000102763	VWA8	0.48587	0.0012953	0.00258892	0.796806	0.0683108	0.115154	-0.549021	von Willebrand factor A domain containing 8	13	41566835	41961120	-1
T2DvsNGT (HGI)	ENSG00000114737	CISH	0.0519477	0.00130656	0.00261141	0.517217	0.0683108	0.115154	-3.41771	cytokine inducible SH2 containing protein	3	50606489	50611774	-1
T2DvsNGT (HGI)	ENSG00000223811	AL589684.1	0.0194573	0.0013503	0.00269878	0.453218	0.0683108	0.115154	-0.743487	novel transcript	6	113357003	113367944	-1
T2DvsNGT (HGI)	ENSG00000267249	AP005482.2	0.00136353	0.0479302	0.0027252	0.287798	0.152933	0.115154	-1.44942	novel transcript, sense intronic CEP76	18	12670426	12671145	-1
T2DvsNGT (HGI)	ENSG00000140382	HMG20A	0.00138966	0.0251149	0.00277738	0.287798	0.115829	0.115154	-0.245154	high mobility group 20A	15	77420412	77485607	1
T2DvsNGT (HGI)	ENSG00000117281	CD160	0.686782	0.00140904	0.00281608	0.889524	0.0683108	0.115154	0.437413	CD160 molecule	1	145719471	145739288	1
T2DvsNGT (HGI)	ENSG00000272148	AC013403.2	0.144751	0.00141888	0.00283575	0.597678	0.0683108	0.115154	2.34453	novel transcript, antisense to AGBL5	2	27062428	27062907	-1
T2DvsNGT (HGI)	ENSG00000262333	HNRNPA1P16	0.0122798	0.00148956	0.00297691	0.416911	0.0683108	0.115666	-2.19756	heterogeneous nuclear ribonucleoprotein A1 pseudogene 16	17	2306761	2307715	1
T2DvsNGT (HGI)	ENSG00000224020	MIR181A2HG	0.0733374	0.00151557	0.00302885	0.542435	0.0683108	0.115666	-3.59469	MIR181A2 host gene	9	124658467	124698631	1
T2DvsNGT (HGI)	ENSG00000146232	NFKBIE	0.551102	0.00156594	0.00312942	0.833565	0.0683108	0.115666	-0.65059	NFKB inhibitor epsilon	6	44258166	44265788	-1
T2DvsNGT (HGI)	ENSG00000185219	ZNF445	0.00729486	0.00157049	0.00313851	0.413434	0.0683108	0.115666	1.4019	zinc finger protein 445	3	44431705	44477670	-1
T2DvsNGT (HGI)	ENSG00000076924	XAB2	0.31139	0.00161407	0.00322554	0.712753	0.0683108	0.115666	-0.655935	XPA binding protein 2	19	7619525	7629545	-1
T2DvsNGT (HGI)	ENSG00000091972	CD200	0.00599046	0.00163767	0.00327266	0.413434	0.0683108	0.115666	-0.803509	CD200 molecule	3	112332347	112362812	1
T2DvsNGT (HGI)	ENSG00000121089	NACA3P	0.16015	0.00166433	0.00332589	0.61194	0.0683108	0.115666	-1.23466	NACA family member 3, pseudogene	4	164943290	164943937	1
T2DvsNGT (HGI)	ENSG00000138463	SLC49A4	0.16166	0.00167252	0.00334225	0.613292	0.0683108	0.115666	-1.79613	solute carrier family 49 member 4	3	122795069	122881139	1
T2DvsNGT (HGI)	ENSG00000212978	AC016747.1	0.16571	0.0017008	0.00339871	0.615817	0.0683108	0.115666	-1.18768	novel transcript	2	61141592	61144969	-1
T2DvsNGT (HGI)	ENSG00000181982	CCDC149	0.312953	0.00177864	0.00355412	0.712753	0.0683108	0.115666	-3.28878	coiled-coil domain containing 149	4	24806117	24980204	-1
T2DvsNGT (HGI)	ENSG00000269713	NBPF9	0.00177974	0.823068	0.00355631	0.324324	0.873693	0.115666	0.722592	NBPF member 9	1	149054027	149103561	-1
T2DvsNGT (HGI)	ENSG00000125520	SLC2A4RG	0.100712	0.00181481	0.00362632	0.556013	0.0683108	0.115666	-0.668037	SLC2A4 regulator	20	63739776	63744050	1
T2DvsNGT (HGI)	ENSG00000166938	DIS3L	0.630819	0.00183313	0.00366291	0.864038	0.0683108	0.115666	0.0127134	DIS3 like exosome 3'-5' exoribonuclease	15	66293217	66333898	1
T2DvsNGT (HGI)	ENSG00000173567	ADGRF3	0.00187923	0.496737	0.00375494	0.324324	0.609445	0.115666	0.0532078	adhesion G protein-coupled receptor F3	2	26308173	26346817	-1
T2DvsNGT (HGI)	ENSG00000122390	NAA60	0.0365085	0.00190452	0.00380542	0.487961	0.0683108	0.115666	-1.12547	N-alpha-acetyltransferase 60, NatF catalytic subunit	16	3443649	3486953	1
T2DvsNGT (HGI)	ENSG00000143315	PIGM	0.0268245	0.00191793	0.00383218	0.473169	0.0683108	0.115666	-1.50223	phosphatidylinositol glycan anchor biosynthesis class M	1	160024953	160031990	-1
T2DvsNGT (HGI)	ENSG00000115942	ORC2	0.855419	0.00196131	0.00391878	0.949027	0.0683108	0.115666	-0.523388	origin recognition complex subunit 2	2	200908977	200963680	-1
T2DvsNGT (HGI)	ENSG00000136881	BAAT	0.797422	0.00201743	0.00403079	0.934173	0.0683108	0.115666	-0.370635	bile acid-CoA:amino acid N-acyltransferase	9	101354182	101385400	-1
T2DvsNGT (HGI)	ENSG00000080200	CRYBG3	0.453938	0.00206673	0.00412919	0.786075	0.0683108	0.115666	-0.822825	crystallin beta-gamma domain containing 3	3	97822011	97944984	1
T2DvsNGT (HGI)	ENSG00000204922	UQCC3	0.159941	0.00213105	0.00425756	0.61194	0.0683108	0.115666	-1.03045	ubiquinol-cytochrome c reductase complex assembly factor 3	11	62670273	62673686	1
T2DvsNGT (HGI)	ENSG00000182022	CHST15	0.488886	0.00213699	0.00426941	0.796806	0.0683108	0.115666	-0.929527	carbohydrate sulfotransferase 15	10	124007668	124093598	-1
T2DvsNGT (HGI)	ENSG00000132478	UNK	0.88971	0.00223821	0.00447141	0.961559	0.0683108	0.115666	0.178816	unk zinc finger	17	75784806	75825799	1
T2DvsNGT (HGI)	ENSG00000142544	CTU1	0.00225349	0.00348509	0.00450191	0.332651	0.0690336	0.115666	0.133518	cytosolic thiouridylase subunit 1	19	51097606	51108409	-1
T2DvsNGT (HGI)	ENSG00000168890	TMEM150A	0.996484	0.00226824	0.00453133	0.999167	0.0683108	0.115666	0.142356	transmembrane protein 150A	2	85598547	85603196	-1
T2DvsNGT (HGI)	ENSG00000120727	PAIP2	0.0022874	0.0281217	0.00456957	0.332651	0.123926	0.115666	-1.65827	poly(A) binding protein interacting protein 2	5	139341587	139369720	1
T2DvsNGT (HGI)	ENSG00000160094	ZNF362	0.381738	0.00229204	0.00457882	0.754369	0.0683108	0.115666	-0.67287	zinc finger protein 362	1	33256492	33300719	1
T2DvsNGT (HGI)	ENSG00000143970	ASXL2	0.058201	0.00231778	0.0046302	0.523509	0.0683108	0.115666	1.08643	ASXL transcriptional regulator 2	2	25733753	25878487	-1
T2DvsNGT (HGI)	ENSG00000213722	DDAH2	0.42833	0.00232655	0.00464768	0.776763	0.0683108	0.115666	-1.00175	dimethylarginine dimethylaminohydrolase 2	6	31727038	31730617	-1
T2DvsNGT (HGI)	ENSG00000226210	WASH8P	0.926223	0.002395	0.00478427	0.975105	0.0683108	0.115666	-0.41274	WAS protein family homolog 8, pseudogene	12	14522	32015	-1
T2DvsNGT (HGI)	ENSG00000237840	FAM21FP	0.00240935	0.808537	0.0048129	0.332651	0.861127	0.115666	1.31143	family with sequence similarity 21 member F, pseudogene	10	45706431	45727231	-1
T2DvsNGT (HGI)	ENSG00000153790	C7orf31	0.217463	0.00242107	0.00483627	0.658416	0.0683108	0.115666	-0.286909	chromosome 7 open reading frame 31	7	25134692	25180356	-1
T2DvsNGT (HGI)	ENSG00000253837	AC090197.1	0.810015	0.00245027	0.00489453	0.935408	0.0683108	0.115666	-0.225544	novel transcript	8	23336171	23366125	1
T2DvsNGT (HGI)	ENSG00000173812	EIF1	0.241759	0.0024558	0.00490558	0.670837	0.0683108	0.115666	-0.759139	eukaryotic translation initiation factor 1	17	41688885	41692668	1
T2DvsNGT (HGI)	ENSG00000238058	AL355574.1	0.280343	0.00247806	0.00494998	0.698664	0.0683108	0.115666	-1.56811	novel transcript	9	135907812	135916126	1
T2DvsNGT (HGI)	ENSG00000144847	IGSF11	0.406168	0.00249551	0.00498479	0.768601	0.0683108	0.115666	1.89317	immunoglobulin superfamily member 11	3	118900557	119146068	-1
T2DvsNGT (HGI)	ENSG00000261338	AC021016.1	0.285054	0.00249836	0.00499048	0.70181	0.0683108	0.115666	0.32289	novel transcript, overlapping to ARPC2 and GPBAR1	2	218255319	218257366	1
T2DvsNGT (HGI)	ENSG00000168785	TSPAN5	0.641267	0.00253216	0.00505791	0.867735	0.0683108	0.115666	2.34571	tetraspanin 5	4	98470367	98658611	-1
T2DvsNGT (HGI)	ENSG00000268201	AC020915.1	0.112862	0.0025336	0.00506077	0.565173	0.0683108	0.115666	-4.80437	novel transcript, sense intronic to ZNF544	19	58266635	58267685	1
T2DvsNGT (HGI)	ENSG00000271855	AC073195.1	0.452347	0.00254135	0.00507623	0.785998	0.0683108	0.115666	1.78473	novel transcript	2	9555899	9556775	1
T2DvsNGT (HGI)	ENSG00000079999	KEAP1	0.100993	0.00254443	0.00508239	0.556013	0.0683108	0.115666	-0.820884	kelch like ECH associated protein 1	19	10486125	10503558	-1
T2DvsNGT (HGI)	ENSG00000198393	ZNF26	0.471283	0.00259341	0.00518009	0.796108	0.0683108	0.11654	-0.393964	zinc finger protein 26	12	132986365	133032952	1
T2DvsNGT (HGI)	ENSG00000169752	NRG4	0.0833896	0.00263179	0.00525665	0.553753	0.0683108	0.11654	-2.98967	neuregulin 4	15	75935969	76059795	-1
T2DvsNGT (HGI)	ENSG00000206538	VGLL3	0.566017	0.00266669	0.00532626	0.840985	0.0683108	0.11654	-0.151464	vestigial like family member 3	3	86876388	86991149	-1
T2DvsNGT (HGI)	ENSG00000275854	AC084824.4	0.0178139	0.0026794	0.00535162	0.449274	0.0683108	0.11654	-1.59741	novel transcript, sense intronic to YARS2	12	32736930	32737660	-1
T2DvsNGT (HGI)	ENSG00000023572	GLRX2	0.794464	0.00270472	0.00540213	0.934173	0.0683108	0.11654	0.329926	glutaredoxin 2	1	193090866	193106114	-1
T2DvsNGT (HGI)	ENSG00000260063	AL512408.1	0.0432222	0.00279162	0.00557544	0.506323	0.0686155	0.118223	-2.97596	novel transcript, antisense to ARID1A	1	26692132	26694131	-1
T2DvsNGT (HGI)	ENSG00000188783	PRELP	0.241247	0.00280807	0.00560824	0.670837	0.0686155	0.118223	1.09378	proline and arginine rich end leucine rich repeat protein	1	203475806	203491352	1
T2DvsNGT (HGI)	ENSG00000171206	TRIM8	0.178238	0.00285474	0.00570133	0.623769	0.0686155	0.118223	-2.05962	tripartite motif containing 8	10	102644479	102658318	1
T2DvsNGT (HGI)	ENSG00000170260	ZNF212	0.0550064	0.00287843	0.00574858	0.518995	0.0686155	0.118223	-0.837575	zinc finger protein 212	7	149239651	149255606	1
T2DvsNGT (HGI)	ENSG00000169223	LMAN2	0.596901	0.00290335	0.00579826	0.848444	0.0686155	0.118223	-0.772944	lectin, mannose binding 2	5	177331567	177351668	-1
T2DvsNGT (HGI)	ENSG00000112514	CUTA	0.419682	0.00291558	0.00582265	0.773964	0.0686155	0.118223	-0.767365	cutA divalent cation tolerance homolog	6	33416442	33418317	-1
T2DvsNGT (HGI)	ENSG00000178607	ERN1	0.695541	0.00298035	0.00595182	0.894699	0.0690336	0.119672	0.504537	endoplasmic reticulum to nucleus signaling 1	17	64039080	64130819	-1
T2DvsNGT (HGI)	ENSG00000164117	FBXO8	0.0389414	0.00303984	0.00607044	0.504048	0.0690336	0.12088	0.979021	F-box protein 8	4	174236658	174283667	-1
T2DvsNGT (HGI)	ENSG00000270558	AC025449.1	0.0140532	0.0030814	0.00615331	0.433415	0.0690336	0.12088	-0.548606	chromobox homolog 3 (CBX3) pseudogene	5	37286449	37286977	-1
T2DvsNGT (HGI)	ENSG00000119408	NEK6	0.294288	0.00310394	0.00619825	0.702017	0.0690336	0.12088	-2.44926	NIMA related kinase 6	9	124257606	124353307	1
T2DvsNGT (HGI)	ENSG00000198729	PPP1R14C	0.654275	0.00312758	0.00624538	0.875891	0.0690336	0.12088	1.1879	protein phosphatase 1 regulatory inhibitor subunit 14C	6	150143044	150250392	1
T2DvsNGT (HGI)	ENSG00000166402	TUB	0.828938	0.00321173	0.00641314	0.943441	0.0690336	0.121011	2.93644	TUB bipartite transcription factor	11	8019244	8106243	1
T2DvsNGT (HGI)	ENSG00000196381	ZNF781	0.0780415	0.00328751	0.00656422	0.549758	0.0690336	0.121011	-3.07387	zinc finger protein 781	19	37667751	37692315	-1
T2DvsNGT (HGI)	ENSG00000130600	H19	0.363618	0.00332281	0.00663458	0.748411	0.0690336	0.121011	-1.69137	H19 imprinted maternally expressed transcript	11	1995176	2001470	-1
T2DvsNGT (HGI)	ENSG00000145819	ARHGAP26	0.294326	0.00334384	0.0066765	0.702017	0.0690336	0.121011	0.84568	Rho GTPase activating protein 26	5	142770377	143229011	1
T2DvsNGT (HGI)	ENSG00000042286	AIFM2	0.200151	0.00336181	0.00671231	0.642818	0.0690336	0.121011	-0.119679	apoptosis inducing factor mitochondria associated 2	10	70098223	70132934	-1
T2DvsNGT (HGI)	ENSG00000142892	PIGK	0.00338229	0.0234717	0.00675314	0.412955	0.112555	0.121011	0.430028	phosphatidylinositol glycan anchor biosynthesis class K	1	77088989	77219430	-1
T2DvsNGT (HGI)	ENSG00000119912	IDE	0.00341527	0.015332	0.00681889	0.412955	0.0968069	0.121011	-1.16242	insulin degrading enzyme	10	92451684	92574096	-1
T2DvsNGT (HGI)	ENSG00000087157	PGS1	0.132032	0.00343458	0.00685737	0.585866	0.0690336	0.121011	-0.769265	phosphatidylglycerophosphate synthase 1	17	78378649	78425114	1
T2DvsNGT (HGI)	ENSG00000160584	SIK3	0.203272	0.0034869	0.00696164	0.648564	0.0690336	0.121011	-0.0510187	SIK family kinase 3	11	116843402	117098437	-1
T2DvsNGT (HGI)	ENSG00000228677	TTC3-AS1	0.00866957	0.00352503	0.00703764	0.413434	0.0690336	0.121011	-3.11787	TTC3 antisense RNA 1	21	37187666	37193926	-1
T2DvsNGT (HGI)	ENSG00000116704	SLC35D1	0.637739	0.00353561	0.00705871	0.86607	0.0690336	0.121011	0.279434	solute carrier family 35 member D1	1	66999350	67054148	-1
T2DvsNGT (HGI)	ENSG00000213087	AL356535.1	0.139907	0.00354277	0.00707299	0.594964	0.0690336	0.121011	-2.73449	ribosomal protein S12 (RPS12) pseudogene	6	151225550	151225947	-1
T2DvsNGT (HGI)	ENSG00000213699	SLC35F6	0.607716	0.00355241	0.0070922	0.854481	0.0690336	0.121011	1.19276	solute carrier family 35 member F6	2	26764284	26781231	1
T2DvsNGT (HGI)	ENSG00000073417	PDE8A	0.0292091	0.00357568	0.00713858	0.477479	0.0690336	0.121011	-1.31317	phosphodiesterase 8A	15	84980440	85139145	1
T2DvsNGT (HGI)	ENSG00000180900	SCRIB	0.00358918	0.034201	0.00716548	0.412955	0.133217	0.121011	-3.0192	scribble planar cell polarity protein	8	143790920	143815773	-1
T2DvsNGT (HGI)	ENSG00000261971	MMP25-AS1	0.377203	0.00360001	0.00718706	0.75407	0.0690336	0.121011	1.22681	MMP25 antisense RNA 1	16	3037400	3059370	-1
T2DvsNGT (HGI)	ENSG00000149451	ADAM33	0.333698	0.00365337	0.00729339	0.720687	0.0692994	0.121811	0.549468	ADAM metallopeptidase domain 33	20	3667965	3682246	-1
T2DvsNGT (HGI)	ENSG00000233098	CCDC144NL-AS1	0.209615	0.00370594	0.00739815	0.658416	0.0692994	0.121872	0.160045	CCDC144NL antisense RNA 1	17	20868433	21002276	1
T2DvsNGT (HGI)	ENSG00000125901	MRPS26	0.0484426	0.00371426	0.00741472	0.506323	0.0692994	0.121872	-1.16592	mitochondrial ribosomal protein S26	20	3046052	3048250	1
T2DvsNGT (HGI)	ENSG00000269959	SPACA6P-AS	0.193407	0.00377758	0.00754089	0.636196	0.0698515	0.12297	-2.08298	SPACA6P antisense RNA	19	51685363	51693456	-1
T2DvsNGT (HGI)	ENSG00000187239	FNBP1	0.197173	0.00384736	0.00767991	0.642053	0.0704624	0.124259	0.293001	formin binding protein 1	9	129887187	130043194	-1
T2DvsNGT (HGI)	ENSG00000107882	SUFU	0.328956	0.00394069	0.00786586	0.720687	0.0704624	0.124813	-1.65757	SUFU negative regulator of hedgehog signaling	10	102503972	102633535	1
T2DvsNGT (HGI)	ENSG00000149380	P4HA3	0.897454	0.00395462	0.00789361	0.961559	0.0704624	0.124813	-0.716607	prolyl 4-hydroxylase subunit alpha 3	11	74235801	74311640	-1
T2DvsNGT (HGI)	ENSG00000278467	AC138393.2	0.0454735	0.00395531	0.00789497	0.506323	0.0704624	0.124813	-2.17207	novel transcript	1	223994262	223995196	1
T2DvsNGT (HGI)	ENSG00000099940	SNAP29	0.572485	0.00403931	0.0080623	0.843898	0.0704624	0.124977	-0.829661	synaptosome associated protein 29	22	20859007	20891214	1
T2DvsNGT (HGI)	ENSG00000137494	ANKRD42	0.00421906	0.511139	0.00842032	0.413434	0.620497	0.124977	-0.192092	ankyrin repeat domain 42	11	83193712	83260694	1
T2DvsNGT (HGI)	ENSG00000253352	TUG1	0.360293	0.0042298	0.0084417	0.747643	0.0704624	0.124977	-1.06466	taurine up-regulated 1	22	30969245	30979395	1
T2DvsNGT (HGI)	ENSG00000272764	AL596094.1	0.554786	0.00423402	0.00845012	0.83489	0.0704624	0.124977	3.24764	novel transcript	10	5813985	5814441	1
T2DvsNGT (HGI)	ENSG00000082996	RNF13	0.616459	0.0042697	0.00852118	0.857732	0.0704624	0.124977	1.12216	ring finger protein 13	3	149812770	149962139	1
T2DvsNGT (HGI)	ENSG00000218891	ZNF579	0.00427337	0.0852386	0.00852847	0.413434	0.197239	0.124977	-0.992662	zinc finger protein 579	19	55576774	55580848	-1
T2DvsNGT (HGI)	ENSG00000158691	ZSCAN12	0.196698	0.00428947	0.00856053	0.641513	0.0704624	0.124977	-1.50184	zinc finger and SCAN domain containing 12	6	28378955	28399734	-1
T2DvsNGT (HGI)	ENSG00000156928	MALSU1	0.059473	0.00434644	0.008674	0.523509	0.0704624	0.124977	-0.626521	mitochondrial assembly of ribosomal large subunit 1	7	23298739	23311729	1
T2DvsNGT (HGI)	ENSG00000115266	APC2	0.572996	0.00435843	0.00869787	0.844007	0.0704624	0.124977	0.98864	APC regulator of WNT signaling pathway 2	19	1446302	1473244	1
T2DvsNGT (HGI)	ENSG00000079819	EPB41L2	0.65893	0.00442162	0.00882369	0.879307	0.0704624	0.124977	-2.58823	erythrocyte membrane protein band 4.1 like 2	6	130839347	131063322	-1
T2DvsNGT (HGI)	ENSG00000139641	ESYT1	0.838623	0.00442629	0.008833	0.949027	0.0704624	0.124977	0.0724869	extended synaptotagmin 1	12	56118250	56144674	1
T2DvsNGT (HGI)	ENSG00000267339	LINC00906	0.678998	0.00445463	0.00888942	0.888317	0.0704624	0.124977	1.4932	long intergenic non-protein coding RNA 906	19	28883430	28970874	1
T2DvsNGT (HGI)	ENSG00000122986	HVCN1	0.681466	0.00446168	0.00890345	0.889524	0.0704624	0.124977	-1.07168	hydrogen voltage gated channel 1	12	110627841	110704950	-1
T2DvsNGT (HGI)	ENSG00000176732	PFN4	0.367786	0.0044745	0.00892899	0.751911	0.0704624	0.124977	-4.9091	profilin family member 4	2	24114809	24123464	-1
T2DvsNGT (HGI)	ENSG00000132326	PER2	0.226607	0.00454688	0.00907308	0.659569	0.0704624	0.124977	0.0942563	period circadian regulator 2	2	238244044	238290102	-1
T2DvsNGT (HGI)	ENSG00000205403	CFI	0.00456049	0.502114	0.00910017	0.413434	0.612151	0.124977	-0.103631	complement factor I	4	109740694	109801999	-1
T2DvsNGT (HGI)	ENSG00000104415	CCN4	0.897415	0.00456107	0.00910134	0.961559	0.0704624	0.124977	0.800457	cellular communication network factor 4	8	133191039	133231690	1
T2DvsNGT (HGI)	ENSG00000004975	DVL2	0.957806	0.00456265	0.00910448	0.98618	0.0704624	0.124977	1.48995	dishevelled segment polarity protein 2	17	7225342	7234517	-1
T2DvsNGT (HGI)	ENSG00000000419	DPM1	0.289725	0.0045782	0.00913544	0.701853	0.0704624	0.124977	1.58112	dolichyl-phosphate mannosyltransferase subunit 1, catalytic	20	50934867	50958555	-1
T2DvsNGT (HGI)	ENSG00000101236	RNF24	0.263309	0.00461062	0.00919999	0.685067	0.0704624	0.124977	0.0739591	ring finger protein 24	20	3927309	4015558	-1
T2DvsNGT (HGI)	ENSG00000154328	NEIL2	0.332989	0.00461515	0.00920901	0.720687	0.0704624	0.124977	-2.75651	nei like DNA glycosylase 2	8	11769639	11787345	1
T2DvsNGT (HGI)	ENSG00000054148	PHPT1	0.229519	0.00462718	0.00923294	0.662591	0.0704624	0.124977	-1.83736	phosphohistidine phosphatase 1	9	136848724	136851027	1
T2DvsNGT (HGI)	ENSG00000130005	GAMT	0.150547	0.00467248	0.00932313	0.600737	0.0706329	0.125378	-2.8557	guanidinoacetate N-methyltransferase	19	1397026	1401570	-1
T2DvsNGT (HGI)	ENSG00000109738	GLRB	0.900736	0.00478748	0.00955205	0.961559	0.0718469	0.127628	-0.614274	glycine receptor beta	4	157076125	157172090	1
T2DvsNGT (HGI)	ENSG00000196873	CBWD3	0.084745	0.00482581	0.00962832	0.553753	0.071901	0.127822	-0.398648	COBW domain containing 3	9	68232003	68300035	1
T2DvsNGT (HGI)	ENSG00000136052	SLC41A2	0.00491419	0.0148419	0.00980424	0.413434	0.0963555	0.129329	-1.84625	solute carrier family 41 member 2	12	104802553	104958744	-1
T2DvsNGT (HGI)	ENSG00000247950	SEC24B-AS1	0.869112	0.00502199	0.0100188	0.955885	0.0742896	0.131322	0.436225	SEC24B antisense RNA 1	4	109347475	109433817	-1
T2DvsNGT (HGI)	ENSG00000172985	SH3RF3	0.353672	0.0050607	0.0100958	0.742446	0.0743312	0.131499	-1.12892	SH3 domain containing ring finger 3	2	109129205	109504634	1
T2DvsNGT (HGI)	ENSG00000270956	AC009948.2	0.0912117	0.00518758	0.0103482	0.556013	0.0743878	0.132002	-5.30897	novel transcript, antisense to TTN	2	178541125	178541799	1
T2DvsNGT (HGI)	ENSG00000125952	MAX	0.190554	0.00520056	0.0103741	0.636196	0.0743878	0.132002	0.343996	MYC associated factor X	14	65006174	65102695	-1
T2DvsNGT (HGI)	ENSG00000150991	UBC	0.449757	0.00520556	0.010384	0.785292	0.0743878	0.132002	-2.14497	ubiquitin C	12	124911604	124917368	-1
T2DvsNGT (HGI)	ENSG00000238286	SLC35E1P1	0.100428	0.00520823	0.0103893	0.556013	0.0743878	0.132002	0.919901	solute carrier family 35 member E1 pseudogene 1	13	20607268	20608131	1
T2DvsNGT (HGI)	ENSG00000235586	AC011247.1	0.0762075	0.00528908	0.0105502	0.546109	0.0746317	0.132128	-1.77971	novel transcript	2	38601598	38602178	1
T2DvsNGT (HGI)	ENSG00000281721	LINC01080	0.00542359	0.383929	0.0108178	0.413434	0.50619	0.132128	-0.543091	long intergenic non-protein coding RNA 1080	13	80011077	80028283	1
T2DvsNGT (HGI)	ENSG00000187792	ZNF70	0.447314	0.00543976	0.0108499	0.783445	0.0746317	0.132128	-0.134579	zinc finger protein 70	22	23738682	23751112	-1
T2DvsNGT (HGI)	ENSG00000151612	ZNF827	0.852064	0.00554953	0.0110683	0.949027	0.0746317	0.132128	1.87997	zinc finger protein 827	4	145757627	145938823	-1
T2DvsNGT (HGI)	ENSG00000277152	AC110048.2	0.766772	0.00560983	0.0111882	0.92702	0.0746317	0.132128	0.496575	novel transcript	15	66860303	66867023	1
T2DvsNGT (HGI)	ENSG00000277462	ZNF670	0.531116	0.00562299	0.0112144	0.823927	0.0746317	0.132128	0.329722	zinc finger protein 670	1	247034637	247078811	-1
T2DvsNGT (HGI)	ENSG00000212125	TAS2R15P	0.920611	0.00566514	0.0112982	0.972748	0.0746317	0.132128	0.670194	taste 2 receptor member 15 pseudogene	12	10964425	10965352	-1
T2DvsNGT (HGI)	ENSG00000196549	MME	0.452395	0.00572006	0.0114074	0.785998	0.0746317	0.132128	-3.72376	membrane metalloendopeptidase	3	155024124	155183704	1
T2DvsNGT (HGI)	ENSG00000276603	AL109614.1	0.313687	0.00572335	0.0114139	0.712753	0.0746317	0.132128	-0.0710867	novel transcript, sense intronic to BLCAP	20	37526642	37527060	-1
T2DvsNGT (HGI)	ENSG00000187244	BCAM	0.0969659	0.00576907	0.0115049	0.556013	0.0746317	0.132128	-1.90742	basal cell adhesion molecule (Lutheran blood group)	19	44809071	44821421	1
T2DvsNGT (HGI)	ENSG00000069493	CLEC2D	0.877342	0.00578056	0.0115277	0.958321	0.0746317	0.132128	-0.799199	C-type lectin domain family 2 member D	12	9664969	9699553	1
T2DvsNGT (HGI)	ENSG00000257596	SCAT2	0.00578318	0.0746403	0.0115329	0.413434	0.184243	0.132128	-0.914525	S-phase cancer associated transcript 2	12	54262615	54279063	1
T2DvsNGT (HGI)	ENSG00000134852	CLOCK	0.134206	0.0057846	0.0115357	0.58985	0.0746317	0.132128	-0.300634	clock circadian regulator	4	55427903	55546909	-1
T2DvsNGT (HGI)	ENSG00000111817	DSE	0.860715	0.0058138	0.0115938	0.950688	0.0746317	0.132128	-0.0489204	dermatan sulfate epimerase	6	116254173	116444861	1
T2DvsNGT (HGI)	ENSG00000235056	AC010983.1	0.305609	0.00587574	0.011717	0.712007	0.0746317	0.132128	-1.74752	novel transcript	2	195003711	195026370	-1
T2DvsNGT (HGI)	ENSG00000214063	TSPAN4	0.561833	0.0059068	0.0117787	0.83886	0.0746317	0.132128	-0.576156	tetraspanin 4	11	842812	867116	1
T2DvsNGT (HGI)	ENSG00000248458	AL139147.1	0.219263	0.00591211	0.0117893	0.658416	0.0746317	0.132128	-0.784057	novel transcript, antisense to SGIP1	1	66665864	66677027	-1
T2DvsNGT (HGI)	ENSG00000257261	AC008014.1	0.190329	0.00598816	0.0119405	0.636196	0.0746317	0.132128	0.367217	novel transcript	12	46383652	46876784	1
T2DvsNGT (HGI)	ENSG00000117266	CDK18	0.274797	0.00600822	0.0119803	0.692695	0.0746317	0.132128	-1.53342	cyclin dependent kinase 18	1	205504596	205532793	1
T2DvsNGT (HGI)	ENSG00000176731	RBIS	0.00602596	0.0701902	0.0120156	0.413434	0.179906	0.132128	-1.86341	ribosomal biogenesis factor	8	85214048	85220421	-1
T2DvsNGT (HGI)	ENSG00000144644	GADL1	0.0417117	0.00602983	0.0120233	0.506323	0.0746317	0.132128	-1.02411	glutamate decarboxylase like 1	3	30726200	30894765	-1
T2DvsNGT (HGI)	ENSG00000196458	ZNF605	0.176614	0.00603249	0.0120286	0.623769	0.0746317	0.132128	-1.36122	zinc finger protein 605	12	132918306	132956306	-1
T2DvsNGT (HGI)	ENSG00000197603	CPLANE1	0.500297	0.00604276	0.012049	0.803812	0.0746317	0.132128	-1.59608	ciliogenesis and planar polarity effector 1	5	37106228	37249376	-1
T2DvsNGT (HGI)	ENSG00000244701	AC004918.1	0.00604841	0.199652	0.0120602	0.413434	0.324888	0.132128	0.231107	novel transcript, antisense to AGK	7	141652381	141656810	-1
T2DvsNGT (HGI)	ENSG00000039319	ZFYVE16	0.261535	0.00605441	0.0120722	0.683163	0.0746317	0.132128	-1.20854	zinc finger FYVE-type containing 16	5	80408013	80483379	1
T2DvsNGT (HGI)	ENSG00000280193	AC132219.2	0.527638	0.00607399	0.0121111	0.822846	0.0746317	0.132128	-0.10867	TEC	8	81696368	81698694	1
T2DvsNGT (HGI)	ENSG00000122359	ANXA11	0.900255	0.00607938	0.0121218	0.961559	0.0746317	0.132128	-0.341808	annexin A11	10	80150889	80205572	-1
T2DvsNGT (HGI)	ENSG00000152465	NMT2	0.0410386	0.00621257	0.0123865	0.506323	0.0746317	0.132908	-0.939973	N-myristoyltransferase 2	10	15102584	15168693	-1
T2DvsNGT (HGI)	ENSG00000140988	RPS2	0.154375	0.00622136	0.012404	0.605264	0.0746317	0.132908	-3.32891	ribosomal protein S2	16	1962058	1964841	-1
T2DvsNGT (HGI)	ENSG00000035681	NSMAF	0.101058	0.00625695	0.0124747	0.556013	0.0746317	0.132908	-0.78384	neutral sphingomyelinase activation associated factor	8	58583508	58659853	-1
T2DvsNGT (HGI)	ENSG00000143473	KCNH1	0.276057	0.00628436	0.0125292	0.692695	0.0746317	0.132908	-2.91009	potassium voltage-gated channel subfamily H member 1	1	210676823	211134165	-1
T2DvsNGT (HGI)	ENSG00000184110	EIF3C	0.839984	0.00630631	0.0125729	0.949027	0.0746317	0.132908	0.949985	eukaryotic translation initiation factor 3 subunit C	16	28688558	28735727	1
T2DvsNGT (HGI)	ENSG00000131732	ZCCHC9	0.297991	0.0063091	0.0125784	0.704498	0.0746317	0.132908	0.202614	zinc finger CCHC-type containing 9	5	81301587	81313297	1
T2DvsNGT (HGI)	ENSG00000169136	ATF5	0.901453	0.00634977	0.0126592	0.961829	0.0746317	0.132955	-0.723509	activating transcription factor 5	19	49928702	49933935	1
T2DvsNGT (HGI)	ENSG00000170873	MTSS1	0.844232	0.00641893	0.0127966	0.949027	0.0746317	0.132955	0.180421	MTSS I-BAR domain containing 1	8	124550784	124728473	-1
T2DvsNGT (HGI)	ENSG00000011114	BTBD7	0.170711	0.00643384	0.0128263	0.620715	0.0746317	0.132955	1.6507	BTB domain containing 7	14	93237550	93333092	-1
T2DvsNGT (HGI)	ENSG00000173156	RHOD	0.470053	0.00645675	0.0128718	0.795326	0.0746317	0.132955	-2.20457	ras homolog family member D	11	67056847	67072017	1
T2DvsNGT (HGI)	ENSG00000131943	C19orf12	0.401232	0.00648161	0.0129212	0.768601	0.0746317	0.132955	-2.85703	chromosome 19 open reading frame 12	19	29698886	29715789	-1
T2DvsNGT (HGI)	ENSG00000158623	COPG2	0.845429	0.00654393	0.013045	0.949027	0.0746317	0.132955	0.0325399	COPI coat complex subunit gamma 2	7	130506238	130668748	-1
T2DvsNGT (HGI)	ENSG00000214954	LRRC69	0.501165	0.00658738	0.0131314	0.80396	0.0746317	0.132955	-0.747551	leucine rich repeat containing 69	8	91101832	91219236	1
T2DvsNGT (HGI)	ENSG00000182902	SLC25A18	0.216789	0.00661837	0.0131929	0.658416	0.0746317	0.132955	-1.01415	solute carrier family 25 member 18	22	17563450	17590995	1
T2DvsNGT (HGI)	ENSG00000197070	ARRDC1	0.594463	0.00664053	0.013237	0.848021	0.0746317	0.132955	0.610131	arrestin domain containing 1	9	137605685	137615360	1
T2DvsNGT (HGI)	ENSG00000176714	CCDC121	0.109352	0.00664795	0.0132517	0.564933	0.0746317	0.132955	0.579594	coiled-coil domain containing 121	2	27625638	27629012	-1
T2DvsNGT (HGI)	ENSG00000184371	CSF1	0.852098	0.00666676	0.0132891	0.949027	0.0746317	0.132955	0.4911	colony stimulating factor 1	1	109910242	109930992	1
T2DvsNGT (HGI)	ENSG00000269696	AC005498.3	0.0340343	0.00674105	0.0134366	0.47949	0.0750576	0.13329	-0.452218	novel transcript, antisense to ZFP28	19	56545566	56567411	-1
T2DvsNGT (HGI)	ENSG00000189376	C8orf76	0.00676345	0.447483	0.0134812	0.413434	0.564052	0.13329	-0.0433105	chromosome 8 open reading frame 76	8	123219967	123241377	-1
T2DvsNGT (HGI)	ENSG00000065970	FOXJ2	0.535125	0.00684418	0.0136415	0.826656	0.0753668	0.13329	-0.265465	forkhead box J2	12	8032716	8055517	1
T2DvsNGT (HGI)	ENSG00000131471	AOC3	0.00686375	0.0652012	0.0136804	0.413434	0.172671	0.13329	-0.414565	amine oxidase copper containing 3	17	42851184	42858130	1
T2DvsNGT (HGI)	ENSG00000122335	SERAC1	0.241711	0.00686686	0.0136866	0.670837	0.0753668	0.13329	0.880655	serine active site containing 1	6	158109519	158168280	-1
T2DvsNGT (HGI)	ENSG00000113916	BCL6	0.652711	0.006878	0.0137087	0.874928	0.0753668	0.13329	2.1466	BCL6 transcription repressor	3	187721377	187745725	-1
T2DvsNGT (HGI)	ENSG00000160948	VPS28	0.417368	0.00691602	0.0137842	0.773138	0.0753847	0.133398	-1.42059	VPS28 subunit of ESCRT-I	8	144423601	144428563	-1
T2DvsNGT (HGI)	ENSG00000061337	LZTS1	0.598027	0.00701316	0.0139771	0.848878	0.0760433	0.134636	-0.724771	leucine zipper tumor suppressor 1	8	20246165	20303963	-1
T2DvsNGT (HGI)	ENSG00000198205	ZXDA	0.0070591	0.360975	0.0140684	0.413434	0.48387	0.134887	0.730011	zinc finger X-linked duplicated A	X	57905430	57910458	-1
T2DvsNGT (HGI)	ENSG00000099804	CDC34	0.054303	0.00717884	0.0143061	0.518995	0.0774343	0.136535	-2.37244	cell division cycle 34, ubiqiutin conjugating enzyme	19	531760	542092	1
T2DvsNGT (HGI)	ENSG00000223642	AC008277.1	0.568697	0.0072637	0.0144746	0.841867	0.0778852	0.136902	-2.44463	novel transcript, antisense to BAZ2B	2	159386367	159404636	1
T2DvsNGT (HGI)	ENSG00000241547	ACTG1P20	0.00734567	0.0611	0.0146374	0.413434	0.168493	0.136902	-1.63397	actin gamma 1 pseudogene 20	1	27325329	27325796	1
T2DvsNGT (HGI)	ENSG00000141736	ERBB2	0.413101	0.00737616	0.0146979	0.772451	0.0778852	0.136902	-1.19798	erb-b2 receptor tyrosine kinase 2	17	39687914	39730426	1
T2DvsNGT (HGI)	ENSG00000170485	NPAS2	0.184086	0.00740536	0.0147559	0.631875	0.0778852	0.136902	0.0663467	neuronal PAS domain protein 2	2	100820139	100996829	1
T2DvsNGT (HGI)	ENSG00000270055	AC127502.2	0.0182226	0.00744486	0.0148343	0.449274	0.0778852	0.136902	-1.0831	novel transcript	15	30487963	30490313	1
T2DvsNGT (HGI)	ENSG00000163257	DCAF16	0.641261	0.00744856	0.0148416	0.867735	0.0778852	0.136902	3.02019	DDB1 and CUL4 associated factor 16	4	17800655	17810758	-1
T2DvsNGT (HGI)	ENSG00000100461	RBM23	0.0505839	0.00752347	0.0149903	0.515126	0.0778852	0.136902	1.59571	RNA binding motif protein 23	14	22893204	22919182	-1
T2DvsNGT (HGI)	ENSG00000269982	AC018809.2	0.231918	0.00755578	0.0150545	0.66432	0.0778852	0.136902	0.106568	novel transcript, antisense to TMEM111	3	9958717	9962539	1
T2DvsNGT (HGI)	ENSG00000001631	KRIT1	0.199381	0.00760586	0.0151539	0.642818	0.0778852	0.136902	0.720718	KRIT1 ankyrin repeat containing	7	92198969	92246166	-1
T2DvsNGT (HGI)	ENSG00000090989	EXOC1	0.854037	0.0076081	0.0151583	0.949027	0.0778852	0.136902	0.34162	exocyst complex component 1	4	55853648	55905086	1
T2DvsNGT (HGI)	ENSG00000199593	SNORD114-14	0.00770638	0.0627229	0.0153534	0.413434	0.170471	0.136902	0.371194	small nucleolar RNA, C/D box 114-14	14	100972103	100972177	1
T2DvsNGT (HGI)	ENSG00000140464	PML	0.580471	0.00770745	0.0153555	0.84749	0.0778852	0.136902	0.804431	PML nuclear body scaffold	15	73994673	74047827	1
T2DvsNGT (HGI)	ENSG00000104728	ARHGEF10	0.809	0.00772165	0.0153837	0.935408	0.0778852	0.136902	-1.38161	Rho guanine nucleotide exchange factor 10	8	1823926	1958641	1
T2DvsNGT (HGI)	ENSG00000182983	ZNF662	0.244413	0.00774691	0.0154338	0.670837	0.0778852	0.136902	-0.108255	zinc finger protein 662	3	42906142	42919334	1
T2DvsNGT (HGI)	ENSG00000123472	ATPAF1	0.00776193	0.385243	0.0154636	0.413434	0.506886	0.136902	0.192938	ATP synthase mitochondrial F1 complex assembly factor 1	1	46632737	46673867	-1
T2DvsNGT (HGI)	ENSG00000126368	NR1D1	0.0202624	0.00777407	0.0154877	0.453218	0.0778852	0.136902	-0.530413	nuclear receptor subfamily 1 group D member 1	17	40092793	40100589	-1
T2DvsNGT (HGI)	ENSG00000182580	EPHB3	0.317601	0.00788086	0.0156996	0.712753	0.0778852	0.136902	-2.43593	EPH receptor B3	3	184561785	184582408	1
T2DvsNGT (HGI)	ENSG00000214402	LCNL1	0.81215	0.00788299	0.0157038	0.935659	0.0778852	0.136902	-0.571309	lipocalin like 1	9	136981904	136986410	1
T2DvsNGT (HGI)	ENSG00000177200	CHD9	0.310307	0.00788544	0.0157087	0.712007	0.0778852	0.136902	-0.226264	chromodomain helicase DNA binding protein 9	16	53055033	53329150	1
T2DvsNGT (HGI)	ENSG00000228857	AC104653.1	0.820214	0.00788915	0.0157161	0.940566	0.0778852	0.136902	-1.69554	novel transcript	2	113831049	113843356	-1
T2DvsNGT (HGI)	ENSG00000076984	MAP2K7	0.253037	0.00789758	0.0157328	0.676181	0.0778852	0.136902	-1.68147	mitogen-activated protein kinase kinase 7	19	7903843	7914478	1
T2DvsNGT (HGI)	ENSG00000232077	LINC01031	0.00800114	0.0233337	0.0159383	0.413434	0.112555	0.138054	-1.22049	long intergenic non-protein coding RNA 1031	1	193304745	193365953	1
T2DvsNGT (HGI)	ENSG00000099800	TIMM13	0.203147	0.00810518	0.0161447	0.648564	0.0785748	0.138054	-2.38374	translocase of inner mitochondrial membrane 13	19	2425625	2427586	-1
T2DvsNGT (HGI)	ENSG00000121680	PEX16	0.892285	0.00815255	0.0162386	0.961559	0.0785748	0.138054	-0.728912	peroxisomal biogenesis factor 16	11	45909663	45918812	-1
T2DvsNGT (HGI)	ENSG00000223969	AC002456.1	0.0550505	0.00823299	0.0163982	0.518995	0.0785748	0.138054	-1.2712	novel transcript	7	90590619	90597353	-1
T2DvsNGT (HGI)	ENSG00000110711	AIP	0.286049	0.00826375	0.0164592	0.70181	0.0785748	0.138054	-0.984392	aryl hydrocarbon receptor interacting protein	11	67483026	67491103	1
T2DvsNGT (HGI)	ENSG00000128881	TTBK2	0.486022	0.00827937	0.0164902	0.796806	0.0785748	0.138054	0.308326	tau tubulin kinase 2	15	42738730	42920809	-1
T2DvsNGT (HGI)	ENSG00000236548	RNF217-AS1	0.0251696	0.00828413	0.0164996	0.473169	0.0785748	0.138054	-1.3345	RNF217 antisense RNA 1 (head to head)	6	124644434	124963165	-1
T2DvsNGT (HGI)	ENSG00000245849	RAD51-AS1	0.424083	0.00828478	0.0165009	0.776477	0.0785748	0.138054	-0.458846	RAD51 antisense RNA 1	15	40686183	40695107	-1
T2DvsNGT (HGI)	ENSG00000163617	CCDC191	0.256584	0.00830584	0.0165427	0.680091	0.0785748	0.138054	-3.23181	coiled-coil domain containing 191	3	113964137	114056594	-1
T2DvsNGT (HGI)	ENSG00000063177	RPL18	0.288711	0.00833521	0.0166009	0.70181	0.0785748	0.138054	-3.10194	ribosomal protein L18	19	48615328	48619184	-1
T2DvsNGT (HGI)	ENSG00000117115	PADI2	0.00886469	0.00834691	0.0166241	0.413434	0.0785748	0.138054	-1.35494	peptidyl arginine deiminase 2	1	17066761	17119451	-1
T2DvsNGT (HGI)	ENSG00000228626	AC245100.3	0.00836758	0.199623	0.0166651	0.413434	0.324888	0.138054	1.21832	novel pseudogene	1	148288001	148288951	-1
T2DvsNGT (HGI)	ENSG00000133983	COX16	0.00846394	0.0479876	0.0168562	0.413434	0.152933	0.138598	1.34433	cytochrome c oxidase assembly factor COX16	14	70325081	70416984	-1
T2DvsNGT (HGI)	ENSG00000104093	DMXL2	0.12634	0.00846819	0.0168647	0.584043	0.0793557	0.138598	-2.98511	Dmx like 2	15	51447711	51622833	-1
T2DvsNGT (HGI)	ENSG00000166444	DENND2B	0.846614	0.00863196	0.0171894	0.949027	0.0805261	0.140603	0.181554	DENN domain containing 2B	11	8693351	8910951	-1
T2DvsNGT (HGI)	ENSG00000213693	SEC14L1P1	0.754745	0.00875863	0.0174405	0.925993	0.0807191	0.140603	0.704216	SEC14 like 1 pseudogene 1	11	43897456	43899636	1
T2DvsNGT (HGI)	ENSG00000087088	BAX	0.157712	0.00875992	0.0174431	0.608373	0.0807191	0.140603	-1.6579	BCL2 associated X, apoptosis regulator	19	48954815	48961798	1
T2DvsNGT (HGI)	ENSG00000168993	CPLX1	0.00876308	0.12337	0.0174494	0.413434	0.242409	0.140603	-0.286248	complexin 1	4	784957	826129	-1
T2DvsNGT (HGI)	ENSG00000189350	TOGARAM2	0.220887	0.00876958	0.0174623	0.658416	0.0807191	0.140603	-0.587234	TOG array regulator of axonemal microtubules 2	2	28956611	29052230	1
T2DvsNGT (HGI)	ENSG00000079313	REXO1	0.00881076	0.125158	0.0175439	0.413434	0.244531	0.140603	-1.83651	RNA exonuclease 1 homolog	19	1815248	1848483	-1
T2DvsNGT (HGI)	ENSG00000173269	MMRN2	0.801694	0.00883481	0.0175916	0.935408	0.08088	0.140603	-0.339916	multimerin 2	10	86935540	86969481	-1
T2DvsNGT (HGI)	ENSG00000253385	AP003696.1	0.0830315	0.00886516	0.0176517	0.553753	0.08088	0.140603	0.124416	novel transcript	8	102854455	102856075	1
T2DvsNGT (HGI)	ENSG00000182154	MRPL41	0.117275	0.00897574	0.0178709	0.575537	0.0813808	0.141621	-2.11686	mitochondrial ribosomal protein L41	9	137551879	137552555	1
T2DvsNGT (HGI)	ENSG00000212607	SNORA3B	0.00914717	0.00899865	0.0179163	0.413434	0.0813808	0.141621	-0.450939	small nucleolar RNA, H/ACA box 3B	11	8685439	8685569	1
T2DvsNGT (HGI)	ENSG00000141551	CSNK1D	0.103621	0.00919201	0.0182995	0.556013	0.0824462	0.143377	-1.66645	casein kinase 1 delta	17	82239023	82273731	-1
T2DvsNGT (HGI)	ENSG00000167526	RPL13	0.110477	0.00921222	0.0183396	0.564933	0.0824462	0.143377	-1.67042	ribosomal protein L13	16	89560677	89564542	1
T2DvsNGT (HGI)	ENSG00000188659	SAXO2	0.00922739	0.0308289	0.0183696	0.413434	0.128652	0.143377	-1.71472	stabilizer of axonemal microtubules 2	15	82262810	82284930	1
T2DvsNGT (HGI)	ENSG00000104964	TLE5	0.267577	0.00927816	0.0184702	0.687096	0.0824462	0.143377	-1.76106	TLE family member 5, transcriptional modulator	19	3052910	3063107	-1
T2DvsNGT (HGI)	ENSG00000212128	TAS2R13	0.404847	0.00932229	0.0185577	0.768601	0.0824462	0.143377	1.51838	taste 2 receptor member 13	12	10907926	10909562	-1
T2DvsNGT (HGI)	ENSG00000179833	SERTAD2	0.773352	0.00935263	0.0186178	0.927581	0.0824462	0.143377	-0.0343369	SERTA domain containing 2	2	64631621	64751005	-1
T2DvsNGT (HGI)	ENSG00000113504	SLC12A7	0.310189	0.00935532	0.0186231	0.712007	0.0824462	0.143377	-0.904937	solute carrier family 12 member 7	5	1050384	1112063	-1
T2DvsNGT (HGI)	ENSG00000167136	ENDOG	0.00946661	0.0430769	0.0188436	0.413434	0.144356	0.144035	-1.74122	endonuclease G	9	128818500	128822676	1
T2DvsNGT (HGI)	ENSG00000185933	CALHM1	0.0120028	0.00949812	0.018906	0.415169	0.0830044	0.144035	-0.581175	calcium homeostasis modulator 1	10	103453240	103458900	-1
T2DvsNGT (HGI)	ENSG00000229043	ZFAND2A-DT	0.974576	0.0095381	0.0189852	0.991582	0.0830044	0.144035	-0.454004	ZFAND2A divergent transcript	7	1160374	1165607	1
T2DvsNGT (HGI)	ENSG00000272221	AL645933.2	0.461923	0.00953889	0.0189868	0.791026	0.0830044	0.144035	0.426422	novel transcript	6	31394289	31395495	-1
T2DvsNGT (HGI)	ENSG00000214013	GANC	0.139679	0.00961934	0.0191462	0.594964	0.0833542	0.144285	-2.6139	glucosidase alpha, neutral C	15	42273233	42356935	1
T2DvsNGT (HGI)	ENSG00000196372	ASB13	0.0334122	0.00973055	0.0193664	0.47949	0.0834002	0.144285	-2.13689	ankyrin repeat and SOCS box containing 13	10	5638867	5666595	-1
T2DvsNGT (HGI)	ENSG00000220201	ZGLP1	0.10742	0.00973329	0.0193718	0.561783	0.0834002	0.144285	-0.724188	zinc finger GATA like protein 1	19	10304803	10309880	-1
T2DvsNGT (HGI)	ENSG00000023839	ABCC2	0.00979229	0.0493781	0.0194887	0.413434	0.154009	0.144285	-0.531189	ATP binding cassette subfamily C member 2	10	99782640	99852594	1
T2DvsNGT (HGI)	ENSG00000136682	CBWD2	0.00980387	0.0979308	0.0195116	0.413434	0.213265	0.144285	-0.120818	COBW domain containing 2	2	113437691	113496204	1
T2DvsNGT (HGI)	ENSG00000232931	LINC00342	0.673889	0.0098191	0.0195418	0.886883	0.0834002	0.144285	-0.865679	long intergenic non-protein coding RNA 342	2	95807052	95835003	-1
T2DvsNGT (HGI)	ENSG00000131759	RARA	0.444784	0.00988988	0.0196819	0.782623	0.0834002	0.144285	-0.000797165	retinoic acid receptor alpha	17	40309180	40357643	1
T2DvsNGT (HGI)	ENSG00000102796	DHRS12	0.276747	0.0099044	0.0197107	0.692695	0.0834002	0.144285	-2.85271	dehydrogenase/reductase 12	13	51767993	51804162	-1
T2DvsNGT (HGI)	ENSG00000164002	EXO5	0.00993139	0.0102751	0.0197641	0.413434	0.0834002	0.144285	0.967961	exonuclease 5	1	40508741	40516556	1
T2DvsNGT (HGI)	ENSG00000161016	RPL8	0.079144	0.00998329	0.0198669	0.549758	0.0834002	0.144285	-2.88131	ribosomal protein L8	8	144789765	144792587	-1
T2DvsNGT (HGI)	ENSG00000197405	C5AR1	0.438042	0.0100252	0.0199498	0.782623	0.0834002	0.144285	-2.1901	complement C5a receptor 1	19	47290023	47322066	1
T2DvsNGT (HGI)	ENSG00000111077	TNS2	0.742094	0.010089	0.0200762	0.919735	0.0834002	0.144285	0.00725484	tensin 2	12	53046969	53064379	1
T2DvsNGT (HGI)	ENSG00000223482	NUTM2A-AS1	0.0242786	0.0101305	0.0201585	0.468683	0.0834002	0.144285	0.254587	NUTM2A antisense RNA 1	10	87201647	87342612	-1
T2DvsNGT (HGI)	ENSG00000177788	AL162595.1	0.0101625	0.114928	0.0202216	0.413434	0.231655	0.144285	-0.730393	novel transcript	1	229256892	229271242	-1
T2DvsNGT (HGI)	ENSG00000089060	SLC8B1	0.626053	0.0101718	0.0202401	0.861263	0.0834002	0.144285	0.860157	solute carrier family 8 member B1	12	113298759	113359493	-1
T2DvsNGT (HGI)	ENSG00000115317	HTRA2	0.429179	0.0101985	0.0202929	0.776763	0.0834002	0.144285	-2.65691	HtrA serine peptidase 2	2	74529725	74533332	1
T2DvsNGT (HGI)	ENSG00000117174	ZNHIT6	0.140854	0.0102016	0.0202991	0.595078	0.0834002	0.144285	-0.236739	zinc finger HIT-type containing 6	1	85649417	85708433	-1
T2DvsNGT (HGI)	ENSG00000142794	NBPF3	0.955311	0.0102026	0.020301	0.98618	0.0834002	0.144285	0.37103	NBPF member 3	1	21440128	21485005	1
T2DvsNGT (HGI)	ENSG00000112182	BACH2	0.010224	0.431823	0.0203435	0.413434	0.55136	0.144285	1.08964	BTB domain and CNC homolog 2	6	89926528	90296908	-1
T2DvsNGT (HGI)	ENSG00000134107	BHLHE40	0.122886	0.0103358	0.0205648	0.58397	0.0834002	0.144285	-0.867276	basic helix-loop-helix family member e40	3	4979437	4985323	1
T2DvsNGT (HGI)	ENSG00000108262	GIT1	0.265644	0.0103767	0.0206456	0.686227	0.0834002	0.144285	-1.14982	GIT ArfGAP 1	17	29573475	29594054	-1
T2DvsNGT (HGI)	ENSG00000261474	AC026471.4	0.244515	0.0103931	0.0206782	0.670837	0.0834002	0.144285	-2.54594	novel transcript	16	31449535	31453493	-1
T2DvsNGT (HGI)	ENSG00000235257	ITGA9-AS1	0.486113	0.0104184	0.0207282	0.796806	0.0834002	0.144285	-3.13211	ITGA9 antisense RNA 1	3	37693655	37861802	-1
T2DvsNGT (HGI)	ENSG00000164236	ANKRD33B	0.589606	0.0104392	0.0207694	0.848021	0.0834002	0.144285	-0.437991	ankyrin repeat domain 33B	5	10564070	10657816	1
T2DvsNGT (HGI)	ENSG00000129667	RHBDF2	0.0104696	0.326312	0.0208296	0.413434	0.450227	0.144285	0.105651	rhomboid 5 homolog 2	17	76470891	76501790	-1
T2DvsNGT (HGI)	ENSG00000049246	PER3	0.184284	0.0104703	0.020831	0.631875	0.0834002	0.144285	0.0859407	period circadian regulator 3	1	7784320	7845177	1
T2DvsNGT (HGI)	ENSG00000257038	AP002761.3	0.0105325	0.0418832	0.0209541	0.413434	0.142408	0.144345	-1.42949	novel transcript	11	73307235	73309361	-1
T2DvsNGT (HGI)	ENSG00000135945	REV1	0.314023	0.0105651	0.0210187	0.712753	0.083833	0.144345	0.0276514	REV1 DNA directed polymerase	2	99400475	99490035	-1
T2DvsNGT (HGI)	ENSG00000101084	RAB5IF	0.0105804	0.0680743	0.0210488	0.413434	0.177509	0.144345	-0.902566	RAB5 interacting factor	20	36605779	36612557	1
T2DvsNGT (HGI)	ENSG00000179886	TIGD5	0.18925	0.0106321	0.0211511	0.636196	0.0840422	0.144568	-4.12453	tigger transposable element derived 5	8	143597831	143603224	1
T2DvsNGT (HGI)	ENSG00000131969	ABHD12B	0.0399468	0.0107734	0.0214307	0.506323	0.0843871	0.145573	-1.07287	abhydrolase domain containing 12B	14	50872053	50904970	1
T2DvsNGT (HGI)	ENSG00000101940	WDR13	0.638244	0.0107774	0.0214387	0.866188	0.0843871	0.145573	-1.55733	WD repeat domain 13	X	48590042	48608869	1
T2DvsNGT (HGI)	ENSG00000182224	CYB5D1	0.0262628	0.0108861	0.0216537	0.473169	0.0843871	0.145854	-2.60688	cytochrome b5 domain containing 1	17	7857746	7862282	1
T2DvsNGT (HGI)	ENSG00000169129	AFAP1L2	0.776576	0.0108909	0.0216632	0.928573	0.0843871	0.145854	-1.60434	actin filament associated protein 1 like 2	10	114294824	114404756	-1
T2DvsNGT (HGI)	ENSG00000116786	PLEKHM2	0.418006	0.0109474	0.021775	0.773628	0.0843871	0.145854	-0.771355	pleckstrin homology and RUN domain containing M2	1	15684320	15734769	1
T2DvsNGT (HGI)	ENSG00000170619	COMMD5	0.231005	0.0109592	0.0217982	0.664144	0.0843871	0.145854	-2.65228	COMM domain containing 5	8	144841042	144853736	-1
T2DvsNGT (HGI)	ENSG00000128309	MPST	0.066521	0.0110053	0.0218895	0.524842	0.0843871	0.145854	-3.5316	mercaptopyruvate sulfurtransferase	22	37019635	37029821	1
T2DvsNGT (HGI)	ENSG00000255559	ZNF252P-AS1	0.0969433	0.0110299	0.0219381	0.556013	0.0843871	0.145854	-0.80871	ZNF252P antisense RNA 1	8	145002811	145006046	1
T2DvsNGT (HGI)	ENSG00000108349	CASC3	0.805011	0.011078	0.0220333	0.935408	0.0843871	0.145854	-0.58838	CASC3 exon junction complex subunit	17	40140318	40172171	1
T2DvsNGT (HGI)	ENSG00000167968	DNASE1L2	0.274473	0.0110832	0.0220435	0.692695	0.0843871	0.145854	-0.217072	deoxyribonuclease 1 like 2	16	2235816	2238711	1
T2DvsNGT (HGI)	ENSG00000107872	FBXL15	0.0356755	0.0111395	0.022155	0.487961	0.0845055	0.146124	-2.58816	F-box and leucine rich repeat protein 15	10	102419189	102423136	1
T2DvsNGT (HGI)	ENSG00000254842	LINC02551	0.0111899	0.861206	0.0222546	0.415169	0.904441	0.146315	-3.02084	long intergenic non-protein coding RNA 2551	11	130844191	130865561	-1
T2DvsNGT (HGI)	ENSG00000273186	AL359091.4	0.0112401	0.122011	0.0223538	0.415169	0.240881	0.146502	-1.27241	novel transcript, sense intronic to CERCAM	9	128431598	128432006	1
T2DvsNGT (HGI)	ENSG00000081041	CXCL2	0.0114294	0.947421	0.0227281	0.415169	0.963708	0.148309	1.16699	C-X-C motif chemokine ligand 2	4	74097040	74099196	-1
T2DvsNGT (HGI)	ENSG00000070614	NDST1	0.55189	0.0114519	0.0227726	0.833565	0.0865579	0.148309	-0.472011	N-deacetylase and N-sulfotransferase 1	5	150485818	150558211	1
T2DvsNGT (HGI)	ENSG00000239264	TXNDC5	0.0115228	0.140338	0.0229128	0.415169	0.262075	0.148753	-1.88156	thioredoxin domain containing 5	6	7881517	7910788	-1
T2DvsNGT (HGI)	ENSG00000158683	PKD1L1	0.221338	0.0117273	0.0233171	0.658416	0.0883175	0.150521	0.50215	polycystin 1 like 1, transient receptor potential channel interacting	7	47740202	47948466	-1
T2DvsNGT (HGI)	ENSG00000238105	GOLGA2P5	0.011734	0.470278	0.0233304	0.415169	0.582853	0.150521	-1.31556	GOLGA2 pseudogene 5	12	100156357	100173659	-1
T2DvsNGT (HGI)	ENSG00000099795	NDUFB7	0.297934	0.0117848	0.0234307	0.704498	0.0884286	0.150699	-2.88306	NADH:ubiquinone oxidoreductase subunit B7	19	14566078	14572066	-1
T2DvsNGT (HGI)	ENSG00000118873	RAB3GAP2	0.244169	0.0118532	0.0235659	0.670837	0.0884401	0.150867	-0.286373	RAB3 GTPase activating non-catalytic protein subunit 2	1	220148293	220272453	-1
T2DvsNGT (HGI)	ENSG00000170892	TSEN34	0.175078	0.0118717	0.0236025	0.623769	0.0884401	0.150867	-3.7936	tRNA splicing endonuclease subunit 34	19	54189938	54194536	1
T2DvsNGT (HGI)	ENSG00000173295	FAM86B3P	0.0475739	0.0119175	0.0236931	0.506323	0.088451	0.150978	-1.55518	family with sequence similarity 86 member B3, pseudogene	8	8228595	8244865	1
T2DvsNGT (HGI)	ENSG00000271040	AL390955.2	0.091156	0.0119586	0.0237742	0.556013	0.088451	0.150978	0.88182	novel transcript	6	157323964	157324477	1
T2DvsNGT (HGI)	ENSG00000115204	MPV17	0.441556	0.0120179	0.0238913	0.782623	0.0885731	0.150978	1.36942	mitochondrial inner membrane protein MPV17	2	27309492	27325680	-1
T2DvsNGT (HGI)	ENSG00000177666	PNPLA2	0.0120281	0.0478522	0.0239115	0.415169	0.152933	0.150978	-1.01219	patatin like phospholipase domain containing 2	11	818914	825573	1
T2DvsNGT (HGI)	ENSG00000143409	MINDY1	0.108117	0.0120923	0.0240383	0.562589	0.0888053	0.151317	0.896227	MINDY lysine 48 deubiquitinase 1	1	150996086	151008375	-1
T2DvsNGT (HGI)	ENSG00000132670	PTPRA	0.52876	0.0121817	0.024215	0.823355	0.0891459	0.151967	0.934916	protein tyrosine phosphatase receptor type A	20	2864184	3039076	1
T2DvsNGT (HGI)	ENSG00000196739	COL27A1	0.77532	0.0122455	0.0243411	0.927608	0.0892974	0.152297	-0.73652	collagen type XXVII alpha 1 chain	9	114155537	114312511	1
T2DvsNGT (HGI)	ENSG00000100982	PCIF1	0.31743	0.0123898	0.024626	0.712753	0.0898837	0.153504	-0.116527	phosphorylated CTD interacting factor 1	20	45934683	45948023	1
T2DvsNGT (HGI)	ENSG00000130332	LSM7	0.0253891	0.0124768	0.024798	0.473169	0.0898837	0.153504	-2.60046	LSM7 homolog, U6 small nuclear RNA and mRNA degradation associated	19	2321520	2328611	-1
T2DvsNGT (HGI)	ENSG00000159459	UBR1	0.921167	0.0124986	0.0248409	0.972839	0.0898837	0.153504	0.0116671	ubiquitin protein ligase E3 component n-recognin 1	15	42942897	43106113	-1
T2DvsNGT (HGI)	ENSG00000271092	TLCD4-RWDD3	0.137717	0.0124995	0.0248428	0.592337	0.0898837	0.153504	1.92347	TLCD4-RWDD3 readthrough	1	95117923	95247225	1
T2DvsNGT (HGI)	ENSG00000067836	ROGDI	0.22743	0.012587	0.0250155	0.659676	0.0899807	0.153504	0.0915944	rogdi atypical leucine zipper	16	4796968	4802880	-1
T2DvsNGT (HGI)	ENSG00000260778	AC009065.4	0.012597	0.0424122	0.0250352	0.420779	0.143757	0.153504	-1.07409	novel transcript	16	2268155	2273418	1
T2DvsNGT (HGI)	ENSG00000183378	OVCH2	0.926609	0.0126126	0.0250661	0.975105	0.0899807	0.153504	0.973808	ovochymase 2	11	7689437	7706421	-1
T2DvsNGT (HGI)	ENSG00000277559	AC018553.1	0.267738	0.0126434	0.0251269	0.687096	0.0899807	0.153504	0.266273	novel transcript	16	54290965	54292422	1
T2DvsNGT (HGI)	ENSG00000157184	CPT2	0.797949	0.0127432	0.025324	0.934173	0.0903805	0.154253	0.520074	carnitine palmitoyltransferase 2	1	53196792	53214197	1
T2DvsNGT (HGI)	ENSG00000137216	TMEM63B	0.412797	0.0128545	0.0255437	0.772451	0.0908588	0.155135	-0.665337	transmembrane protein 63B	6	44126914	44155519	1
T2DvsNGT (HGI)	ENSG00000173068	BNC2	0.67103	0.0129906	0.0258124	0.885725	0.091231	0.155908	0.912787	basonuclin 2	9	16409503	16870843	-1
T2DvsNGT (HGI)	ENSG00000168961	LGALS9	0.105632	0.0129952	0.0258216	0.559411	0.091231	0.155908	-0.933396	galectin 9	17	27629798	27649560	1
T2DvsNGT (HGI)	ENSG00000160305	DIP2A	0.222672	0.013064	0.0259574	0.658416	0.0913869	0.156272	0.791831	disco interacting protein 2 homolog A	21	46458891	46570015	1
T2DvsNGT (HGI)	ENSG00000164050	PLXNB1	0.288816	0.0131057	0.0260397	0.70181	0.0913869	0.156313	-0.321413	plexin B1	3	48403854	48430086	-1
T2DvsNGT (HGI)	ENSG00000275832	ARHGAP23	0.0194699	0.0132331	0.0262911	0.453218	0.0919658	0.15715	-1.2679	Rho GTPase activating protein 23	17	38419280	38512385	1
T2DvsNGT (HGI)	ENSG00000142409	ZNF787	0.0132634	0.0493335	0.0263509	0.433415	0.154009	0.15715	-2.59617	zinc finger protein 787	19	56087366	56121295	-1
T2DvsNGT (HGI)	ENSG00000166128	RAB8B	0.535418	0.0132916	0.0264066	0.826656	0.0920634	0.15715	-3.17867	RAB8B, member RAS oncogene family	15	63189560	63267776	1
T2DvsNGT (HGI)	ENSG00000184428	TOP1MT	0.21053	0.01342	0.0266599	0.658416	0.0926426	0.158202	-2.49097	DNA topoisomerase I mitochondrial	8	143304384	143359979	-1
T2DvsNGT (HGI)	ENSG00000154309	DISP1	0.013495	0.609047	0.0268079	0.433415	0.703086	0.158626	-2.10589	dispatched RND transporter family member 1	1	222815022	223005995	1
T2DvsNGT (HGI)	ENSG00000179862	CITED4	0.0693005	0.013626	0.0270663	0.530505	0.0936683	0.159629	-2.58693	Cbp/p300 interacting transactivator with Glu/Asp rich carboxy-terminal domain 4	1	40861054	40862363	-1
T2DvsNGT (HGI)	ENSG00000084652	TXLNA	0.1762	0.013659	0.0271315	0.623769	0.0936683	0.159629	-0.971447	taxilin alpha	1	32179675	32198285	1
T2DvsNGT (HGI)	ENSG00000145476	CYP4V2	0.465267	0.0137145	0.027241	0.79306	0.0937387	0.159819	-1.1056	cytochrome P450 family 4 subfamily V member 2	4	186191567	186213463	1
T2DvsNGT (HGI)	ENSG00000198373	WWP2	0.431083	0.0138764	0.0275602	0.777677	0.0942516	0.16097	-0.748629	WW domain containing E3 ubiquitin protein ligase 2	16	69762328	69941741	1
T2DvsNGT (HGI)	ENSG00000157764	BRAF	0.362126	0.0139185	0.0276433	0.747721	0.0942516	0.16097	0.715852	B-Raf proto-oncogene, serine/threonine kinase	7	140719327	140924929	-1
T2DvsNGT (HGI)	ENSG00000134030	CTIF	0.857948	0.013937	0.0276798	0.949027	0.0942516	0.16097	-0.502578	cap binding complex dependent translation initiation factor	18	48539031	48863217	1
T2DvsNGT (HGI)	ENSG00000069399	BCL3	0.185651	0.0139716	0.027748	0.634423	0.0942516	0.16097	-2.04936	BCL3 transcription coactivator	19	44747705	44760044	1
T2DvsNGT (HGI)	ENSG00000224843	LINC00240	0.120348	0.0141456	0.0280912	0.581085	0.0951156	0.162505	0.752178	long intergenic non-protein coding RNA 240	6	26956932	27059749	1
T2DvsNGT (HGI)	ENSG00000177738	AC025171.1	0.164713	0.0143421	0.0284785	0.615817	0.0961246	0.164287	1.16953	novel transcript, sense overlapping to ANXA2R	5	43013060	43067452	-1
T2DvsNGT (HGI)	ENSG00000197355	UAP1L1	0.260561	0.0143889	0.0285707	0.683065	0.0961271	0.164361	-0.375151	UDP-N-acetylglucosamine pyrophosphorylase 1 like 1	9	137077517	137084539	1
T2DvsNGT (HGI)	ENSG00000167657	DAPK3	0.0144857	0.0153018	0.0287615	0.433415	0.0968069	0.164776	-2.79018	death associated protein kinase 3	19	3958453	3971123	-1
T2DvsNGT (HGI)	ENSG00000119737	GPR75	0.0666506	0.014549	0.0288863	0.524842	0.0963555	0.164776	-2.08771	G protein-coupled receptor 75	2	53852912	53859967	-1
T2DvsNGT (HGI)	ENSG00000078674	PCM1	0.915852	0.0145547	0.0288976	0.969698	0.0963555	0.164776	0.0559068	pericentriolar material 1	8	17922840	18027975	1
T2DvsNGT (HGI)	ENSG00000242086	MUC20-OT1	0.506225	0.0146778	0.0291402	0.807699	0.0963555	0.164776	-1.83285	MUC20 overlapping transcript	3	195658062	195739964	1
T2DvsNGT (HGI)	ENSG00000100425	BRD1	0.0147138	0.0770914	0.0292111	0.433415	0.186951	0.164776	-1.52814	bromodomain containing 1	22	49773283	49827512	-1
T2DvsNGT (HGI)	ENSG00000174720	LARP7	0.199416	0.014746	0.0292745	0.642818	0.0963555	0.164776	-1.89435	La ribonucleoprotein 7, transcriptional regulator	4	112637107	112657592	1
T2DvsNGT (HGI)	ENSG00000140961	OSGIN1	0.78431	0.0147797	0.029341	0.930328	0.0963555	0.164776	0.41102	oxidative stress induced growth inhibitor 1	16	83931311	83966332	1
T2DvsNGT (HGI)	ENSG00000105792	CFAP69	0.377323	0.014785	0.0293514	0.75407	0.0963555	0.164776	-0.198338	cilia and flagella associated protein 69	7	90245174	90311063	1
T2DvsNGT (HGI)	ENSG00000203995	ZYG11A	0.0799021	0.0148292	0.0294384	0.549758	0.0963555	0.164776	0.134832	zyg-11 family member A, cell cycle regulator	1	52842511	52894998	1
T2DvsNGT (HGI)	ENSG00000151552	QDPR	0.176508	0.0148292	0.0294384	0.623769	0.0963555	0.164776	-1.5495	quinoid dihydropteridine reductase	4	17460261	17512206	-1
T2DvsNGT (HGI)	ENSG00000146085	MMUT	0.235899	0.0149005	0.029579	0.668326	0.0963555	0.164861	-1.1341	methylmalonyl-CoA mutase	6	49430360	49463253	-1
T2DvsNGT (HGI)	ENSG00000178038	ALS2CL	0.143221	0.0149413	0.0296593	0.595605	0.0963555	0.164861	-0.823669	ALS2 C-terminal like	3	46668995	46693704	-1
T2DvsNGT (HGI)	ENSG00000266680	AL135905.1	0.024622	0.0149814	0.0297383	0.468683	0.0963555	0.164861	0.154611	novel transcript, antisense to PTP4A1	6	63571005	63572408	-1
T2DvsNGT (HGI)	ENSG00000153113	CAST	0.0237644	0.0150899	0.0299521	0.468683	0.0964619	0.164861	-1.05945	calpastatin	5	96525267	96779595	1
T2DvsNGT (HGI)	ENSG00000279529	AC008764.8	0.026775	0.0150911	0.0299544	0.473169	0.0964619	0.164861	0.0510207	novel transcript, antisense to MED26	19	16572624	16575340	1
T2DvsNGT (HGI)	ENSG00000124614	RPS10	0.0151244	0.0288762	0.03002	0.433415	0.125861	0.164861	-1.48664	ribosomal protein S10	6	34417454	34426069	-1
T2DvsNGT (HGI)	ENSG00000172943	PHF8	0.0151459	0.122844	0.0300623	0.433415	0.241835	0.164861	0.413276	PHD finger protein 8	X	53936676	54048958	-1
T2DvsNGT (HGI)	ENSG00000099624	ATP5F1D	0.015179	0.193953	0.0301276	0.433415	0.318832	0.164861	-1.75255	ATP synthase F1 subunit delta	19	1241746	1244825	1
T2DvsNGT (HGI)	ENSG00000011105	TSPAN9	0.475038	0.0152532	0.0302737	0.796806	0.0968069	0.164861	-1.43714	tetraspanin 9	12	3077355	3286564	1
T2DvsNGT (HGI)	ENSG00000206688	SNORD116-18	0.0152609	0.242278	0.0302889	0.433415	0.368127	0.164861	-0.395446	small nucleolar RNA, C/D box 116-18	15	25085385	25085476	1
T2DvsNGT (HGI)	ENSG00000133612	AGAP3	0.0152814	0.171696	0.0303294	0.433415	0.295954	0.164861	-0.930114	ArfGAP with GTPase domain, ankyrin repeat and PH domain 3	7	151085831	151144436	1
T2DvsNGT (HGI)	ENSG00000154265	ABCA5	0.118532	0.0153256	0.0304164	0.578963	0.0968069	0.164901	-1.22695	ATP binding cassette subfamily A member 5	17	69244311	69327244	-1
T2DvsNGT (HGI)	ENSG00000187815	ZFP69	0.0445782	0.0154007	0.0305643	0.506323	0.0969451	0.164967	0.174623	ZFP69 zinc finger protein	1	40477290	40496343	1
T2DvsNGT (HGI)	ENSG00000011028	MRC2	0.375976	0.0154616	0.030684	0.75407	0.097033	0.164967	-1.27688	mannose receptor C type 2	17	62627670	62693597	1
T2DvsNGT (HGI)	ENSG00000104870	FCGRT	0.729304	0.0155666	0.0308909	0.911186	0.097128	0.164967	-0.82087	Fc fragment of IgG receptor and transporter	19	49506816	49526428	1
T2DvsNGT (HGI)	ENSG00000213442	RPL18AP3	0.674867	0.0155705	0.0308986	0.887168	0.097128	0.164967	-0.618351	ribosomal protein L18a pseudogene 3	12	104265309	104265836	1
T2DvsNGT (HGI)	ENSG00000172731	LRRC20	0.015576	0.0654288	0.0309094	0.433415	0.172835	0.164967	-0.49371	leucine rich repeat containing 20	10	70298970	70382650	-1
T2DvsNGT (HGI)	ENSG00000117054	ACADM	0.0873608	0.0156301	0.0310159	0.556013	0.0972069	0.164967	-1.27265	acyl-CoA dehydrogenase medium chain	1	75724431	75787575	1
T2DvsNGT (HGI)	ENSG00000188227	ZNF793	0.0156411	0.0901142	0.0310375	0.433415	0.202855	0.164967	-2.33672	zinc finger protein 793	19	37506939	37548762	1
T2DvsNGT (HGI)	ENSG00000100335	MIEF1	0.895271	0.0156813	0.0311168	0.961559	0.0972337	0.164967	1.45381	mitochondrial elongation factor 1	22	39499432	39518132	1
T2DvsNGT (HGI)	ENSG00000125633	CCDC93	0.0156959	0.969281	0.0311454	0.433415	0.976828	0.164967	-0.440339	coiled-coil domain containing 93	2	117915478	118014133	-1
T2DvsNGT (HGI)	ENSG00000277159	AL139384.2	0.0169657	0.0157964	0.0313433	0.445912	0.0974851	0.165374	-1.23756	novel transcript	13	112602828	112606417	-1
T2DvsNGT (HGI)	ENSG00000204228	HSD17B8	0.556019	0.015816	0.0313819	0.83489	0.0974851	0.165374	-1.16225	hydroxysteroid 17-beta dehydrogenase 8	6	33204655	33206831	1
T2DvsNGT (HGI)	ENSG00000120925	RNF170	0.986156	0.0159457	0.0316372	0.995287	0.0979928	0.166296	-0.556805	ring finger protein 170	8	42849637	42897290	-1
T2DvsNGT (HGI)	ENSG00000154262	ABCA6	0.737661	0.0160913	0.0319237	0.916434	0.0985948	0.167377	-1.15295	ATP binding cassette subfamily A member 6	17	69078702	69141895	-1
T2DvsNGT (HGI)	ENSG00000127074	RGS13	0.101236	0.0161389	0.0320173	0.556013	0.0985948	0.167444	1.04633	regulator of G protein signaling 13	1	192636138	192660311	1
T2DvsNGT (HGI)	ENSG00000055483	USP36	0.272462	0.0161886	0.0321151	0.692695	0.0986076	0.167532	-0.531895	ubiquitin specific peptidase 36	17	78787381	78841441	-1
T2DvsNGT (HGI)	ENSG00000171492	LRRC8D	0.435409	0.0162711	0.0322775	0.78072	0.0988197	0.167887	0.964255	leucine rich repeat containing 8 VRAC subunit D	1	89821014	89936611	1
T2DvsNGT (HGI)	ENSG00000040633	PHF23	0.0163055	0.195293	0.0323452	0.444325	0.320231	0.167887	-5.12207	PHD finger protein 23	17	7235029	7239722	-1
T2DvsNGT (HGI)	ENSG00000115694	STK25	0.397222	0.0164367	0.0326032	0.768601	0.0995333	0.168803	-2.54953	serine/threonine kinase 25	2	241492670	241509730	-1
T2DvsNGT (HGI)	ENSG00000178028	DMAP1	0.81273	0.016526	0.0327788	0.935659	0.0997821	0.169289	0.577781	DNA methyltransferase 1 associated protein 1	1	44213455	44220681	1
T2DvsNGT (HGI)	ENSG00000124659	TBCC	0.14652	0.0166583	0.0330392	0.597678	0.100289	0.170209	-1.70331	tubulin folding cofactor C	6	42744498	42746103	-1
T2DvsNGT (HGI)	ENSG00000075292	ZNF638	0.317659	0.0168443	0.0334049	0.712753	0.100466	0.170774	-1.02283	zinc finger protein 638	2	71276561	71435069	1
T2DvsNGT (HGI)	ENSG00000230397	SPTLC1P1	0.605851	0.0168669	0.0334494	0.854131	0.100466	0.170774	-0.82288	serine palmitoyltransferase long chain base subunit 1 pseudogene 1	10	31360955	31361215	1
T2DvsNGT (HGI)	ENSG00000170190	SLC16A5	0.483462	0.0168674	0.0334503	0.796806	0.100466	0.170774	0.309847	solute carrier family 16 member 5	17	75087727	75106162	1
T2DvsNGT (HGI)	ENSG00000177700	POLR2L	0.419432	0.0168818	0.0334787	0.773964	0.100466	0.170774	-2.08813	RNA polymerase II, I and III subunit L	11	837356	842529	-1
T2DvsNGT (HGI)	ENSG00000196456	ZNF775	0.489395	0.0169502	0.0336131	0.796806	0.100584	0.170794	-0.35459	zinc finger protein 775	7	150368790	150398630	1
T2DvsNGT (HGI)	ENSG00000163743	RCHY1	0.0170079	0.0790492	0.0337264	0.445912	0.190102	0.170794	-0.221543	ring finger and CHY zinc finger domain containing 1	4	75479037	75514764	-1
T2DvsNGT (HGI)	ENSG00000116095	PLEKHA3	0.0170097	0.0346873	0.0337301	0.445912	0.133279	0.170794	0.0243914	pleckstrin homology domain containing A3	2	178480457	178516463	1
T2DvsNGT (HGI)	ENSG00000135597	REPS1	0.109845	0.0171926	0.0340896	0.564933	0.101731	0.172194	-0.019284	RALBP1 associated Eps domain containing 1	6	138903493	138988261	-1
T2DvsNGT (HGI)	ENSG00000165716	DIPK1B	0.300455	0.0172449	0.0341925	0.708704	0.10175	0.172293	0.906034	divergent protein kinase domain 1B	9	136712572	136724742	1
T2DvsNGT (HGI)	ENSG00000159267	HLCS	0.0173682	0.653077	0.0344348	0.449274	0.739084	0.172954	-0.31282	holocarboxylase synthetase	21	36748626	36990236	-1
T2DvsNGT (HGI)	ENSG00000160410	SHKBP1	0.795256	0.0174279	0.034552	0.934173	0.102306	0.172954	-0.396584	SH3KBP1 binding protein 1	19	40576853	40591399	1
T2DvsNGT (HGI)	ENSG00000163512	AZI2	0.764171	0.0174391	0.0345742	0.92702	0.102306	0.172954	0.796423	5-azacytidine induced 2	3	28315003	28349050	-1
T2DvsNGT (HGI)	ENSG00000100354	TNRC6B	0.152776	0.0175746	0.0348403	0.603488	0.102306	0.173277	1.63017	trinucleotide repeat containing adaptor 6B	22	40044817	40335808	1
T2DvsNGT (HGI)	ENSG00000162630	B3GALT2	0.843985	0.0175942	0.0348788	0.949027	0.102306	0.173277	1.50875	beta-1,3-galactosyltransferase 2	1	193178730	193186613	-1
T2DvsNGT (HGI)	ENSG00000275395	FCGBP	0.314641	0.0176363	0.0349616	0.712753	0.102306	0.173277	1.6045	Fc fragment of IgG binding protein	19	39863323	39934626	-1
T2DvsNGT (HGI)	ENSG00000170954	ZNF415	0.701591	0.0176437	0.0349762	0.897094	0.102306	0.173277	-0.163166	zinc finger protein 415	19	53107879	53133077	-1
T2DvsNGT (HGI)	ENSG00000153814	JAZF1	0.375281	0.0176849	0.0350571	0.75407	0.102306	0.173277	0.905553	JAZF zinc finger 1	7	27830573	28180795	-1
T2DvsNGT (HGI)	ENSG00000113758	DBN1	0.476793	0.017749	0.0351829	0.796806	0.10239	0.173379	-1.41994	drebrin 1	5	177456608	177474401	-1
T2DvsNGT (HGI)	ENSG00000137177	KIF13A	0.0177807	0.569149	0.0352452	0.449274	0.66934	0.173379	-0.42663	kinesin family member 13A	6	17759183	17987635	-1
T2DvsNGT (HGI)	ENSG00000158747	NBL1	0.526579	0.0180264	0.0357278	0.822432	0.103325	0.174495	-0.723886	NBL1, DAN family BMP antagonist	1	19596979	19658456	1
T2DvsNGT (HGI)	ENSG00000233110	AC093797.1	0.0180445	0.0229019	0.0357634	0.449274	0.112509	0.174495	-1.72897	novel transcript, antisense to SORBS2	4	185587909	185594003	1
T2DvsNGT (HGI)	ENSG00000166716	ZNF592	0.500114	0.0180732	0.0358197	0.803812	0.103325	0.174495	-1.08428	zinc finger protein 592	15	84748592	84806445	1
T2DvsNGT (HGI)	ENSG00000116044	NFE2L2	0.755744	0.0180764	0.035826	0.926671	0.103325	0.174495	1.29776	nuclear factor, erythroid 2 like 2	2	177227595	177392697	-1
T2DvsNGT (HGI)	ENSG00000122140	MRPS2	0.512113	0.0181106	0.0358932	0.811466	0.103325	0.174495	-0.621043	mitochondrial ribosomal protein S2	9	135499984	135504673	1
T2DvsNGT (HGI)	ENSG00000225206	MIR137HG	0.036534	0.0182118	0.036092	0.487961	0.103617	0.17505	-4.00832	MIR137 host gene	1	97933474	98049863	-1
T2DvsNGT (HGI)	ENSG00000135469	COQ10A	0.127827	0.0182618	0.0361901	0.585866	0.103617	0.175116	-1.4588	coenzyme Q10A	12	56266890	56270966	1
T2DvsNGT (HGI)	ENSG00000162836	ACP6	0.130018	0.0183232	0.0363106	0.585866	0.103681	0.17529	-2.56852	acid phosphatase 6, lysophosphatidic	1	147629652	147670524	-1
T2DvsNGT (HGI)	ENSG00000170689	HOXB9	0.136548	0.0184668	0.0365926	0.590377	0.104044	0.175819	-1.93068	homeobox B9	17	48621156	48626358	-1
T2DvsNGT (HGI)	ENSG00000196628	TCF4	0.0185616	0.269874	0.0367786	0.452247	0.395548	0.175819	0.378914	transcription factor 4	18	55222185	55664787	-1
T2DvsNGT (HGI)	ENSG00000173011	TADA2B	0.308367	0.0185917	0.0368377	0.712007	0.104044	0.175819	-1.17624	transcriptional adaptor 2B	4	7041899	7057952	1
T2DvsNGT (HGI)	ENSG00000156639	ZFAND3	0.462385	0.0185974	0.0368489	0.791026	0.104044	0.175819	-0.909977	zinc finger AN1-type containing 3	6	37819727	38154624	1
[truncated: 1,638 more rows]
