# Supplementary material for: Disrupted circadian oscillations in type 2 diabetes are linked to altered rhythmic mitochondrial metabolism in skeletal muscle
Source: Sci Adv. 2021 Oct 20;7(43):eabi9654. doi: 10.1126/sciadv.abi9654 (PMC8528429; doi:10.1126/sciadv.abi9654)
Supplement: Supplementary file 2 — Tables S1 to S3 [file sciadv.abi9654_tables_s1_to_s3.zip › sciadv.abi9654_table_s3.xlsx]

## Sheet: A) NGT (Control)
# Table S3. Amplitude and phase estimates were calculated using harmonic regression. Relative amplitudes and phases (peak times) of A) NGT (Control), B) T2D (Control), C) NGT (High glucose and insulin) and D) T2D (high glucose and insulin) groups. Log2-ratio (T2D vs. NGT) of relative amplitudes and phase differences are presented for E) Control and F) high glucose and insulin treatment group. The…
# Columns: Group, disease-treatment group; ENSEMBL ID, gene ID from ENSEMBL database; Gene, gene name/symbol; hr.amplitude/hr.phase/hr.pVal/hr.qVal, relative amplitude/phase (peak time)/p-value/q-value calculated by harmonic regression; log2(Amplitude), log2-fold change of the relative amplitude; delta(phase), phase difference between groups; description, information about gene; chromosome-start-…
Group	ENSEMBL ID	Gene	hr.amplitude	hr.phase	hr.pVal	hr.qVal	description	chromosome	start	end	strand
NGT (Control)	ENSG00000073803	MAP3K13	0.000138953	13.2733	0.999986	0.999986	mitogen-activated protein kinase kinase kinase 13	3	185282941	185489094	1
NGT (Control)	ENSG00000147669	POLR2K	0.000358993	4.0733	0.999915	0.999969	RNA polymerase II, I and III subunit K	8	100150623	100154003	1
NGT (Control)	ENSG00000170348	TMED10	0.000480195	12.1258	0.999536	0.999871	transmembrane p24 trafficking protein 10	14	75131469	75176612	-1
NGT (Control)	ENSG00000136770	DNAJC1	0.00054423	9.56535	0.999686	0.999871	DnaJ heat shock protein family (Hsp40) member C1	10	21756548	22003769	-1
NGT (Control)	ENSG00000100632	ERH	0.000658416	0.672304	0.999618	0.999871	ERH mRNA splicing and mitosis factor	14	69380128	69398299	-1
NGT (Control)	ENSG00000148296	SURF6	0.000666633	8.41064	0.999785	0.999893	surfeit 6	9	133328776	133336188	-1
NGT (Control)	ENSG00000137814	HAUS2	0.000962663	7.43864	0.999193	0.999871	HAUS augmin like complex subunit 2	15	42548828	42569994	1
NGT (Control)	ENSG00000170017	ALCAM	0.000997431	0.951674	0.999548	0.999871	activated leukocyte cell adhesion molecule	3	105366909	105576900	1
NGT (Control)	ENSG00000130818	ZNF426	0.00105096	17.1894	0.998938	0.999749	zinc finger protein 426	19	9523223	9538645	-1
NGT (Control)	ENSG00000128694	OSGEPL1	0.00115697	9.78697	0.999579	0.999871	O-sialoglycoprotein endopeptidase like 1	2	189746660	189763227	-1
NGT (Control)	ENSG00000143878	RHOB	0.00118969	6.74363	0.999531	0.999871	ras homolog family member B	2	20447074	20449440	1
NGT (Control)	ENSG00000116497	S100PBP	0.00122676	2.02543	0.997374	0.999266	S100P binding protein	1	32816767	32858875	1
NGT (Control)	ENSG00000001497	LAS1L	0.00126412	3.9736	0.998778	0.999749	LAS1 like ribosome biogenesis factor	X	65438549	65534810	-1
NGT (Control)	ENSG00000204152	TIMM23B	0.00126943	13.492	0.999461	0.999871	translocase of inner mitochondrial membrane 23 homolog B	10	49942049	49974850	1
NGT (Control)	ENSG00000139921	TMX1	0.00134292	6.80557	0.998857	0.999749	thioredoxin related transmembrane protein 1	14	51240162	51257655	1
NGT (Control)	ENSG00000105393	BABAM1	0.00136231	9.71041	0.999342	0.999871	BRISC and BRCA1 A complex member 1	19	17267376	17281249	1
NGT (Control)	ENSG00000090520	DNAJB11	0.00142546	2.21373	0.998462	0.999657	DnaJ heat shock protein family (Hsp40) member B11	3	186567403	186585800	1
NGT (Control)	ENSG00000107798	LIPA	0.00148984	16.954	0.998994	0.999752	lipase A, lysosomal acid type	10	89213569	89414557	-1
NGT (Control)	ENSG00000205581	HMGN1	0.0015033	21.2263	0.997677	0.999436	high mobility group nucleosome binding domain 1	21	39342315	39349647	-1
NGT (Control)	ENSG00000164070	HSPA4L	0.00152913	19.5332	0.999309	0.999871	heat shock protein family A (Hsp70) member 4 like	4	127781821	127840733	1
NGT (Control)	ENSG00000122641	INHBA	0.00154167	2.35017	0.999709	0.999871	inhibin subunit beta A	7	41667168	41705834	-1
NGT (Control)	ENSG00000147854	UHRF2	0.00161664	23	0.997976	0.999598	ubiquitin like with PHD and ring finger domains 2	9	6413151	6507054	1
NGT (Control)	ENSG00000118965	WDR35	0.00174653	0.929719	0.998629	0.999657	WD repeat domain 35	2	19910263	19990105	-1
NGT (Control)	ENSG00000197614	MFAP5	0.00178541	7.66153	0.996763	0.998925	microfibril associated protein 5	12	8637346	8662888	-1
NGT (Control)	ENSG00000169762	TAPT1	0.00204512	9.23027	0.995965	0.998771	transmembrane anterior posterior transformation 1	4	16160505	16227410	-1
NGT (Control)	ENSG00000204536	CCHCR1	0.00210664	4.72646	0.997486	0.999325	coiled-coil alpha-helical rod protein 1	6	31142439	31158238	-1
NGT (Control)	ENSG00000132669	RIN2	0.00213013	10.1957	0.993642	0.99856	Ras and Rab interactor 2	20	19757606	20002457	1
NGT (Control)	ENSG00000091164	TXNL1	0.00218314	9.53893	0.982084	0.996118	thioredoxin like 1	18	56597209	56651600	-1
NGT (Control)	ENSG00000054793	ATP9A	0.00220598	8.92243	0.995707	0.998771	ATPase phospholipid transporting 9A (putative)	20	51596514	51768390	-1
NGT (Control)	ENSG00000183624	HMCES	0.0022157	9.31583	0.996479	0.998803	5-hydroxymethylcytosine binding, ES cell specific	3	129278828	129306186	1
NGT (Control)	ENSG00000182362	YBEY	0.00224004	23.1036	0.99796	0.999598	ybeY metalloendoribonuclease	21	46286342	46297751	1
NGT (Control)	ENSG00000099968	BCL2L13	0.00230249	7.40746	0.990583	0.997815	BCL2 like 13	22	17628855	17730855	1
NGT (Control)	ENSG00000072682	P4HA2	0.00231571	18.4324	0.997027	0.999027	prolyl 4-hydroxylase subunit alpha 2	5	132190147	132295315	-1
NGT (Control)	ENSG00000160124	CCDC58	0.00234547	11.9044	0.998342	0.99964	coiled-coil domain containing 58	3	122359591	122383231	-1
NGT (Control)	ENSG00000122642	FKBP9	0.00237453	15.4586	0.993847	0.99856	FKBP prolyl isomerase 9	7	32957404	33006930	1
NGT (Control)	ENSG00000138663	COPS4	0.00248394	19.8183	0.994921	0.998693	COP9 signalosome subunit 4	4	83034447	83075818	1
NGT (Control)	ENSG00000198642	KLHL9	0.0025566	20.1803	0.991943	0.998177	kelch like family member 9	9	21329665	21335404	-1
NGT (Control)	ENSG00000183160	TMEM119	0.00257696	10.8772	0.998625	0.999657	transmembrane protein 119	12	108589851	108598320	-1
NGT (Control)	ENSG00000198252	STYX	0.00265331	21.4684	0.996036	0.998771	serine/threonine/tyrosine interacting protein	14	52730166	52774989	1
NGT (Control)	ENSG00000148297	MED22	0.00273989	2.03805	0.994908	0.998693	mediator complex subunit 22	9	133338312	133348131	-1
NGT (Control)	ENSG00000100504	PYGL	0.00276707	7.88309	0.988778	0.99763	glycogen phosphorylase L	14	50857891	50944483	-1
NGT (Control)	ENSG00000134294	SLC38A2	0.00280402	21.5843	0.990711	0.997815	solute carrier family 38 member 2	12	46358188	46372773	-1
NGT (Control)	ENSG00000259623	AC125257.1	0.00285036	2.23114	0.996325	0.998778	novel transcript, sense overlapping to KLHL11	17	41848518	41851447	-1
NGT (Control)	ENSG00000102802	MEDAG	0.00289765	19.5941	0.993914	0.99856	mesenteric estrogen dependent adipogenesis	13	30906271	30925572	1
NGT (Control)	ENSG00000164093	PITX2	0.00301902	23.8785	0.9972	0.999147	paired like homeodomain 2	4	110617423	110642123	-1
NGT (Control)	ENSG00000153558	FBXL2	0.00311367	5.12305	0.995613	0.998771	F-box and leucine rich repeat protein 2	3	33277025	33403662	1
NGT (Control)	ENSG00000008838	MED24	0.0031925	0.985126	0.988698	0.997616	mediator complex subunit 24	17	40019097	40061215	-1
NGT (Control)	ENSG00000128595	CALU	0.00323684	15.1136	0.988993	0.997738	calumenin	7	128739292	128773400	1
NGT (Control)	ENSG00000198874	TYW1	0.00324807	16.7647	0.993465	0.998544	tRNA-yW synthesizing protein 1 homolog	7	66995173	67239519	1
NGT (Control)	ENSG00000067082	KLF6	0.0032918	15.5156	0.996214	0.998771	Kruppel like factor 6	10	3775996	3785281	-1
NGT (Control)	ENSG00000123562	MORF4L2	0.00335717	0.173259	0.992643	0.998416	mortality factor 4 like 2	X	103675496	103688158	-1
NGT (Control)	ENSG00000215421	ZNF407	0.00348435	13.8839	0.994596	0.998667	zinc finger protein 407	18	74597870	75065671	1
NGT (Control)	ENSG00000067704	IARS2	0.00354071	11.4107	0.970349	0.994419	isoleucyl-tRNA synthetase 2, mitochondrial	1	220094132	220148041	1
NGT (Control)	ENSG00000081923	ATP8B1	0.00357048	20.4887	0.996552	0.998822	ATPase phospholipid transporting 8B1	18	57646426	57803315	-1
NGT (Control)	ENSG00000037474	NSUN2	0.00362152	21.1858	0.984076	0.996476	NOP2/Sun RNA methyltransferase 2	5	6599239	6633291	-1
NGT (Control)	ENSG00000123472	ATPAF1	0.00362427	2.79845	0.982226	0.996118	ATP synthase mitochondrial F1 complex assembly factor 1	1	46632737	46673867	-1
NGT (Control)	ENSG00000100764	PSMC1	0.00364545	22.8376	0.990998	0.997815	proteasome 26S subunit, ATPase 1	14	90256527	90275429	1
NGT (Control)	ENSG00000179409	GEMIN4	0.00364717	22.4114	0.992371	0.998288	gem nuclear organelle associated protein 4	17	744421	753999	-1
NGT (Control)	ENSG00000107020	PLGRKT	0.00367012	4.30833	0.99551	0.998771	plasminogen receptor with a C-terminal lysine	9	5357971	5437925	-1
NGT (Control)	ENSG00000242247	ARFGAP3	0.00371926	15.9598	0.987458	0.99739	ADP ribosylation factor GTPase activating protein 3	22	42796502	42858106	-1
NGT (Control)	ENSG00000010810	FYN	0.00374075	20.5239	0.967546	0.99351	FYN proto-oncogene, Src family tyrosine kinase	6	111660332	111873452	-1
NGT (Control)	ENSG00000139289	PHLDA1	0.00376235	11.4347	0.991599	0.998142	pleckstrin homology like domain family A member 1	12	76025447	76031776	-1
NGT (Control)	ENSG00000148737	TCF7L2	0.00377105	0.310121	0.99818	0.99964	transcription factor 7 like 2	10	112950247	113167678	1
NGT (Control)	ENSG00000186660	ZFP91	0.00377607	16.6083	0.974709	0.994922	ZFP91 zinc finger protein, atypical E3 ubiquitin ligase	11	58579063	58621550	1
NGT (Control)	ENSG00000156113	KCNMA1	0.00382616	13.1409	0.9964	0.998778	potassium calcium-activated channel subfamily M alpha 1	10	76869601	77638369	-1
NGT (Control)	ENSG00000119638	NEK9	0.00384578	12.849	0.985582	0.996777	NIMA related kinase 9	14	75079353	75127344	-1
NGT (Control)	ENSG00000139508	SLC46A3	0.00388607	18.4185	0.99567	0.998771	solute carrier family 46 member 3	13	28700064	28718970	-1
NGT (Control)	ENSG00000110713	NUP98	0.00389345	5.95105	0.973288	0.994913	nucleoporin 98 and 96 precursor	11	3671083	3797792	-1
NGT (Control)	ENSG00000117450	PRDX1	0.0039347	23.7482	0.988989	0.997738	peroxiredoxin 1	1	45510914	45542732	-1
NGT (Control)	ENSG00000186522	SEPTIN10	0.00394322	20.4991	0.975046	0.994922	septin 10	2	109542799	109614143	-1
NGT (Control)	ENSG00000117640	MTFR1L	0.00395045	3.05532	0.982394	0.996118	mitochondrial fission regulator 1 like	1	25818640	25832942	1
NGT (Control)	ENSG00000065150	IPO5	0.00397237	21.7918	0.985466	0.996777	importin 5	13	97953658	98024296	1
NGT (Control)	ENSG00000159346	ADIPOR1	0.00399097	20.3437	0.978313	0.995421	adiponectin receptor 1	1	202940826	202958572	-1
NGT (Control)	ENSG00000115839	RAB3GAP1	0.0039983	12.1246	0.977294	0.994922	RAB3 GTPase activating protein catalytic subunit 1	2	135052292	135176394	1
NGT (Control)	ENSG00000102910	LONP2	0.00402757	18.7757	0.959117	0.990799	lon peptidase 2, peroxisomal	16	48244300	48363122	1
NGT (Control)	ENSG00000065427	KARS1	0.00404717	4.18148	0.987713	0.99739	lysyl-tRNA synthetase 1	16	75627474	75648643	-1
NGT (Control)	ENSG00000065060	UHRF1BP1	0.00408478	23.9099	0.983788	0.996358	UHRF1 binding protein 1	6	34792015	34883138	1
NGT (Control)	ENSG00000198218	QRICH1	0.00409444	20.5209	0.97568	0.994922	glutamine rich 1	3	49029707	49094363	-1
NGT (Control)	ENSG00000169271	HSPB3	0.00410552	7.98231	0.995266	0.998771	heat shock protein family B (small) member 3	5	54455699	54456377	1
NGT (Control)	ENSG00000250903	GMDS-DT	0.00414738	6.55846	0.995416	0.998771	GMDS divergent transcript	6	2245718	2525976	1
NGT (Control)	ENSG00000170791	CHCHD7	0.0041539	17.2145	0.991809	0.998177	coiled-coil-helix-coiled-coil-helix domain containing 7	8	56211686	56218809	1
NGT (Control)	ENSG00000072840	EVC	0.00418748	16.3513	0.991818	0.998177	EvC ciliary complex subunit 1	4	5711201	5814305	1
NGT (Control)	ENSG00000101181	MTG2	0.00423603	7.0669	0.990527	0.997815	mitochondrial ribosome associated GTPase 2	20	62183028	62203568	1
NGT (Control)	ENSG00000147883	CDKN2B	0.00424745	13.8415	0.994136	0.9986	cyclin dependent kinase inhibitor 2B	9	22002903	22009305	-1
NGT (Control)	ENSG00000185963	BICD2	0.0042697	10.8426	0.963608	0.991947	BICD cargo adaptor 2	9	92711363	92764833	-1
NGT (Control)	ENSG00000135624	CCT7	0.00427597	4.03064	0.9875	0.99739	chaperonin containing TCP1 subunit 7	2	73233420	73253021	1
NGT (Control)	ENSG00000068745	IP6K2	0.00429054	20.5455	0.97911	0.995539	inositol hexakisphosphate kinase 2	3	48688003	48740353	-1
NGT (Control)	ENSG00000141127	PRPSAP2	0.0043039	6.91486	0.988468	0.997616	phosphoribosyl pyrophosphate synthetase associated protein 2	17	18840085	18931287	1
NGT (Control)	ENSG00000078668	VDAC3	0.00431961	4.75419	0.983174	0.996218	voltage dependent anion channel 3	8	42391624	42405937	1
NGT (Control)	ENSG00000110218	PANX1	0.00432969	17.8189	0.982321	0.996118	pannexin 1	11	94128841	94181968	1
NGT (Control)	ENSG00000113013	HSPA9	0.00436901	21.9084	0.964243	0.992232	heat shock protein family A (Hsp70) member 9	5	138553756	138575675	-1
NGT (Control)	ENSG00000135070	ISCA1	0.00437989	11.3751	0.986947	0.997245	iron-sulfur cluster assembly 1	9	86264546	86283102	-1
NGT (Control)	ENSG00000038274	MAT2B	0.00442279	10.7957	0.976587	0.994922	methionine adenosyltransferase 2B	5	163503114	163519354	1
NGT (Control)	ENSG00000154124	OTULIN	0.00446231	14.245	0.969888	0.994347	OTU deubiquitinase with linear linkage specificity	5	14664664	14699850	1
NGT (Control)	ENSG00000111271	ACAD10	0.00447612	23.2534	0.990794	0.997815	acyl-CoA dehydrogenase family member 10	12	111686053	111757107	1
NGT (Control)	ENSG00000158623	COPG2	0.00451064	2.90278	0.984949	0.996702	COPI coat complex subunit gamma 2	7	130506238	130668748	-1
NGT (Control)	ENSG00000092201	SUPT16H	0.00459809	4.49573	0.975404	0.994922	SPT16 homolog, facilitates chromatin remodeling subunit	14	21351476	21384019	-1
NGT (Control)	ENSG00000145354	CISD2	0.00460288	18.529	0.991602	0.998142	CDGSH iron sulfur domain 2	4	102868974	102892807	1
NGT (Control)	ENSG00000168385	SEPTIN2	0.00462256	6.18938	0.966482	0.992907	septin 2	2	241315100	241354027	1
NGT (Control)	ENSG00000101290	CDS2	0.00462908	7.77362	0.965819	0.99273	CDP-diacylglycerol synthase 2	20	5126879	5197887	1
NGT (Control)	ENSG00000144560	VGLL4	0.00463256	4.53999	0.981957	0.996118	vestigial like family member 4	3	11556069	11771350	-1
NGT (Control)	ENSG00000214113	LYRM4	0.00464453	6.22189	0.986785	0.997232	LYR motif containing 4	6	5103629	5260950	-1
NGT (Control)	ENSG00000143924	EML4	0.00464685	11.2884	0.971833	0.994794	EMAP like 4	2	42169353	42332548	1
NGT (Control)	ENSG00000106070	GRB10	0.00466277	9.78235	0.971799	0.994794	growth factor receptor bound protein 10	7	50590063	50793462	-1
NGT (Control)	ENSG00000024048	UBR2	0.00467768	12.0607	0.972487	0.994794	ubiquitin protein ligase E3 component n-recognin 2	6	42564029	42693505	1
NGT (Control)	ENSG00000155868	MED7	0.00476339	6.76954	0.979251	0.995628	mediator complex subunit 7	5	157137424	157159019	-1
NGT (Control)	ENSG00000165458	INPPL1	0.00479304	2.10529	0.983416	0.996272	inositol polyphosphate phosphatase like 1	11	72223701	72239147	1
NGT (Control)	ENSG00000112715	VEGFA	0.00482094	13.1021	0.988373	0.997616	vascular endothelial growth factor A	6	43770184	43786487	1
NGT (Control)	ENSG00000131844	MCCC2	0.00485402	23.4251	0.958821	0.990799	methylcrotonoyl-CoA carboxylase 2	5	71587288	71658706	1
NGT (Control)	ENSG00000148840	PPRC1	0.00486893	19.8312	0.990529	0.997815	PPARG related coactivator 1	10	102132994	102150333	1
NGT (Control)	ENSG00000148343	MIGA2	0.00489583	3.97736	0.989987	0.997815	mitoguardin 2	9	129036621	129072082	1
NGT (Control)	ENSG00000206418	RAB12	0.00490068	6.01902	0.971842	0.994794	RAB12, member RAS oncogene family	18	8609437	8639382	1
NGT (Control)	ENSG00000013561	RNF14	0.00495205	17.6073	0.972521	0.994794	ring finger protein 14	5	141958328	141990292	1
NGT (Control)	ENSG00000124370	MCEE	0.00500315	13.0391	0.987702	0.99739	methylmalonyl-CoA epimerase	2	71109684	71130239	-1
NGT (Control)	ENSG00000171865	RNASEH1	0.00501514	0.490443	0.972101	0.994794	ribonuclease H1	2	3541430	3558333	-1
NGT (Control)	ENSG00000013275	PSMC4	0.00502654	4.9864	0.979854	0.995689	proteasome 26S subunit, ATPase 4	19	39971165	39981764	1
NGT (Control)	ENSG00000198843	SELENOT	0.00503057	6.92741	0.985667	0.996777	selenoprotein T	3	150602875	150630445	1
NGT (Control)	ENSG00000124151	NCOA3	0.00503357	2.85898	0.980321	0.995689	nuclear receptor coactivator 3	20	47501887	47656877	1
NGT (Control)	ENSG00000113141	IK	0.00512521	7.65384	0.965534	0.992547	IK cytokine	5	140647058	140662480	1
NGT (Control)	ENSG00000111229	ARPC3	0.00517962	0.868611	0.976946	0.994922	actin related protein 2/3 complex subunit 3	12	110434823	110450422	-1
NGT (Control)	ENSG00000130779	CLIP1	0.00521503	19.7358	0.975601	0.994922	CAP-Gly domain containing linker protein 1	12	122271432	122422669	-1
NGT (Control)	ENSG00000151292	CSNK1G3	0.00527548	19.5859	0.97169	0.994794	casein kinase 1 gamma 3	5	123512099	123617045	1
NGT (Control)	ENSG00000204713	TRIM27	0.00529548	8.60086	0.96375	0.992001	tripartite motif containing 27	6	28903002	28923988	-1
NGT (Control)	ENSG00000151465	CDC123	0.00529667	22.8317	0.97894	0.995421	cell division cycle 123	10	12195965	12250589	1
NGT (Control)	ENSG00000168495	POLR3D	0.00538592	2.6453	0.9621	0.991587	RNA polymerase III subunit D	8	22245133	22254601	1
NGT (Control)	ENSG00000167202	TBC1D2B	0.00539554	19.6057	0.979856	0.995689	TBC1 domain family member 2B	15	77984036	78077724	-1
NGT (Control)	ENSG00000247092	SNHG10	0.00541889	7.8235	0.996204	0.998771	small nucleolar RNA host gene 10	14	95521943	95534889	-1
NGT (Control)	ENSG00000154813	DPH3	0.00543478	13.2688	0.981472	0.996118	diphthamide biosynthesis 3	3	16257061	16264969	-1
NGT (Control)	ENSG00000180398	MCFD2	0.0054491	12.1001	0.972342	0.994794	multiple coagulation factor deficiency 2, ER cargo receptor complex subunit	2	46901870	46941855	-1
NGT (Control)	ENSG00000169895	SYAP1	0.00550845	23.6494	0.966505	0.992907	synapse associated protein 1	X	16719612	16765340	1
NGT (Control)	ENSG00000174839	DENND6A	0.00551199	6.70642	0.985412	0.996777	DENN domain containing 6A	3	57625454	57693077	-1
NGT (Control)	ENSG00000111412	SPRING1	0.00551263	5.9695	0.963907	0.992088	SREBF pathway regulator in golgi 1	12	116710171	116738070	-1
NGT (Control)	ENSG00000128829	EIF2AK4	0.00554379	12.9961	0.959311	0.990799	eukaryotic translation initiation factor 2 alpha kinase 4	15	39934115	40035591	1
NGT (Control)	ENSG00000182405	PGBD4	0.00555134	18.7842	0.996231	0.998771	piggyBac transposable element derived 4	15	34102083	34108686	1
NGT (Control)	ENSG00000160218	TRAPPC10	0.00555678	15.5617	0.95724	0.9903	trafficking protein particle complex 10	21	44012309	44106552	1
NGT (Control)	ENSG00000011009	LYPLA2	0.00556704	7.17606	0.982757	0.996123	lysophospholipase 2	1	23791145	23795539	1
NGT (Control)	ENSG00000257923	CUX1	0.00556891	3.33502	0.986018	0.996864	cut like homeobox 1	7	101815904	102283958	1
NGT (Control)	ENSG00000174574	AKIRIN1	0.00559542	7.72244	0.949986	0.987841	akirin 1	1	38991276	39006059	1
NGT (Control)	ENSG00000197043	ANXA6	0.00560325	0.458407	0.977263	0.994922	annexin A6	5	151100706	151157785	-1
NGT (Control)	ENSG00000119041	GTF3C3	0.00564172	5.97015	0.975359	0.994922	general transcription factor IIIC subunit 3	2	196763035	196799725	-1
NGT (Control)	ENSG00000148481	MINDY3	0.00566335	21.1927	0.961203	0.991587	MINDY lysine 48 deubiquitinase 3	10	15778170	15860507	-1
NGT (Control)	ENSG00000248124	RRN3P1	0.00567278	15.6563	0.991954	0.998177	RRN3 pseudogene 1	16	21796106	21820410	-1
NGT (Control)	ENSG00000228630	HOTAIR	0.00569758	2.43878	0.995785	0.998771	HOX transcript antisense RNA	12	53962308	53974956	-1
NGT (Control)	ENSG00000145216	FIP1L1	0.00570418	10.0114	0.962317	0.991587	factor interacting with PAPOLA and CPSF1	4	53377641	53460862	1
NGT (Control)	ENSG00000136813	ECPAS	0.00577904	10.2694	0.894678	0.973131	Ecm29 proteasome adaptor and scaffold	9	111360692	111484745	-1
NGT (Control)	ENSG00000175130	MARCKSL1	0.0057794	15.7834	0.991638	0.998142	MARCKS like 1	1	32333839	32336233	-1
NGT (Control)	ENSG00000196152	ZNF79	0.00579267	19.5348	0.974646	0.994922	zinc finger protein 79	9	127424374	127445372	1
NGT (Control)	ENSG00000168092	PAFAH1B2	0.00579675	8.65758	0.973884	0.994922	platelet activating factor acetylhydrolase 1b catalytic subunit 2	11	117144284	117176894	1
NGT (Control)	ENSG00000204256	BRD2	0.00580563	9.24355	0.950708	0.988022	bromodomain containing 2	6	32968594	32981505	1
NGT (Control)	ENSG00000122515	ZMIZ2	0.00581438	1.86994	0.996004	0.998771	zinc finger MIZ-type containing 2	7	44748581	44769881	1
NGT (Control)	ENSG00000185787	MORF4L1	0.00582491	10.0472	0.942648	0.985403	mortality factor 4 like 1	15	78810487	78898139	1
NGT (Control)	ENSG00000067596	DHX8	0.00582984	8.51357	0.942777	0.985403	DEAH-box helicase 8	17	43483865	43610338	1
NGT (Control)	ENSG00000003436	TFPI	0.00583269	22.6569	0.977181	0.994922	tissue factor pathway inhibitor	2	187464230	187565760	-1
NGT (Control)	ENSG00000159593	NAE1	0.00583598	5.43213	0.975182	0.994922	NEDD8 activating enzyme E1 subunit 1	16	66802875	66873256	-1
NGT (Control)	ENSG00000104142	VPS18	0.00583707	19.1667	0.97396	0.994922	VPS18 core subunit of CORVET and HOPS complexes	15	40894450	40903975	1
NGT (Control)	ENSG00000023902	PLEKHO1	0.00584166	23.0729	0.972138	0.994794	pleckstrin homology domain containing O1	1	150149183	150164720	1
NGT (Control)	ENSG00000070756	PABPC1	0.00584819	18.3306	0.985318	0.996777	poly(A) binding protein cytoplasmic 1	8	100685816	100722809	-1
NGT (Control)	ENSG00000090054	SPTLC1	0.00589821	23.2464	0.955313	0.989557	serine palmitoyltransferase long chain base subunit 1	9	92000087	92115413	-1
NGT (Control)	ENSG00000136450	SRSF1	0.00590076	13.5566	0.982395	0.996118	serine and arginine rich splicing factor 1	17	58000919	58007346	-1
NGT (Control)	ENSG00000141698	NT5C3B	0.00591274	21.9225	0.986068	0.996864	5'-nucleotidase, cytosolic IIIB	17	41825057	41836260	-1
NGT (Control)	ENSG00000143398	PIP5K1A	0.00591862	21.1102	0.931737	0.982502	phosphatidylinositol-4-phosphate 5-kinase type 1 alpha	1	151197949	151249536	1
NGT (Control)	ENSG00000148153	INIP	0.00593314	20.4371	0.978674	0.995421	INTS3 and NABP interacting protein	9	112683926	112718149	-1
NGT (Control)	ENSG00000103855	CD276	0.00594498	23.3285	0.990734	0.997815	CD276 molecule	15	73683966	73714514	1
NGT (Control)	ENSG00000151240	DIP2C	0.00595324	19.2356	0.97309	0.994913	disco interacting protein 2 homolog C	10	274190	689668	-1
NGT (Control)	ENSG00000218510	LINC00339	0.00597763	19.3935	0.979655	0.995689	long intergenic non-protein coding RNA 339	1	22024558	22031223	1
NGT (Control)	ENSG00000033170	FUT8	0.00598356	4.28865	0.979575	0.995689	fucosyltransferase 8	14	65410592	65744121	1
NGT (Control)	ENSG00000054983	GALC	0.00599882	18.9565	0.971264	0.994794	galactosylceramidase	14	87837820	87993665	-1
NGT (Control)	ENSG00000146223	RPL7L1	0.00600227	13.4503	0.961535	0.991587	ribosomal protein L7 like 1	6	42879616	42889925	1
NGT (Control)	ENSG00000118816	CCNI	0.00606008	1.96286	0.970362	0.994419	cyclin I	4	77047155	77076309	-1
NGT (Control)	ENSG00000117586	TNFSF4	0.00606711	5.5642	0.98925	0.997815	TNF superfamily member 4	1	173183731	173207331	-1
NGT (Control)	ENSG00000124535	WRNIP1	0.00607489	1.20938	0.95622	0.989777	WRN helicase interacting protein 1	6	2765393	2786952	1
NGT (Control)	ENSG00000254986	DPP3	0.00608461	20.843	0.976007	0.994922	dipeptidyl peptidase 3	11	66480013	66509657	1
NGT (Control)	ENSG00000129636	ITFG1	0.00611771	18.6792	0.948166	0.987268	integrin alpha FG-GAP repeat containing 1	16	47154387	47464149	-1
NGT (Control)	ENSG00000112208	BAG2	0.00612617	20.2795	0.975984	0.994922	BAG cochaperone 2	6	57172326	57189833	1
NGT (Control)	ENSG00000183283	DAZAP2	0.00616524	9.3441	0.895829	0.973413	DAZ associated protein 2	12	51238724	51271362	1
NGT (Control)	ENSG00000180425	C11orf71	0.00617593	19.0896	0.994068	0.9986	chromosome 11 open reading frame 71	11	114391443	114400511	-1
NGT (Control)	ENSG00000104341	LAPTM4B	0.00617679	6.65581	0.967823	0.993595	lysosomal protein transmembrane 4 beta	8	97775057	97853013	1
NGT (Control)	ENSG00000179163	FUCA1	0.00619308	7.29828	0.982634	0.996118	alpha-L-fucosidase 1	1	23845077	23868290	-1
NGT (Control)	ENSG00000204560	DHX16	0.00622248	6.59261	0.982099	0.996118	DEAH-box helicase 16	6	30653119	30673006	-1
NGT (Control)	ENSG00000116199	FAM20B	0.00623425	9.80095	0.906679	0.975972	FAM20B glycosaminoglycan xylosylkinase	1	179025804	179076567	1
NGT (Control)	ENSG00000145388	METTL14	0.00625053	15.5881	0.981145	0.995911	methyltransferase like 14	4	118685392	118715433	1
NGT (Control)	ENSG00000205189	ZBTB10	0.00627896	5.89673	0.982877	0.996155	zinc finger and BTB domain containing 10	8	80485619	80526265	1
NGT (Control)	ENSG00000127980	PEX1	0.00628174	11.6115	0.971008	0.994794	peroxisomal biogenesis factor 1	7	92487020	92528520	-1
NGT (Control)	ENSG00000138028	CGREF1	0.00629408	1.42154	0.992689	0.998416	cell growth regulator with EF-hand domain 1	2	27098889	27119128	-1
NGT (Control)	ENSG00000079277	MKNK1	0.00630308	18.5499	0.954153	0.989321	MAPK interacting serine/threonine kinase 1	1	46557407	46616843	-1
NGT (Control)	ENSG00000152137	HSPB8	0.00631443	8.00637	0.984545	0.99659	heat shock protein family B (small) member 8	12	119171555	119224855	1
NGT (Control)	ENSG00000173145	NOC3L	0.00633164	19.1255	0.982341	0.996118	NOC3 like DNA replication regulator	10	94333226	94362959	-1
NGT (Control)	ENSG00000071054	MAP4K4	0.00636219	14.2526	0.976778	0.994922	mitogen-activated protein kinase kinase kinase kinase 4	2	101696850	101894689	1
NGT (Control)	ENSG00000168778	TCTN2	0.00637538	10.2913	0.977367	0.994922	tectonic family member 2	12	123671110	123708399	1
NGT (Control)	ENSG00000182752	PAPPA	0.00638086	22.664	0.989948	0.997815	pappalysin 1	9	116153791	116402321	1
NGT (Control)	ENSG00000133606	MKRN1	0.00642438	17.618	0.92791	0.981589	makorin ring finger protein 1	7	140453033	140479536	-1
NGT (Control)	ENSG00000104613	INTS10	0.00642454	7.9007	0.951859	0.98822	integrator complex subunit 10	8	19817391	19852083	1
NGT (Control)	ENSG00000100028	SNRPD3	0.00642604	0.927723	0.969057	0.994177	small nuclear ribonucleoprotein D3 polypeptide	22	24555958	24582052	1
NGT (Control)	ENSG00000148057	IDNK	0.00645636	18.9502	0.990943	0.997815	IDNK gluconokinase	9	83623049	83644130	1
NGT (Control)	ENSG00000205531	NAP1L4	0.00647123	14.4929	0.9336	0.983011	nucleosome assembly protein 1 like 4	11	2944431	2992377	-1
NGT (Control)	ENSG00000148218	ALAD	0.0064916	14.4262	0.962382	0.991587	aminolevulinate dehydratase	9	113386312	113401290	-1
NGT (Control)	ENSG00000143393	PI4KB	0.00649337	15.1692	0.966434	0.992907	phosphatidylinositol 4-kinase beta	1	151291797	151327715	-1
NGT (Control)	ENSG00000122085	MTERF4	0.00649383	21.2488	0.951968	0.98822	mitochondrial transcription termination factor 4	2	241072169	241102332	-1
NGT (Control)	ENSG00000197714	ZNF460	0.00649457	5.12631	0.983541	0.996277	zinc finger protein 460	19	57280051	57294069	1
NGT (Control)	ENSG00000138600	SPPL2A	0.00651536	17.2957	0.940186	0.9844	signal peptide peptidase like 2A	15	50702266	50765709	-1
NGT (Control)	ENSG00000174579	MSL2	0.00651898	11.6609	0.973	0.994909	MSL complex subunit 2	3	136148917	136197241	-1
NGT (Control)	ENSG00000155275	TRMT44	0.00653211	9.7348	0.974843	0.994922	tRNA methyltransferase 44 homolog	4	8436140	8493531	1
NGT (Control)	ENSG00000075142	SRI	0.00653397	9.85445	0.954237	0.989346	sorcin	7	88205115	88226993	-1
NGT (Control)	ENSG00000066697	MSANTD3	0.00654521	9.609	0.968104	0.993618	Myb/SANT DNA binding domain containing 3	9	100427143	100451734	1
NGT (Control)	ENSG00000136147	PHF11	0.0065644	1.52842	0.974564	0.994922	PHD finger protein 11	13	49495610	49528981	1
NGT (Control)	ENSG00000138031	ADCY3	0.00656621	1.4165	0.992951	0.998515	adenylate cyclase 3	2	24819169	24920237	-1
NGT (Control)	ENSG00000170260	ZNF212	0.00659153	14.4887	0.99083	0.997815	zinc finger protein 212	7	149239651	149255606	1
NGT (Control)	ENSG00000166167	BTRC	0.0066109	14.59	0.958504	0.990794	beta-transducin repeat containing E3 ubiquitin protein ligase	10	101354033	101557321	1
NGT (Control)	ENSG00000166411	IDH3A	0.00661635	14.8024	0.959016	0.990799	isocitrate dehydrogenase (NAD(+)) 3 catalytic subunit alpha	15	78131498	78171945	1
NGT (Control)	ENSG00000102893	PHKB	0.00661773	11.6466	0.959384	0.990799	phosphorylase kinase regulatory subunit beta	16	47461123	47701523	1
NGT (Control)	ENSG00000134910	STT3A	0.00666169	7.14225	0.923338	0.98056	STT3 oligosaccharyltransferase complex catalytic subunit A	11	125591712	125625215	1
NGT (Control)	ENSG00000084754	HADHA	0.00669048	22.0574	0.905496	0.975483	hydroxyacyl-CoA dehydrogenase trifunctional multienzyme complex subunit alpha	2	26190635	26244672	-1
NGT (Control)	ENSG00000115310	RTN4	0.00669205	16.3528	0.939699	0.984386	reticulon 4	2	54972187	55112621	-1
NGT (Control)	ENSG00000137055	PLAA	0.00669386	19.3176	0.956138	0.989777	phospholipase A2 activating protein	9	26903372	26947242	-1
NGT (Control)	ENSG00000101337	TM9SF4	0.00669531	12.1326	0.955917	0.989777	transmembrane 9 superfamily member 4	20	32109714	32167258	1
NGT (Control)	ENSG00000136238	RAC1	0.00669563	2.42223	0.957744	0.990433	Rac family small GTPase 1	7	6374527	6403967	1
NGT (Control)	ENSG00000153130	SCOC	0.00676607	14.3542	0.977103	0.994922	short coiled-coil protein	4	140257286	140385728	1
NGT (Control)	ENSG00000170027	YWHAG	0.00678472	2.09615	0.921986	0.980489	tyrosine 3-monooxygenase/tryptophan 5-monooxygenase activation protein gamma	7	76326799	76358991	-1
NGT (Control)	ENSG00000177054	ZDHHC13	0.00679674	9.58539	0.976581	0.994922	zinc finger DHHC-type palmitoyltransferase 13	11	19117099	19176422	1
NGT (Control)	ENSG00000136986	DERL1	0.00680615	3.29203	0.945342	0.986182	derlin 1	8	123013170	123042302	-1
NGT (Control)	ENSG00000115446	UNC50	0.00682546	20.133	0.936418	0.983904	unc-50 inner nuclear membrane RNA binding protein	2	98608579	98618515	1
NGT (Control)	ENSG00000142687	KIAA0319L	0.00686966	10.8384	0.920919	0.979852	KIAA0319 like	1	35433492	35557950	-1
NGT (Control)	ENSG00000138356	AOX1	0.00688447	0.696749	0.977202	0.994922	aldehyde oxidase 1	2	200586014	200677064	1
NGT (Control)	ENSG00000105583	WDR83OS	0.0068917	12.8348	0.976148	0.994922	WD repeat domain 83 opposite strand	19	12668073	12669415	-1
NGT (Control)	ENSG00000064115	TM7SF3	0.00689457	4.22744	0.958352	0.99073	transmembrane 7 superfamily member 3	12	26971579	27014434	-1
NGT (Control)	ENSG00000121390	PSPC1	0.00691587	1.84713	0.950361	0.987983	paraspeckle component 1	13	19674752	19783019	-1
NGT (Control)	ENSG00000110344	UBE4A	0.00693469	9.28734	0.940239	0.9844	ubiquitination factor E4A	11	118359600	118399211	1
NGT (Control)	ENSG00000064012	CASP8	0.00694656	19.3897	0.973469	0.994913	caspase 8	2	201233443	201287711	1
NGT (Control)	ENSG00000166938	DIS3L	0.00694756	14.2818	0.965457	0.99254	DIS3 like exosome 3'-5' exoribonuclease	15	66293217	66333898	1
NGT (Control)	ENSG00000120690	ELF1	0.00696414	7.93085	0.933839	0.98315	E74 like ETS transcription factor 1	13	40931924	41061440	-1
NGT (Control)	ENSG00000101856	PGRMC1	0.00698707	6.29326	0.951845	0.98822	progesterone receptor membrane component 1	X	119236245	119244466	1
NGT (Control)	ENSG00000154957	ZNF18	0.00699549	11.097	0.979738	0.995689	zinc finger protein 18	17	11977439	11997475	-1
NGT (Control)	ENSG00000129084	PSMA1	0.00699568	6.65504	0.972618	0.994794	proteasome 20S subunit alpha 1	11	14504874	14643635	-1
NGT (Control)	ENSG00000140543	DET1	0.00699742	17.5588	0.971374	0.994794	DET1 partner of COP1 E3 ubiquitin ligase	15	88494440	88546681	-1
NGT (Control)	ENSG00000057608	GDI2	0.00700287	23.373	0.925161	0.981095	GDP dissociation inhibitor 2	10	5765223	5842132	-1
NGT (Control)	ENSG00000088832	FKBP1A	0.00704406	20.5757	0.900012	0.974029	FKBP prolyl isomerase 1A	20	1368977	1393164	-1
NGT (Control)	ENSG00000263142	LRRC37A17P	0.0070711	22.7124	0.993892	0.99856	leucine rich repeat containing 37 member A17, pseudogene	17	46978481	47054569	1
NGT (Control)	ENSG00000109111	SUPT6H	0.00708892	22.4168	0.960938	0.991587	SPT6 homolog, histone chaperone and transcription elongation factor	17	28662198	28702679	1
NGT (Control)	ENSG00000111696	NT5DC3	0.00710715	16.1426	0.976779	0.994922	5'-nucleotidase domain containing 3	12	103770453	103841234	-1
NGT (Control)	ENSG00000143870	PDIA6	0.00711797	21.4179	0.953273	0.988798	protein disulfide isomerase family A member 6	2	10783391	10837977	-1
NGT (Control)	ENSG00000169019	COMMD8	0.00713449	2.97372	0.9839	0.996358	COMM domain containing 8	4	47450787	47463702	-1
NGT (Control)	ENSG00000119673	ACOT2	0.00713754	20.8737	0.982896	0.996155	acyl-CoA thioesterase 2	14	73567620	73575658	1
NGT (Control)	ENSG00000140992	PDPK1	0.00714224	9.72563	0.95292	0.988734	3-phosphoinositide dependent protein kinase 1	16	2537979	2603188	1
NGT (Control)	ENSG00000196205	EEF1A1P5	0.00714963	17.2735	0.994896	0.998693	eukaryotic translation elongation factor 1 alpha 1 pseudogene 5	9	133019486	133020874	1
NGT (Control)	ENSG00000157259	GATAD1	0.00715597	14.2926	0.927753	0.981589	GATA zinc finger domain containing 1	7	92447482	92460075	1
NGT (Control)	ENSG00000133773	CCDC59	0.00716792	13.7964	0.985034	0.996702	coiled-coil domain containing 59	12	82223681	82358805	-1
NGT (Control)	ENSG00000144233	AMMECR1L	0.00720299	3.76259	0.954065	0.989286	AMMECR1 like	2	127861630	127885967	-1
NGT (Control)	ENSG00000109738	GLRB	0.00720658	14.7096	0.981824	0.996118	glycine receptor beta	4	157076125	157172090	1
NGT (Control)	ENSG00000101470	TNNC2	0.00720869	13.8496	0.993648	0.99856	troponin C2, fast skeletal type	20	45823214	45833745	-1
NGT (Control)	ENSG00000164300	SERINC5	0.00722103	0.254242	0.95752	0.990312	serine incorporator 5	5	80111651	80256048	-1
NGT (Control)	ENSG00000107443	CCNJ	0.00725827	19.6359	0.984223	0.996516	cyclin J	10	96043394	96060870	1
NGT (Control)	ENSG00000111364	DDX55	0.00726413	9.87633	0.960544	0.991442	DEAD-box helicase 55	12	123602077	123620943	1
NGT (Control)	ENSG00000241973	PI4KA	0.00727068	15.3914	0.985874	0.996864	phosphatidylinositol 4-kinase alpha	22	20707691	20859417	-1
NGT (Control)	ENSG00000022277	RTF2	0.00729782	22.9097	0.950481	0.987983	replication termination factor 2	20	56468585	56519449	1
NGT (Control)	ENSG00000102978	POLR2C	0.00730401	12.6331	0.961926	0.991587	RNA polymerase II subunit C	16	57462660	57472009	1
NGT (Control)	ENSG00000135387	CAPRIN1	0.00730541	14.1173	0.855582	0.963436	cell cycle associated protein 1	11	34051731	34102610	1
NGT (Control)	ENSG00000153317	ASAP1	0.00730622	8.0576	0.976511	0.994922	ArfGAP with SH3 domain, ankyrin repeat and PH domain 1	8	130052104	130443674	-1
NGT (Control)	ENSG00000172292	CERS6	0.00731371	23.2453	0.95815	0.990687	ceramide synthase 6	2	168456249	168775134	1
NGT (Control)	ENSG00000157657	ZNF618	0.00731638	23.8511	0.987049	0.997245	zinc finger protein 618	9	113876282	114056591	1
NGT (Control)	ENSG00000083720	OXCT1	0.00731664	16.7257	0.981909	0.996118	3-oxoacid CoA-transferase 1	5	41730065	41870425	-1
NGT (Control)	ENSG00000156026	MCU	0.00731747	12.8121	0.931365	0.982502	mitochondrial calcium uniporter	10	72692131	72887694	1
NGT (Control)	ENSG00000137522	RNF121	0.00731852	3.2263	0.966157	0.992907	ring finger protein 121	11	71929018	71997597	1
NGT (Control)	ENSG00000182247	UBE2E2	0.00733356	2.66832	0.969179	0.994247	ubiquitin conjugating enzyme E2 E2	3	23203020	23591794	1
NGT (Control)	ENSG00000137821	LRRC49	0.00734031	18.2405	0.983658	0.996326	leucine rich repeat containing 49	15	70853239	71053658	1
NGT (Control)	ENSG00000089597	GANAB	0.00735078	21.368	0.935749	0.983562	glucosidase II alpha subunit	11	62624826	62646726	-1
NGT (Control)	ENSG00000213699	SLC35F6	0.00736026	23.6079	0.963471	0.99186	solute carrier family 35 member F6	2	26764284	26781231	1
NGT (Control)	ENSG00000205208	C4orf46	0.00738941	7.11348	0.973983	0.994922	chromosome 4 open reading frame 46	4	158666675	158672255	-1
NGT (Control)	ENSG00000151491	EPS8	0.00740373	2.90949	0.935852	0.983562	epidermal growth factor receptor pathway substrate 8	12	15620134	15882329	-1
NGT (Control)	ENSG00000114861	FOXP1	0.00743827	1.85001	0.951037	0.988102	forkhead box P1	3	70954708	71583989	-1
NGT (Control)	ENSG00000109775	UFSP2	0.00744192	10.1916	0.95933	0.990799	UFM1 specific peptidase 2	4	185399537	185425979	-1
NGT (Control)	ENSG00000101546	RBFA	0.00749122	16.9997	0.983443	0.996272	ribosome binding factor A	18	80034389	80050651	1
NGT (Control)	ENSG00000168264	IRF2BP2	0.00750004	8.5121	0.972491	0.994794	interferon regulatory factor 2 binding protein 2	1	234604269	234610178	-1
NGT (Control)	ENSG00000179021	C3orf38	0.00750444	2.47775	0.938886	0.984011	chromosome 3 open reading frame 38	3	88149959	88168729	1
NGT (Control)	ENSG00000110435	PDHX	0.00752101	21.6969	0.939026	0.984011	pyruvate dehydrogenase complex component X	11	34915829	35020591	1
NGT (Control)	ENSG00000124532	MRS2	0.00753087	22.1587	0.929341	0.9818	magnesium transporter MRS2	6	24402908	24426194	1
NGT (Control)	ENSG00000164975	SNAPC3	0.00756634	9.06926	0.962325	0.991587	small nuclear RNA activating complex polypeptide 3	9	15422704	15465953	1
NGT (Control)	ENSG00000149547	EI24	0.00756745	5.88757	0.926322	0.981095	EI24 autophagy associated transmembrane protein	11	125569280	125584684	1
NGT (Control)	ENSG00000211460	TSN	0.00757773	20.6983	0.930191	0.982112	translin	2	121737103	121767853	1
NGT (Control)	ENSG00000181789	COPG1	0.0075817	5.45153	0.947259	0.986779	COPI coat complex subunit gamma 1	3	129249606	129277773	1
NGT (Control)	ENSG00000253537	PCDHGA7	0.00760313	8.13585	0.993367	0.998544	protocadherin gamma subfamily A, 7	5	141382739	141512975	1
NGT (Control)	ENSG00000090263	MRPS33	0.00761475	14.0257	0.961967	0.991587	mitochondrial ribosomal protein S33	7	141002610	141015228	-1
NGT (Control)	ENSG00000151366	NDUFC2	0.00762578	4.24478	0.974933	0.994922	NADH:ubiquinone oxidoreductase subunit C2	11	78068297	78079862	-1
NGT (Control)	ENSG00000141644	MBD1	0.00763814	11.2734	0.89921	0.973508	methyl-CpG binding domain protein 1	18	50266882	50281774	-1
NGT (Control)	ENSG00000054392	HHAT	0.00766438	18.5167	0.986319	0.997	hedgehog acyltransferase	1	210328252	210676296	1
NGT (Control)	ENSG00000138442	WDR12	0.00768669	4.511	0.95797	0.990556	WD repeat domain 12	2	202874261	203014798	-1
NGT (Control)	ENSG00000186687	LYRM7	0.00771788	10.8048	0.976566	0.994922	LYR motif containing 7	5	131170944	131205428	1
NGT (Control)	ENSG00000197622	CDC42SE1	0.0077539	8.73804	0.93548	0.983562	CDC42 small effector 1	1	151050971	151070325	-1
NGT (Control)	ENSG00000143028	SYPL2	0.00775449	13.3899	0.993244	0.998539	synaptophysin like 2	1	109466546	109482134	1
NGT (Control)	ENSG00000184209	SNRNP35	0.00777154	5.03371	0.987888	0.997441	small nuclear ribonucleoprotein U11/U12 subunit 35	12	123458088	123473154	1
NGT (Control)	ENSG00000213672	NCKIPSD	0.00782638	6.06585	0.966426	0.992907	NCK interacting protein with SH3 domain	3	48673844	48686364	-1
NGT (Control)	ENSG00000139263	LRIG3	0.00787179	16.4534	0.969961	0.994347	leucine rich repeats and immunoglobulin like domains 3	12	58872149	58920504	-1
NGT (Control)	ENSG00000253159	PCDHGA12	0.00788192	7.77849	0.992297	0.998288	protocadherin gamma subfamily A, 12	5	141430507	141512975	1
NGT (Control)	ENSG00000061794	MRPS35	0.00789501	2.40437	0.955147	0.989557	mitochondrial ribosomal protein S35	12	27710822	27756295	1
NGT (Control)	ENSG00000130741	EIF2S3	0.00791818	16.5068	0.910494	0.977412	eukaryotic translation initiation factor 2 subunit gamma	X	24054946	24078810	1
NGT (Control)	ENSG00000142166	IFNAR1	0.00797444	3.65893	0.933459	0.98298	interferon alpha and beta receptor subunit 1	21	33324429	33359864	1
NGT (Control)	ENSG00000184349	EFNA5	0.00797839	9.88941	0.994488	0.998667	ephrin A5	5	107376894	107670937	-1
NGT (Control)	ENSG00000048828	FAM120A	0.00799436	11.6667	0.860574	0.96478	family with sequence similarity 120A	9	93451685	93566112	1
NGT (Control)	ENSG00000101773	RBBP8	0.00799674	14.3702	0.97828	0.995421	RB binding protein 8, endonuclease	18	22798261	23026488	1
NGT (Control)	ENSG00000198912	C1orf174	0.00801322	3.85621	0.963172	0.991663	chromosome 1 open reading frame 174	1	3889125	3900293	-1
NGT (Control)	ENSG00000110011	DNAJC4	0.00801641	17.4447	0.988563	0.997616	DnaJ heat shock protein family (Hsp40) member C4	11	64230278	64234286	1
NGT (Control)	ENSG00000182240	BACE2	0.00805216	0.539826	0.938434	0.984011	beta-secretase 2	21	41167801	41282530	1
NGT (Control)	ENSG00000147853	AK3	0.00807086	14.5397	0.950583	0.988003	adenylate kinase 3	9	4709556	4742043	-1
NGT (Control)	ENSG00000132305	IMMT	0.00807395	5.62092	0.897354	0.973413	inner membrane mitochondrial protein	2	86143932	86195472	-1
NGT (Control)	ENSG00000166135	HIF1AN	0.00807654	13.4466	0.87974	0.969532	hypoxia inducible factor 1 subunit alpha inhibitor	10	100529072	100559998	1
NGT (Control)	ENSG00000159592	GPBP1L1	0.00808167	3.64507	0.869209	0.966601	GC-rich promoter binding protein 1 like 1	1	45627304	45688113	-1
NGT (Control)	ENSG00000175348	TMEM9B	0.0080835	18.1043	0.918772	0.97904	TMEM9 domain family member B	11	8947202	8965011	-1
NGT (Control)	ENSG00000004455	AK2	0.00810815	8.54513	0.938993	0.984011	adenylate kinase 2	1	33007940	33080996	-1
NGT (Control)	ENSG00000143036	SLC44A3	0.00811904	0.0864367	0.993906	0.99856	solute carrier family 44 member 3	1	94820342	94895246	1
NGT (Control)	ENSG00000173706	HEG1	0.00812552	1.9652	0.983905	0.996358	heart development protein with EGF like domains 1	3	124965710	125055997	-1
NGT (Control)	ENSG00000109743	BST1	0.00816121	5.63566	0.967491	0.993508	bone marrow stromal cell antigen 1	4	15703065	15738313	1
NGT (Control)	ENSG00000035681	NSMAF	0.00817563	4.1999	0.964319	0.992232	neutral sphingomyelinase activation associated factor	8	58583508	58659853	-1
NGT (Control)	ENSG00000106868	SUSD1	0.00818246	2.75132	0.963122	0.991663	sushi domain containing 1	9	112040783	112175297	-1
NGT (Control)	ENSG00000068912	ERLEC1	0.00822842	21.6257	0.941013	0.984727	endoplasmic reticulum lectin 1	2	53787044	53818819	1
NGT (Control)	ENSG00000113068	PFDN1	0.00823754	3.55126	0.930193	0.982112	prefoldin subunit 1	5	140245035	140303113	-1
NGT (Control)	ENSG00000086475	SEPHS1	0.00825486	6.91423	0.92593	0.981095	selenophosphate synthetase 1	10	13317428	13348298	-1
NGT (Control)	ENSG00000084733	RAB10	0.00831925	17.913	0.911639	0.977852	RAB10, member RAS oncogene family	2	26034084	26137454	1
NGT (Control)	ENSG00000100802	C14orf93	0.00833893	2.1386	0.988196	0.997588	chromosome 14 open reading frame 93	14	22985894	23010166	-1
NGT (Control)	ENSG00000105792	CFAP69	0.00834993	10.3953	0.991661	0.998142	cilia and flagella associated protein 69	7	90245174	90311063	1
NGT (Control)	ENSG00000132017	DCAF15	0.00835314	1.41547	0.983101	0.996218	DDB1 and CUL4 associated factor 15	19	13952492	13961449	1
NGT (Control)	ENSG00000121440	PDZRN3	0.00836215	23.8748	0.954393	0.989346	PDZ domain containing ring finger 3	3	73382431	73624941	-1
NGT (Control)	ENSG00000077380	DYNC1I2	0.0083723	17.9008	0.895933	0.973413	dynein cytoplasmic 1 intermediate chain 2	2	171687409	171750158	1
NGT (Control)	ENSG00000133142	TCEAL4	0.00837803	16.185	0.916975	0.979008	transcription elongation factor A like 4	X	103576231	103587729	1
NGT (Control)	ENSG00000147400	CETN2	0.00837957	10.7525	0.94978	0.987779	centrin 2	X	152826994	152830757	-1
NGT (Control)	ENSG00000215114	UBXN2B	0.00838303	4.6534	0.938813	0.984011	UBX domain protein 2B	8	58411359	58451501	1
NGT (Control)	ENSG00000181544	FANCB	0.00843001	3.18939	0.994169	0.9986	FA complementation group B	X	14835961	14873069	-1
NGT (Control)	ENSG00000196821	ILRUN	0.00843589	3.85611	0.889334	0.97232	inflammation and lipid regulator with UBA-like and NBR1-like domains	6	34587288	34696859	-1
NGT (Control)	ENSG00000237187	NR2F1-AS1	0.00845403	13.5953	0.980839	0.995818	NR2F1 antisense RNA 1	5	93360779	93585649	-1
NGT (Control)	ENSG00000160783	PMF1	0.00845542	2.12497	0.978468	0.995421	polyamine modulated factor 1	1	156212993	156240042	1
NGT (Control)	ENSG00000168374	ARF4	0.00846125	6.92233	0.962757	0.991663	ADP ribosylation factor 4	3	57571363	57598220	-1
NGT (Control)	ENSG00000137959	IFI44L	0.00846824	1.70758	0.996161	0.998771	interferon induced protein 44 like	1	78619902	78646145	1
NGT (Control)	ENSG00000132963	POMP	0.00847969	19.4824	0.943301	0.985528	proteasome maturation protein	13	28659104	28678959	1
NGT (Control)	ENSG00000166963	MAP1A	0.0084892	5.6866	0.974216	0.994922	microtubule associated protein 1A	15	43510958	43531620	1
NGT (Control)	ENSG00000140259	MFAP1	0.00848956	18.0441	0.909312	0.976931	microfibril associated protein 1	15	43804492	43824690	-1
NGT (Control)	ENSG00000136444	RSAD1	0.0084932	17.9915	0.922629	0.98056	radical S-adenosyl methionine domain containing 1	17	50478860	50485974	1
NGT (Control)	ENSG00000149289	ZC3H12C	0.00850183	18.9255	0.981821	0.996118	zinc finger CCCH-type containing 12C	11	110093392	110171841	1
NGT (Control)	ENSG00000104067	TJP1	0.0085094	14.733	0.912902	0.978302	tight junction protein 1	15	29699367	29968915	-1
NGT (Control)	ENSG00000165533	TTC8	0.00852564	17.3931	0.930933	0.982456	tetratricopeptide repeat domain 8	14	88824153	88881078	1
NGT (Control)	ENSG00000198938	MT-CO3	0.00856332	15.2389	0.974536	0.994922	mitochondrially encoded cytochrome c oxidase III	MT	9207	9990	1
NGT (Control)	ENSG00000150760	DOCK1	0.00857073	14.1216	0.885841	0.970947	dedicator of cytokinesis 1	10	126905409	127452517	1
NGT (Control)	ENSG00000103591	AAGAB	0.00858718	2.88368	0.925964	0.981095	alpha and gamma adaptin binding protein	15	67200667	67255195	-1
NGT (Control)	ENSG00000136783	NIPSNAP3A	0.00859839	7.18759	0.961816	0.991587	nipsnap homolog 3A	9	104747683	104760120	1
NGT (Control)	ENSG00000093183	SEC22C	0.00860146	1.70662	0.906111	0.975641	SEC22 homolog C, vesicle trafficking protein	3	42547969	42601080	-1
NGT (Control)	ENSG00000124562	SNRPC	0.00861143	3.36947	0.933126	0.982848	small nuclear ribonucleoprotein polypeptide C	6	34757505	34773857	1
NGT (Control)	ENSG00000176871	WSB2	0.00861393	10.0551	0.916339	0.978819	WD repeat and SOCS box containing 2	12	118032687	118062430	-1
NGT (Control)	ENSG00000118705	RPN2	0.00861405	16.7899	0.893163	0.972971	ribophorin II	20	37178410	37241619	1
NGT (Control)	ENSG00000131437	KIF3A	0.00861565	8.2991	0.95692	0.990191	kinesin family member 3A	5	132692628	132737638	-1
NGT (Control)	ENSG00000100842	EFS	0.00862764	11.4494	0.982636	0.996118	embryonal Fyn-associated substrate	14	23356403	23365752	-1
NGT (Control)	ENSG00000086189	DIMT1	0.00863938	8.99538	0.927871	0.981589	DIMT1 rRNA methyltransferase and ribosome maturation factor	5	62347284	62403943	-1
NGT (Control)	ENSG00000198542	ITGBL1	0.00865316	16.5981	0.855653	0.963457	integrin subunit beta like 1	13	101452593	101720856	1
NGT (Control)	ENSG00000116473	RAP1A	0.00866316	13.7612	0.956167	0.989777	RAP1A, member of RAS oncogene family	1	111542218	111716691	1
NGT (Control)	ENSG00000141646	SMAD4	0.00866422	4.66977	0.908022	0.976282	SMAD family member 4	18	51028394	51085045	1
NGT (Control)	ENSG00000180209	MYLPF	0.00866451	8.94118	0.988514	0.997616	myosin light chain, phosphorylatable, fast skeletal muscle	16	30370934	30377991	1
NGT (Control)	ENSG00000171456	ASXL1	0.00867345	12.7204	0.928907	0.9818	ASXL transcriptional regulator 1	20	32358330	32439319	1
NGT (Control)	ENSG00000178163	ZNF518B	0.008686	16.5111	0.938342	0.984011	zinc finger protein 518B	4	10439880	10457426	-1
NGT (Control)	ENSG00000074590	NUAK1	0.00868613	14.5681	0.95495	0.98953	NUAK family kinase 1	12	106063345	106138954	-1
NGT (Control)	ENSG00000108946	PRKAR1A	0.00869706	18.5862	0.884571	0.970838	protein kinase cAMP-dependent type I regulatory subunit alpha	17	68511780	68551319	1
NGT (Control)	ENSG00000117906	RCN2	0.00872125	16.01	0.962243	0.991587	reticulocalbin 2	15	76931738	76954393	1
NGT (Control)	ENSG00000143315	PIGM	0.00872584	2.27289	0.959894	0.991007	phosphatidylinositol glycan anchor biosynthesis class M	1	160024953	160031990	-1
NGT (Control)	ENSG00000145431	PDGFC	0.00872943	20.1795	0.951052	0.988102	platelet derived growth factor C	4	156760454	156971799	-1
NGT (Control)	ENSG00000083290	ULK2	0.00873656	16.1004	0.915452	0.978819	unc-51 like autophagy activating kinase 2	17	19770829	19867936	-1
NGT (Control)	ENSG00000100568	VTI1B	0.00877351	7.50655	0.89897	0.973454	vesicle transport through interaction with t-SNAREs 1B	14	67647085	67674820	-1
NGT (Control)	ENSG00000099256	PRTFDC1	0.00881984	8.62391	0.981146	0.995911	phosphoribosyl transferase domain containing 1	10	24848614	24952606	-1
NGT (Control)	ENSG00000169239	CA5B	0.00882868	19.5167	0.975536	0.994922	carbonic anhydrase 5B	X	15688830	15788411	1
NGT (Control)	ENSG00000106682	EIF4H	0.00884306	7.15122	0.87248	0.967268	eukaryotic translation initiation factor 4H	7	74174231	74197122	1
NGT (Control)	ENSG00000171490	RSL1D1	0.00884422	18.646	0.883835	0.970781	ribosomal L1 domain containing 1	16	11833850	11851580	-1
NGT (Control)	ENSG00000163754	GYG1	0.00885056	2.36272	0.937999	0.984011	glycogenin 1	3	148991408	149031775	1
NGT (Control)	ENSG00000091136	LAMB1	0.00885482	12.955	0.961546	0.991587	laminin subunit beta 1	7	107923799	108003213	-1
NGT (Control)	ENSG00000142192	APP	0.00886011	17.2835	0.896089	0.973413	amyloid beta precursor protein	21	25880550	26171128	-1
NGT (Control)	ENSG00000184203	PPP1R2	0.00888162	12.8474	0.93978	0.9844	protein phosphatase 1 regulatory inhibitor subunit 2	3	195514428	195543386	-1
NGT (Control)	ENSG00000106049	HIBADH	0.00889893	17.4047	0.936837	0.983998	3-hydroxyisobutyrate dehydrogenase	7	27525442	27662883	-1
NGT (Control)	ENSG00000141441	GAREM1	0.00890256	18.9573	0.965818	0.99273	GRB2 associated regulator of MAPK1 subtype 1	18	32124877	32470882	-1
NGT (Control)	ENSG00000117592	PRDX6	0.00891873	5.13331	0.927867	0.981589	peroxiredoxin 6	1	173477330	173488815	1
NGT (Control)	ENSG00000138119	MYOF	0.00893032	14.383	0.939031	0.984011	myoferlin	10	93306429	93482334	-1
NGT (Control)	ENSG00000152102	FAM168B	0.0089454	4.292	0.852191	0.961899	family with sequence similarity 168 member B	2	131047876	131093460	-1
NGT (Control)	ENSG00000137809	ITGA11	0.00895624	20.7845	0.972219	0.994794	integrin subunit alpha 11	15	68296532	68432163	-1
NGT (Control)	ENSG00000204120	GIGYF2	0.00896487	10.9863	0.903935	0.974899	GRB10 interacting GYF protein 2	2	232697299	232860605	1
NGT (Control)	ENSG00000167447	SMG8	0.00898885	20.3841	0.942318	0.985403	SMG8 nonsense mediated mRNA decay factor	17	59209400	59215239	1
NGT (Control)	ENSG00000137817	PARP6	0.00900696	10.3398	0.914749	0.978819	poly(ADP-ribose) polymerase family member 6	15	72241181	72272999	-1
NGT (Control)	ENSG00000147100	SLC16A2	0.00900747	0.898465	0.951007	0.988102	solute carrier family 16 member 2	X	74421493	74533917	1
NGT (Control)	ENSG00000188158	NHS	0.00900794	15.1042	0.980087	0.995689	NHS actin remodeling regulator	X	17375200	17735994	1
NGT (Control)	ENSG00000165678	GHITM	0.00908318	1.77617	0.928906	0.9818	growth hormone inducible transmembrane protein	10	84139509	84153568	1
NGT (Control)	ENSG00000163430	FSTL1	0.00910981	1.4404	0.906641	0.975972	follistatin like 1	3	120392293	120450993	-1
NGT (Control)	ENSG00000137124	ALDH1B1	0.00912079	20.5775	0.955595	0.989667	aldehyde dehydrogenase 1 family member B1	9	38392702	38398661	1
NGT (Control)	ENSG00000105887	MTPN	0.00913119	13.0118	0.897608	0.973431	myotrophin	7	135926760	135977359	-1
NGT (Control)	ENSG00000163050	COQ8A	0.0091418	1.9634	0.961375	0.991587	coenzyme Q8A	1	226940286	226987544	1
NGT (Control)	ENSG00000126705	AHDC1	0.00914563	6.2413	0.994015	0.9986	AT-hook DNA binding motif containing 1	1	27534035	27604431	-1
NGT (Control)	ENSG00000088812	ATRN	0.00915419	18.7765	0.85804	0.963756	attractin	20	3471018	3651118	1
NGT (Control)	ENSG00000100335	MIEF1	0.00917558	23.0314	0.908034	0.976282	mitochondrial elongation factor 1	22	39499432	39518132	1
NGT (Control)	ENSG00000176624	MEX3C	0.0091798	22.5361	0.91595	0.978819	mex-3 RNA binding family member C	18	51174550	51218333	-1
NGT (Control)	ENSG00000007202	KIAA0100	0.0091803	9.44464	0.884183	0.970781	KIAA0100	17	28614446	28645454	-1
NGT (Control)	ENSG00000136542	GALNT5	0.00918039	9.20604	0.9531	0.988734	polypeptide N-acetylgalactosaminyltransferase 5	2	157257705	157318491	1
NGT (Control)	ENSG00000065809	FAM107B	0.0091964	18.5957	0.985647	0.996777	family with sequence similarity 107 member B	10	14518557	14774897	-1
NGT (Control)	ENSG00000111450	STX2	0.00919709	9.22642	0.898473	0.973454	syntaxin 2	12	130789600	130839266	-1
NGT (Control)	ENSG00000164808	SPIDR	0.00923893	11.8756	0.896822	0.973413	scaffold protein involved in DNA repair	8	47260878	47736306	1
NGT (Control)	ENSG00000107929	LARP4B	0.00925494	3.56154	0.931287	0.982486	La ribonucleoprotein 4B	10	806914	931705	-1
NGT (Control)	ENSG00000151348	EXT2	0.00925588	22.37	0.850294	0.961111	exostosin glycosyltransferase 2	11	44095673	44251962	1
NGT (Control)	ENSG00000181061	HIGD1A	0.00926565	13.8589	0.967844	0.993595	HIG1 hypoxia inducible domain family member 1A	3	42782908	42804490	-1
NGT (Control)	ENSG00000148943	LIN7C	0.00928619	14.2173	0.962499	0.991587	lin-7 homolog C, crumbs cell polarity complex component	11	27494418	27506769	-1
NGT (Control)	ENSG00000132600	PRMT7	0.0092983	6.48072	0.950454	0.987983	protein arginine methyltransferase 7	16	68310974	68358584	1
NGT (Control)	ENSG00000242498	ARPIN	0.0092987	1.82278	0.944437	0.985975	actin related protein 2/3 complex inhibitor	15	89895006	89912952	-1
NGT (Control)	ENSG00000171150	SOCS5	0.00929951	20.7864	0.899238	0.973508	suppressor of cytokine signaling 5	2	46698952	46780245	1
NGT (Control)	ENSG00000152104	PTPN14	0.00930017	7.28539	0.935445	0.983562	protein tyrosine phosphatase non-receptor type 14	1	214348700	214552449	-1
NGT (Control)	ENSG00000002549	LAP3	0.00931896	3.84624	0.965193	0.992362	leucine aminopeptidase 3	4	17577198	17607972	1
NGT (Control)	ENSG00000100242	SUN2	0.00932295	8.0479	0.944801	0.986142	Sad1 and UNC84 domain containing 2	22	38734725	38794143	-1
NGT (Control)	ENSG00000151445	VIPAS39	0.00933366	23.7386	0.919835	0.979511	VPS33B interacting protein, apical-basolateral polarity regulator, spe-39 homolog	14	77426675	77457952	-1
NGT (Control)	ENSG00000132581	SDF2	0.00936392	22.1029	0.924852	0.981095	stromal cell derived factor 2	17	28648346	28662189	-1
NGT (Control)	ENSG00000116161	CACYBP	0.0093706	23.9539	0.945748	0.986417	calcyclin binding protein	1	174999163	175012027	1
NGT (Control)	ENSG00000157119	KLHL40	0.00937401	1.41006	0.989609	0.997815	kelch like family member 40	3	42685537	42692544	1
NGT (Control)	ENSG00000168876	ANKRD49	0.00937695	20.8129	0.968457	0.993618	ankyrin repeat domain 49	11	94493979	94499578	1
NGT (Control)	ENSG00000150347	ARID5B	0.00940837	10.3779	0.931181	0.982486	AT-rich interaction domain 5B	10	61901684	62096944	1
NGT (Control)	ENSG00000107130	NCS1	0.00941309	8.7646	0.901362	0.974051	neuronal calcium sensor 1	9	130172404	130237303	1
NGT (Control)	ENSG00000137965	IFI44	0.00941869	13.588	0.982027	0.996118	interferon induced protein 44	1	78649796	78664078	1
NGT (Control)	ENSG00000172269	DPAGT1	0.00942808	23.3959	0.916715	0.978896	dolichyl-phosphate N-acetylglucosaminephosphotransferase 1	11	119096503	119108331	-1
NGT (Control)	ENSG00000196368	NUDT11	0.00943159	10.081	0.969647	0.994347	nudix hydrolase 11	X	51490011	51496592	-1
NGT (Control)	ENSG00000170946	DNAJC24	0.0094491	4.83359	0.942856	0.985403	DnaJ heat shock protein family (Hsp40) member C24	11	31369840	31432835	1
NGT (Control)	ENSG00000041357	PSMA4	0.00944946	20.5085	0.934373	0.983467	proteasome 20S subunit alpha 4	15	78540405	78552417	1
NGT (Control)	ENSG00000198876	DCAF12	0.00945637	6.79421	0.858979	0.964088	DDB1 and CUL4 associated factor 12	9	34086387	34127399	-1
NGT (Control)	ENSG00000166913	YWHAB	0.00946427	7.39366	0.896852	0.973413	tyrosine 3-monooxygenase/tryptophan 5-monooxygenase activation protein beta	20	44885702	44908532	1
NGT (Control)	ENSG00000164144	ARFIP1	0.00948404	14.5438	0.94522	0.986182	ADP ribosylation factor interacting protein 1	4	152779937	152918463	1
NGT (Control)	ENSG00000274211	SOCS7	0.00950285	11.8082	0.943456	0.985528	suppressor of cytokine signaling 7	17	38351844	38405593	1
NGT (Control)	ENSG00000100991	TRPC4AP	0.00952601	5.69487	0.879875	0.969532	transient receptor potential cation channel subfamily C member 4 associated protein	20	35002404	35092807	-1
NGT (Control)	ENSG00000166260	COX11	0.00953186	20.8254	0.885108	0.970838	cytochrome c oxidase copper chaperone COX11	17	54951902	54968703	-1
NGT (Control)	ENSG00000114978	MOB1A	0.00955463	13.1264	0.928394	0.981781	MOB kinase activator 1A	2	74152528	74178898	-1
NGT (Control)	ENSG00000100528	CNIH1	0.0095604	13.7526	0.894309	0.973131	cornichon family AMPA receptor auxiliary protein 1	14	54423561	54441391	-1
NGT (Control)	ENSG00000156500	FAM122C	0.00956067	20.5492	0.994511	0.998667	family with sequence similarity 122C	X	134796395	134854835	1
NGT (Control)	ENSG00000111596	CNOT2	0.00956171	12.6377	0.854313	0.962808	CCR4-NOT transcription complex subunit 2	12	70243002	70354993	1
NGT (Control)	ENSG00000144021	CIAO1	0.00957368	5.65353	0.836451	0.955185	cytosolic iron-sulfur assembly component 1	2	96266159	96274173	1
NGT (Control)	ENSG00000005339	CREBBP	0.0095765	8.34619	0.985251	0.996777	CREB binding protein	16	3725054	3880713	-1
NGT (Control)	ENSG00000178585	CTNNBIP1	0.00957818	15.2871	0.982432	0.996118	catenin beta interacting protein 1	1	9848276	9910336	-1
NGT (Control)	ENSG00000197616	MYH6	0.00958663	7.64697	0.989397	0.997815	myosin heavy chain 6	14	23381982	23408273	-1
NGT (Control)	ENSG00000164040	PGRMC2	0.00958695	13.1215	0.942113	0.985333	progesterone receptor membrane component 2	4	128269237	128288829	-1
NGT (Control)	ENSG00000198205	ZXDA	0.00960376	14.412	0.973652	0.994922	zinc finger X-linked duplicated A	X	57905430	57910458	-1
NGT (Control)	ENSG00000070831	CDC42	0.00962273	4.64572	0.933104	0.982848	cell division cycle 42	1	22025511	22101360	1
NGT (Control)	ENSG00000139990	DCAF5	0.00964158	12.6703	0.87476	0.968067	DDB1 and CUL4 associated factor 5	14	69050881	69153150	-1
NGT (Control)	ENSG00000182473	EXOC7	0.00964496	3.97334	0.862909	0.96537	exocyst complex component 7	17	76081016	76121576	-1
NGT (Control)	ENSG00000086232	EIF2AK1	0.00964783	5.09699	0.898199	0.973454	eukaryotic translation initiation factor 2 alpha kinase 1	7	6022247	6059175	-1
NGT (Control)	ENSG00000134644	PUM1	0.00965273	13.7972	0.817869	0.947227	pumilio RNA binding family member 1	1	30931506	31065991	-1
NGT (Control)	ENSG00000125686	MED1	0.00968332	19.5989	0.916243	0.978819	mediator complex subunit 1	17	39404285	39451272	-1
NGT (Control)	ENSG00000205629	LCMT1	0.00968921	12.6965	0.950347	0.987983	leucine carboxyl methyltransferase 1	16	25111731	25178231	1
NGT (Control)	ENSG00000136193	SCRN1	0.00972131	15.2238	0.871817	0.96722	secernin 1	7	29920104	29990289	-1
NGT (Control)	ENSG00000232453	LINC02777	0.00972275	1.51208	0.993032	0.998515	long intergenic non-protein coding RNA 2777	1	58882868	58931897	-1
NGT (Control)	ENSG00000113580	NR3C1	0.00974207	18.2358	0.911966	0.977892	nuclear receptor subfamily 3 group C member 1	5	143277931	143435512	-1
NGT (Control)	ENSG00000119927	GPAM	0.0097456	17.3278	0.969706	0.994347	glycerol-3-phosphate acyltransferase, mitochondrial	10	112149865	112215377	-1
NGT (Control)	ENSG00000150667	FSIP1	0.00975206	2.2622	0.989634	0.997815	fibrous sheath interacting protein 1	15	39588357	39782841	-1
NGT (Control)	ENSG00000168175	MAPK1IP1L	0.00975887	4.41443	0.916845	0.978978	mitogen-activated protein kinase 1 interacting protein 1 like	14	55051647	55070194	1
NGT (Control)	ENSG00000152291	TGOLN2	0.00976592	15.8636	0.905881	0.975505	trans-golgi network protein 2	2	85318020	85328296	-1
NGT (Control)	ENSG00000118689	FOXO3	0.00978194	13.4294	0.910285	0.977361	forkhead box O3	6	108559835	108684774	1
NGT (Control)	ENSG00000175115	PACS1	0.00979188	3.61155	0.978881	0.995421	phosphofurin acidic cluster sorting protein 1	11	66070272	66244744	1
NGT (Control)	ENSG00000139624	CERS5	0.00979843	6.98423	0.90669	0.975972	ceramide synthase 5	12	50129289	50167533	-1
NGT (Control)	ENSG00000159131	GART	0.00980258	14.633	0.89409	0.973131	phosphoribosylglycinamide formyltransferase, phosphoribosylglycinamide synthetase, phosphoribosylaminoimidazole synthetase	21	33503931	33543491	-1
NGT (Control)	ENSG00000101126	ADNP	0.00980605	16.1361	0.972904	0.994909	activity dependent neuroprotector homeobox	20	50888916	50931437	-1
NGT (Control)	ENSG00000100106	TRIOBP	0.00981141	16.0444	0.945257	0.986182	TRIO and F-actin binding protein	22	37697048	37776556	1
NGT (Control)	ENSG00000125482	TTF1	0.00982487	16.7219	0.934995	0.983562	transcription termination factor 1	9	132375548	132406851	-1
NGT (Control)	ENSG00000102144	PGK1	0.00983233	22.9172	0.960448	0.991399	phosphoglycerate kinase 1	X	77910739	78129295	1
NGT (Control)	ENSG00000146457	WTAP	0.00983998	1.38382	0.925767	0.981095	WT1 associated protein	6	159725585	159756319	1
NGT (Control)	ENSG00000000419	DPM1	0.00985711	18.4245	0.938619	0.984011	dolichyl-phosphate mannosyltransferase subunit 1, catalytic	20	50934867	50958555	-1
NGT (Control)	ENSG00000164654	MIOS	0.00987383	10.3474	0.928192	0.981735	meiosis regulator for oocyte development	7	7566875	7608932	1
NGT (Control)	ENSG00000108654	DDX5	0.00989431	12.8702	0.898796	0.973454	DEAD-box helicase 5	17	64498254	64508199	-1
NGT (Control)	ENSG00000010270	STARD3NL	0.0099148	0.644629	0.95825	0.99073	STARD3 N-terminal like	7	38178245	38230670	1
NGT (Control)	ENSG00000111540	RAB5B	0.00992734	23.3968	0.821581	0.949029	RAB5B, member RAS oncogene family	12	55973913	55996683	1
NGT (Control)	ENSG00000120438	TCP1	0.00993847	1.60916	0.909361	0.976931	t-complex 1	6	159778498	159789703	-1
NGT (Control)	ENSG00000225733	FGD5-AS1	0.00996534	0.864696	0.855256	0.963373	FGD5 antisense RNA 1	3	14920347	14948424	-1
NGT (Control)	ENSG00000105953	OGDH	0.00998803	1.08949	0.964703	0.992232	oxoglutarate dehydrogenase	7	44606572	44709066	1
NGT (Control)	ENSG00000130449	ZSWIM6	0.0100157	11.6873	0.925298	0.981095	zinc finger SWIM-type containing 6	5	61332258	61546172	1
NGT (Control)	ENSG00000150753	CCT5	0.0100205	5.55149	0.954997	0.98953	chaperonin containing TCP1 subunit 5	5	10249929	10266389	1
NGT (Control)	ENSG00000225200	AC246787.1	0.0100336	3.37202	0.998166	0.99964	ribosomal protein S8 (RPS8) pseudogene	14	105978520	105979146	-1
NGT (Control)	ENSG00000116906	GNPAT	0.0100367	7.75472	0.885756	0.970947	glyceronephosphate O-acyltransferase	1	231241207	231277973	1
NGT (Control)	ENSG00000108395	TRIM37	0.010037	16.3367	0.866689	0.965961	tripartite motif containing 37	17	58982638	59106921	-1
NGT (Control)	ENSG00000166855	CLPX	0.0100395	14.3753	0.890779	0.97232	caseinolytic mitochondrial matrix peptidase chaperone subunit X	15	65148219	65185342	-1
NGT (Control)	ENSG00000196123	KIAA0895L	0.0100518	8.10736	0.971157	0.994794	KIAA0895 like	16	67175599	67184040	-1
NGT (Control)	ENSG00000115484	CCT4	0.0100892	1.28462	0.925092	0.981095	chaperonin containing TCP1 subunit 4	2	61868085	61888671	-1
NGT (Control)	ENSG00000164167	LSM6	0.0100966	22.6975	0.962028	0.991587	LSM6 homolog, U6 small nuclear RNA and mRNA degradation associated	4	146175703	146200000	1
NGT (Control)	ENSG00000125868	DSTN	0.0101015	23.0564	0.818416	0.947683	destrin, actin depolymerizing factor	20	17570075	17609919	1
NGT (Control)	ENSG00000109220	CHIC2	0.0101045	13.4626	0.90798	0.976282	cysteine rich hydrophobic domain 2	4	54009789	54064605	-1
NGT (Control)	ENSG00000130023	ERMARD	0.0101437	12.9865	0.922916	0.98056	ER membrane associated RNA degradation	6	169751622	169781600	1
NGT (Control)	ENSG00000172380	GNG12	0.0101445	14.5114	0.938425	0.984011	G protein subunit gamma 12	1	67701475	67833467	-1
NGT (Control)	ENSG00000100219	XBP1	0.0101642	21.4678	0.930699	0.982419	X-box binding protein 1	22	28794555	28800597	-1
NGT (Control)	ENSG00000088888	MAVS	0.0101795	21.5516	0.926458	0.981095	mitochondrial antiviral signaling protein	20	3846799	3876123	1
NGT (Control)	ENSG00000169621	APLF	0.0101799	5.56616	0.984665	0.996636	aprataxin and PNKP like factor	2	68467572	68655862	1
NGT (Control)	ENSG00000011275	RNF216	0.01018	22.3131	0.736444	0.916847	ring finger protein 216	7	5620047	5781696	-1
NGT (Control)	ENSG00000165609	NUDT5	0.0102036	5.56965	0.872285	0.967251	nudix hydrolase 5	10	12165330	12196144	-1
NGT (Control)	ENSG00000143379	SETDB1	0.0102063	17.1232	0.918483	0.97904	SET domain bifurcated histone lysine methyltransferase 1	1	150926263	150964744	1
NGT (Control)	ENSG00000196839	ADA	0.0102295	15.085	0.981998	0.996118	adenosine deaminase	20	44619522	44652233	-1
NGT (Control)	ENSG00000133639	BTG1	0.0102307	23.0994	0.938379	0.984011	BTG anti-proliferation factor 1	12	92140278	92145846	-1
NGT (Control)	ENSG00000115459	ELMOD3	0.0102476	8.98607	0.933336	0.98298	ELMO domain containing 3	2	85354394	85391752	1
NGT (Control)	ENSG00000198618	PPIAP22	0.0102554	22.953	0.968456	0.993618	peptidylprolyl isomerase A pseudogene 22	21	18857779	18858276	1
NGT (Control)	ENSG00000111906	HDDC2	0.0102621	6.86946	0.946956	0.986779	HD domain containing 2	6	125219962	125302078	-1
NGT (Control)	ENSG00000006607	FARP2	0.0102909	0.77074	0.894887	0.97323	FERM, ARH/RhoGEF and pleckstrin domain protein 2	2	241356285	241494841	1
NGT (Control)	ENSG00000182054	IDH2	0.0103101	4.04146	0.940079	0.9844	isocitrate dehydrogenase (NADP(+)) 2	15	90083045	90102477	-1
NGT (Control)	ENSG00000148730	EIF4EBP2	0.01032	12.6129	0.88366	0.970781	eukaryotic translation initiation factor 4E binding protein 2	10	70404145	70428618	1
NGT (Control)	ENSG00000079246	XRCC5	0.0103267	11.7158	0.907447	0.976162	X-ray repair cross complementing 5	2	216107464	216206303	1
NGT (Control)	ENSG00000185619	PCGF3	0.0103272	18.8367	0.783717	0.9358	polycomb group ring finger 3	4	705748	770640	1
NGT (Control)	ENSG00000130826	DKC1	0.0103395	7.42517	0.937485	0.984011	dyskerin pseudouridine synthase 1	X	154762742	154777689	1
NGT (Control)	ENSG00000120837	NFYB	0.0103496	14.2661	0.940739	0.984644	nuclear transcription factor Y subunit beta	12	104117086	104138241	-1
NGT (Control)	ENSG00000108175	ZMIZ1	0.0103683	5.51945	0.985928	0.996864	zinc finger MIZ-type containing 1	10	79068966	79316519	1
NGT (Control)	ENSG00000155324	GRAMD2B	0.0104031	5.52397	0.952565	0.988674	GRAM domain containing 2B	5	126360132	126496494	1
NGT (Control)	ENSG00000127022	CANX	0.0104069	14.8221	0.897324	0.973413	calnexin	5	179678628	179731641	1
NGT (Control)	ENSG00000169955	ZNF747	0.0104419	4.48261	0.981448	0.996118	zinc finger protein 747	16	30530367	30535347	-1
NGT (Control)	ENSG00000113269	RNF130	0.0104431	1.16676	0.91538	0.978819	ring finger protein 130	5	179911651	180072113	-1
NGT (Control)	ENSG00000140943	MBTPS1	0.0104708	5.73083	0.881194	0.969893	membrane bound transcription factor peptidase, site 1	16	84053761	84116942	-1
NGT (Control)	ENSG00000116604	MEF2D	0.0104784	0.965789	0.977876	0.995254	myocyte enhancer factor 2D	1	156463727	156500779	-1
NGT (Control)	ENSG00000100934	SEC23A	0.0105116	15.6769	0.951676	0.98822	Sec23 homolog A, COPII coat complex component	14	39031919	39109646	-1
NGT (Control)	ENSG00000065883	CDK13	0.0105289	1.62557	0.877561	0.969097	cyclin dependent kinase 13	7	39950121	40099580	1
NGT (Control)	ENSG00000179598	PLD6	0.010551	4.28672	0.988085	0.997585	phospholipase D family member 6	17	17200995	17206333	-1
NGT (Control)	ENSG00000077782	FGFR1	0.0105511	10.1308	0.924054	0.980911	fibroblast growth factor receptor 1	8	38400215	38468834	-1
NGT (Control)	ENSG00000203666	EFCAB2	0.0105615	15.8959	0.976437	0.994922	EF-hand calcium binding domain 2	1	244969705	245127164	1
NGT (Control)	ENSG00000089050	RBBP9	0.0105619	13.0577	0.947804	0.987113	RB binding protein 9, serine hydrolase	20	18486540	18497225	-1
NGT (Control)	ENSG00000164961	WASHC5	0.0105816	17.5736	0.858499	0.963878	WASH complex subunit 5	8	125024260	125091819	-1
NGT (Control)	ENSG00000158941	CCAR2	0.0105931	1.85208	0.82668	0.951593	cell cycle and apoptosis regulator 2	8	22604632	22621514	1
NGT (Control)	ENSG00000124212	PTGIS	0.0106151	23.4224	0.953849	0.989118	prostaglandin I2 synthase	20	49503874	49568137	-1
NGT (Control)	ENSG00000198363	ASPH	0.0106196	23.2386	0.871519	0.967064	aspartate beta-hydroxylase	8	61500556	61714640	-1
NGT (Control)	ENSG00000085982	USP40	0.0106214	5.99477	0.890241	0.97232	ubiquitin specific peptidase 40	2	233475520	233566782	-1
NGT (Control)	ENSG00000108010	GLRX3	0.0106389	23.9221	0.916188	0.978819	glutaredoxin 3	10	130136391	130184521	1
NGT (Control)	ENSG00000165389	SPTSSA	0.010643	8.30153	0.91082	0.977515	serine palmitoyltransferase small subunit A	14	34432788	34462240	-1
NGT (Control)	ENSG00000080839	RBL1	0.0106591	5.23863	0.980063	0.995689	RB transcriptional corepressor like 1	20	36996349	37095997	-1
NGT (Control)	ENSG00000197119	SLC25A29	0.0107014	4.781	0.973713	0.994922	solute carrier family 25 member 29	14	100291116	100306547	-1
NGT (Control)	ENSG00000049449	RCN1	0.010703	22.5976	0.78986	0.938488	reticulocalbin 1	11	32091074	32105722	1
NGT (Control)	ENSG00000213585	VDAC1	0.0107117	14.1768	0.917996	0.97904	voltage dependent anion channel 1	5	133971871	134004975	-1
NGT (Control)	ENSG00000184489	PTP4A3	0.0107144	15.167	0.99056	0.997815	protein tyrosine phosphatase 4A3	8	141391995	141432454	1
NGT (Control)	ENSG00000143933	CALM2	0.0107164	4.52504	0.966845	0.993042	calmodulin 2	2	47160083	47176921	-1
NGT (Control)	ENSG00000087274	ADD1	0.0107215	2.86944	0.796794	0.941161	adducin 1	4	2843857	2930076	1
NGT (Control)	ENSG00000121022	COPS5	0.0107231	12.6553	0.865648	0.96579	COP9 signalosome subunit 5	8	67043079	67083783	-1
NGT (Control)	ENSG00000136718	IMP4	0.0107319	8.35957	0.900788	0.974037	IMP U3 small nucleolar ribonucleoprotein 4	2	130342877	130347967	1
NGT (Control)	ENSG00000077235	GTF3C1	0.0107475	9.30096	0.885494	0.970917	general transcription factor IIIC subunit 1	16	27459555	27549913	-1
NGT (Control)	ENSG00000169230	PRELID1	0.010751	4.46703	0.95471	0.98953	PRELI domain containing 1	5	177303799	177306949	1
NGT (Control)	ENSG00000086598	TMED2	0.0107651	11.1219	0.918007	0.97904	transmembrane p24 trafficking protein 2	12	123584533	123598582	1
NGT (Control)	ENSG00000109436	TBC1D9	0.0107884	21.0618	0.901757	0.974181	TBC1 domain family member 9	4	140620782	140756385	-1
NGT (Control)	ENSG00000103769	RAB11A	0.0108018	19.7234	0.890528	0.97232	RAB11A, member RAS oncogene family	15	65726054	65891989	1
NGT (Control)	ENSG00000122574	WIPF3	0.0108056	14.0879	0.997705	0.999436	WAS/WASL interacting protein family member 3	7	29806486	29917066	1
NGT (Control)	ENSG00000169398	PTK2	0.0108222	2.64383	0.750145	0.922372	protein tyrosine kinase 2	8	140657900	141002216	-1
NGT (Control)	ENSG00000136631	VPS45	0.0108294	11.4573	0.907311	0.976129	vacuolar protein sorting 45 homolog	1	150067279	150145329	1
NGT (Control)	ENSG00000143376	SNX27	0.0108371	12.7373	0.903064	0.974733	sorting nexin 27	1	151612006	151699091	1
NGT (Control)	ENSG00000111666	CHPT1	0.010847	21.8341	0.844229	0.958314	choline phosphotransferase 1	12	101696947	101744140	1
NGT (Control)	ENSG00000126838	PZP	0.0108625	13.6617	0.998922	0.999749	PZP alpha-2-macroglobulin like	12	9148840	9208395	-1
NGT (Control)	ENSG00000111859	NEDD9	0.0108896	2.61745	0.976751	0.994922	neural precursor cell expressed, developmentally down-regulated 9	6	11183298	11382348	-1
NGT (Control)	ENSG00000146282	RARS2	0.0108993	20.0929	0.879986	0.969532	arginyl-tRNA synthetase 2, mitochondrial	6	87513938	87589987	-1
NGT (Control)	ENSG00000116016	EPAS1	0.0109156	8.17032	0.962462	0.991587	endothelial PAS domain protein 1	2	46293667	46386697	1
NGT (Control)	ENSG00000197081	IGF2R	0.010919	11.5573	0.962599	0.991626	insulin like growth factor 2 receptor	6	159969082	160113507	1
NGT (Control)	ENSG00000141376	BCAS3	0.0109191	14.5899	0.925163	0.981095	BCAS3 microtubule associated cell migration factor	17	60677453	61392838	1
NGT (Control)	ENSG00000178761	FAM219B	0.0109213	1.76953	0.907427	0.976162	family with sequence similarity 219 member B	15	74899992	74906883	-1
NGT (Control)	ENSG00000267475	AC008736.1	0.0109251	13.887	0.998575	0.999657	novel transcript	19	32687089	32691750	-1
NGT (Control)	ENSG00000131238	PPT1	0.0109261	19.3347	0.903243	0.974735	palmitoyl-protein thioesterase 1	1	40072710	40097260	-1
NGT (Control)	ENSG00000135185	TMEM243	0.0109484	23.4404	0.901029	0.974051	transmembrane protein 243	7	87196160	87220587	-1
NGT (Control)	ENSG00000110958	PTGES3	0.0109503	12.7268	0.90339	0.974804	prostaglandin E synthase 3	12	56663341	56688408	-1
NGT (Control)	ENSG00000275066	SYNRG	0.0109581	13.9386	0.926703	0.981095	synergin gamma	17	37514807	37609472	-1
NGT (Control)	ENSG00000168938	PPIC	0.0109739	1.04965	0.906777	0.976006	peptidylprolyl isomerase C	5	123023250	123036725	-1
NGT (Control)	ENSG00000113812	ACTR8	0.0109847	4.29962	0.875033	0.968067	actin related protein 8	3	53867066	53882152	-1
NGT (Control)	ENSG00000173726	TOMM20	0.0109898	9.52514	0.884179	0.970781	translocase of outer mitochondrial membrane 20	1	235109341	235128837	-1
NGT (Control)	ENSG00000171100	MTM1	0.0109932	17.9368	0.925695	0.981095	myotubularin 1	X	150568621	150673143	1
NGT (Control)	ENSG00000119414	PPP6C	0.0110018	11.3136	0.847266	0.959825	protein phosphatase 6 catalytic subunit	9	125146573	125189939	-1
NGT (Control)	ENSG00000140350	ANP32A	0.0110139	21.6397	0.893488	0.973131	acidic nuclear phosphoprotein 32 family member A	15	68778535	68820897	-1
NGT (Control)	ENSG00000163945	UVSSA	0.0110623	18.1616	0.980335	0.995689	UV stimulated scaffold protein A	4	1345691	1395989	1
NGT (Control)	ENSG00000144161	ZC3H8	0.0110836	20.5829	0.97235	0.994794	zinc finger CCCH-type containing 8	2	112211529	112255136	-1
NGT (Control)	ENSG00000196204	RNF216P1	0.0110902	5.40878	0.940798	0.984644	ring finger protein 216 pseudogene 1	7	4973988	5040675	1
NGT (Control)	ENSG00000184517	ZFP1	0.0111067	18.0186	0.934956	0.983562	ZFP1 zinc finger protein	16	75148494	75172236	1
NGT (Control)	ENSG00000130803	ZNF317	0.01112	15.3609	0.894652	0.973131	zinc finger protein 317	19	9140397	9163424	1
NGT (Control)	ENSG00000010704	HFE	0.0111288	13.2223	0.929506	0.9818	homeostatic iron regulator	6	26087281	26098343	1
NGT (Control)	ENSG00000162086	ZNF75A	0.0111295	12.6806	0.925302	0.981095	zinc finger protein 75a	16	3305406	3318852	1
NGT (Control)	ENSG00000111707	SUDS3	0.0111306	12.9778	0.802592	0.942801	SDS3 homolog, SIN3A corepressor complex component	12	118376555	118418033	1
NGT (Control)	ENSG00000196646	ZNF136	0.0111319	22.5733	0.957508	0.990312	zinc finger protein 136	19	12163064	12189871	1
NGT (Control)	ENSG00000196535	MYO18A	0.0111443	14.1458	0.953004	0.988734	myosin XVIIIA	17	29071122	29180398	-1
NGT (Control)	ENSG00000087365	SF3B2	0.0111674	4.01815	0.903657	0.974878	splicing factor 3b subunit 2	11	66050729	66069308	1
NGT (Control)	ENSG00000070087	PFN2	0.0111761	0.809865	0.801773	0.942345	profilin 2	3	149964904	150050788	-1
NGT (Control)	ENSG00000133056	PIK3C2B	0.0111839	13.5277	0.982055	0.996118	phosphatidylinositol-4-phosphate 3-kinase catalytic subunit type 2 beta	1	204422628	204494724	-1
NGT (Control)	ENSG00000121644	DESI2	0.0112534	9.50994	0.894458	0.973131	desumoylating isopeptidase 2	1	244653103	244709033	1
NGT (Control)	ENSG00000108733	PEX12	0.011262	3.5007	0.966498	0.992907	peroxisomal biogenesis factor 12	17	35574795	35578863	-1
NGT (Control)	ENSG00000255302	EID1	0.0112862	19.9909	0.843371	0.957982	EP300 interacting inhibitor of differentiation 1	15	48878134	48880173	1
NGT (Control)	ENSG00000120533	ENY2	0.01131	17.4566	0.948529	0.987535	ENY2 transcription and export complex 2 subunit	8	109334324	109345954	1
NGT (Control)	ENSG00000130338	TULP4	0.011317	9.87207	0.844284	0.958314	TUB like protein 4	6	158232236	158511828	1
NGT (Control)	ENSG00000119321	FKBP15	0.0113238	18.0015	0.820821	0.948388	FKBP prolyl isomerase 15	9	113161006	113221318	-1
NGT (Control)	ENSG00000082213	C5orf22	0.0113273	14.8921	0.884908	0.970838	chromosome 5 open reading frame 22	5	31532287	31555053	1
NGT (Control)	ENSG00000138750	NUP54	0.0113345	23.2109	0.915618	0.978819	nucleoporin 54	4	76114659	76148444	-1
NGT (Control)	ENSG00000120334	CENPL	0.0113577	8.09112	0.969975	0.994347	centromere protein L	1	173799550	173824720	-1
NGT (Control)	ENSG00000091483	FH	0.0113623	4.59879	0.926847	0.981095	fumarate hydratase	1	241497603	241519755	-1
NGT (Control)	ENSG00000114686	MRPL3	0.0113671	4.80333	0.900669	0.974037	mitochondrial ribosomal protein L3	3	131462212	131502983	-1
NGT (Control)	ENSG00000065534	MYLK	0.0113681	9.29739	0.927449	0.981455	myosin light chain kinase	3	123610049	123884332	-1
NGT (Control)	ENSG00000050393	MCUR1	0.0113683	17.7847	0.919461	0.979389	mitochondrial calcium uniporter regulator 1	6	13786557	13814568	-1
NGT (Control)	ENSG00000185274	GALNT17	0.0113776	11.4099	0.98435	0.996536	polypeptide N-acetylgalactosaminyltransferase 17	7	71132144	71713600	1
NGT (Control)	ENSG00000082701	GSK3B	0.0113928	1.12562	0.900834	0.974037	glycogen synthase kinase 3 beta	3	119821321	120094994	-1
NGT (Control)	ENSG00000167528	ZNF641	0.011393	12.9608	0.919552	0.979389	zinc finger protein 641	12	48337180	48351414	-1
NGT (Control)	ENSG00000184047	DIABLO	0.0114128	16.7533	0.984449	0.996581	diablo IAP-binding mitochondrial protein	12	122207663	122227456	-1
NGT (Control)	ENSG00000073008	PVR	0.0114133	16.5187	0.915412	0.978819	PVR cell adhesion molecule	19	44643798	44666162	1
NGT (Control)	ENSG00000116752	BCAS2	0.0114249	18.4861	0.916691	0.978896	BCAS2 pre-mRNA processing factor	1	114567557	114581629	-1
NGT (Control)	ENSG00000157654	PALM2AKAP2	0.0114298	19.2294	0.998551	0.999657	PALM2 and AKAP2 fusion	9	109498325	110172512	1
NGT (Control)	ENSG00000164576	SAP30L	0.011435	1.13016	0.884638	0.970838	SAP30 like	5	154445997	154461053	1
NGT (Control)	ENSG00000105829	BET1	0.0114444	14.9049	0.938871	0.984011	Bet1 golgi vesicular membrane trafficking protein	7	93962762	94004382	-1
NGT (Control)	ENSG00000112992	NNT	0.0114608	21.4405	0.738469	0.917379	nicotinamide nucleotide transhydrogenase	5	43602692	43707405	1
NGT (Control)	ENSG00000012061	ERCC1	0.0114932	22.6975	0.935306	0.983562	ERCC excision repair 1, endonuclease non-catalytic subunit	19	45407334	45478828	-1
NGT (Control)	ENSG00000143337	TOR1AIP1	0.011494	21.3617	0.691831	0.90168	torsin 1A interacting protein 1	1	179882042	179920077	1
NGT (Control)	ENSG00000167772	ANGPTL4	0.0115001	10.0367	0.992984	0.998515	angiopoietin like 4	19	8363289	8374370	1
NGT (Control)	ENSG00000141580	WDR45B	0.0115195	20.3312	0.793144	0.939971	WD repeat domain 45B	17	82614562	82648553	-1
NGT (Control)	ENSG00000114573	ATP6V1A	0.0115198	19.0644	0.821978	0.94925	ATPase H+ transporting V1 subunit A	3	113747033	113812056	1
NGT (Control)	ENSG00000177628	GBA	0.0115244	0.785202	0.920828	0.979852	glucosylceramidase beta	1	155234452	155244699	-1
NGT (Control)	ENSG00000226200	SGMS1-AS1	0.0115429	18.348	0.982241	0.996118	SGMS1 antisense RNA 1	10	50623466	50641451	1
NGT (Control)	ENSG00000160062	ZBTB8A	0.0115451	3.92999	0.970108	0.994419	zinc finger and BTB domain containing 8A	1	32539427	32605941	1
NGT (Control)	ENSG00000106799	TGFBR1	0.0115532	18.7116	0.895085	0.973344	transforming growth factor beta receptor 1	9	99104038	99154192	1
NGT (Control)	ENSG00000100600	LGMN	0.0115537	23.132	0.87503	0.968067	legumain	14	92703807	92748679	-1
NGT (Control)	ENSG00000131831	RAI2	0.0115579	5.52498	0.982698	0.996118	retinoic acid induced 2	X	17800049	17861337	-1
NGT (Control)	ENSG00000235652	FBXO30-DT	0.0115598	20.5799	0.968412	0.993618	FBXO30 divergent transcript	6	145799409	145887430	1
NGT (Control)	ENSG00000148688	RPP30	0.0115604	8.39291	0.876137	0.968524	ribonuclease P/MRP subunit p30	10	90871952	90908553	1
NGT (Control)	ENSG00000112146	FBXO9	0.0116087	11.2956	0.829611	0.952479	F-box protein 9	6	53051991	53100873	1
NGT (Control)	ENSG00000181004	BBS12	0.0116216	10.8616	0.949662	0.987768	Bardet-Biedl syndrome 12	4	122732702	122744942	1
NGT (Control)	ENSG00000138386	NAB1	0.0116231	8.31994	0.819304	0.947795	NGFI-A binding protein 1	2	190646746	190692766	1
NGT (Control)	ENSG00000109079	TNFAIP1	0.0116305	4.63033	0.872578	0.967268	TNF alpha induced protein 1	17	28335602	28347009	1
NGT (Control)	ENSG00000154059	IMPACT	0.0116578	12.4664	0.904545	0.975311	impact RWD domain protein	18	24426634	24453531	1
NGT (Control)	ENSG00000171466	ZNF562	0.0116621	11.2726	0.913083	0.97832	zinc finger protein 562	19	9641807	9675100	-1
NGT (Control)	ENSG00000163961	RNF168	0.0116844	17.2642	0.900731	0.974037	ring finger protein 168	3	196468783	196503768	-1
NGT (Control)	ENSG00000128654	MTX2	0.0117075	15.2965	0.946034	0.986538	metaxin 2	2	176269395	176338025	1
NGT (Control)	ENSG00000161921	CXCL16	0.0117166	7.37939	0.993909	0.99856	C-X-C motif chemokine ligand 16	17	4733533	4739928	-1
NGT (Control)	ENSG00000126603	GLIS2	0.0117295	22.9869	0.979501	0.995689	GLIS family zinc finger 2	16	4314761	4339597	1
NGT (Control)	ENSG00000135424	ITGA7	0.0117459	9.33632	0.931	0.982456	integrin subunit alpha 7	12	55684568	55716043	-1
NGT (Control)	ENSG00000084636	COL16A1	0.0117548	18.5437	0.937458	0.984011	collagen type XVI alpha 1 chain	1	31652263	31704319	-1
NGT (Control)	ENSG00000225921	NOL7	0.0117664	2.15181	0.894332	0.973131	nucleolar protein 7	6	13615335	13632739	1
NGT (Control)	ENSG00000107263	RAPGEF1	0.0117795	9.4684	0.94871	0.987646	Rap guanine nucleotide exchange factor 1	9	131576770	131740074	-1
NGT (Control)	ENSG00000136205	TNS3	0.0117908	22.6584	0.858583	0.963878	tensin 3	7	47275154	47582558	-1
NGT (Control)	ENSG00000166949	SMAD3	0.0117955	8.97007	0.870275	0.966791	SMAD family member 3	15	67063763	67195173	1
NGT (Control)	ENSG00000065135	GNAI3	0.0117968	19.7114	0.848067	0.959827	G protein subunit alpha i3	1	109548615	109600195	1
NGT (Control)	ENSG00000118246	FASTKD2	0.0118035	15.4947	0.931213	0.982486	FAST kinase domains 2	2	206765357	206796189	1
NGT (Control)	ENSG00000090615	GOLGA3	0.0118214	7.87417	0.839529	0.956396	golgin A3	12	132768914	132829078	-1
NGT (Control)	ENSG00000141542	RAB40B	0.0118244	22.0043	0.932045	0.982502	RAB40B, member RAS oncogene family	17	82654973	82698698	-1
NGT (Control)	ENSG00000104635	SLC39A14	0.011835	12.3326	0.901182	0.974051	solute carrier family 39 member 14	8	22367278	22434129	1
NGT (Control)	ENSG00000106028	SSBP1	0.0118379	14.9492	0.936724	0.983998	single stranded DNA binding protein 1	7	141738334	141787922	1
NGT (Control)	ENSG00000165102	HGSNAT	0.0118381	11.7349	0.934509	0.983467	heparan-alpha-glucosaminide N-acetyltransferase	8	43140464	43202855	1
NGT (Control)	ENSG00000132912	DCTN4	0.0118404	14.8215	0.72746	0.912519	dynactin subunit 4	5	150708440	150759095	-1
NGT (Control)	ENSG00000189339	SLC35E2B	0.0118653	8.15781	0.933968	0.983217	solute carrier family 35 member E2B	1	1659529	1692795	-1
NGT (Control)	ENSG00000223501	VPS52	0.0118949	10.1408	0.831803	0.953424	VPS52 subunit of GARP complex	6	33250272	33272047	-1
NGT (Control)	ENSG00000164924	YWHAZ	0.0119048	2.47236	0.875736	0.968197	tyrosine 3-monooxygenase/tryptophan 5-monooxygenase activation protein zeta	8	100916523	100953388	-1
NGT (Control)	ENSG00000149600	COMMD7	0.0119062	20.7372	0.95643	0.989795	COMM domain containing 7	20	32702699	32743467	-1
NGT (Control)	ENSG00000160007	ARHGAP35	0.0119079	14.9767	0.905688	0.975505	Rho GTPase activating protein 35	19	46860997	47005077	1
NGT (Control)	ENSG00000122779	TRIM24	0.0119439	8.51796	0.923428	0.98056	tripartite motif containing 24	7	138460259	138589996	1
NGT (Control)	ENSG00000104375	STK3	0.0119531	22.5371	0.903956	0.974899	serine/threonine kinase 3	8	98371228	98942827	-1
NGT (Control)	ENSG00000164294	GPX8	0.0119545	17.3756	0.877586	0.969097	glutathione peroxidase 8 (putative)	5	55160167	55167297	1
NGT (Control)	ENSG00000164091	WDR82	0.0119917	2.05391	0.665012	0.893603	WD repeat domain 82	3	52254434	52288020	-1
NGT (Control)	ENSG00000107937	GTPBP4	0.0120132	9.28329	0.877803	0.969097	GTP binding protein 4	10	988434	1019932	1
NGT (Control)	ENSG00000100030	MAPK1	0.0120277	19.3662	0.841401	0.957022	mitogen-activated protein kinase 1	22	21759657	21867680	-1
NGT (Control)	ENSG00000018699	TTC27	0.0120364	3.84598	0.912692	0.978239	tetratricopeptide repeat domain 27	2	32628032	32821051	1
NGT (Control)	ENSG00000158793	NIT1	0.0120766	17.4531	0.849382	0.960602	nitrilase 1	1	161118086	161125445	1
NGT (Control)	ENSG00000106688	SLC1A1	0.0120872	6.50393	0.941681	0.985234	solute carrier family 1 member 1	9	4490468	4587469	1
NGT (Control)	ENSG00000166750	SLFN5	0.0120883	18.9772	0.938914	0.984011	schlafen family member 5	17	35243071	35273655	1
NGT (Control)	ENSG00000143409	MINDY1	0.0120959	22.8615	0.947256	0.986779	MINDY lysine 48 deubiquitinase 1	1	150996086	151008375	-1
NGT (Control)	ENSG00000108515	ENO3	0.0121284	6.46387	0.974468	0.994922	enolase 3	17	4948092	4957131	1
NGT (Control)	ENSG00000163634	THOC7	0.0121298	21.5743	0.869533	0.966601	THO complex 7	3	63833870	63863868	-1
NGT (Control)	ENSG00000109065	NAT9	0.0121403	9.2371	0.871259	0.967053	N-acetyltransferase 9 (putative)	17	74770529	74776367	-1
NGT (Control)	ENSG00000136840	ST6GALNAC4	0.0121419	22.5167	0.958329	0.99073	ST6 N-acetylgalactosaminide alpha-2,6-sialyltransferase 4	9	127907886	127917041	-1
NGT (Control)	ENSG00000235823	OLMALINC	0.0121584	15.2539	0.986076	0.996864	oligodendrocyte maturation-associated long intergenic non-coding RNA	10	100373099	100454043	1
NGT (Control)	ENSG00000065526	SPEN	0.0121841	9.63474	0.973955	0.994922	spen family transcriptional repressor	1	15836095	15940456	1
NGT (Control)	ENSG00000135040	NAA35	0.0122175	19.5632	0.836662	0.955185	N-alpha-acetyltransferase 35, NatC auxiliary subunit	9	85941146	86025462	1
NGT (Control)	ENSG00000165060	FXN	0.0122525	22.714	0.977355	0.994922	frataxin	9	69035751	69079076	1
NGT (Control)	ENSG00000164830	OXR1	0.0122795	15.8748	0.900233	0.974037	oxidation resistance 1	8	106270144	106752694	1
NGT (Control)	ENSG00000140829	DHX38	0.0122826	2.46365	0.833859	0.954131	DEAH-box helicase 38	16	72093613	72112912	1
NGT (Control)	ENSG00000051009	FAM160A2	0.0123257	21.6653	0.943104	0.985495	family with sequence similarity 160 member A2	11	6211345	6234711	-1
NGT (Control)	ENSG00000106609	TMEM248	0.0123344	19.2955	0.677494	0.897755	transmembrane protein 248	7	66921225	66958551	1
NGT (Control)	ENSG00000101191	DIDO1	0.0123344	0.0889859	0.836885	0.955185	death inducer-obliterator 1	20	62877738	62937952	-1
NGT (Control)	ENSG00000106459	NRF1	0.0123346	23.8315	0.93688	0.983998	nuclear respiratory factor 1	7	129611720	129757082	1
NGT (Control)	ENSG00000132155	RAF1	0.0123611	4.54051	0.757653	0.925263	Raf-1 proto-oncogene, serine/threonine kinase	3	12583601	12664125	-1
NGT (Control)	ENSG00000117153	KLHL12	0.0123672	15.0916	0.823157	0.949791	kelch like family member 12	1	202891116	202928636	-1
NGT (Control)	ENSG00000084234	APLP2	0.0123752	1.52089	0.767037	0.929355	amyloid beta precursor like protein 2	11	130068147	130144811	1
NGT (Control)	ENSG00000111670	GNPTAB	0.0123772	1.99129	0.939075	0.984011	N-acetylglucosamine-1-phosphate transferase subunits alpha and beta	12	101745499	101830959	-1
NGT (Control)	ENSG00000116117	PARD3B	0.0123808	12.1543	0.887096	0.971638	par-3 family cell polarity regulator beta	2	204545475	205620162	1
NGT (Control)	ENSG00000135317	SNX14	0.012393	0.620316	0.823073	0.949791	sorting nexin 14	6	85505496	85594156	-1
NGT (Control)	ENSG00000151092	NGLY1	0.0123952	3.98476	0.929694	0.981863	N-glycanase 1	3	25718944	25790039	-1
NGT (Control)	ENSG00000116030	SUMO1	0.0123979	22.4867	0.838427	0.955854	small ubiquitin like modifier 1	2	202206182	202238599	-1
NGT (Control)	ENSG00000162733	DDR2	0.0123991	16.0952	0.880367	0.969729	discoidin domain receptor tyrosine kinase 2	1	162631373	162787405	1
NGT (Control)	ENSG00000198952	SMG5	0.0124119	3.41152	0.85161	0.961658	SMG5 nonsense mediated mRNA decay factor	1	156249224	156282825	-1
NGT (Control)	ENSG00000133030	MPRIP	0.0124177	5.59879	0.845748	0.958905	myosin phosphatase Rho interacting protein	17	17042457	17217679	1
NGT (Control)	ENSG00000162736	NCSTN	0.0124221	14.4866	0.876312	0.968554	nicastrin	1	160343316	160358952	1
NGT (Control)	ENSG00000134248	LAMTOR5	0.0124373	7.72235	0.913106	0.97832	late endosomal/lysosomal adaptor, MAPK and MTOR activator 5	1	110401249	110407942	-1
NGT (Control)	ENSG00000140941	MAP1LC3B	0.0124447	8.51869	0.926607	0.981095	microtubule associated protein 1 light chain 3 beta	16	87383953	87404779	1
NGT (Control)	ENSG00000115415	STAT1	0.0124512	20.2473	0.895696	0.973413	signal transducer and activator of transcription 1	2	190908460	191020960	-1
NGT (Control)	ENSG00000261371	PECAM1	0.0124823	14.7414	0.998313	0.99964	platelet and endothelial cell adhesion molecule 1	17	64319415	64413776	-1
NGT (Control)	ENSG00000141569	TRIM65	0.0124905	6.6207	0.958684	0.990799	tripartite motif containing 65	17	75880335	75896951	-1
NGT (Control)	ENSG00000198089	SFI1	0.0124971	22.4785	0.958991	0.990799	SFI1 centrin binding protein	22	31488688	31618588	1
NGT (Control)	ENSG00000120820	GLT8D2	0.0125042	15.7119	0.938814	0.984011	glycosyltransferase 8 domain containing 2	12	103988987	104064183	-1
NGT (Control)	ENSG00000169991	IFFO2	0.0125112	14.3554	0.95281	0.988734	intermediate filament family orphan 2	1	18904280	18956676	-1
NGT (Control)	ENSG00000240204	SMKR1	0.0125162	7.9939	0.998135	0.99964	small lysine rich protein 1	7	129502531	129512918	1
NGT (Control)	ENSG00000230733	AC092171.2	0.0125171	14.7846	0.972738	0.994861	novel transcript	7	5475804	5479811	1
NGT (Control)	ENSG00000159461	AMFR	0.0125185	0.633466	0.764832	0.928215	autocrine motility factor receptor	16	56361452	56425545	-1
NGT (Control)	ENSG00000058729	RIOK2	0.0125329	20.0445	0.929452	0.9818	RIO kinase 2	5	97160867	97183247	-1
NGT (Control)	ENSG00000154027	AK5	0.01255	23.8289	0.934722	0.983562	adenylate kinase 5	1	77282019	77559966	1
NGT (Control)	ENSG00000115762	PLEKHB2	0.0125542	6.90149	0.840623	0.956831	pleckstrin homology domain containing B2	2	131104847	131353709	1
NGT (Control)	ENSG00000113456	RAD1	0.0125619	21.6193	0.872261	0.967251	RAD1 checkpoint DNA exonuclease	5	34905260	34918989	-1
NGT (Control)	ENSG00000172201	ID4	0.0125745	16.2032	0.993587	0.99856	inhibitor of DNA binding 4, HLH protein	6	19837370	19842197	1
NGT (Control)	ENSG00000002016	RAD52	0.0125813	4.48866	0.898642	0.973454	RAD52 homolog, DNA repair protein	12	911736	990053	-1
NGT (Control)	ENSG00000175106	TVP23C	0.0126041	10.9459	0.986636	0.997157	trans-golgi network vesicle protein 23 homolog C	17	15502264	15563595	-1
NGT (Control)	ENSG00000196083	IL1RAP	0.012627	15.5779	0.87488	0.968067	interleukin 1 receptor accessory protein	3	190514051	190659750	1
NGT (Control)	ENSG00000168610	STAT3	0.0126347	21.8734	0.726882	0.912519	signal transducer and activator of transcription 3	17	42313324	42388540	-1
NGT (Control)	ENSG00000044115	CTNNA1	0.0126358	4.29395	0.830787	0.953051	catenin alpha 1	5	138610967	138935034	1
NGT (Control)	ENSG00000188706	ZDHHC9	0.0126487	21.5133	0.858817	0.963965	zinc finger DHHC-type palmitoyltransferase 9	X	129803288	129843909	-1
NGT (Control)	ENSG00000058262	SEC61A1	0.0126604	5.71506	0.76644	0.929058	SEC61 translocon subunit alpha 1	3	128051641	128071683	1
NGT (Control)	ENSG00000089818	NECAP1	0.0126683	11.1454	0.889399	0.97232	NECAP endocytosis associated 1	12	8076939	8097881	1
NGT (Control)	ENSG00000150459	SAP18	0.0126759	1.92805	0.852906	0.962183	Sin3A associated protein 18	13	21140514	21149084	1
NGT (Control)	ENSG00000183291	SELENOF	0.0126891	0.912218	0.854749	0.963026	selenoprotein F	1	86862445	86914424	-1
NGT (Control)	ENSG00000088876	ZNF343	0.0126899	3.89404	0.942817	0.985403	zinc finger protein 343	20	2481817	2524702	-1
NGT (Control)	ENSG00000145247	OCIAD2	0.0127091	3.7164	0.97535	0.994922	OCIA domain containing 2	4	48885019	48906937	-1
NGT (Control)	ENSG00000072803	FBXW11	0.0127142	13.8436	0.767142	0.929421	F-box and WD repeat domain containing 11	5	171861549	172006873	-1
NGT (Control)	ENSG00000013523	ANGEL1	0.0127205	16.9624	0.918191	0.97904	angel homolog 1	14	76786009	76826246	-1
NGT (Control)	ENSG00000132950	ZMYM5	0.012736	6.07088	0.915764	0.978819	zinc finger MYM-type containing 5	13	19823482	19863649	-1
NGT (Control)	ENSG00000163468	CCT3	0.0127412	9.54737	0.891939	0.972728	chaperonin containing TCP1 subunit 3	1	156308968	156367873	-1
NGT (Control)	ENSG00000122176	FMOD	0.0127723	0.893207	0.943429	0.985528	fibromodulin	1	203340628	203351758	-1
NGT (Control)	ENSG00000109606	DHX15	0.012778	9.3747	0.848033	0.959827	DEAH-box helicase 15	4	24517441	24584554	-1
NGT (Control)	ENSG00000095261	PSMD5	0.0127806	11.6423	0.794561	0.940326	proteasome 26S subunit, non-ATPase 5	9	120815496	120842951	-1
NGT (Control)	ENSG00000205221	VIT	0.0127852	23.7618	0.959529	0.990893	vitrin	2	36696690	36814792	1
NGT (Control)	ENSG00000101911	PRPS2	0.0128076	10.0116	0.930603	0.982374	phosphoribosyl pyrophosphate synthetase 2	X	12791355	12824222	1
NGT (Control)	ENSG00000197857	ZNF44	0.0128217	12.9457	0.930091	0.982112	zinc finger protein 44	19	12224686	12294883	-1
NGT (Control)	ENSG00000080503	SMARCA2	0.0128238	1.91015	0.835974	0.955185	SWI/SNF related, matrix associated, actin dependent regulator of chromatin, subfamily a, member 2	9	1980290	2193624	1
NGT (Control)	ENSG00000134058	CDK7	0.0128338	0.484033	0.919168	0.979308	cyclin dependent kinase 7	5	69234795	69277430	1
NGT (Control)	ENSG00000138311	ZNF365	0.012846	1.71959	0.970368	0.994419	zinc finger protein 365	10	62374192	62480288	1
NGT (Control)	ENSG00000089053	ANAPC5	0.0128569	13.5598	0.783038	0.935254	anaphase promoting complex subunit 5	12	121308245	121399896	-1
NGT (Control)	ENSG00000138162	TACC2	0.0128606	17.9705	0.961798	0.991587	transforming acidic coiled-coil containing protein 2	10	121989163	122254545	1
NGT (Control)	ENSG00000196510	ANAPC7	0.012865	17.9039	0.859887	0.964555	anaphase promoting complex subunit 7	12	110372900	110403730	-1
NGT (Control)	ENSG00000054277	OPN3	0.012884	22.5357	0.985054	0.996702	opsin 3	1	241590102	241677376	-1
NGT (Control)	ENSG00000213625	LEPROT	0.0128851	18.5147	0.746976	0.921559	leptin receptor overlapping transcript	1	65420587	65436007	1
NGT (Control)	ENSG00000159348	CYB5R1	0.0128981	16.3348	0.867807	0.966203	cytochrome b5 reductase 1	1	202961873	202967275	-1
NGT (Control)	ENSG00000005059	MCUB	0.0129086	23.1437	0.86576	0.965834	mitochondrial calcium uniporter dominant negative subunit beta	4	109560209	109688719	1
NGT (Control)	ENSG00000143363	PRUNE1	0.0129275	11.2725	0.869252	0.966601	prune exopolyphosphatase 1	1	151008420	151035713	1
NGT (Control)	ENSG00000085274	MYNN	0.0129304	14.5041	0.946518	0.986698	myoneurin	3	169773396	169789716	1
NGT (Control)	ENSG00000100129	EIF3L	0.0129408	1.76337	0.873958	0.967852	eukaryotic translation initiation factor 3 subunit L	22	37848868	37889407	1
NGT (Control)	ENSG00000138231	DBR1	0.0129471	1.93877	0.845127	0.958672	debranching RNA lariats 1	3	138160988	138174921	-1
NGT (Control)	ENSG00000078070	MCCC1	0.0129508	5.35715	0.909487	0.976931	methylcrotonoyl-CoA carboxylase 1	3	183015218	183116075	-1
NGT (Control)	ENSG00000163904	SENP2	0.0129795	13.2084	0.775753	0.931902	SUMO specific peptidase 2	3	185582496	185633551	1
NGT (Control)	ENSG00000134014	ELP3	0.0129929	14.9203	0.879116	0.969532	elongator acetyltransferase complex subunit 3	8	28089673	28191156	1
NGT (Control)	ENSG00000050426	LETMD1	0.0130138	0.70914	0.916388	0.978819	LETM1 domain containing 1	12	51047962	51060424	1
NGT (Control)	ENSG00000124541	RRP36	0.0130141	20.799	0.861283	0.964893	ribosomal RNA processing 36	6	43021623	43034156	1
NGT (Control)	ENSG00000186566	GPATCH8	0.0130229	16.849	0.936676	0.983998	G-patch domain containing 8	17	44395281	44503430	-1
NGT (Control)	ENSG00000138685	FGF2	0.0130418	3.75126	0.970236	0.994419	fibroblast growth factor 2	4	122826708	122898236	1
NGT (Control)	ENSG00000035862	TIMP2	0.0130466	23.6808	0.919635	0.979389	TIMP metallopeptidase inhibitor 2	17	78852977	78925387	-1
NGT (Control)	ENSG00000086589	RBM22	0.0130771	6.83815	0.891715	0.972638	RNA binding motif protein 22	5	150690792	150701077	-1
NGT (Control)	ENSG00000111145	ELK3	0.0130834	18.8192	0.873709	0.967809	ETS transcription factor ELK3	12	96194375	96269824	1
NGT (Control)	ENSG00000146963	LUC7L2	0.0130873	6.25455	0.908245	0.976395	LUC7 like 2, pre-mRNA splicing factor	7	139340359	139423457	1
NGT (Control)	ENSG00000173960	UBXN2A	0.0130995	4.08611	0.90482	0.975379	UBX domain protein 2A	2	23927285	24004909	1
NGT (Control)	ENSG00000128578	STRIP2	0.0131028	2.38975	0.939172	0.984024	striatin interacting protein 2	7	129434432	129488399	1
NGT (Control)	ENSG00000159173	TNNI1	0.0131034	21.8188	0.940776	0.984644	troponin I1, slow skeletal type	1	201403768	201429866	-1
NGT (Control)	ENSG00000178464	RPL10P16	0.0131244	19.5419	0.99257	0.998404	ribosomal protein L10 pseudogene 16	19	12643275	12643919	-1
NGT (Control)	ENSG00000109944	JHY	0.0131356	0.456718	0.949519	0.987768	junctional cadherin complex regulator	11	122882683	122963862	1
NGT (Control)	ENSG00000184743	ATL3	0.0131869	2.25582	0.840657	0.956831	atlastin GTPase 3	11	63624087	63671921	-1
NGT (Control)	ENSG00000128791	TWSG1	0.013188	18.8388	0.855895	0.96348	twisted gastrulation BMP signaling modulator 1	18	9334767	9402420	1
NGT (Control)	ENSG00000088930	XRN2	0.0131898	22.1606	0.777275	0.93265	5'-3' exoribonuclease 2	20	21303331	21389825	1
NGT (Control)	ENSG00000090857	PDPR	0.0131902	16.5556	0.918786	0.97904	pyruvate dehydrogenase phosphatase regulatory subunit	16	70114332	70162537	1
NGT (Control)	ENSG00000126858	RHOT1	0.0132172	7.5009	0.841741	0.95724	ras homolog family member T1	17	32142454	32253374	1
NGT (Control)	ENSG00000186073	CDIN1	0.0132179	10.2924	0.894251	0.973131	CDAN1 interacting nuclease 1	15	36579626	36810248	1
NGT (Control)	ENSG00000108599	AKAP10	0.0132182	15.7531	0.789372	0.938283	A-kinase anchoring protein 10	17	19904302	19978343	-1
NGT (Control)	ENSG00000187498	COL4A1	0.0132259	6.26304	0.94832	0.987373	collagen type IV alpha 1 chain	13	110148963	110307157	-1
NGT (Control)	ENSG00000113643	RARS1	0.0132675	10.3491	0.901222	0.974051	arginyl-tRNA synthetase 1	5	168486451	168519301	1
NGT (Control)	ENSG00000147894	C9orf72	0.013277	22.847	0.915886	0.978819	C9orf72-SMCR8 complex subunit	9	27535640	27573866	-1
NGT (Control)	ENSG00000144736	SHQ1	0.0133129	6.89836	0.841193	0.95697	SHQ1, H/ACA ribonucleoprotein assembly factor	3	72749277	72861914	-1
NGT (Control)	ENSG00000152620	NADK2	0.0133163	20.9265	0.823014	0.949791	NAD kinase 2, mitochondrial	5	36192589	36242279	-1
NGT (Control)	ENSG00000178573	MAF	0.0133193	17.7664	0.943839	0.98572	MAF bZIP transcription factor	16	79585843	79600737	-1
NGT (Control)	ENSG00000080845	DLGAP4	0.0133477	12.5298	0.977048	0.994922	DLG associated protein 4	20	36306336	36528637	1
NGT (Control)	ENSG00000143353	LYPLAL1	0.0133557	19.5286	0.91556	0.978819	lysophospholipase like 1	1	219173869	219212865	1
NGT (Control)	ENSG00000130985	UBA1	0.013364	2.61619	0.901334	0.974051	ubiquitin like modifier activating enzyme 1	X	47190861	47215128	1
NGT (Control)	ENSG00000178814	OPLAH	0.0133682	5.84575	0.989578	0.997815	5-oxoprolinase, ATP-hydrolysing	8	144051266	144063965	-1
NGT (Control)	ENSG00000229320	KRT8P12	0.013373	8.96901	0.970902	0.994746	keratin 8 pseudogene 12	3	160565447	160569248	1
NGT (Control)	ENSG00000198752	CDC42BPB	0.0133741	1.71042	0.875147	0.968067	CDC42 binding protein kinase beta	14	102932380	103057549	-1
NGT (Control)	ENSG00000060688	SNRNP40	0.013388	2.4474	0.908351	0.976452	small nuclear ribonucleoprotein U5 subunit 40	1	31259568	31296788	-1
NGT (Control)	ENSG00000140575	IQGAP1	0.0133943	9.75429	0.817666	0.947227	IQ motif containing GTPase activating protein 1	15	90388242	90502239	1
NGT (Control)	ENSG00000237190	CDKN2AIPNL	0.0134008	9.16043	0.916261	0.978819	CDKN2A interacting protein N-terminal like	5	134402065	134411881	-1
NGT (Control)	ENSG00000143416	SELENBP1	0.0134051	18.618	0.941034	0.984727	selenium binding protein 1	1	151364304	151372707	-1
NGT (Control)	ENSG00000108424	KPNB1	0.0134223	16.0343	0.768633	0.929947	karyopherin subunit beta 1	17	47649476	47685505	1
NGT (Control)	ENSG00000115368	WDR75	0.0134273	12.7029	0.864031	0.965479	WD repeat domain 75	2	189441446	189475552	1
NGT (Control)	ENSG00000147454	SLC25A37	0.0134284	4.02011	0.896438	0.973413	solute carrier family 25 member 37	8	23528956	23575463	1
NGT (Control)	ENSG00000147650	LRP12	0.0134359	10.0211	0.809868	0.944945	LDL receptor related protein 12	8	104489231	104589258	-1
NGT (Control)	ENSG00000271601	LIX1L	0.0134387	20.1181	0.781828	0.934458	limb and CNS expressed 1 like	1	145933423	145958017	-1
NGT (Control)	ENSG00000117758	STX12	0.0134395	6.69265	0.883683	0.970781	syntaxin 12	1	27773219	27824443	1
NGT (Control)	ENSG00000198796	ALPK2	0.01345	1.95997	0.893316	0.973081	alpha kinase 2	18	58481247	58629091	-1
NGT (Control)	ENSG00000119314	PTBP3	0.0134524	15.6101	0.863571	0.96537	polypyrimidine tract binding protein 3	9	112217716	112333664	-1
NGT (Control)	ENSG00000144115	THNSL2	0.0134611	0.0807416	0.926647	0.981095	threonine synthase like 2	2	88170295	88186636	1
NGT (Control)	ENSG00000271122	AC018647.2	0.0134704	11.3156	0.90052	0.974037	novel transcript	7	35695214	35699413	1
NGT (Control)	ENSG00000145041	DCAF1	0.0134735	6.20517	0.868716	0.966503	DDB1 and CUL4 associated factor 1	3	51395867	51500002	-1
NGT (Control)	ENSG00000162378	ZYG11B	0.013475	15.8632	0.766627	0.929142	zyg-11 family member B, cell cycle regulator	1	52726453	52827336	1
NGT (Control)	ENSG00000102024	PLS3	0.0134804	8.88435	0.885776	0.970947	plastin 3	X	115561174	115650861	1
NGT (Control)	ENSG00000259494	MRPL46	0.0134807	10.0924	0.923006	0.98056	mitochondrial ribosomal protein L46	15	88459477	88467390	-1
NGT (Control)	ENSG00000105662	CRTC1	0.0134894	6.46674	0.987352	0.99739	CREB regulated transcription coactivator 1	19	18683678	18782333	1
NGT (Control)	ENSG00000164168	TMEM184C	0.0134992	10.3944	0.772664	0.930983	transmembrane protein 184C	4	147617386	147672044	1
NGT (Control)	ENSG00000167977	KCTD5	0.0135033	3.93197	0.923918	0.980864	potassium channel tetramerization domain containing 5	16	2682523	2709030	1
NGT (Control)	ENSG00000112078	KCTD20	0.0135048	8.95018	0.841054	0.95693	potassium channel tetramerization domain containing 20	6	36442767	36491143	1
NGT (Control)	ENSG00000139112	GABARAPL1	0.0135085	22.923	0.863086	0.96537	GABA type A receptor associated protein like 1	12	10212458	10223128	1
NGT (Control)	ENSG00000144724	PTPRG	0.01351	2.70977	0.833153	0.95393	protein tyrosine phosphatase receptor type G	3	61561569	62297609	1
NGT (Control)	ENSG00000164023	SGMS2	0.0135218	0.203672	0.904965	0.975442	sphingomyelin synthase 2	4	107824563	107915047	1
NGT (Control)	ENSG00000198736	MSRB1	0.0135255	13.4949	0.945013	0.986182	methionine sulfoxide reductase B1	16	1938229	1943293	-1
NGT (Control)	ENSG00000100664	EIF5	0.0135288	14.3222	0.838009	0.955854	eukaryotic translation initiation factor 5	14	103333544	103345025	1
NGT (Control)	ENSG00000165119	HNRNPK	0.0135378	10.2976	0.74095	0.918028	heterogeneous nuclear ribonucleoprotein K	9	83968083	83980616	-1
NGT (Control)	ENSG00000108064	TFAM	0.0135392	11.1727	0.897112	0.973413	transcription factor A, mitochondrial	10	58385345	58399220	1
NGT (Control)	ENSG00000111726	CMAS	0.0135542	21.3825	0.857359	0.963734	cytidine monophosphate N-acetylneuraminic acid synthetase	12	22046218	22065674	1
NGT (Control)	ENSG00000114790	ARHGEF26	0.0135815	8.87997	0.996398	0.998778	Rho guanine nucleotide exchange factor 26	3	154121003	154257827	1
NGT (Control)	ENSG00000168404	MLKL	0.0135994	7.5409	0.96948	0.994335	mixed lineage kinase domain like pseudokinase	16	74671855	74700960	-1
NGT (Control)	ENSG00000122958	VPS26A	0.0136193	16.3702	0.895342	0.973394	VPS26, retromer complex component A	10	69123512	69174412	1
NGT (Control)	ENSG00000072736	NFATC3	0.0136196	19.2201	0.849359	0.960602	nuclear factor of activated T cells 3	16	68084751	68229259	1
NGT (Control)	ENSG00000076555	ACACB	0.0136323	22.1623	0.952848	0.988734	acetyl-CoA carboxylase beta	12	109116595	109268226	1
NGT (Control)	ENSG00000158092	NCK1	0.0136389	21.2415	0.895787	0.973413	NCK adaptor protein 1	3	136862208	136951606	1
NGT (Control)	ENSG00000146067	FAM193B	0.0136391	4.39022	0.930495	0.982373	family with sequence similarity 193 member B	5	177519789	177554563	-1
NGT (Control)	ENSG00000183873	SCN5A	0.0136438	20.9951	0.938962	0.984011	sodium voltage-gated channel alpha subunit 5	3	38548057	38649687	-1
NGT (Control)	ENSG00000162819	BROX	0.0136447	19.0363	0.847552	0.959825	BRO1 domain and CAAX motif containing	1	222712553	222735196	1
NGT (Control)	ENSG00000134285	FKBP11	0.0136484	1.8763	0.923338	0.98056	FKBP prolyl isomerase 11	12	48921518	48926474	-1
NGT (Control)	ENSG00000047849	MAP4	0.0136657	10.7945	0.801492	0.942149	microtubule associated protein 4	3	47850690	48089272	-1
NGT (Control)	ENSG00000257702	LBX2-AS1	0.0136703	7.18977	0.98039	0.99569	LBX2 antisense RNA 1	2	74502595	74504678	1
NGT (Control)	ENSG00000145675	PIK3R1	0.0136902	8.16274	0.92473	0.981095	phosphoinositide-3-kinase regulatory subunit 1	5	68215756	68301821	1
NGT (Control)	ENSG00000124783	SSR1	0.013694	14.5023	0.887065	0.971638	signal sequence receptor subunit 1	6	7268306	7347446	-1
NGT (Control)	ENSG00000215790	SLC35E2A	0.0137045	14.4458	0.955338	0.989557	solute carrier family 35 member E2A	1	1724838	1745992	-1
NGT (Control)	ENSG00000169118	CSNK1G1	0.0137068	20.7765	0.803841	0.943335	casein kinase 1 gamma 1	15	64165525	64356173	-1
NGT (Control)	ENSG00000196305	IARS1	0.0137072	14.117	0.843098	0.957982	isoleucyl-tRNA synthetase 1	9	92210207	92293756	-1
NGT (Control)	ENSG00000106479	ZNF862	0.0137169	23.8222	0.915688	0.978819	zinc finger protein 862	7	149838375	149867479	1
NGT (Control)	ENSG00000125827	TMX4	0.0137214	12.9185	0.746262	0.921198	thioredoxin related transmembrane protein 4	20	7977346	8019805	-1
NGT (Control)	ENSG00000173068	BNC2	0.0137226	19.5875	0.917867	0.97904	basonuclin 2	9	16409503	16870843	-1
NGT (Control)	ENSG00000137936	BCAR3	0.0137239	5.6651	0.897202	0.973413	BCAR3 adaptor protein, NSP family member	1	93561741	93847150	-1
NGT (Control)	ENSG00000144827	ABHD10	0.0137449	14.6675	0.855466	0.963436	abhydrolase domain containing 10, depalmitoylase	3	111979010	111993368	1
NGT (Control)	ENSG00000206527	HACD2	0.0137677	6.68485	0.922559	0.98056	3-hydroxyacyl-CoA dehydratase 2	3	123490820	123585053	-1
NGT (Control)	ENSG00000133398	MED10	0.0137767	22.1093	0.882652	0.970591	mediator complex subunit 10	5	6371874	6378571	-1
NGT (Control)	ENSG00000168288	MMADHC	0.01378	20.2569	0.867868	0.966203	metabolism of cobalamin associated D	2	149569637	149587778	-1
NGT (Control)	ENSG00000135677	GNS	0.0137834	20.3842	0.608241	0.875181	glucosamine (N-acetyl)-6-sulfatase	12	64713445	64759431	-1
NGT (Control)	ENSG00000161048	NAPEPLD	0.0137887	16.4272	0.937444	0.984011	N-acyl phosphatidylethanolamine phospholipase D	7	103099776	103149560	-1
NGT (Control)	ENSG00000134265	NAPG	0.0137954	10.4914	0.890368	0.97232	NSF attachment protein gamma	18	10525905	10552764	1
NGT (Control)	ENSG00000111142	METAP2	0.0138029	19.6489	0.868753	0.966503	methionyl aminopeptidase 2	12	95473520	95515839	1
NGT (Control)	ENSG00000134250	NOTCH2	0.0138045	7.74337	0.842599	0.957723	notch receptor 2	1	119911553	120100779	-1
NGT (Control)	ENSG00000100722	ZC3H14	0.0138083	11.2077	0.805208	0.943861	zinc finger CCCH-type containing 14	14	88562970	88627596	1
NGT (Control)	ENSG00000113916	BCL6	0.0138197	18.4665	0.91489	0.978819	BCL6 transcription repressor	3	187721377	187745725	-1
NGT (Control)	ENSG00000100220	RTCB	0.0138236	9.15459	0.805741	0.944042	RNA 2',3'-cyclic phosphate and 5'-OH ligase	22	32387582	32412248	-1
NGT (Control)	ENSG00000188177	ZC3H6	0.0138343	14.7667	0.904529	0.975311	zinc finger CCCH-type containing 6	2	112275597	112340063	1
NGT (Control)	ENSG00000275552	AC243965.2	0.0138358	12.1424	0.998249	0.99964	novel transcript, antisense ABHD4	14	22595808	22598946	-1
NGT (Control)	ENSG00000112685	EXOC2	0.0138365	0.295917	0.734907	0.916044	exocyst complex component 2	6	485154	693139	-1
NGT (Control)	ENSG00000183250	LINC01547	0.013882	15.9854	0.972402	0.994794	long intergenic non-protein coding RNA 1547	21	44932814	44939937	-1
NGT (Control)	ENSG00000064703	DDX20	0.0138831	12.7937	0.863355	0.96537	DEAD-box helicase 20	1	111754832	111775602	1
NGT (Control)	ENSG00000011454	RABGAP1	0.0138954	22.6064	0.761663	0.927	RAB GTPase activating protein 1	9	122940833	123104866	1
NGT (Control)	ENSG00000166478	ZNF143	0.0138987	6.80168	0.92339	0.98056	zinc finger protein 143	11	9460319	9528524	1
NGT (Control)	ENSG00000196659	TTC30B	0.0139011	23.7635	0.937929	0.984011	tetratricopeptide repeat domain 30B	2	177548998	177552796	-1
NGT (Control)	ENSG00000120675	DNAJC15	0.0139091	8.35669	0.867304	0.966145	DnaJ heat shock protein family (Hsp40) member C15	13	43023203	43114213	1
NGT (Control)	ENSG00000105514	RAB3D	0.0139098	1.95366	0.978872	0.995421	RAB3D, member RAS oncogene family	19	11322068	11346270	-1
NGT (Control)	ENSG00000107897	ACBD5	0.0139338	14.5588	0.879067	0.969532	acyl-CoA binding domain containing 5	10	27168135	27243046	-1
NGT (Control)	ENSG00000168488	ATXN2L	0.0139421	8.09674	0.975086	0.994922	ataxin 2 like	16	28823035	28837237	1
NGT (Control)	ENSG00000140945	CDH13	0.0139467	13.8093	0.651538	0.890807	cadherin 13	16	82626965	83800640	1
NGT (Control)	ENSG00000068724	TTC7A	0.01396	12.3122	0.896323	0.973413	tetratricopeptide repeat domain 7A	2	46916157	47076137	1
NGT (Control)	ENSG00000221886	ZBED8	0.0139623	2.00656	0.951563	0.98822	zinc finger BED-type containing 8	5	160393148	160400054	-1
NGT (Control)	ENSG00000103353	UBFD1	0.0139971	4.28178	0.658452	0.892228	ubiquitin family domain containing 1	16	23557721	23574389	1
NGT (Control)	ENSG00000096092	TMEM14A	0.014001	15.0586	0.922609	0.98056	transmembrane protein 14A	6	52671113	52686588	1
NGT (Control)	ENSG00000146592	CREB5	0.0140014	8.62211	0.975001	0.994922	cAMP responsive element binding protein 5	7	28299321	28825894	1
NGT (Control)	ENSG00000134049	IER3IP1	0.0140235	17.5778	0.926508	0.981095	immediate early response 3 interacting protein 1	18	47152834	47176364	-1
NGT (Control)	ENSG00000170852	KBTBD2	0.0140422	19.6087	0.836787	0.955185	kelch repeat and BTB domain containing 2	7	32868172	32894131	-1
NGT (Control)	ENSG00000100416	TRMU	0.0140473	8.65524	0.807687	0.944886	tRNA mitochondrial 2-thiouridylase	22	46330875	46357340	1
NGT (Control)	ENSG00000156502	SUPV3L1	0.0140557	22.3112	0.844146	0.958314	Suv3 like RNA helicase	10	69180234	69209099	1
NGT (Control)	ENSG00000175782	SLC35E3	0.0140578	14.7386	0.83744	0.955523	solute carrier family 35 member E3	12	68746125	68793964	1
NGT (Control)	ENSG00000185238	PRMT3	0.01406	6.54842	0.871673	0.967177	protein arginine methyltransferase 3	11	20387558	20509338	1
NGT (Control)	ENSG00000186591	UBE2H	0.0140688	3.10015	0.783231	0.935424	ubiquitin conjugating enzyme E2 H	7	129830732	129952960	-1
NGT (Control)	ENSG00000153207	AHCTF1	0.0140956	10.7718	0.887271	0.971708	AT-hook containing transcription factor 1	1	246839098	246931948	-1
NGT (Control)	ENSG00000171608	PIK3CD	0.0140966	12.2437	0.939075	0.984011	phosphatidylinositol-4,5-bisphosphate 3-kinase catalytic subunit delta	1	9651731	9729114	1
NGT (Control)	ENSG00000188002	AC026412.1	0.0140997	4.1379	0.957443	0.990312	programmed cell death 6 (PDCD6) pseudogene	5	1598920	1634005	-1
NGT (Control)	ENSG00000188352	FOCAD	0.0141051	17.0137	0.769524	0.930267	focadhesin	9	20658309	20995955	1
NGT (Control)	ENSG00000117713	ARID1A	0.0141171	10.2361	0.962493	0.991587	AT-rich interaction domain 1A	1	26693236	26782104	1
NGT (Control)	ENSG00000047648	ARHGAP6	0.0141214	15.2988	0.946551	0.986698	Rho GTPase activating protein 6	X	11117651	11665920	-1
NGT (Control)	ENSG00000087460	GNAS	0.0141255	2.38662	0.730648	0.914133	GNAS complex locus	20	58839718	58911192	1
NGT (Control)	ENSG00000184432	COPB2	0.0141312	11.611	0.855483	0.963436	COPI coat complex subunit beta 2	3	139353946	139389736	-1
NGT (Control)	ENSG00000166887	VPS39	0.0141315	0.496843	0.597608	0.871548	VPS39 subunit of HOPS complex	15	42158701	42208307	-1
NGT (Control)	ENSG00000182628	SKA2	0.0141388	10.9041	0.903234	0.974735	spindle and kinetochore associated complex subunit 2	17	59109857	59155260	-1
NGT (Control)	ENSG00000243364	EFNA4	0.0141393	5.40188	0.978698	0.995421	ephrin A4	1	155063737	155069553	1
NGT (Control)	ENSG00000122741	DCAF10	0.0141559	21.4123	0.808602	0.944936	DDB1 and CUL4 associated factor 10	9	37800554	37867666	1
NGT (Control)	ENSG00000072786	STK10	0.0141617	0.0946243	0.868399	0.966409	serine/threonine kinase 10	5	172042079	172188224	-1
NGT (Control)	ENSG00000152894	PTPRK	0.0141633	15.2623	0.748525	0.92206	protein tyrosine phosphatase receptor type K	6	127968785	128520616	-1
NGT (Control)	ENSG00000169744	LDB2	0.0141656	8.32118	0.977716	0.995217	LIM domain binding 2	4	16501541	16898678	-1
NGT (Control)	ENSG00000101421	CHMP4B	0.014168	13.7883	0.857273	0.963734	charged multivesicular body protein 4B	20	33811348	33854366	1
NGT (Control)	ENSG00000107833	NPM3	0.0141689	2.29541	0.949201	0.987768	nucleophosmin/nucleoplasmin 3	10	101781325	101783413	-1
NGT (Control)	ENSG00000092199	HNRNPC	0.0141695	17.6741	0.841447	0.957022	heterogeneous nuclear ribonucleoprotein C	14	21209136	21269494	-1
NGT (Control)	ENSG00000184588	PDE4B	0.014172	22.7082	0.962508	0.991587	phosphodiesterase 4B	1	65792514	66374579	1
NGT (Control)	ENSG00000137720	C11orf1	0.0141954	3.77362	0.929184	0.9818	chromosome 11 open reading frame 1	11	111878935	111885975	1
NGT (Control)	ENSG00000181104	F2R	0.0142137	1.51563	0.928894	0.9818	coagulation factor II thrombin receptor	5	76716126	76735770	1
NGT (Control)	ENSG00000164039	BDH2	0.0142247	19.5352	0.851265	0.961504	3-hydroxybutyrate dehydrogenase 2	4	103077592	103099870	-1
NGT (Control)	ENSG00000167325	RRM1	0.0142267	2.31058	0.939587	0.984324	ribonucleotide reductase catalytic subunit M1	11	4094707	4138932	1
NGT (Control)	ENSG00000175984	DENND2C	0.0142435	14.3644	0.936386	0.983904	DENN domain containing 2C	1	114582848	114670422	-1
NGT (Control)	ENSG00000086758	HUWE1	0.0142437	12.3713	0.904725	0.975379	HECT, UBA and WWE domain containing E3 ubiquitin protein ligase 1	X	53532096	53686728	-1
NGT (Control)	ENSG00000078237	TIGAR	0.0142457	8.70338	0.844345	0.958314	TP53 induced glycolysis regulatory phosphatase	12	4307763	4360028	1
NGT (Control)	ENSG00000130921	C12orf65	0.0142634	11.0441	0.888109	0.972033	chromosome 12 open reading frame 65	12	123233385	123258079	1
NGT (Control)	ENSG00000273559	CWC25	0.0142796	6.58215	0.925504	0.981095	CWC25 spliceosome associated protein homolog	17	38800441	38825355	-1
NGT (Control)	ENSG00000265241	RBM8A	0.0142879	8.81832	0.872182	0.967251	RNA binding motif protein 8A	1	145917714	145927678	-1
NGT (Control)	ENSG00000165699	TSC1	0.0142892	14.3215	0.811486	0.945064	TSC complex subunit 1	9	132891348	132946874	-1
NGT (Control)	ENSG00000198722	UNC13B	0.0142959	1.66302	0.807657	0.944886	unc-13 homolog B	9	35161992	35405338	1
NGT (Control)	ENSG00000153029	MR1	0.0143156	21.646	0.832768	0.953725	major histocompatibility complex, class I-related	1	181033425	181061938	1
NGT (Control)	ENSG00000155592	ZKSCAN2	0.0143216	0.33649	0.931928	0.982502	zinc finger with KRAB and SCAN domains 2	16	25236001	25257845	-1
NGT (Control)	ENSG00000115761	NOL10	0.0143335	7.97703	0.781448	0.93432	nucleolar protein 10	2	10570754	10689987	-1
NGT (Control)	ENSG00000198793	MTOR	0.0143399	10.2227	0.768568	0.929936	mechanistic target of rapamycin kinase	1	11106535	11262551	-1
NGT (Control)	ENSG00000102390	PBDC1	0.0143431	6.0181	0.951573	0.98822	polysaccharide biosynthesis domain containing 1	X	76173040	76178314	1
NGT (Control)	ENSG00000133114	GPALPP1	0.014348	17.2047	0.761696	0.927	GPALPP motifs containing 1	13	44989529	45037669	1
NGT (Control)	ENSG00000186625	KATNA1	0.0143608	6.8946	0.876297	0.968554	katanin catalytic subunit A1	6	149594873	149648972	-1
NGT (Control)	ENSG00000096401	CDC5L	0.0143669	19.805	0.811972	0.945064	cell division cycle 5 like	6	44387706	44450425	1
NGT (Control)	ENSG00000139726	DENR	0.0143674	8.29962	0.81798	0.947291	density regulated re-initiation and release factor	12	122752824	122771064	1
NGT (Control)	ENSG00000075240	GRAMD4	0.0143703	7.2297	0.912983	0.978302	GRAM domain containing 4	22	46576012	46679790	1
NGT (Control)	ENSG00000182606	TRAK1	0.0143934	1.16553	0.819575	0.947838	trafficking kinesin protein 1	3	42013802	42225890	1
NGT (Control)	ENSG00000131845	ZNF304	0.0144045	10.0463	0.882978	0.970611	zinc finger protein 304	19	57351271	57359898	1
NGT (Control)	ENSG00000003056	M6PR	0.0144081	10.9866	0.761414	0.926906	mannose-6-phosphate receptor, cation dependent	12	8940361	8949761	-1
NGT (Control)	ENSG00000128606	LRRC17	0.0144091	19.3029	0.91007	0.977277	leucine rich repeat containing 17	7	102913000	102945111	1
NGT (Control)	ENSG00000241878	PISD	0.0144098	1.1537	0.863069	0.96537	phosphatidylserine decarboxylase	22	31618491	31662432	-1
NGT (Control)	ENSG00000099940	SNAP29	0.0144382	1.09901	0.871005	0.966958	synaptosome associated protein 29	22	20859007	20891214	1
NGT (Control)	ENSG00000131389	SLC6A6	0.0144567	21.3491	0.892766	0.97294	solute carrier family 6 member 6	3	14402576	14489349	1
NGT (Control)	ENSG00000182934	SRPRA	0.0144742	6.3918	0.820905	0.948426	SRP receptor subunit alpha	11	126262938	126269144	-1
NGT (Control)	ENSG00000146729	NIPSNAP2	0.0144836	0.0352184	0.815788	0.946641	nipsnap homolog 2	7	55951793	56000181	1
NGT (Control)	ENSG00000134996	OSTF1	0.0144983	6.27348	0.870186	0.966791	osteoclast stimulating factor 1	9	75088514	75147265	1
NGT (Control)	ENSG00000174231	PRPF8	0.0145004	6.95393	0.922134	0.98049	pre-mRNA processing factor 8	17	1650629	1684867	-1
NGT (Control)	ENSG00000160049	DFFA	0.0145167	5.05875	0.735168	0.916209	DNA fragmentation factor subunit alpha	1	10456522	10472529	-1
NGT (Control)	ENSG00000041802	LSG1	0.0145209	8.05281	0.718117	0.908784	large 60S subunit nuclear export GTPase 1	3	194640791	194672463	-1
NGT (Control)	ENSG00000136754	ABI1	0.0145213	4.00222	0.827549	0.951817	abl interactor 1	10	26746593	26861087	-1
NGT (Control)	ENSG00000181991	MRPS11	0.0145256	14.3928	0.863522	0.96537	mitochondrial ribosomal protein S11	15	88467453	88480776	1
NGT (Control)	ENSG00000227372	TP73-AS1	0.014545	1.88397	0.845077	0.958672	TP73 antisense RNA 1	1	3735511	3747373	-1
NGT (Control)	ENSG00000165097	KDM1B	0.0145631	11.2683	0.858057	0.963756	lysine demethylase 1B	6	18155329	18223854	1
NGT (Control)	ENSG00000087448	KLHL42	0.0145665	16.0034	0.846941	0.959728	kelch like family member 42	12	27780048	27803040	1
NGT (Control)	ENSG00000168036	CTNNB1	0.0145707	9.87082	0.738209	0.917379	catenin beta 1	3	41194741	41260096	1
NGT (Control)	ENSG00000082153	BZW1	0.0145811	15.8759	0.91783	0.97904	basic leucine zipper and W2 domains 1	2	200810594	200827338	1
NGT (Control)	ENSG00000134769	DTNA	0.0146089	15.263	0.929849	0.98197	dystrobrevin alpha	18	34493290	34891844	1
NGT (Control)	ENSG00000147872	PLIN2	0.0146096	17.1097	0.966636	0.992907	perilipin 2	9	19108375	19149290	-1
NGT (Control)	ENSG00000166130	IKBIP	0.0146102	19.2103	0.927037	0.981188	IKBKB interacting protein	12	98613405	98645113	-1
NGT (Control)	ENSG00000113558	SKP1	0.0146284	11.9117	0.773854	0.931309	S-phase kinase associated protein 1	5	134148935	134176964	-1
NGT (Control)	ENSG00000147535	PLPP5	0.0146285	13.3699	0.844512	0.958401	phospholipid phosphatase 5	8	38263130	38269243	-1
NGT (Control)	ENSG00000102218	RP2	0.0146326	14.9631	0.91824	0.97904	RP2 activator of ARL3 GTPase	X	46837043	46882358	1
NGT (Control)	ENSG00000077942	FBLN1	0.0146343	6.24109	0.964072	0.992202	fibulin 1	22	45502238	45601135	1
NGT (Control)	ENSG00000171160	MORN4	0.014649	14.0278	0.952796	0.988734	MORN repeat containing 4	10	97614553	97633500	-1
NGT (Control)	ENSG00000090863	GLG1	0.0146535	20.7545	0.848401	0.960087	golgi glycoprotein 1	16	74447427	74607144	-1
NGT (Control)	ENSG00000109083	IFT20	0.0146585	13.7069	0.926439	0.981095	intraflagellar transport 20	17	28328325	28335489	-1
NGT (Control)	ENSG00000001460	STPG1	0.0146655	4.36593	0.911402	0.977852	sperm tail PG-rich repeat containing 1	1	24356999	24416934	-1
NGT (Control)	ENSG00000110768	GTF2H1	0.0146679	22.0492	0.778618	0.933557	general transcription factor IIH subunit 1	11	18322295	18367045	1
NGT (Control)	ENSG00000078487	ZCWPW1	0.0146817	14.5468	0.978751	0.995421	zinc finger CW-type and PWWP domain containing 1	7	100400826	100428992	-1
NGT (Control)	ENSG00000130640	TUBGCP2	0.0146855	8.26277	0.819164	0.947795	tubulin gamma complex associated protein 2	10	133278635	133312337	-1
NGT (Control)	ENSG00000233452	STXBP5-AS1	0.0146869	4.02176	0.977781	0.995228	STXBP5 antisense RNA 1	6	146824539	147204614	-1
NGT (Control)	ENSG00000140374	ETFA	0.0146944	7.51759	0.810364	0.944945	electron transfer flavoprotein subunit alpha	15	76215353	76311472	-1
NGT (Control)	ENSG00000277462	ZNF670	0.0146945	3.56235	0.975526	0.994922	zinc finger protein 670	1	247034637	247078811	-1
NGT (Control)	ENSG00000196141	SPATS2L	0.0146946	15.9286	0.696072	0.902952	spermatogenesis associated serine rich 2 like	2	200305881	200482264	1
NGT (Control)	ENSG00000157191	NECAP2	0.0147069	0.349881	0.84356	0.957982	NECAP endocytosis associated 2	1	16440721	16460078	1
NGT (Control)	ENSG00000143252	SDHC	0.0147205	6.79173	0.839983	0.956558	succinate dehydrogenase complex subunit C	1	161314381	161363206	1
NGT (Control)	ENSG00000110429	FBXO3	0.0147206	6.47767	0.892142	0.972833	F-box protein 3	11	33740939	33774543	-1
NGT (Control)	ENSG00000006715	VPS41	0.0147262	17.724	0.775822	0.931902	VPS41 subunit of HOPS complex	7	38722974	38932394	-1
NGT (Control)	ENSG00000116251	RPL22	0.0147283	19.8561	0.67547	0.897279	ribosomal protein L22	1	6185020	6209389	-1
NGT (Control)	ENSG00000115468	EFHD1	0.0147375	7.93603	0.942763	0.985403	EF-hand domain family member D1	2	232606057	232682780	1
NGT (Control)	ENSG00000165996	HACD1	0.0147379	17.9921	0.921261	0.979957	3-hydroxyacyl-CoA dehydratase 1	10	17589032	17617374	-1
NGT (Control)	ENSG00000166900	STX3	0.0147533	13.5544	0.901665	0.974137	syntaxin 3	11	59713456	59805882	1
NGT (Control)	ENSG00000125304	TM9SF2	0.014769	20.5043	0.638339	0.885954	transmembrane 9 superfamily member 2	13	99446311	99564048	1
NGT (Control)	ENSG00000111785	RIC8B	0.0147806	4.80065	0.874336	0.968028	RIC8 guanine nucleotide exchange factor B	12	106774621	106889316	1
NGT (Control)	ENSG00000157224	CLDN12	0.0147843	19.9307	0.891804	0.972638	claudin 12	7	90383721	90513402	1
NGT (Control)	ENSG00000136159	NUDT15	0.014801	14.4808	0.909956	0.977268	nudix hydrolase 15	13	48037726	48047221	1
NGT (Control)	ENSG00000180011	ZADH2	0.0148206	22.533	0.786732	0.936941	zinc binding alcohol dehydrogenase domain containing 2	18	75195113	75209139	-1
NGT (Control)	ENSG00000103356	EARS2	0.0148461	13.2057	0.858012	0.963756	glutamyl-tRNA synthetase 2, mitochondrial	16	23520754	23557731	-1
NGT (Control)	ENSG00000089737	DDX24	0.014852	5.19095	0.458292	0.808916	DEAD-box helicase 24	14	94048287	94081212	-1
NGT (Control)	ENSG00000070476	ZXDC	0.0148526	6.84711	0.879942	0.969532	ZXD family zinc finger C	3	126437601	126475891	-1
NGT (Control)	ENSG00000101558	VAPA	0.0148566	20.7989	0.700588	0.90378	VAMP associated protein A	18	9914016	9960021	1
NGT (Control)	ENSG00000144455	SUMF1	0.0148609	20.902	0.746601	0.921434	sulfatase modifying factor 1	3	3700814	4467273	-1
NGT (Control)	ENSG00000214046	SMIM7	0.0148645	7.46164	0.750343	0.922372	small integral membrane protein 7	19	16630751	16660442	-1
NGT (Control)	ENSG00000059691	GATB	0.0148708	16.9699	0.900652	0.974037	glutamyl-tRNA amidotransferase subunit B	4	151670504	151761007	-1
NGT (Control)	ENSG00000120699	EXOSC8	0.0148939	2.92844	0.933043	0.982848	exosome component 8	13	36998816	37009614	1
NGT (Control)	ENSG00000135823	STX6	0.0149126	21.5233	0.68308	0.899705	syntaxin 6	1	180972712	181023121	-1
NGT (Control)	ENSG00000167460	TPM4	0.0149259	3.17996	0.87751	0.969097	tropomyosin 4	19	16067021	16103002	1
NGT (Control)	ENSG00000104852	SNRNP70	0.0149381	12.0032	0.875672	0.968197	small nuclear ribonucleoprotein U1 subunit 70	19	49085419	49108605	1
NGT (Control)	ENSG00000185880	TRIM69	0.0149482	0.0617169	0.868324	0.966409	tripartite motif containing 69	15	44728988	44767829	1
NGT (Control)	ENSG00000028528	SNX1	0.0149484	12.8619	0.707455	0.906472	sorting nexin 1	15	64094123	64146090	1
NGT (Control)	ENSG00000176915	ANKLE2	0.0149511	2.69242	0.737746	0.917379	ankyrin repeat and LEM domain containing 2	12	132725503	132761832	-1
NGT (Control)	ENSG00000104432	IL7	0.0149513	10.0052	0.975585	0.994922	interleukin 7	8	78675743	78805523	-1
NGT (Control)	ENSG00000174021	GNG5	0.0149676	17.5042	0.882785	0.970591	G protein subunit gamma 5	1	84498325	84506581	-1
NGT (Control)	ENSG00000183722	LHFPL6	0.014968	0.660919	0.824708	0.95068	LHFPL tetraspan subfamily member 6	13	39209116	39603528	-1
NGT (Control)	ENSG00000198169	ZNF251	0.0149725	20.8449	0.833536	0.954131	zinc finger protein 251	8	144720907	144756417	-1
NGT (Control)	ENSG00000247077	PGAM5	0.0149735	10.8208	0.857014	0.963734	PGAM family member 5, mitochondrial serine/threonine protein phosphatase	12	132710819	132722734	1
NGT (Control)	ENSG00000121067	SPOP	0.0149872	11.9149	0.714544	0.908267	speckle type BTB/POZ protein	17	49598884	49678163	-1
NGT (Control)	ENSG00000196597	ZNF782	0.014989	4.99981	0.974327	0.994922	zinc finger protein 782	9	96816269	96875623	-1
NGT (Control)	ENSG00000171453	POLR1C	0.0150219	6.17857	0.881632	0.970076	RNA polymerase I and III subunit C	6	43509702	43562419	1
NGT (Control)	ENSG00000135597	REPS1	0.0150221	9.91805	0.722621	0.910912	RALBP1 associated Eps domain containing 1	6	138903493	138988261	-1
NGT (Control)	ENSG00000087008	ACOX3	0.015026	1.21502	0.887481	0.971822	acyl-CoA oxidase 3, pristanoyl	4	8366282	8440723	-1
NGT (Control)	ENSG00000134330	IAH1	0.0150469	1.15691	0.80688	0.944754	isoamyl acetate hydrolyzing esterase 1 (putative)	2	9473658	9496543	1
NGT (Control)	ENSG00000075188	NUP37	0.0150515	22.7524	0.897092	0.973413	nucleoporin 37	12	102073103	102120120	-1
NGT (Control)	ENSG00000100580	TMED8	0.0150521	18.5238	0.754192	0.924336	transmembrane p24 trafficking protein family member 8	14	77335029	77377094	-1
NGT (Control)	ENSG00000089123	TASP1	0.0150647	13.9963	0.915022	0.978819	taspase 1	20	13389392	13638932	-1
NGT (Control)	ENSG00000125107	CNOT1	0.0150907	15.3146	0.569772	0.859115	CCR4-NOT transcription complex subunit 1	16	58519951	58629885	-1
NGT (Control)	ENSG00000112651	MRPL2	0.0150918	7.70909	0.944761	0.986142	mitochondrial ribosomal protein L2	6	43054029	43059438	-1
NGT (Control)	ENSG00000083750	RRAGB	0.0150983	15.8756	0.927948	0.981589	Ras related GTP binding B	X	55717749	55758774	1
NGT (Control)	ENSG00000185475	TMEM179B	0.0151009	5.28062	0.897199	0.973413	transmembrane protein 179B	11	62787402	62790400	1
NGT (Control)	ENSG00000149187	CELF1	0.0151056	13.9602	0.602643	0.873298	CUGBP Elav-like family member 1	11	47465933	47565569	-1
NGT (Control)	ENSG00000100441	KHNYN	0.0151067	12.2005	0.738753	0.91745	KH and NYN domain containing	14	24429286	24441843	1
NGT (Control)	ENSG00000103365	GGA2	0.0151079	21.9394	0.809384	0.944945	golgi associated, gamma adaptin ear containing, ARF binding protein 2	16	23463542	23521995	-1
NGT (Control)	ENSG00000124486	USP9X	0.0151163	13.8984	0.797955	0.941329	ubiquitin specific peptidase 9 X-linked	X	41085445	41236579	1
NGT (Control)	ENSG00000124767	GLO1	0.0151232	21.6358	0.840144	0.9566	glyoxalase I	6	38675925	38703145	-1
NGT (Control)	ENSG00000025800	KPNA6	0.0151246	10.9532	0.603952	0.874091	karyopherin subunit alpha 6	1	32108056	32176563	1
NGT (Control)	ENSG00000169026	SLC49A3	0.01513	3.21295	0.96447	0.992232	solute carrier family 49 member 3	4	681829	689271	-1
NGT (Control)	ENSG00000168661	ZNF30	0.015131	2.24711	0.984819	0.996683	zinc finger protein 30	19	34926903	34945170	1
NGT (Control)	ENSG00000140743	CDR2	0.0151567	20.5151	0.626129	0.881456	cerebellar degeneration related protein 2	16	22345936	22437165	-1
NGT (Control)	ENSG00000179476	C14orf28	0.0151654	14.4515	0.918926	0.979107	chromosome 14 open reading frame 28	14	44897275	44907257	1
NGT (Control)	ENSG00000266412	NCOA4	0.0151758	14.4299	0.788441	0.937885	nuclear receptor coactivator 4	10	46005088	46030623	-1
NGT (Control)	ENSG00000091986	CCDC80	0.0151765	11.3301	0.890384	0.97232	coiled-coil domain containing 80	3	112596797	112649530	-1
NGT (Control)	ENSG00000119326	CTNNAL1	0.0151836	13.157	0.912315	0.978048	catenin alpha like 1	9	108942569	109013522	-1
NGT (Control)	ENSG00000167291	TBC1D16	0.0151899	17.5135	0.893812	0.973131	TBC1 domain family member 16	17	79932343	80035872	-1
NGT (Control)	ENSG00000141424	SLC39A6	0.0152383	12.4375	0.754136	0.924336	solute carrier family 39 member 6	18	36108531	36129385	-1
NGT (Control)	ENSG00000177479	ARIH2	0.0152526	14.1981	0.68152	0.899504	ariadne RBR E3 ubiquitin protein ligase 2	3	48918821	48986382	1
NGT (Control)	ENSG00000144468	RHBDD1	0.015262	0.322276	0.756416	0.92473	rhomboid domain containing 1	2	226835581	226999215	1
NGT (Control)	ENSG00000185591	SP1	0.0152886	16.0158	0.681567	0.899504	Sp1 transcription factor	12	53380176	53416446	1
NGT (Control)	ENSG00000064419	TNPO3	0.0152986	12.2879	0.679032	0.89862	transportin 3	7	128954180	129055173	-1
NGT (Control)	ENSG00000196313	POM121	0.0153	21.8296	0.951903	0.98822	POM121 transmembrane nucleoporin	7	72879365	72951440	1
NGT (Control)	ENSG00000164099	PRSS12	0.0153016	1.47022	0.865222	0.96579	serine protease 12	4	118280038	118353003	-1
NGT (Control)	ENSG00000157379	DHRS1	0.0153065	3.78154	0.926896	0.981095	dehydrogenase/reductase 1	14	24290598	24299780	-1
NGT (Control)	ENSG00000147010	SH3KBP1	0.0153113	0.791207	0.677363	0.897742	SH3 domain containing kinase binding protein 1	X	19533977	19887600	-1
NGT (Control)	ENSG00000160679	CHTOP	0.0153182	19.2858	0.658571	0.892228	chromatin target of PRMT1	1	153633982	153646306	1
NGT (Control)	ENSG00000100084	HIRA	0.015332	1.93462	0.973266	0.994913	histone cell cycle regulator	22	19330698	19447450	-1
NGT (Control)	ENSG00000137168	PPIL1	0.0153327	7.49191	0.946246	0.986602	peptidylprolyl isomerase like 1	6	36854827	36874803	-1
NGT (Control)	ENSG00000134108	ARL8B	0.0153335	18.7286	0.773996	0.931309	ADP ribosylation factor like GTPase 8B	3	5122249	5180911	1
NGT (Control)	ENSG00000122674	CCZ1	0.0153431	6.37814	0.929448	0.9818	CCZ1 homolog, vacuolar protein trafficking and biogenesis associated	7	5898725	5926550	1
NGT (Control)	ENSG00000189306	RRP7A	0.0153477	9.14908	0.860866	0.96478	ribosomal RNA processing 7 homolog A	22	42508344	42519796	-1
NGT (Control)	ENSG00000180817	PPA1	0.0153496	16.0905	0.865444	0.96579	inorganic pyrophosphatase 1	10	70202835	70233911	-1
NGT (Control)	ENSG00000120333	MRPS14	0.0153595	6.29045	0.887924	0.97203	mitochondrial ribosomal protein S14	1	175010789	175023425	-1
NGT (Control)	ENSG00000167258	CDK12	0.0153598	14.3675	0.850692	0.961267	cyclin dependent kinase 12	17	39461486	39564907	1
NGT (Control)	ENSG00000120733	KDM3B	0.0153621	14.4413	0.719439	0.909734	lysine demethylase 3B	5	138352685	138437028	1
NGT (Control)	ENSG00000104671	DCTN6	0.0153836	18.4035	0.861712	0.964954	dynactin subunit 6	8	30156319	30183639	1
NGT (Control)	ENSG00000085719	CPNE3	0.0153852	19.7354	0.547614	0.849871	copine 3	8	86514435	86561498	1
NGT (Control)	ENSG00000240230	COX19	0.0153893	14.4995	0.94686	0.986779	cytochrome c oxidase assembly factor COX19	7	898778	975549	-1
NGT (Control)	ENSG00000075975	MKRN2	0.0153898	6.20626	0.712263	0.907841	makorin ring finger protein 2	3	12557057	12586208	1
NGT (Control)	ENSG00000069329	VPS35	0.0154229	16.597	0.679889	0.898994	VPS35 retromer complex component	16	46656132	46689518	-1
NGT (Control)	ENSG00000127463	EMC1	0.0154287	9.4936	0.704047	0.904695	ER membrane protein complex subunit 1	1	19215660	19251527	-1
NGT (Control)	ENSG00000255717	SNHG1	0.0154511	5.47576	0.893915	0.973131	small nucleolar RNA host gene 1	11	62851984	62855953	-1
NGT (Control)	ENSG00000172164	SNTB1	0.0154616	15.9066	0.890714	0.97232	syntrophin beta 1	8	120535745	120813273	-1
NGT (Control)	ENSG00000124942	AHNAK	0.0154898	2.60125	0.931294	0.982486	AHNAK nucleoprotein	11	62433542	62556235	-1
NGT (Control)	ENSG00000179820	MYADM	0.0154908	14.6581	0.973447	0.994913	myeloid associated differentiation marker	19	53864763	53876435	1
NGT (Control)	ENSG00000133872	SARAF	0.0154949	19.146	0.713222	0.908171	store-operated calcium entry associated regulatory factor	8	30063003	30083208	-1
NGT (Control)	ENSG00000186298	PPP1CC	0.0154992	6.17284	0.797318	0.941185	protein phosphatase 1 catalytic subunit gamma	12	110719680	110742939	-1
NGT (Control)	ENSG00000213753	CENPBD1P1	0.0155033	0.153264	0.79543	0.940693	CENPB DNA-binding domains containing 1 pseudogene 1	19	58573503	58605223	1
NGT (Control)	ENSG00000070770	CSNK2A2	0.0155122	18.5123	0.85611	0.96348	casein kinase 2 alpha 2	16	58157907	58198106	-1
NGT (Control)	ENSG00000163125	RPRD2	0.0155148	18.0682	0.923398	0.98056	regulation of nuclear pre-mRNA domain containing 2	1	150363091	150476566	1
NGT (Control)	ENSG00000116774	OLFML3	0.0155165	19.7005	0.869749	0.966757	olfactomedin like 3	1	113979391	114035572	1
NGT (Control)	ENSG00000100413	POLR3H	0.0155222	4.01838	0.811325	0.945064	RNA polymerase III subunit H	22	41525799	41544606	-1
NGT (Control)	ENSG00000069509	FUNDC1	0.0155312	9.17426	0.908426	0.976476	FUN14 domain containing 1	X	44523639	44542859	-1
NGT (Control)	ENSG00000175970	UNC119B	0.0155461	19.1712	0.799026	0.941893	unc-119 lipid binding chaperone B	12	120710458	120723640	1
NGT (Control)	ENSG00000170606	HSPA4	0.0155491	12.3501	0.750133	0.922372	heat shock protein family A (Hsp70) member 4	5	133052013	133106449	1
NGT (Control)	ENSG00000105220	GPI	0.0155511	3.6808	0.880609	0.969756	glucose-6-phosphate isomerase	19	34359480	34402413	1
NGT (Control)	ENSG00000172239	PAIP1	0.0155548	0.255777	0.782887	0.93522	poly(A) binding protein interacting protein 1	5	43526267	43557758	-1
NGT (Control)	ENSG00000109332	UBE2D3	0.0155688	15.8097	0.57858	0.862137	ubiquitin conjugating enzyme E2 D3	4	102794383	102868896	-1
NGT (Control)	ENSG00000169609	C15orf40	0.0155883	8.46162	0.842684	0.957723	chromosome 15 open reading frame 40	15	82988441	83011641	-1
NGT (Control)	ENSG00000136717	BIN1	0.0155993	17.2482	0.931999	0.982502	bridging integrator 1	2	127048027	127107288	-1
NGT (Control)	ENSG00000166086	JAM3	0.0156011	15.5881	0.829597	0.952479	junctional adhesion molecule 3	11	134069071	134152001	1
NGT (Control)	ENSG00000138674	SEC31A	0.0156052	17.4713	0.607653	0.875026	SEC31 homolog A, COPII coat complex component	4	82818509	82901166	-1
NGT (Control)	ENSG00000247746	USP51	0.0156277	13.7388	0.981806	0.996118	ubiquitin specific peptidase 51	X	55484616	55489202	-1
NGT (Control)	ENSG00000126012	KDM5C	0.0156308	7.32919	0.759608	0.926368	lysine demethylase 5C	X	53191321	53225422	-1
NGT (Control)	ENSG00000182307	C8orf33	0.0156339	4.47427	0.863236	0.96537	chromosome 8 open reading frame 33	8	145052465	145066685	1
NGT (Control)	ENSG00000104660	LEPROTL1	0.0156402	13.2624	0.79718	0.941185	leptin receptor overlapping transcript like 1	8	30095408	30177208	1
NGT (Control)	ENSG00000196363	WDR5	0.0156475	4.0977	0.819472	0.947795	WD repeat domain 5	9	134135365	134159968	1
NGT (Control)	ENSG00000107821	KAZALD1	0.0156541	2.4709	0.944991	0.986182	Kazal type serine peptidase inhibitor domain 1	10	101061989	101068131	1
NGT (Control)	ENSG00000171503	ETFDH	0.015669	4.62728	0.851192	0.96148	electron transfer flavoprotein dehydrogenase	4	158672125	158709623	1
NGT (Control)	ENSG00000148429	USP6NL	0.0157063	6.9413	0.828657	0.952461	USP6 N-terminal like	10	11453946	11611754	-1
NGT (Control)	ENSG00000174749	FAM241A	0.015712	4.60621	0.947056	0.986779	family with sequence similarity 241 member A	4	112145454	112195256	1
NGT (Control)	ENSG00000117395	EBNA1BP2	0.0157172	5.13725	0.905291	0.975442	EBNA1 binding protein 2	1	43164175	43270936	-1
NGT (Control)	ENSG00000125247	TMTC4	0.0157173	17.5391	0.939194	0.984024	transmembrane O-mannosyltransferase targeting cadherins 4	13	100603625	100675093	-1
NGT (Control)	ENSG00000175084	DES	0.0157193	20.6499	0.896684	0.973413	desmin	2	219418377	219426734	1
NGT (Control)	ENSG00000109180	OCIAD1	0.0157298	11.391	0.718682	0.908964	OCIA domain containing 1	4	48805212	48861817	1
NGT (Control)	ENSG00000196652	ZKSCAN5	0.0157362	15.6932	0.786719	0.936941	zinc finger with KRAB and SCAN domains 5	7	99504662	99534700	1
NGT (Control)	ENSG00000091317	CMTM6	0.0157721	21.2844	0.849189	0.960602	CKLF like MARVEL transmembrane domain containing 6	3	32481312	32502852	-1
NGT (Control)	ENSG00000100603	SNW1	0.0157922	2.87018	0.778372	0.93342	SNW domain containing 1	14	77717599	77761207	-1
NGT (Control)	ENSG00000146676	PURB	0.0157945	16.4687	0.900742	0.974037	purine rich element binding protein B	7	44876299	44885530	-1
NGT (Control)	ENSG00000171566	PLRG1	0.0158123	20.0032	0.796496	0.94111	pleiotropic regulator 1	4	154535005	154550400	-1
NGT (Control)	ENSG00000135720	DYNC1LI2	0.0158195	14.0481	0.693495	0.9023	dynein cytoplasmic 1 light intermediate chain 2	16	66720893	66751609	-1
NGT (Control)	ENSG00000169855	ROBO1	0.0158324	12.2602	0.811272	0.945064	roundabout guidance receptor 1	3	78597239	79767998	-1
NGT (Control)	ENSG00000149136	SSRP1	0.0158345	13.8495	0.776786	0.932366	structure specific recognition protein 1	11	57325986	57335892	-1
NGT (Control)	ENSG00000120156	TEK	0.0158527	7.93213	0.978912	0.995421	TEK receptor tyrosine kinase	9	27109141	27230174	1
NGT (Control)	ENSG00000136709	WDR33	0.0158575	14.4328	0.60994	0.875448	WD repeat domain 33	2	127701027	127811187	-1
NGT (Control)	ENSG00000163626	COX18	0.0158897	5.0045	0.764688	0.928171	cytochrome c oxidase assembly factor COX18	4	73052362	73069755	-1
NGT (Control)	ENSG00000004866	ST7	0.0158927	18.4558	0.840565	0.956831	suppression of tumorigenicity 7	7	116953238	117230176	1
NGT (Control)	ENSG00000164985	PSIP1	0.0158935	5.96605	0.85309	0.962183	PC4 and SFRS1 interacting protein 1	9	15464066	15510995	-1
NGT (Control)	ENSG00000150764	DIXDC1	0.0158964	16.3066	0.784306	0.936042	DIX domain containing 1	11	111927144	112022653	1
NGT (Control)	ENSG00000103064	SLC7A6	0.0158986	4.51009	0.924267	0.981008	solute carrier family 7 member 6	16	68264516	68301823	1
NGT (Control)	ENSG00000100888	CHD8	0.0159009	9.11743	0.681016	0.899488	chromodomain helicase DNA binding protein 8	14	21385194	21456126	-1
NGT (Control)	ENSG00000130714	POMT1	0.015922	2.24979	0.847806	0.959825	protein O-mannosyltransferase 1	9	131502789	131523806	1
NGT (Control)	ENSG00000136960	ENPP2	0.0159229	11.5981	0.929581	0.9818	ectonucleotide pyrophosphatase/phosphodiesterase 2	8	119557086	119673453	-1
NGT (Control)	ENSG00000172785	CBWD1	0.015925	11.7591	0.909445	0.976931	COBW domain containing 1	9	121038	179147	-1
NGT (Control)	ENSG00000163655	GMPS	0.0159252	0.366183	0.602158	0.872939	guanine monophosphate synthase	3	155870650	155944020	1
NGT (Control)	ENSG00000166454	ATMIN	0.0159327	4.52488	0.754318	0.924392	ATM interactor	16	81035842	81047350	1
NGT (Control)	ENSG00000178234	GALNT11	0.015936	16.8787	0.724876	0.911869	polypeptide N-acetylgalactosaminyltransferase 11	7	152025674	152122340	1
NGT (Control)	ENSG00000124214	STAU1	0.0159453	2.67325	0.655477	0.892086	staufen double-stranded RNA binding protein 1	20	49113339	49188367	-1
NGT (Control)	ENSG00000136379	ABHD17C	0.0159622	10.3417	0.898152	0.973454	abhydrolase domain containing 17C, depalmitoylase	15	80679684	80755621	1
NGT (Control)	ENSG00000140598	EFL1	0.0159665	11.2711	0.905364	0.975442	elongation factor like GTPase 1	15	82130233	82262734	-1
NGT (Control)	ENSG00000182149	IST1	0.0159724	7.7544	0.642594	0.887758	IST1 factor associated with ESCRT-III	16	71845996	71931199	1
NGT (Control)	ENSG00000155755	TMEM237	0.0159762	9.95976	0.799	0.941893	transmembrane protein 237	2	201620184	201643570	-1
NGT (Control)	ENSG00000204842	ATXN2	0.015981	22.4518	0.914805	0.978819	ataxin 2	12	111443485	111599676	-1
NGT (Control)	ENSG00000186815	TPCN1	0.0159886	12.9812	0.955795	0.989747	two pore segment channel 1	12	113221050	113298585	1
NGT (Control)	ENSG00000170004	CHD3	0.0159893	0.82606	0.86146	0.964893	chromodomain helicase DNA binding protein 3	17	7884796	7912760	1
NGT (Control)	ENSG00000105993	DNAJB6	0.0159943	11.0742	0.435078	0.799076	DnaJ heat shock protein family (Hsp40) member B6	7	157335381	157417439	1
NGT (Control)	ENSG00000128590	DNAJB9	0.0160167	18.6431	0.881629	0.970076	DnaJ heat shock protein family (Hsp40) member B9	7	108569867	108574850	1
NGT (Control)	ENSG00000115946	PNO1	0.016019	19.0336	0.86062	0.96478	partner of NOB1 homolog	2	68157888	68176238	1
NGT (Control)	ENSG00000162775	RBM15	0.0160426	8.71894	0.799747	0.942149	RNA binding motif protein 15	1	110338506	110346681	1
NGT (Control)	ENSG00000140471	LINS1	0.0160489	3.49067	0.926808	0.981095	lines homolog 1	15	100559369	100603230	-1
NGT (Control)	ENSG00000163964	PIGX	0.0160527	15.113	0.738184	0.917379	phosphatidylinositol glycan anchor biosynthesis class X	3	196639775	196736007	1
NGT (Control)	ENSG00000131374	TBC1D5	0.016056	15.3391	0.600108	0.872254	TBC1 domain family member 5	3	17157162	18444817	-1
NGT (Control)	ENSG00000006007	GDE1	0.016071	22.834	0.690386	0.90111	glycerophosphodiester phosphodiesterase 1	16	19501693	19522123	-1
NGT (Control)	ENSG00000197256	KANK2	0.0160714	19.7801	0.879971	0.969532	KN motif and ankyrin repeat domains 2	19	11164270	11197791	-1
NGT (Control)	ENSG00000178033	CALHM5	0.0160889	7.43267	0.881237	0.969893	calcium homeostasis modulator family member 5	6	116511639	116524788	1
NGT (Control)	ENSG00000110455	ACCS	0.0160942	16.0944	0.951621	0.98822	1-aminocyclopropane-1-carboxylate synthase homolog (inactive)	11	44065925	44084237	1
NGT (Control)	ENSG00000198856	OSTC	0.0161258	20.093	0.816426	0.946861	oligosaccharyltransferase complex non-catalytic subunit	4	108650585	108667820	1
NGT (Control)	ENSG00000265491	RNF115	0.0161325	9.11199	0.579687	0.862275	ring finger protein 115	1	145738868	145824095	-1
NGT (Control)	ENSG00000108100	CCNY	0.0161432	0.962843	0.637707	0.885855	cyclin Y	10	35247025	35572669	1
NGT (Control)	ENSG00000137200	CMTR1	0.0161501	1.71368	0.706761	0.906263	cap methyltransferase 1	6	37433219	37482827	1
NGT (Control)	ENSG00000066654	THUMPD1	0.0161539	17.0689	0.817012	0.947039	THUMP domain containing 1	16	20702816	20742084	-1
NGT (Control)	ENSG00000137547	MRPL15	0.0161542	0.891214	0.866925	0.966026	mitochondrial ribosomal protein L15	8	54135241	54148514	1
NGT (Control)	ENSG00000240344	PPIL3	0.0161668	18.1637	0.83979	0.956551	peptidylprolyl isomerase like 3	2	200870907	200889303	-1
NGT (Control)	ENSG00000225783	MIAT	0.0161676	20.1822	0.986974	0.997245	myocardial infarction associated transcript	22	26646411	26676475	1
NGT (Control)	ENSG00000112139	MDGA1	0.0161701	7.19977	0.935637	0.983562	MAM domain containing glycosylphosphatidylinositol anchor 1	6	37630679	37699306	-1
NGT (Control)	ENSG00000198336	MYL4	0.0161719	18.5112	0.942563	0.985403	myosin light chain 4	17	47200446	47223679	1
NGT (Control)	ENSG00000138735	PDE5A	0.0161836	2.97367	0.951665	0.98822	phosphodiesterase 5A	4	119494397	119628804	-1
NGT (Control)	ENSG00000188021	UBQLN2	0.0161908	12.476	0.9091	0.976859	ubiquilin 2	X	56563627	56567868	1
NGT (Control)	ENSG00000068903	SIRT2	0.0161993	16.819	0.850034	0.960935	sirtuin 2	19	38878555	38899862	-1
NGT (Control)	ENSG00000161298	ZNF382	0.0162017	15.2488	0.903058	0.974733	zinc finger protein 382	19	36604817	36634114	1
NGT (Control)	ENSG00000122033	MTIF3	0.0162029	0.696508	0.856446	0.963586	mitochondrial translational initiation factor 3	13	27435643	27450591	-1
NGT (Control)	ENSG00000188725	SMIM15	0.0162279	14.8422	0.856889	0.963734	small integral membrane protein 15	5	61157704	61162468	-1
NGT (Control)	ENSG00000115137	DNAJC27	0.0162325	9.30197	0.920532	0.979852	DnaJ heat shock protein family (Hsp40) member C27	2	24943636	24972094	-1
NGT (Control)	ENSG00000161896	IP6K3	0.0162441	22.4969	0.942406	0.985403	inositol hexakisphosphate kinase 3	6	33721662	33746905	-1
NGT (Control)	ENSG00000017260	ATP2C1	0.0162544	12.8492	0.647534	0.890187	ATPase secretory pathway Ca2+ transporting 1	3	130850595	131016712	1
NGT (Control)	ENSG00000113391	FAM172A	0.0162757	15.2995	0.869907	0.966791	family with sequence similarity 172 member A	5	93617725	94111699	-1
NGT (Control)	ENSG00000103066	PLA2G15	0.0163284	2.78883	0.835362	0.954862	phospholipase A2 group XV	16	68245304	68261058	1
NGT (Control)	ENSG00000179222	MAGED1	0.016329	1.31071	0.775541	0.931895	MAGE family member D1	X	51803007	51902354	1
NGT (Control)	ENSG00000113716	HMGXB3	0.0163553	9.04399	0.669893	0.895119	HMG-box containing 3	5	150000046	150053142	1
NGT (Control)	ENSG00000225484	NUTM2B-AS1	0.0163677	13.8295	0.92237	0.98056	NUTM2B antisense RNA 1	10	79661394	79826594	-1
NGT (Control)	ENSG00000117226	GBP3	0.0163729	13.3569	0.931864	0.982502	guanylate binding protein 3	1	89006679	89022894	-1
NGT (Control)	ENSG00000231312	MAP4K3-DT	0.0163783	21.2164	0.920933	0.979852	MAP4K3 divergent transcript	2	39436530	39665343	1
NGT (Control)	ENSG00000165280	VCP	0.0164017	8.81106	0.734841	0.916044	valosin containing protein	9	35053928	35072668	-1
NGT (Control)	ENSG00000137806	NDUFAF1	0.0164081	2.6251	0.896317	0.973413	NADH:ubiquinone oxidoreductase complex assembly factor 1	15	41387218	41409403	-1
NGT (Control)	ENSG00000151500	THYN1	0.0164424	7.8907	0.810925	0.944945	thymocyte nuclear protein 1	11	134248279	134253370	-1
NGT (Control)	ENSG00000145332	KLHL8	0.0164567	9.42527	0.873933	0.967852	kelch like family member 8	4	87160103	87240314	-1
NGT (Control)	ENSG00000135679	MDM2	0.0164983	21.0848	0.656393	0.892228	MDM2 proto-oncogene	12	68808177	68850686	1
NGT (Control)	ENSG00000088038	CNOT3	0.0164985	3.16238	0.959681	0.990995	CCR4-NOT transcription complex subunit 3	19	54137749	54155681	1
NGT (Control)	ENSG00000140307	GTF2A2	0.0165462	17.1116	0.73563	0.916336	general transcription factor IIA subunit 2	15	59638062	59657541	-1
NGT (Control)	ENSG00000163001	CFAP36	0.0165464	17.6346	0.829638	0.952479	cilia and flagella associated protein 36	2	55519604	55545079	1
NGT (Control)	ENSG00000163811	WDR43	0.0165492	18.7069	0.688438	0.900671	WD repeat domain 43	2	28894667	28948219	1
NGT (Control)	ENSG00000152492	CCDC50	0.0165524	6.67167	0.713896	0.908222	coiled-coil domain containing 50	3	191329085	191398659	1
NGT (Control)	ENSG00000131473	ACLY	0.016577	4.90613	0.911507	0.977852	ATP citrate lyase	17	41866917	41930542	-1
NGT (Control)	ENSG00000124507	PACSIN1	0.0165773	22.7003	0.992236	0.998288	protein kinase C and casein kinase substrate in neurons 1	6	34466061	34535229	1
NGT (Control)	ENSG00000111245	MYL2	0.016601	18.7561	0.975769	0.994922	myosin light chain 2	12	110910819	110921443	-1
NGT (Control)	ENSG00000138594	TMOD3	0.0166036	13.6426	0.810467	0.944945	tropomodulin 3	15	51829628	51947295	1
NGT (Control)	ENSG00000185561	TLCD2	0.0166054	16.7062	0.935549	0.983562	TLC domain containing 2	17	1702816	1710377	-1
NGT (Control)	ENSG00000132429	POPDC3	0.0166151	19.5842	0.873291	0.967635	popeye domain containing 3	6	105157900	105180014	-1
NGT (Control)	ENSG00000213965	NUDT19	0.0166282	22.8606	0.883514	0.970781	nudix hydrolase 19	19	32691961	32713796	1
NGT (Control)	ENSG00000181924	COA4	0.0166663	19.8375	0.860093	0.964676	cytochrome c oxidase assembly factor 4 homolog	11	73872667	73876901	-1
NGT (Control)	ENSG00000171819	ANGPTL7	0.0166744	11.7038	0.978902	0.995421	angiopoietin like 7	1	11189355	11195981	1
NGT (Control)	ENSG00000183496	MEX3B	0.0166822	0.70651	0.930977	0.982456	mex-3 RNA binding family member B	15	82041778	82046119	-1
NGT (Control)	ENSG00000258441	LINC00641	0.0166887	23.2845	0.968145	0.993618	long intergenic non-protein coding RNA 641	14	21200079	21206900	-1
NGT (Control)	ENSG00000108557	RAI1	0.0166913	23.6746	0.971824	0.994794	retinoic acid induced 1	17	17681458	17811453	1
NGT (Control)	ENSG00000147654	EBAG9	0.0166923	12.6677	0.863892	0.965382	estrogen receptor binding site associated antigen 9	8	109539711	109565996	1
NGT (Control)	ENSG00000162714	ZNF496	0.0166963	23.3933	0.859151	0.964223	zinc finger protein 496	1	247297412	247331846	-1
NGT (Control)	ENSG00000103035	PSMD7	0.0167102	12.2498	0.661961	0.892842	proteasome 26S subunit, non-ATPase 7	16	74296814	74306288	1
NGT (Control)	ENSG00000168958	MFF	0.0167113	12.3411	0.691388	0.901664	mitochondrial fission factor	2	227325151	227357836	1
NGT (Control)	ENSG00000060718	COL11A1	0.016712	14.2244	0.943201	0.985528	collagen type XI alpha 1 chain	1	102876467	103108872	-1
NGT (Control)	ENSG00000166848	TERF2IP	0.0167338	3.96449	0.726356	0.912512	TERF2 interacting protein	16	75647773	75761872	1
NGT (Control)	ENSG00000115561	CHMP3	0.0167378	10.3768	0.63806	0.885865	charged multivesicular body protein 3	2	86503430	86563479	-1
NGT (Control)	ENSG00000175352	NRIP3	0.0167426	22.0914	0.961268	0.991587	nuclear receptor interacting protein 3	11	8980576	9004049	-1
NGT (Control)	ENSG00000140391	TSPAN3	0.01676	16.5366	0.625043	0.881305	tetraspanin 3	15	77041404	77083984	-1
NGT (Control)	ENSG00000169410	PTPN9	0.0167616	2.15481	0.660146	0.892605	protein tyrosine phosphatase non-receptor type 9	15	75463251	75579315	-1
NGT (Control)	ENSG00000052841	TTC17	0.0167647	13.5773	0.721667	0.91062	tetratricopeptide repeat domain 17	11	43358920	43494933	1
NGT (Control)	ENSG00000183864	TOB2	0.0167818	13.253	0.861406	0.964893	transducer of ERBB2, 2	22	41433494	41446801	-1
NGT (Control)	ENSG00000164111	ANXA5	0.0167823	23.7528	0.686794	0.900671	annexin A5	4	121667946	121696995	-1
NGT (Control)	ENSG00000228223	HCG11	0.0167846	14.2879	0.912315	0.978048	HLA complex group 11	6	26521709	26527404	1
NGT (Control)	ENSG00000068028	RASSF1	0.0167962	2.62052	0.8442	0.958314	Ras association domain family member 1	3	50329782	50340980	-1
NGT (Control)	ENSG00000012174	MBTPS2	0.0168067	6.34718	0.924912	0.981095	membrane bound transcription factor peptidase, site 2	X	21839617	21885423	1
NGT (Control)	ENSG00000099284	MACROH2A2	0.0168218	17.9978	0.938171	0.984011	macroH2A.2 histone	10	70052544	70112282	1
NGT (Control)	ENSG00000159479	MED8	0.0168223	16.934	0.861816	0.964954	mediator complex subunit 8	1	43383917	43389808	-1
NGT (Control)	ENSG00000167721	TSR1	0.016824	3.42656	0.737533	0.917301	TSR1 ribosome maturation factor	17	2322396	2336657	-1
NGT (Control)	ENSG00000147548	NSD3	0.0168294	14.1204	0.755022	0.924392	nuclear receptor binding SET domain protein 3	8	38269704	38382272	-1
NGT (Control)	ENSG00000111261	MANSC1	0.0168509	10.0359	0.917476	0.97904	MANSC domain containing 1	12	12326056	12350242	-1
NGT (Control)	ENSG00000102699	PARP4	0.016879	1.01105	0.639656	0.886654	poly(ADP-ribose) polymerase family member 4	13	24420931	24512778	-1
NGT (Control)	ENSG00000136869	TLR4	0.0168834	5.69885	0.919452	0.979389	toll like receptor 4	9	117704175	117724735	1
NGT (Control)	ENSG00000124343	XG	0.0168848	14.4562	0.80898	0.944945	Xg glycoprotein (Xg blood group)	X	2752040	2816500	1
NGT (Control)	ENSG00000136240	KDELR2	0.0169446	4.30896	0.768869	0.93006	KDEL endoplasmic reticulum protein retention receptor 2	7	6445953	6484190	-1
NGT (Control)	ENSG00000124596	OARD1	0.0169481	17.9805	0.858007	0.963756	O-acyl-ADP-ribose deacylase 1	6	41033627	41097787	-1
NGT (Control)	ENSG00000161395	PGAP3	0.0169585	3.21479	0.915897	0.978819	post-GPI attachment to proteins phospholipase 3	17	39671122	39696797	-1
NGT (Control)	ENSG00000079739	PGM1	0.0169651	3.29742	0.702642	0.904364	phosphoglucomutase 1	1	63593411	63660245	1
NGT (Control)	ENSG00000154721	JAM2	0.0169797	11.1134	0.91866	0.97904	junctional adhesion molecule 2	21	25639258	25717562	1
NGT (Control)	ENSG00000168461	RAB31	0.0169837	13.894	0.703371	0.904695	RAB31, member RAS oncogene family	18	9708275	9862551	1
NGT (Control)	ENSG00000143420	ENSA	0.0169962	0.511237	0.668996	0.894864	endosulfine alpha	1	150600851	150629612	-1
NGT (Control)	ENSG00000109118	PHF12	0.0170088	13.5644	0.919667	0.979389	PHD finger protein 12	17	28905250	28951771	-1
NGT (Control)	ENSG00000133422	MORC2	0.0170097	19.494	0.86799	0.96628	MORC family CW-type zinc finger 2	22	30925130	30968774	-1
NGT (Control)	ENSG00000172456	FGGY	0.0170146	3.14736	0.928393	0.981781	FGGY carbohydrate kinase domain containing	1	59296638	59810647	1
NGT (Control)	ENSG00000048544	MRPS10	0.0170208	21.9689	0.803296	0.942815	mitochondrial ribosomal protein S10	6	42206807	42217861	-1
NGT (Control)	ENSG00000049239	H6PD	0.0170234	3.95319	0.865515	0.96579	hexose-6-phosphate dehydrogenase/glucose 1-dehydrogenase	1	9234774	9271337	1
NGT (Control)	ENSG00000137573	SULF1	0.0170244	14.1016	0.796653	0.941161	sulfatase 1	8	69466624	69660915	1
NGT (Control)	ENSG00000147130	ZMYM3	0.017028	3.62281	0.865314	0.96579	zinc finger MYM-type containing 3	X	71239624	71255146	-1
NGT (Control)	ENSG00000106615	RHEB	0.017029	8.20986	0.715652	0.908267	Ras homolog, mTORC1 binding	7	151466012	151520120	-1
NGT (Control)	ENSG00000163399	ATP1A1	0.0170432	10.9205	0.904649	0.975365	ATPase Na+/K+ transporting subunit alpha 1	1	116372668	116410261	1
NGT (Control)	ENSG00000162520	SYNC	0.0170535	6.68113	0.871128	0.966978	syncoilin, intermediate filament protein	1	32679906	32703596	-1
NGT (Control)	ENSG00000044574	HSPA5	0.0170553	9.188	0.931754	0.982502	heat shock protein family A (Hsp70) member 5	9	125234853	125241382	-1
NGT (Control)	ENSG00000066629	EML1	0.0170712	7.43248	0.812745	0.9455	EMAP like 1	14	99737693	99942060	1
NGT (Control)	ENSG00000198001	IRAK4	0.0170773	19.1711	0.754957	0.924392	interleukin 1 receptor associated kinase 4	12	43758944	43789543	1
NGT (Control)	ENSG00000144744	UBA3	0.0170894	23.0234	0.724915	0.911869	ubiquitin like modifier activating enzyme 3	3	69054730	69080408	-1
NGT (Control)	ENSG00000119878	CRIPT	0.0170951	20.8523	0.842504	0.957704	CXXC repeat containing interactor of PDZ3 domain	2	46616416	46630176	1
NGT (Control)	ENSG00000175215	CTDSP2	0.0171078	2.59029	0.780748	0.934098	CTD small phosphatase 2	12	57819927	57846729	-1
NGT (Control)	ENSG00000004478	FKBP4	0.0171159	2.27704	0.769454	0.930267	FKBP prolyl isomerase 4	12	2794970	2805423	1
NGT (Control)	ENSG00000128159	TUBGCP6	0.0171192	9.51947	0.820583	0.948291	tubulin gamma complex associated protein 6	22	50217689	50245023	-1
NGT (Control)	ENSG00000141179	PCTP	0.0171271	22.9144	0.863686	0.96537	phosphatidylcholine transfer protein	17	55751051	55842830	1
NGT (Control)	ENSG00000110871	COQ5	0.0171282	10.9107	0.833112	0.95393	coenzyme Q5, methyltransferase	12	120503279	120534434	-1
NGT (Control)	ENSG00000157020	SEC13	0.0171511	3.66969	0.856143	0.96348	SEC13 homolog, nuclear pore and COPII coat complex component	3	10293131	10321112	-1
NGT (Control)	ENSG00000164967	RPP25L	0.0171549	3.58444	0.901076	0.974051	ribonuclease P/MRP subunit p25 like	9	34610486	34612104	-1
NGT (Control)	ENSG00000213398	LCAT	0.0171588	9.29941	0.918356	0.97904	lecithin-cholesterol acyltransferase	16	67939750	67944131	-1
NGT (Control)	ENSG00000115159	GPD2	0.0171677	17.2074	0.850286	0.961111	glycerol-3-phosphate dehydrogenase 2	2	156435290	156613735	1
NGT (Control)	ENSG00000074201	CLNS1A	0.0171686	22.3189	0.68699	0.900671	chloride nucleotide-sensitive channel 1A	11	77514936	77637794	-1
NGT (Control)	ENSG00000121039	RDH10	0.0171853	22.9938	0.953492	0.988908	retinol dehydrogenase 10	8	73294602	73325281	1
NGT (Control)	ENSG00000167283	ATP5MG	0.0171906	19.2044	0.829977	0.952622	ATP synthase membrane subunit g	11	118401606	118431496	1
NGT (Control)	ENSG00000166226	CCT2	0.0171974	8.18867	0.821977	0.94925	chaperonin containing TCP1 subunit 2	12	69585426	69601570	1
NGT (Control)	ENSG00000198301	SDAD1	0.0171992	12.8292	0.829961	0.952622	SDA1 domain containing 1	4	75940950	75990962	-1
NGT (Control)	ENSG00000023318	ERP44	0.0172178	2.48927	0.780428	0.934098	endoplasmic reticulum protein 44	9	99979185	100099000	-1
NGT (Control)	ENSG00000129484	PARP2	0.017218	5.28948	0.914943	0.978819	poly(ADP-ribose) polymerase 2	14	20343615	20357904	1
NGT (Control)	ENSG00000114744	COMMD2	0.0172294	2.71418	0.879769	0.969532	COMM domain containing 2	3	149738472	149752495	-1
NGT (Control)	ENSG00000177879	AP3S1	0.017249	20.1767	0.76334	0.927733	adaptor related protein complex 3 subunit sigma 1	5	115841592	115914081	1
NGT (Control)	ENSG00000129158	SERGEF	0.017249	5.15907	0.956306	0.989777	secretion regulating guanine nucleotide exchange factor	11	17788048	18013047	-1
NGT (Control)	ENSG00000154134	ROBO3	0.0172538	13.4715	0.98064	0.995818	roundabout guidance receptor 3	11	124865432	124881471	1
NGT (Control)	ENSG00000215251	FASTKD5	0.0172603	4.62407	0.870161	0.966791	FAST kinase domains 5	20	3146519	3159865	-1
NGT (Control)	ENSG00000154553	PDLIM3	0.0172724	18.0057	0.89675	0.973413	PDZ and LIM domain 3	4	185500660	185535507	-1
NGT (Control)	ENSG00000185633	NDUFA4L2	0.0172755	18.6886	0.966544	0.992907	NDUFA4 mitochondrial complex associated like 2	12	57234903	57240715	-1
NGT (Control)	ENSG00000136044	APPL2	0.0173038	15.4224	0.754812	0.924392	adaptor protein, phosphotyrosine interacting with PH domain and leucine zipper 2	12	105173297	105236203	-1
NGT (Control)	ENSG00000181744	DIPK2A	0.0173081	15.6102	0.926824	0.981095	divergent protein kinase domain 2A	3	143971823	144048719	1
NGT (Control)	ENSG00000085871	MGST2	0.0173167	4.18163	0.911572	0.977852	microsomal glutathione S-transferase 2	4	139665768	139740745	1
NGT (Control)	ENSG00000100056	ESS2	0.0173193	23.891	0.861611	0.964954	ess-2 splicing factor homolog	22	19130279	19144684	-1
NGT (Control)	ENSG00000152219	ARL14EP	0.017335	23.1008	0.724699	0.911831	ADP ribosylation factor like GTPase 14 effector protein	11	30323104	30338223	1
NGT (Control)	ENSG00000116903	EXOC8	0.017342	22.8994	0.740445	0.917707	exocyst complex component 8	1	231332753	231337852	-1
NGT (Control)	ENSG00000196419	XRCC6	0.0173497	1.3084	0.73892	0.91745	X-ray repair cross complementing 6	22	41621163	41664048	1
NGT (Control)	ENSG00000079950	STX7	0.0173507	20.3148	0.73469	0.916044	syntaxin 7	6	132445867	132513198	-1
NGT (Control)	ENSG00000113552	GNPDA1	0.0173517	20.2588	0.848906	0.960423	glucosamine-6-phosphate deaminase 1	5	141991749	142013041	-1
NGT (Control)	ENSG00000253982	AC100810.1	0.0173543	16.9865	0.946234	0.986602	novel transcript	8	1761054	1764508	-1
NGT (Control)	ENSG00000149716	LTO1	0.0173652	10.2089	0.81774	0.947227	LTO1 maturation factor of ABCE1	11	69653076	69675416	-1
NGT (Control)	ENSG00000135972	MRPS9	0.0173693	0.273259	0.875033	0.968067	mitochondrial ribosomal protein S9	2	105038069	105099960	1
NGT (Control)	ENSG00000196449	YRDC	0.0173693	12.1739	0.90066	0.974037	yrdC N6-threonylcarbamoyltransferase domain containing	1	37802945	37808208	-1
NGT (Control)	ENSG00000120705	ETF1	0.0173834	14.6428	0.638015	0.885865	eukaryotic translation termination factor 1	5	138506095	138543236	-1
NGT (Control)	ENSG00000188735	TMEM120B	0.0173851	2.7779	0.815697	0.946641	transmembrane protein 120B	12	121712752	121783001	1
NGT (Control)	ENSG00000128487	SPECC1	0.0173859	1.65234	0.726233	0.912456	sperm antigen with calponin homology and coiled-coil domains 1	17	20008865	20319026	1
NGT (Control)	ENSG00000149571	KIRREL3	0.017405	2.5796	0.955343	0.989557	kirre like nephrin family adhesion molecule 3	11	126423358	127003460	-1
NGT (Control)	ENSG00000172037	LAMB2	0.0174068	23.3263	0.876714	0.968757	laminin subunit beta 2	3	49121114	49133118	-1
NGT (Control)	ENSG00000065833	ME1	0.0174243	11.2606	0.908778	0.976641	malic enzyme 1	6	83210402	83431051	-1
NGT (Control)	ENSG00000102886	GDPD3	0.0174274	18.4878	0.980203	0.995689	glycerophosphodiester phosphodiesterase domain containing 3	16	30104810	30113537	-1
NGT (Control)	ENSG00000075223	SEMA3C	0.0174339	13.6473	0.854253	0.962808	semaphorin 3C	7	80742538	80922359	-1
NGT (Control)	ENSG00000162694	EXTL2	0.0174562	13.5823	0.826585	0.951593	exostosin like glycosyltransferase 2	1	100872372	100895179	-1
NGT (Control)	ENSG00000105926	MPP6	0.0174692	16.5484	0.793558	0.939973	membrane palmitoylated protein 6	7	24573268	24694193	1
NGT (Control)	ENSG00000152242	C18orf25	0.0174746	6.94824	0.724597	0.91178	chromosome 18 open reading frame 25	18	46173553	46266992	1
NGT (Control)	ENSG00000158445	KCNB1	0.0174867	21.6533	0.934034	0.983217	potassium voltage-gated channel subfamily B member 1	20	49293394	49484297	-1
NGT (Control)	ENSG00000110911	SLC11A2	0.0174955	7.31791	0.722375	0.910912	solute carrier family 11 member 2	12	50979401	51028566	-1
NGT (Control)	ENSG00000117481	NSUN4	0.0175037	16.1709	0.823555	0.950104	NOP2/Sun RNA methyltransferase 4	1	46340177	46365152	1
NGT (Control)	ENSG00000078304	PPP2R5C	0.017508	20.7902	0.543986	0.84819	protein phosphatase 2 regulatory subunit B'gamma	14	101761798	101927989	1
NGT (Control)	ENSG00000145868	FBXO38	0.0175225	9.38689	0.594704	0.869772	F-box protein 38	5	148383935	148442836	1
NGT (Control)	ENSG00000151014	NOCT	0.0175315	21.8127	0.916262	0.978819	nocturnin	4	139015781	139045939	1
NGT (Control)	ENSG00000147027	TMEM47	0.0175548	15.1971	0.883014	0.970611	transmembrane protein 47	X	34627075	34657285	-1
NGT (Control)	ENSG00000225264	ZNRF2P2	0.017556	21.2617	0.996673	0.998889	zinc and ring finger 2 pseudogene 2	7	29598795	29685255	-1
NGT (Control)	ENSG00000079156	OSBPL6	0.0176052	14.42	0.934981	0.983562	oxysterol binding protein like 6	2	178194481	178402893	1
NGT (Control)	ENSG00000126261	UBA2	0.017622	21.4101	0.711209	0.907841	ubiquitin like modifier activating enzyme 2	19	34428352	34471251	1
NGT (Control)	ENSG00000165819	METTL3	0.0176285	12.1258	0.859545	0.964432	methyltransferase like 3	14	21498133	21511342	-1
NGT (Control)	ENSG00000145817	YIPF5	0.0176305	5.77689	0.870219	0.966791	Yip1 domain family member 5	5	144158162	144170714	-1
NGT (Control)	ENSG00000156050	FAM161B	0.0176315	13.0114	0.856092	0.96348	FAM161 centrosomal protein B	14	73931501	73950414	-1
NGT (Control)	ENSG00000138777	PPA2	0.0176491	0.435036	0.782909	0.93522	inorganic pyrophosphatase 2	4	105369077	105474067	-1
NGT (Control)	ENSG00000158161	EYA3	0.0176702	14.7542	0.82317	0.949791	EYA transcriptional coactivator and phosphatase 3	1	27970344	28088637	-1
NGT (Control)	ENSG00000126214	KLC1	0.0176787	17.6061	0.888752	0.97232	kinesin light chain 1	14	103561896	103714249	1
NGT (Control)	ENSG00000145781	COMMD10	0.0176874	2.87299	0.924904	0.981095	COMM domain containing 10	5	116085016	116412762	1
NGT (Control)	ENSG00000135480	KRT7	0.0176901	5.73164	0.957124	0.990235	keratin 7	12	52232520	52252186	1
NGT (Control)	ENSG00000165138	ANKS6	0.017692	6.83684	0.820455	0.948262	ankyrin repeat and sterile alpha motif domain containing 6	9	98731329	98796965	-1
NGT (Control)	ENSG00000055130	CUL1	0.0176944	18.1698	0.668449	0.894679	cullin 1	7	148697914	148801110	1
NGT (Control)	ENSG00000130363	RSPH3	0.0177135	7.4296	0.751432	0.922906	radial spoke head 3	6	158972871	159000202	-1
NGT (Control)	ENSG00000150907	FOXO1	0.0177183	22.6804	0.858673	0.963921	forkhead box O1	13	40555667	40666641	-1
NGT (Control)	ENSG00000101350	KIF3B	0.0177198	10.2207	0.579866	0.862328	kinesin family member 3B	20	32277651	32335011	1
NGT (Control)	ENSG00000198176	TFDP1	0.0177373	1.76862	0.730635	0.914133	transcription factor Dp-1	13	113584721	113641473	1
NGT (Control)	ENSG00000135482	ZC3H10	0.0177374	4.9791	0.859806	0.964555	zinc finger CCCH-type containing 10	12	56118260	56127514	1
NGT (Control)	ENSG00000135698	MPHOSPH6	0.0177417	7.26177	0.92652	0.981095	M-phase phosphoprotein 6	16	82147798	82170224	-1
NGT (Control)	ENSG00000111237	VPS29	0.0177453	11.3699	0.799492	0.942149	VPS29 retromer complex component	12	110491083	110502111	-1
NGT (Control)	ENSG00000131788	PIAS3	0.0177592	10.1308	0.855266	0.963373	protein inhibitor of activated STAT 3	1	145848522	145859836	-1
NGT (Control)	ENSG00000126001	CEP250	0.0177839	9.5905	0.911861	0.977852	centrosomal protein 250	20	35455164	35519280	1
NGT (Control)	ENSG00000115677	HDLBP	0.0178013	22.2873	0.236203	0.696812	high density lipoprotein binding protein	2	241227264	241317061	-1
NGT (Control)	ENSG00000064490	RFXANK	0.0178214	19.61	0.929174	0.9818	regulatory factor X associated ankyrin containing protein	19	19192229	19201869	1
NGT (Control)	ENSG00000116962	NID1	0.0178309	2.87651	0.938745	0.984011	nidogen 1	1	235975830	236065109	-1
NGT (Control)	ENSG00000105251	SHD	0.0178328	14.675	0.97556	0.994922	Src homology 2 domain containing transforming protein D	19	4279266	4290722	1
NGT (Control)	ENSG00000167004	PDIA3	0.0178398	14.5283	0.742606	0.918653	protein disulfide isomerase family A member 3	15	43746410	43773278	1
NGT (Control)	ENSG00000175198	PCCA	0.0178688	18.1102	0.780032	0.934098	propionyl-CoA carboxylase subunit alpha	13	100089015	100530437	1
NGT (Control)	ENSG00000111897	SERINC1	0.017873	19.6391	0.753271	0.923694	serine incorporator 1	6	122443351	122471807	-1
NGT (Control)	ENSG00000160208	RRP1B	0.0178828	20.345	0.759471	0.926368	ribosomal RNA processing 1B	21	43659560	43696079	1
NGT (Control)	ENSG00000143756	FBXO28	0.0178926	21.229	0.627704	0.881556	F-box protein 28	1	224114111	224162047	1
NGT (Control)	ENSG00000176788	BASP1	0.0178928	0.601222	0.864286	0.965483	brain abundant membrane attached signal protein 1	5	17065598	17276843	1
NGT (Control)	ENSG00000176014	TUBB6	0.0179123	8.89945	0.897944	0.973454	tubulin beta 6 class V	18	12307669	12344320	1
NGT (Control)	ENSG00000182923	CEP63	0.0179153	17.8215	0.833898	0.954131	centrosomal protein 63	3	134485721	134575017	1
NGT (Control)	ENSG00000121406	ZNF549	0.017916	22.9336	0.819349	0.947795	zinc finger protein 549	19	57527325	57557542	1
NGT (Control)	ENSG00000008282	SYPL1	0.0179211	20.689	0.584753	0.864939	synaptophysin like 1	7	106090505	106112576	-1
NGT (Control)	ENSG00000137076	TLN1	0.0179332	4.73534	0.877989	0.969123	talin 1	9	35696948	35732195	-1
NGT (Control)	ENSG00000006704	GTF2IRD1	0.0179334	4.77385	0.885551	0.970917	GTF2I repeat domain containing 1	7	74453790	74602605	1
NGT (Control)	ENSG00000110925	CSRNP2	0.0179361	11.8971	0.796949	0.941185	cysteine and serine rich nuclear protein 2	12	51061205	51083664	-1
NGT (Control)	ENSG00000055211	GINM1	0.0179418	22.5968	0.526783	0.839916	glycoprotein integral membrane 1	6	149566294	149591748	1
NGT (Control)	ENSG00000263753	LINC00667	0.0179484	11.8991	0.683117	0.899705	long intergenic non-protein coding RNA 667	18	5237826	5290608	1
NGT (Control)	ENSG00000100554	ATP6V1D	0.0179549	11.4256	0.785922	0.936821	ATPase H+ transporting V1 subunit D	14	67294371	67360265	-1
NGT (Control)	ENSG00000161204	ABCF3	0.0179555	7.38949	0.666942	0.893848	ATP binding cassette subfamily F member 3	3	184186023	184194012	1
NGT (Control)	ENSG00000140632	GLYR1	0.0179631	15.823	0.73716	0.917122	glyoxylate reductase 1 homolog	16	4803203	4847288	-1
NGT (Control)	ENSG00000106723	SPIN1	0.0179632	8.94755	0.415654	0.790219	spindlin 1	9	88388430	88478694	1
NGT (Control)	ENSG00000168259	DNAJC7	0.0179639	16.3552	0.599377	0.871886	DnaJ heat shock protein family (Hsp40) member C7	17	41976421	42021376	-1
NGT (Control)	ENSG00000145741	BTF3	0.0179712	0.0991629	0.632639	0.883848	basic transcription factor 3	5	73498408	73505635	1
NGT (Control)	ENSG00000174606	ANGEL2	0.0179873	14.418	0.65119	0.890807	angel homolog 2	1	212992182	213015867	-1
NGT (Control)	ENSG00000184007	PTP4A2	0.0179922	21.2502	0.630204	0.882648	protein tyrosine phosphatase 4A2	1	31906421	31944856	-1
NGT (Control)	ENSG00000197381	ADARB1	0.0179931	19.2264	0.87756	0.969097	adenosine deaminase RNA specific B1	21	45073853	45226560	1
NGT (Control)	ENSG00000172345	STARD5	0.0180032	13.4285	0.957456	0.990312	StAR related lipid transfer domain containing 5	15	81309053	81324183	-1
NGT (Control)	ENSG00000118096	IFT46	0.0180211	21.863	0.769719	0.930287	intraflagellar transport 46	11	118544528	118572970	-1
NGT (Control)	ENSG00000139842	CUL4A	0.0180262	19.3398	0.286173	0.721597	cullin 4A	13	113208193	113267108	1
NGT (Control)	ENSG00000161638	ITGA5	0.0180274	0.94776	0.86829	0.966409	integrin subunit alpha 5	12	54395261	54419266	-1
NGT (Control)	ENSG00000140395	WDR61	0.0180373	2.02762	0.875271	0.968088	WD repeat domain 61	15	78277835	78299703	-1
NGT (Control)	ENSG00000003402	CFLAR	0.0180507	4.52299	0.711748	0.907841	CASP8 and FADD like apoptosis regulator	2	201116154	201176687	1
NGT (Control)	ENSG00000156110	ADK	0.0180641	19.529	0.72289	0.910912	adenosine kinase	10	74151202	74709963	1
NGT (Control)	ENSG00000111639	MRPL51	0.0180791	23.3059	0.731388	0.914415	mitochondrial ribosomal protein L51	12	6491886	6493841	-1
NGT (Control)	ENSG00000119977	TCTN3	0.0180792	0.725797	0.686712	0.900671	tectonic family member 3	10	95659823	95694143	-1
NGT (Control)	ENSG00000165914	TTC7B	0.0180854	7.22842	0.853131	0.962183	tetratricopeptide repeat domain 7B	14	90524564	90816479	-1
NGT (Control)	ENSG00000107951	MTPAP	0.0180897	9.27045	0.746629	0.921434	mitochondrial poly(A) polymerase	10	30309801	30374448	-1
NGT (Control)	ENSG00000176148	TCP11L1	0.0180914	4.5016	0.768244	0.929903	t-complex 11 like 1	11	33039417	33105943	1
NGT (Control)	ENSG00000176444	CLK2	0.0180962	2.38144	0.825861	0.951111	CDC like kinase 2	1	155262868	155278491	-1
NGT (Control)	ENSG00000099998	GGT5	0.0181365	5.02018	0.968212	0.993618	gamma-glutamyltransferase 5	22	24219654	24245108	-1
NGT (Control)	ENSG00000175324	LSM1	0.0181377	0.862483	0.900051	0.974029	LSM1 homolog, mRNA degradation associated	8	38163335	38176730	-1
NGT (Control)	ENSG00000138411	HECW2	0.0181486	4.63411	0.863683	0.96537	HECT, C2 and WW domain containing E3 ubiquitin protein ligase 2	2	196189099	196593684	-1
NGT (Control)	ENSG00000131381	RBSN	0.0181519	9.92198	0.616176	0.877362	rabenosyn, RAB effector	3	15070073	15099163	-1
NGT (Control)	ENSG00000176697	BDNF	0.0181533	9.57108	0.903735	0.974878	brain derived neurotrophic factor	11	27654893	27722058	-1
NGT (Control)	ENSG00000170322	NFRKB	0.0181541	10.7573	0.752866	0.923556	nuclear factor related to kappaB binding protein	11	129863636	129895590	-1
NGT (Control)	ENSG00000144642	RBMS3	0.0181561	17.6798	0.848311	0.960044	RNA binding motif single stranded interacting protein 3	3	28574791	30010391	1
NGT (Control)	ENSG00000135336	ORC3	0.0181579	16.8805	0.780261	0.934098	origin recognition complex subunit 3	6	87590067	87667453	1
NGT (Control)	ENSG00000172915	NBEA	0.0181611	18.1924	0.926809	0.981095	neurobeachin	13	34942270	35673022	1
NGT (Control)	ENSG00000074657	ZNF532	0.0181831	18.32	0.550766	0.850851	zinc finger protein 532	18	58862600	58986480	1
NGT (Control)	ENSG00000183853	KIRREL1	0.0182047	9.07062	0.799551	0.942149	kirre like nephrin family adhesion molecule 1	1	157993273	158100262	1
NGT (Control)	ENSG00000130595	TNNT3	0.0182219	14.7302	0.914453	0.978819	troponin T3, fast skeletal type	11	1919703	1938706	1
NGT (Control)	ENSG00000147099	HDAC8	0.0182307	12.0672	0.857232	0.963734	histone deacetylase 8	X	72329516	72573101	-1
NGT (Control)	ENSG00000106610	STAG3L4	0.0182314	5.41471	0.912266	0.978048	stromal antigen 3-like 4 (pseudogene)	7	67302621	67362950	1
NGT (Control)	ENSG00000135486	HNRNPA1	0.0182432	7.78661	0.733438	0.915472	heterogeneous nuclear ribonucleoprotein A1	12	54280193	54287088	1
NGT (Control)	ENSG00000056050	HPF1	0.018257	23.1641	0.839192	0.956255	histone PARylation factor 1	4	169729470	169757944	-1
NGT (Control)	ENSG00000072422	RHOBTB1	0.0182647	2.369	0.826398	0.951501	Rho related BTB domain containing 1	10	60869438	61001440	-1
NGT (Control)	ENSG00000167193	CRK	0.018271	0.431551	0.611955	0.87628	CRK proto-oncogene, adaptor protein	17	1420689	1463162	-1
NGT (Control)	ENSG00000138161	CUZD1	0.0182772	9.8409	0.981144	0.995911	CUB and zona pellucida like domains 1	10	122832158	122846175	-1
NGT (Control)	ENSG00000107551	RASSF4	0.0182814	19.3056	0.938317	0.984011	Ras association domain family member 4	10	44959407	44995891	1
NGT (Control)	ENSG00000118454	ANKRD13C	0.0183036	23.5868	0.694147	0.902576	ankyrin repeat domain 13C	1	70258999	70354734	-1
NGT (Control)	ENSG00000069248	NUP133	0.01831	14.0435	0.709127	0.907393	nucleoporin 133	1	229440259	229508341	-1
NGT (Control)	ENSG00000169490	TM2D2	0.0183155	13.8538	0.810458	0.944945	TM2 domain containing 2	8	38988808	38996824	-1
NGT (Control)	ENSG00000170473	PYM1	0.0183295	15.7755	0.845578	0.958805	PYM homolog 1, exon junction complex associated factor	12	55901413	55932618	-1
NGT (Control)	ENSG00000165806	CASP7	0.018332	19.2068	0.742689	0.918653	caspase 7	10	113679162	113730907	1
NGT (Control)	ENSG00000197006	METTL9	0.0183337	17.7371	0.564197	0.857281	methyltransferase like 9	16	21597218	21657473	1
NGT (Control)	ENSG00000117528	ABCD3	0.0183348	13.839	0.802875	0.942802	ATP binding cassette subfamily D member 3	1	94418389	94518666	1
NGT (Control)	ENSG00000166734	GOLM2	0.0183532	16.5107	0.626786	0.881556	golgi membrane protein 2	15	44288719	44415758	1
NGT (Control)	ENSG00000142875	PRKACB	0.0183545	11.5506	0.744	0.919466	protein kinase cAMP-activated catalytic subunit beta	1	84078062	84238498	1
NGT (Control)	ENSG00000203993	ARRDC1-AS1	0.0183648	12.6536	0.9393	0.984079	ARRDC1 antisense RNA 1	9	137615332	137618906	-1
NGT (Control)	ENSG00000131069	ACSS2	0.0183785	2.87844	0.892392	0.972833	acyl-CoA synthetase short chain family member 2	20	34872146	34927962	1
NGT (Control)	ENSG00000118515	SGK1	0.0183839	1.5935	0.932691	0.982848	serum/glucocorticoid regulated kinase 1	6	134169246	134318112	-1
NGT (Control)	ENSG00000148498	PARD3	0.0183844	23.1514	0.455476	0.806669	par-3 family cell polarity regulator	10	34109560	34815325	-1
NGT (Control)	ENSG00000170471	RALGAPB	0.018409	7.98932	0.631427	0.883291	Ral GTPase activating protein non-catalytic subunit beta	20	38472816	38578859	1
NGT (Control)	ENSG00000164172	MOCS2	0.0184118	7.70117	0.741523	0.91837	molybdenum cofactor synthesis 2	5	53095679	53110063	-1
NGT (Control)	ENSG00000141543	EIF4A3	0.0184143	2.35235	0.755316	0.924433	eukaryotic translation initiation factor 4A3	17	80134369	80147151	-1
NGT (Control)	ENSG00000176438	SYNE3	0.0184205	21.7721	0.902968	0.974733	spectrin repeat containing nuclear envelope family member 3	14	95407266	95475836	-1
NGT (Control)	ENSG00000109917	ZPR1	0.0184286	9.36052	0.777922	0.933183	ZPR1 zinc finger	11	116773799	116788039	-1
NGT (Control)	ENSG00000185651	UBE2L3	0.0184354	10.7289	0.664378	0.893603	ubiquitin conjugating enzyme E2 L3	22	21549447	21624034	1
NGT (Control)	ENSG00000102359	SRPX2	0.0184476	19.9863	0.710997	0.907841	sushi repeat containing protein X-linked 2	X	100644195	100675788	1
NGT (Control)	ENSG00000169169	CPT1C	0.0184493	3.40494	0.875047	0.968067	carnitine palmitoyltransferase 1C	19	49690898	49713731	1
NGT (Control)	ENSG00000006530	AGK	0.0184566	21.7474	0.796346	0.941029	acylglycerol kinase	7	141551278	141655244	1
NGT (Control)	ENSG00000135828	RNASEL	0.0184642	11.981	0.849754	0.960737	ribonuclease L	1	182573634	182589256	-1
NGT (Control)	ENSG00000166170	BAG5	0.018469	16.4084	0.494419	0.825859	BAG cochaperone 5	14	103556545	103562657	-1
NGT (Control)	ENSG00000196937	FAM3C	0.0184766	18.0987	0.823957	0.950229	FAM3 metabolism regulating signaling molecule C	7	121348878	121396364	-1
NGT (Control)	ENSG00000151687	ANKAR	0.0184776	16.3846	0.933361	0.98298	ankyrin and armadillo repeat containing	2	189674290	189761193	1
NGT (Control)	ENSG00000100439	ABHD4	0.0184815	1.8794	0.883378	0.970781	abhydrolase domain containing 4, N-acyl phospholipase B	14	22598237	22613215	1
NGT (Control)	ENSG00000183207	RUVBL2	0.0184874	3.31492	0.889886	0.97232	RuvB like AAA ATPase 2	19	48993562	49015970	1
NGT (Control)	ENSG00000101343	CRNKL1	0.0184989	20.5361	0.725047	0.911896	crooked neck pre-mRNA splicing factor 1	20	20034368	20056046	-1
NGT (Control)	ENSG00000144746	ARL6IP5	0.0185045	23.2435	0.655906	0.892228	ADP ribosylation factor like GTPase 6 interacting protein 5	3	69084937	69106092	1
NGT (Control)	ENSG00000076924	XAB2	0.0185069	1.97558	0.909234	0.976931	XPA binding protein 2	19	7619525	7629545	-1
NGT (Control)	ENSG00000119231	SENP5	0.0185072	12.2795	0.577802	0.861827	SUMO specific peptidase 5	3	196867856	196934714	1
NGT (Control)	ENSG00000155508	CNOT8	0.0185142	22.1884	0.652875	0.891294	CCR4-NOT transcription complex subunit 8	5	154857553	154876792	1
NGT (Control)	ENSG00000086827	ZW10	0.0185246	4.17443	0.882894	0.970595	zw10 kinetochore protein	11	113733187	113773735	-1
NGT (Control)	ENSG00000236546	MYCL-AS1	0.0185266	11.2077	0.995594	0.998771	MYCL antisense RNA 1	1	39897745	39899098	1
NGT (Control)	ENSG00000070718	AP3M2	0.0185376	9.67049	0.689462	0.900858	adaptor related protein complex 3 subunit mu 2	8	42152946	42171673	1
NGT (Control)	ENSG00000163291	PAQR3	0.0185408	4.70622	0.8676	0.966145	progestin and adipoQ receptor family member 3	4	78887127	78939438	-1
NGT (Control)	ENSG00000231760	AL355312.2	0.0185454	14.392	0.996147	0.998771	novel transcript	6	149796151	149799150	-1
NGT (Control)	ENSG00000005513	SOX8	0.0185532	20.7351	0.969693	0.994347	SRY-box transcription factor 8	16	981770	986979	1
NGT (Control)	ENSG00000124356	STAMBP	0.0185538	0.574571	0.576225	0.860692	STAM binding protein	2	73828916	73873659	1
NGT (Control)	ENSG00000160094	ZNF362	0.0185622	8.3722	0.923393	0.98056	zinc finger protein 362	1	33256492	33300719	1
NGT (Control)	ENSG00000119318	RAD23B	0.0185669	20.5542	0.520281	0.837414	RAD23 homolog B, nucleotide excision repair protein	9	107283137	107332192	1
NGT (Control)	ENSG00000158301	GPRASP2	0.0185696	17.1512	0.859403	0.96433	G protein-coupled receptor associated sorting protein 2	X	102712176	102717733	1
NGT (Control)	ENSG00000275216	AL161431.1	0.0185779	5.61844	0.977373	0.994922	novel transcript	13	109269634	109278512	1
NGT (Control)	ENSG00000010404	IDS	0.0185862	11.6084	0.752512	0.923352	iduronate 2-sulfatase	X	149476988	149521096	-1
NGT (Control)	ENSG00000122034	GTF3A	0.0185989	3.84204	0.7766	0.932299	general transcription factor IIIA	13	27424619	27435823	1
NGT (Control)	ENSG00000107372	ZFAND5	0.0186064	22.6815	0.689676	0.900957	zinc finger AN1-type containing 5	9	72351413	72365235	-1
NGT (Control)	ENSG00000119402	FBXW2	0.0186189	10.604	0.542662	0.847494	F-box and WD repeat domain containing 2	9	120751978	120793416	-1
NGT (Control)	ENSG00000125779	PANK2	0.0186292	1.32682	0.6044	0.874268	pantothenate kinase 2	20	3888839	3929887	1
NGT (Control)	ENSG00000136158	SPRY2	0.0186317	5.73829	0.886436	0.971369	sprouty RTK signaling antagonist 2	13	80335976	80341126	-1
NGT (Control)	ENSG00000112339	HBS1L	0.0186389	12.6658	0.63009	0.882648	HBS1 like translational GTPase	6	134960378	135103056	-1
NGT (Control)	ENSG00000099204	ABLIM1	0.0186397	2.28054	0.804596	0.943571	actin binding LIM protein 1	10	114431113	114768061	-1
NGT (Control)	ENSG00000140948	ZCCHC14	0.0186404	6.77419	0.916012	0.978819	zinc finger CCHC-type containing 14	16	87406246	87493024	-1
NGT (Control)	ENSG00000103351	CLUAP1	0.0186423	8.85141	0.724081	0.91155	clusterin associated protein 1	16	3500976	3539048	1
NGT (Control)	ENSG00000162889	MAPKAPK2	0.0186548	7.07932	0.686818	0.900671	MAPK activated protein kinase 2	1	206684905	206734281	1
NGT (Control)	ENSG00000166387	PPFIBP2	0.0186782	2.28808	0.886663	0.971498	PPFIA binding protein 2	11	7513298	7657127	1
NGT (Control)	ENSG00000088986	DYNLL1	0.0186783	20.8636	0.649933	0.890807	dynein light chain LC8-type 1	12	120469850	120498493	1
NGT (Control)	ENSG00000102452	NALCN	0.0186885	5.65321	0.875216	0.968086	sodium leak channel, non-selective	13	101053776	101416508	-1
NGT (Control)	ENSG00000126226	PCID2	0.018693	22.4024	0.595458	0.870237	PCI domain containing 2	13	113177536	113208715	-1
NGT (Control)	ENSG00000160991	ORAI2	0.0187104	1.85689	0.756424	0.92473	ORAI calcium release-activated calcium modulator 2	7	102433106	102456825	1
NGT (Control)	ENSG00000143183	TMCO1	0.0187118	20.4075	0.722401	0.910912	transmembrane and coiled-coil domains 1	1	165724293	165827755	-1
NGT (Control)	ENSG00000113369	ARRDC3	0.0187127	1.23643	0.802586	0.942801	arrestin domain containing 3	5	91368631	91383317	-1
NGT (Control)	ENSG00000182197	EXT1	0.018721	9.24492	0.742418	0.918653	exostosin glycosyltransferase 1	8	117794490	118111826	-1
NGT (Control)	ENSG00000136897	MRPL50	0.0187228	10.4849	0.858812	0.963965	mitochondrial ribosomal protein L50	9	101387633	101398618	-1
NGT (Control)	ENSG00000129473	BCL2L2	0.018738	9.88069	0.583102	0.864053	BCL2 like 2	14	23298790	23311751	1
NGT (Control)	ENSG00000107036	RIC1	0.0187413	21.2777	0.590815	0.867913	RIC1 homolog, RAB6A GEF complex partner 1	9	5629025	5776557	1
NGT (Control)	ENSG00000101166	PRELID3B	0.0187453	18.4127	0.811844	0.945064	PRELI domain containing 3B	20	59033145	59042809	-1
NGT (Control)	ENSG00000096968	JAK2	0.0187477	17.5621	0.865601	0.96579	Janus kinase 2	9	4984390	5129948	1
NGT (Control)	ENSG00000261189	AL031058.1	0.0187502	23.1654	0.959167	0.990799	novel transcript, antisense to DSP	6	7540451	7541338	-1
NGT (Control)	ENSG00000173226	IQCB1	0.018753	14.5015	0.888271	0.972112	IQ motif containing B1	3	121769761	121835079	-1
NGT (Control)	ENSG00000143515	ATP8B2	0.0187581	4.07669	0.788482	0.937885	ATPase phospholipid transporting 8B2	1	154325525	154351304	1
NGT (Control)	ENSG00000138434	ITPRID2	0.0188016	7.21563	0.760066	0.92649	ITPR interacting domain containing 2	2	181891730	181930738	1
NGT (Control)	ENSG00000245060	LINC00847	0.0188062	5.66735	0.899812	0.974014	long intergenic non-protein coding RNA 847	5	180830326	180839742	1
NGT (Control)	ENSG00000136628	EPRS1	0.0188089	16.1356	0.773718	0.931309	glutamyl-prolyl-tRNA synthetase 1	1	219968600	220046530	-1
NGT (Control)	ENSG00000109686	SH3D19	0.0188197	20.1861	0.650289	0.890807	SH3 domain containing 19	4	151102751	151325605	-1
NGT (Control)	ENSG00000130177	CDC16	0.0188292	11.9495	0.687019	0.900671	cell division cycle 16	13	114234887	114272723	1
NGT (Control)	ENSG00000122218	COPA	0.0188363	4.6847	0.64812	0.890193	COPI coat complex subunit alpha	1	160288594	160343273	-1
NGT (Control)	ENSG00000101608	MYL12A	0.0188428	1.89293	0.834292	0.954288	myosin light chain 12A	18	3247481	3256236	1
NGT (Control)	ENSG00000091640	SPAG7	0.0188463	20.3366	0.452486	0.80524	sperm associated antigen 7	17	4959226	4967817	-1
NGT (Control)	ENSG00000212747	RTL8B	0.0188611	6.10382	0.889525	0.97232	retrotransposon Gag like 8B	X	135020513	135022542	-1
NGT (Control)	ENSG00000168005	SPINDOC	0.0188629	6.95002	0.861246	0.964893	spindlin interactor and repressor of chromatin binding	11	63813456	63827716	1
NGT (Control)	ENSG00000155792	DEPTOR	0.0188834	20.9872	0.932836	0.982848	DEP domain containing MTOR interacting protein	8	119873717	120050918	1
NGT (Control)	ENSG00000163629	PTPN13	0.0188866	7.99436	0.830658	0.953021	protein tyrosine phosphatase non-receptor type 13	4	86594315	86815171	1
NGT (Control)	ENSG00000155229	MMS19	0.0188966	22.6075	0.75947	0.926368	MMS19 homolog, cytosolic iron-sulfur assembly component	10	97458324	97498794	-1
NGT (Control)	ENSG00000067167	TRAM1	0.0189031	17.4369	0.76233	0.927238	translocation associated membrane protein 1	8	70573218	70608416	-1
NGT (Control)	ENSG00000113356	POLR3G	0.0189153	16.6156	0.977016	0.994922	RNA polymerase III subunit G	5	90471748	90514557	1
NGT (Control)	ENSG00000178502	KLHL11	0.0189207	1.08525	0.812105	0.945064	kelch like family member 11	17	41848518	41865423	-1
NGT (Control)	ENSG00000101407	TTI1	0.0189218	7.53361	0.778366	0.93342	TELO2 interacting protein 1	20	37983007	38033461	-1
NGT (Control)	ENSG00000104879	CKM	0.0189233	8.24945	0.970527	0.994526	creatine kinase, M-type	19	45306413	45322875	-1
NGT (Control)	ENSG00000057704	TMCC3	0.0189283	14.8819	0.923279	0.98056	transmembrane and coiled-coil domain family 3	12	94567122	94650557	-1
NGT (Control)	ENSG00000166164	BRD7	0.0189291	10.0137	0.64256	0.887758	bromodomain containing 7	16	50313487	50368988	-1
NGT (Control)	ENSG00000110917	MLEC	0.0189311	9.76593	0.670529	0.895404	malectin	12	120687149	120701859	1
NGT (Control)	ENSG00000101019	UQCC1	0.0189422	13.2418	0.750273	0.922372	ubiquinol-cytochrome c reductase complex assembly factor 1	20	35302566	35412031	-1
NGT (Control)	ENSG00000079150	FKBP7	0.0189453	20.6063	0.6883	0.900671	FKBP prolyl isomerase 7	2	178463664	178478600	-1
NGT (Control)	ENSG00000119446	RBM18	0.0189459	19.7042	0.779925	0.934098	RNA binding motif protein 18	9	122237622	122264840	-1
NGT (Control)	ENSG00000166233	ARIH1	0.0189517	17.1392	0.687831	0.900671	ariadne RBR E3 ubiquitin protein ligase 1	15	72474330	72602987	1
NGT (Control)	ENSG00000124226	RNF114	0.0189544	5.0228	0.656906	0.892228	ring finger protein 114	20	49936336	49953885	1
NGT (Control)	ENSG00000157895	C12orf43	0.0189572	7.40851	0.834061	0.954131	chromosome 12 open reading frame 43	12	121000486	121016502	-1
NGT (Control)	ENSG00000140694	PARN	0.0189686	14.9299	0.60942	0.875181	poly(A)-specific ribonuclease	16	14435700	14632728	-1
NGT (Control)	ENSG00000023608	SNAPC1	0.0189716	5.3948	0.87351	0.967722	small nuclear RNA activating complex polypeptide 1	14	61762420	61796428	1
NGT (Control)	ENSG00000077232	DNAJC10	0.0189869	15.558	0.80262	0.942801	DnaJ heat shock protein family (Hsp40) member C10	2	182716255	182794464	1
NGT (Control)	ENSG00000114354	TFG	0.0189938	13.9663	0.626958	0.881556	trafficking from ER to golgi regulator	3	100709295	100748964	1
NGT (Control)	ENSG00000087301	TXNDC16	0.0190017	19.7258	0.940644	0.984644	thioredoxin domain containing 16	14	52430596	52552522	-1
NGT (Control)	ENSG00000101052	IFT52	0.0190021	22.5809	0.760969	0.926684	intraflagellar transport 52	20	43590937	43647299	1
NGT (Control)	ENSG00000114854	TNNC1	0.019016	4.02624	0.942149	0.985333	troponin C1, slow skeletal and cardiac type	3	52451100	52454041	-1
NGT (Control)	ENSG00000113583	C5orf15	0.0190219	18.0398	0.728209	0.912863	chromosome 5 open reading frame 15	5	133955510	133968674	-1
NGT (Control)	ENSG00000103037	SETD6	0.0190235	13.2277	0.848629	0.960287	SET domain containing 6, protein lysine methyltransferase	16	58515479	58523842	1
NGT (Control)	ENSG00000155313	USP25	0.0190456	0.22548	0.738529	0.917379	ubiquitin specific peptidase 25	21	15730025	15880069	1
NGT (Control)	ENSG00000260549	MT1L	0.0190479	11.5794	0.99603	0.998771	metallothionein 1L, pseudogene	16	56617476	56618818	1
NGT (Control)	ENSG00000014641	MDH1	0.0190576	0.429555	0.665159	0.893603	malate dehydrogenase 1	2	63588609	63607197	1
NGT (Control)	ENSG00000067560	RHOA	0.0190601	3.49749	0.661357	0.892791	ras homolog family member A	3	49359139	49412998	-1
NGT (Control)	ENSG00000099901	RANBP1	0.0190653	4.04703	0.831447	0.953372	RAN binding protein 1	22	20115938	20127355	1
NGT (Control)	ENSG00000089154	GCN1	0.0190677	6.66406	0.738014	0.917379	GCN1 activator of EIF2AK4	12	120127202	120194715	-1
NGT (Control)	ENSG00000273749	CYFIP1	0.0190695	2.32691	0.364847	0.761761	cytoplasmic FMR1 interacting protein 1	15	22867052	22981063	-1
NGT (Control)	ENSG00000255642	PABPC1P4	0.0190725	23.8712	0.967898	0.993595	poly(A) binding protein cytoplasmic 1 pseudogene 4	12	63822021	63823895	1
NGT (Control)	ENSG00000125971	DYNLRB1	0.0190809	23.4623	0.750083	0.922372	dynein light chain roadblock-type 1	20	34516414	34540958	1
NGT (Control)	ENSG00000019995	ZRANB1	0.0190839	16.0926	0.794506	0.940326	zinc finger RANBP2-type containing 1	10	124942123	124988189	1
NGT (Control)	ENSG00000023330	ALAS1	0.0190873	19.8068	0.786162	0.936941	5'-aminolevulinate synthase 1	3	52198086	52214327	1
NGT (Control)	ENSG00000131507	NDFIP1	0.0190908	23.5968	0.676155	0.897279	Nedd4 family interacting protein 1	5	142108779	142154440	1
NGT (Control)	ENSG00000109618	SEPSECS	0.0191065	3.11327	0.838219	0.955854	Sep (O-phosphoserine) tRNA:Sec (selenocysteine) tRNA synthase	4	25120014	25160550	-1
NGT (Control)	ENSG00000106537	TSPAN13	0.0191086	6.49633	0.979739	0.995689	tetraspanin 13	7	16753755	16784536	1
NGT (Control)	ENSG00000147419	CCDC25	0.0191132	22.0222	0.585204	0.865132	coiled-coil domain containing 25	8	27733316	27772653	-1
NGT (Control)	ENSG00000130348	QRSL1	0.0191148	16.3351	0.799204	0.942021	glutaminyl-tRNA amidotransferase subunit QRSL1	6	106629578	106668417	1
NGT (Control)	ENSG00000065559	MAP2K4	0.0191376	17.6391	0.714435	0.908267	mitogen-activated protein kinase kinase 4	17	12020829	12143830	1
NGT (Control)	ENSG00000108587	GOSR1	0.0191506	9.19173	0.682567	0.899544	golgi SNAP receptor complex member 1	17	30477362	30527592	1
NGT (Control)	ENSG00000203880	PCMTD2	0.0191514	18.6575	0.749489	0.922294	protein-L-isoaspartate (D-aspartate) O-methyltransferase domain containing 2	20	64255695	64287821	1
NGT (Control)	ENSG00000171889	MIR31HG	0.0191562	10.427	0.89907	0.973454	MIR31 host gene	9	21453802	21559900	-1
NGT (Control)	ENSG00000235904	RBMS3-AS3	0.0191584	13.94	0.993387	0.998544	RBMS3 antisense RNA 3	3	29054570	29290726	-1
NGT (Control)	ENSG00000153113	CAST	0.0191586	15.0622	0.527306	0.839916	calpastatin	5	96525267	96779595	1
NGT (Control)	ENSG00000173482	PTPRM	0.0191586	13.2836	0.501392	0.829609	protein tyrosine phosphatase receptor type M	18	7566782	8406861	1
NGT (Control)	ENSG00000136816	TOR1B	0.0191613	3.64623	0.710326	0.907761	torsin family 1 member B	9	129803157	129811281	1
NGT (Control)	ENSG00000109572	CLCN3	0.0191696	13.8614	0.633201	0.884227	chloride voltage-gated channel 3	4	169612633	169723673	1
NGT (Control)	ENSG00000276846	AC016590.3	0.0191813	7.96648	0.995955	0.998771	novel transcript, antisense to HKR1	19	37314868	37315620	-1
NGT (Control)	ENSG00000155660	PDIA4	0.019188	3.54385	0.805032	0.943835	protein disulfide isomerase family A member 4	7	149003062	149028662	-1
NGT (Control)	ENSG00000132256	TRIM5	0.0191956	0.45978	0.81903	0.947795	tripartite motif containing 5	11	5663195	5938619	-1
NGT (Control)	ENSG00000164284	GRPEL2	0.0192022	20.1494	0.669139	0.894864	GrpE like 2, mitochondrial	5	149345430	149354583	1
NGT (Control)	ENSG00000172086	KRCC1	0.0192049	22.3061	0.729304	0.913397	lysine rich coiled-coil 1	2	88027205	88064252	-1
NGT (Control)	ENSG00000221914	PPP2R2A	0.019214	13.7127	0.851065	0.961395	protein phosphatase 2 regulatory subunit Balpha	8	26291508	26372680	1
NGT (Control)	ENSG00000182180	MRPS16	0.0192154	1.37553	0.609293	0.875181	mitochondrial ribosomal protein S16	10	73248843	73252693	-1
NGT (Control)	ENSG00000166579	NDEL1	0.0192239	13.6538	0.536205	0.843518	nudE neurodevelopment protein 1 like 1	17	8413131	8490411	1
NGT (Control)	ENSG00000101109	STK4	0.0192293	23.5831	0.651342	0.890807	serine/threonine kinase 4	20	44966479	45080021	1
NGT (Control)	ENSG00000102471	NDFIP2	0.0192493	2.11691	0.843816	0.958088	Nedd4 family interacting protein 2	13	79481124	79556075	1
NGT (Control)	ENSG00000178802	MPI	0.0192498	8.19648	0.79041	0.938928	mannose phosphate isomerase	15	74890005	74902219	1
NGT (Control)	ENSG00000120709	FAM53C	0.01925	4.61246	0.572647	0.860221	family with sequence similarity 53 member C	5	138331935	138349729	1
NGT (Control)	ENSG00000159388	BTG2	0.019259	16.3234	0.784976	0.936329	BTG anti-proliferation factor 2	1	203305491	203309602	1
NGT (Control)	ENSG00000108854	SMURF2	0.0192604	8.53021	0.862338	0.965068	SMAD specific E3 ubiquitin protein ligase 2	17	64542282	64662307	-1
NGT (Control)	ENSG00000114742	WDR48	0.0192623	21.4344	0.610493	0.875551	WD repeat domain 48	3	39052013	39096671	1
NGT (Control)	ENSG00000117114	ADGRL2	0.0192625	12.8379	0.954413	0.989346	adhesion G protein-coupled receptor L2	1	81306147	81992436	1
NGT (Control)	ENSG00000155506	LARP1	0.0192633	0.0847952	0.784943	0.936329	La ribonucleoprotein 1, translational regulator	5	154712843	154817605	1
NGT (Control)	ENSG00000171055	FEZ2	0.0192692	12.4947	0.681657	0.899504	fasciculation and elongation protein zeta 2	2	36531805	36646087	-1
NGT (Control)	ENSG00000183726	TMEM50A	0.0192739	0.219306	0.455186	0.806669	transmembrane protein 50A	1	25338317	25362361	1
NGT (Control)	ENSG00000102900	NUP93	0.0192745	9.54557	0.832096	0.953487	nucleoporin 93	16	56730118	56850286	1
NGT (Control)	ENSG00000104447	TRPS1	0.0192793	15.004	0.853158	0.962183	transcriptional repressor GATA binding 1	8	115408496	115809673	-1
NGT (Control)	ENSG00000100372	SLC25A17	0.0192894	6.29326	0.804706	0.943571	solute carrier family 25 member 17	22	40769630	40819399	-1
NGT (Control)	ENSG00000005238	FAM214B	0.0192935	3.86342	0.720275	0.910106	family with sequence similarity 214 member B	9	35104112	35116341	-1
NGT (Control)	ENSG00000164182	NDUFAF2	0.0192955	21.3563	0.877989	0.969123	NADH:ubiquinone oxidoreductase complex assembly factor 2	5	60945177	61154531	1
NGT (Control)	ENSG00000171867	PRNP	0.019299	8.13392	0.650319	0.890807	prion protein	20	4686350	4701590	1
NGT (Control)	ENSG00000224597	SVIL-AS1	0.0193025	1.25424	0.772293	0.930983	SVIL antisense RNA 1	10	29409402	29487745	1
NGT (Control)	ENSG00000165282	PIGO	0.0193116	4.08475	0.863329	0.96537	phosphatidylinositol glycan anchor biosynthesis class O	9	35088688	35096601	-1
NGT (Control)	ENSG00000141499	WRAP53	0.0193331	13.0026	0.921082	0.979935	WD repeat containing antisense to TP53	17	7686071	7703502	1
NGT (Control)	ENSG00000140848	CPNE2	0.0193591	18.096	0.905605	0.975505	copine 2	16	57092583	57148369	1
NGT (Control)	ENSG00000137413	TAF8	0.0193704	2.68206	0.647053	0.890125	TATA-box binding protein associated factor 8	6	42050513	42087461	1
NGT (Control)	ENSG00000183576	SETD3	0.0193769	14.6328	0.626222	0.881456	SET domain containing 3, actin histidine methyltransferase	14	99397748	99480889	-1
NGT (Control)	ENSG00000168807	SNTB2	0.0193839	8.15352	0.591974	0.868391	syntrophin beta 2	16	69187129	69309052	1
NGT (Control)	ENSG00000115414	FN1	0.0193958	14.4184	0.837535	0.955572	fibronectin 1	2	215360440	215436073	-1
NGT (Control)	ENSG00000124444	ZNF576	0.0194197	6.67669	0.842967	0.957926	zinc finger protein 576	19	43596392	43601157	1
NGT (Control)	ENSG00000108669	CYTH1	0.0194213	22.4901	0.775114	0.931517	cytohesin 1	17	78674048	78782297	-1
NGT (Control)	ENSG00000269556	TMEM185A	0.0194354	8.03696	0.821397	0.948875	transmembrane protein 185A	X	149596556	149631912	-1
NGT (Control)	ENSG00000162341	TPCN2	0.0194456	3.10461	0.83651	0.955185	two pore segment channel 2	11	69048932	69136316	1
NGT (Control)	ENSG00000141428	C18orf21	0.0194637	1.44012	0.926046	0.981095	chromosome 18 open reading frame 21	18	35972625	35979286	1
NGT (Control)	ENSG00000135506	OS9	0.0194646	22.9082	0.431023	0.796797	OS9 endoplasmic reticulum lectin	12	57693955	57721557	1
NGT (Control)	ENSG00000143155	TIPRL	0.0194795	18.9954	0.709445	0.907393	TOR signaling pathway regulator	1	168178962	168202109	1
NGT (Control)	ENSG00000196704	AMZ2	0.0194823	23.0218	0.627575	0.881556	archaelysin family metallopeptidase 2	17	68205481	68257712	1
NGT (Control)	ENSG00000173598	NUDT4	0.0194825	15.1979	0.647209	0.890187	nudix hydrolase 4	12	93377883	93408146	1
NGT (Control)	ENSG00000116198	CEP104	0.0194915	9.3747	0.690059	0.900957	centrosomal protein 104	1	3812086	3857396	-1
NGT (Control)	ENSG00000155158	TTC39B	0.0195071	16.8832	0.726477	0.912512	tetratricopeptide repeat domain 39B	9	15163622	15307360	-1
NGT (Control)	ENSG00000163481	RNF25	0.0195201	6.01564	0.772335	0.930983	ring finger protein 25	2	218663892	218672002	-1
NGT (Control)	ENSG00000196975	ANXA4	0.0195233	0.0705616	0.80689	0.944754	annexin A4	2	69644425	69827112	1
NGT (Control)	ENSG00000104714	ERICH1	0.0195341	6.69802	0.93777	0.984011	glutamate rich 1	8	614746	738106	-1
NGT (Control)	ENSG00000132635	PCED1A	0.0195354	15.2351	0.877274	0.96905	PC-esterase domain containing 1A	20	2835314	2841190	-1
NGT (Control)	ENSG00000119004	CYP20A1	0.0195602	5.57854	0.61854	0.878731	cytochrome P450 family 20 subfamily A member 1	2	203238977	203306026	1
NGT (Control)	ENSG00000132383	RPA1	0.0195612	17.2238	0.843538	0.957982	replication protein A1	17	1829702	1900082	1
NGT (Control)	ENSG00000156650	KAT6B	0.0195644	2.45181	0.879822	0.969532	lysine acetyltransferase 6B	10	74824927	75032624	1
NGT (Control)	ENSG00000176155	CCDC57	0.0195718	6.54057	0.879969	0.969532	coiled-coil domain containing 57	17	82101460	82212830	-1
NGT (Control)	ENSG00000169764	UGP2	0.0195747	17.5842	0.786111	0.936941	UDP-glucose pyrophosphorylase 2	2	63840952	63891562	1
NGT (Control)	ENSG00000135686	KLHL36	0.0195882	0.891166	0.658142	0.892228	kelch like family member 36	16	84648511	84667686	1
NGT (Control)	ENSG00000100138	SNU13	0.019606	5.24517	0.686468	0.900671	small nuclear ribonucleoprotein 13	22	41673933	41690504	-1
NGT (Control)	ENSG00000061936	SFSWAP	0.0196085	12.0814	0.803671	0.943196	splicing factor SWAP	12	131711081	131799738	1
NGT (Control)	ENSG00000163636	PSMD6	0.0196185	3.43176	0.575553	0.860692	proteasome 26S subunit, non-ATPase 6	3	64010550	64024010	-1
NGT (Control)	ENSG00000149474	KAT14	0.0196198	9.16943	0.657969	0.892228	lysine acetyltransferase 14	20	18137228	18188387	1
NGT (Control)	ENSG00000196396	PTPN1	0.0196243	4.04202	0.664457	0.893603	protein tyrosine phosphatase non-receptor type 1	20	50510321	50585241	1
NGT (Control)	ENSG00000006125	AP2B1	0.0196244	10.4909	0.710218	0.907725	adaptor related protein complex 2 subunit beta 1	17	35578046	35726413	1
NGT (Control)	ENSG00000146731	CCT6A	0.019634	13.306	0.704253	0.904832	chaperonin containing TCP1 subunit 6A	7	56051685	56063989	1
NGT (Control)	ENSG00000104129	DNAJC17	0.0196379	1.31447	0.9073	0.976129	DnaJ heat shock protein family (Hsp40) member C17	15	40765161	40807478	-1
NGT (Control)	ENSG00000132694	ARHGEF11	0.0196717	10.2058	0.710976	0.907841	Rho guanine nucleotide exchange factor 11	1	156934840	157045742	-1
NGT (Control)	ENSG00000137501	SYTL2	0.0196752	12.517	0.747291	0.92179	synaptotagmin like 2	11	85694224	85811159	-1
NGT (Control)	ENSG00000101413	RPRD1B	0.019712	22.5424	0.693791	0.902431	regulation of nuclear pre-mRNA domain containing 1B	20	38033725	38127780	1
NGT (Control)	ENSG00000100567	PSMA3	0.0197145	0.616311	0.723744	0.91133	proteasome 20S subunit alpha 3	14	58244843	58272012	1
NGT (Control)	ENSG00000245498	AP000866.1	0.0197156	19.3964	0.994798	0.998693	novel transcript, antisense to C11orf61	11	124800424	124834487	1
NGT (Control)	ENSG00000186866	POFUT2	0.0197158	0.664024	0.682873	0.899705	protein O-fucosyltransferase 2	21	45263928	45287898	-1
NGT (Control)	ENSG00000243147	MRPL33	0.0197292	22.3599	0.782997	0.935254	mitochondrial ribosomal protein L33	2	27771717	27988087	1
NGT (Control)	ENSG00000115380	EFEMP1	0.0197469	19.9646	0.765394	0.928511	EGF containing fibulin extracellular matrix protein 1	2	55865967	55924139	-1
NGT (Control)	ENSG00000176986	SEC24C	0.0197501	11.9262	0.761868	0.927043	SEC24 homolog C, COPII coat complex component	10	73744372	73772161	1
NGT (Control)	ENSG00000130600	H19	0.0197509	2.56546	0.851334	0.961522	H19 imprinted maternally expressed transcript	11	1995176	2001470	-1
NGT (Control)	ENSG00000142864	SERBP1	0.0197547	13.3984	0.658482	0.892228	SERPINE1 mRNA binding protein 1	1	67407810	67430415	-1
NGT (Control)	ENSG00000186716	BCR	0.0197547	3.28056	0.768094	0.929861	BCR activator of RhoGEF and GTPase	22	23179704	23318037	1
NGT (Control)	ENSG00000131828	PDHA1	0.0197634	4.25646	0.775575	0.931895	pyruvate dehydrogenase E1 subunit alpha 1	X	19343893	19361718	1
NGT (Control)	ENSG00000155096	AZIN1	0.0197647	14.0281	0.619995	0.878941	antizyme inhibitor 1	8	102826308	102893864	-1
NGT (Control)	ENSG00000037042	TUBG2	0.01977	6.21536	0.825471	0.950843	tubulin gamma 2	17	42659284	42667006	1
NGT (Control)	ENSG00000108559	NUP88	0.0197726	12.8367	0.784543	0.936264	nucleoporin 88	17	5360963	5419676	-1
NGT (Control)	ENSG00000137094	DNAJB5	0.0197749	5.33232	0.890296	0.97232	DnaJ heat shock protein family (Hsp40) member B5	9	34989641	34998900	1
NGT (Control)	ENSG00000168310	IRF2	0.0197836	20.2594	0.836667	0.955185	interferon regulatory factor 2	4	184387729	184474550	-1
NGT (Control)	ENSG00000074935	TUBE1	0.0197846	7.5151	0.857956	0.963756	tubulin epsilon 1	6	112070663	112087529	-1
NGT (Control)	ENSG00000188522	FAM83G	0.0197863	5.87509	0.857483	0.963756	family with sequence similarity 83 member G	17	18968789	19004764	-1
NGT (Control)	ENSG00000105948	TTC26	0.0197932	12.2586	0.874688	0.968067	tetratricopeptide repeat domain 26	7	139133744	139191986	1
NGT (Control)	ENSG00000170836	PPM1D	0.0197966	0.0669697	0.657344	0.892228	protein phosphatase, Mg2+/Mn2+ dependent 1D	17	60600183	60666280	1
NGT (Control)	ENSG00000198730	CTR9	0.0197977	4.7681	0.813232	0.945633	CTR9 homolog, Paf1/RNA polymerase II complex component	11	10751246	10801625	1
NGT (Control)	ENSG00000176490	DIRAS1	0.0197986	13.5106	0.940613	0.984644	DIRAS family GTPase 1	19	2714567	2721372	-1
NGT (Control)	ENSG00000085382	HACE1	0.0198054	15.4093	0.805891	0.944063	HECT domain and ankyrin repeat containing E3 ubiquitin protein ligase 1	6	104728094	104859919	-1
NGT (Control)	ENSG00000131100	ATP6V1E1	0.0198102	0.351805	0.730113	0.914014	ATPase H+ transporting V1 subunit E1	22	17592136	17628749	-1
NGT (Control)	ENSG00000182185	RAD51B	0.0198206	8.79697	0.89887	0.973454	RAD51 paralog B	14	67819779	68730218	1
NGT (Control)	ENSG00000180304	OAZ2	0.0198327	23.9038	0.388165	0.776472	ornithine decarboxylase antizyme 2	15	64687573	64703281	-1
NGT (Control)	ENSG00000135503	ACVR1B	0.019842	2.30211	0.801448	0.942149	activin A receptor type 1B	12	51951699	51997078	1
NGT (Control)	ENSG00000165792	METTL17	0.0198433	16.2061	0.884525	0.970838	methyltransferase like 17	14	20989973	20997035	1
NGT (Control)	ENSG00000135930	EIF4E2	0.0198483	20.8419	0.604873	0.874473	eukaryotic translation initiation factor 4E family member 2	2	232550674	232583644	1
NGT (Control)	ENSG00000140416	TPM1	0.0199211	9.89216	0.885335	0.970911	tropomyosin 1	15	63042632	63071915	1
NGT (Control)	ENSG00000079785	DDX1	0.0199232	12.8653	0.728076	0.912863	DEAD-box helicase 1	2	15591178	15634346	1
NGT (Control)	ENSG00000134775	FHOD3	0.0199368	10.4109	0.824497	0.950533	formin homology 2 domain containing 3	18	36297714	36780055	1
NGT (Control)	ENSG00000162885	B3GALNT2	0.0199406	10.1885	0.793879	0.93999	beta-1,3-N-acetylgalactosaminyltransferase 2	1	235447190	235504452	-1
NGT (Control)	ENSG00000124155	PIGT	0.0199425	0.0856855	0.717728	0.908784	phosphatidylinositol glycan anchor biosynthesis class T	20	45416084	45456934	1
NGT (Control)	ENSG00000134452	FBH1	0.0199618	5.28978	0.484669	0.821332	F-box DNA helicase 1	10	5890203	5937594	1
NGT (Control)	ENSG00000115641	FHL2	0.0199677	12.4663	0.890414	0.97232	four and a half LIM domains 2	2	105357712	105438513	-1
NGT (Control)	ENSG00000163597	SNHG16	0.0199678	19.2395	0.673524	0.896584	small nucleolar RNA host gene 16	17	76557764	76565348	1
NGT (Control)	ENSG00000109919	MTCH2	0.0199732	1.62649	0.769186	0.930191	mitochondrial carrier 2	11	47617315	47642607	-1
NGT (Control)	ENSG00000035687	ADSS2	0.0199756	1.38741	0.722708	0.910912	adenylosuccinate synthase 2	1	244408494	244451909	-1
NGT (Control)	ENSG00000139722	VPS37B	0.0199792	6.03032	0.79513	0.940555	VPS37B subunit of ESCRT-I	12	122865330	122896127	-1
NGT (Control)	ENSG00000065154	OAT	0.019995	1.76812	0.688812	0.900806	ornithine aminotransferase	10	124397303	124418976	-1
NGT (Control)	ENSG00000018610	CXorf56	0.0200056	4.35755	0.74664	0.921434	chromosome X open reading frame 56	X	119538149	119565409	-1
NGT (Control)	ENSG00000136436	CALCOCO2	0.020008	2.60143	0.515159	0.835249	calcium binding and coiled-coil domain 2	17	48831018	48866522	1
NGT (Control)	ENSG00000185379	RAD51D	0.0200092	20.8622	0.868332	0.966409	RAD51 paralog D	17	35092221	35121522	-1
NGT (Control)	ENSG00000198833	UBE2J1	0.0200131	15.0171	0.699412	0.903345	ubiquitin conjugating enzyme E2 J1	6	89326625	89352722	-1
NGT (Control)	ENSG00000175928	LRRN1	0.0200171	12.5973	0.956052	0.989777	leucine rich repeat neuronal 1	3	3799431	3849834	1
NGT (Control)	ENSG00000123570	RAB9B	0.0200176	8.38079	0.971263	0.994794	RAB9B, member RAS oncogene family	X	103822327	103832257	-1
NGT (Control)	ENSG00000086289	EPDR1	0.0200221	17.9807	0.597064	0.871297	ependymin related 1	7	37683843	37951936	1
NGT (Control)	ENSG00000165637	VDAC2	0.0200659	6.59171	0.671441	0.895611	voltage dependent anion channel 2	10	75210154	75231448	1
NGT (Control)	ENSG00000163322	ABRAXAS1	0.0200662	22.1177	0.887754	0.971995	abraxas 1, BRCA1 A complex subunit	4	83459517	83523348	-1
NGT (Control)	ENSG00000233967	AL359715.1	0.0200768	16.1461	0.995859	0.998771	novel transcript	6	80441295	80466674	1
NGT (Control)	ENSG00000187325	TAF9B	0.0200867	15.5702	0.713683	0.908171	TATA-box binding protein associated factor 9b	X	78129748	78139650	-1
NGT (Control)	ENSG00000172939	OXSR1	0.0200933	9.77847	0.619641	0.878731	oxidative stress responsive kinase 1	3	38165089	38255484	1
NGT (Control)	ENSG00000117174	ZNHIT6	0.0201029	8.11199	0.774142	0.931309	zinc finger HIT-type containing 6	1	85649417	85708433	-1
NGT (Control)	ENSG00000169604	ANTXR1	0.0201053	14.3826	0.755845	0.9247	ANTXR cell adhesion molecule 1	2	69013176	69249327	1
NGT (Control)	ENSG00000111832	RWDD1	0.0201077	12.9584	0.721236	0.910313	RWD domain containing 1	6	116571409	116597675	1
NGT (Control)	ENSG00000175224	ATG13	0.0201161	23.4322	0.341285	0.746868	autophagy related 13	11	46617527	46674818	1
NGT (Control)	ENSG00000197798	FAM118B	0.0201201	3.19645	0.838199	0.955854	family with sequence similarity 118 member B	11	126211724	126262984	1
NGT (Control)	ENSG00000165660	ABRAXAS2	0.0201303	0.0808705	0.663581	0.893379	abraxas 2, BRISC complex subunit	10	124801819	124836667	1
NGT (Control)	ENSG00000142686	C1orf216	0.0201307	2.95422	0.708016	0.906892	chromosome 1 open reading frame 216	1	35713877	35718894	-1
NGT (Control)	ENSG00000131558	EXOC4	0.0201548	22.465	0.470854	0.815268	exocyst complex component 4	7	133253073	134066589	1
NGT (Control)	ENSG00000167280	ENGASE	0.0201594	5.33315	0.918755	0.97904	endo-beta-N-acetylglucosaminidase	17	79074824	79088599	1
NGT (Control)	ENSG00000188938	FAM120AOS	0.0201605	7.04847	0.630932	0.883081	family with sequence similarity 120A opposite strand	9	93431441	93453581	-1
NGT (Control)	ENSG00000113140	SPARC	0.0201647	18.498	0.556545	0.854325	secreted protein acidic and cysteine rich	5	151661096	151686975	-1
NGT (Control)	ENSG00000249042	AC008771.1	0.0201734	20.8948	0.905624	0.975505	novel transcript	5	80411231	80488095	-1
NGT (Control)	ENSG00000168827	GFM1	0.0201759	8.57728	0.75734	0.925126	G elongation factor mitochondrial 1	3	158644527	158695581	1
NGT (Control)	ENSG00000186230	ZNF749	0.0201828	1.70081	0.925946	0.981095	zinc finger protein 749	19	57435325	57447101	1
NGT (Control)	ENSG00000150867	PIP4K2A	0.0201842	17.7789	0.579909	0.862328	phosphatidylinositol-5-phosphate 4-kinase type 2 alpha	10	22534854	22714578	-1
NGT (Control)	ENSG00000151553	FAM160B1	0.0201869	14.7095	0.647981	0.890193	family with sequence similarity 160 member B1	10	114821744	114899832	1
NGT (Control)	ENSG00000158470	B4GALT5	0.0202003	3.80431	0.677073	0.897513	beta-1,4-galactosyltransferase 5	20	49632945	49713878	-1
NGT (Control)	ENSG00000079332	SAR1A	0.0202017	14.7281	0.687824	0.900671	secretion associated Ras related GTPase 1A	10	70147289	70170523	-1
NGT (Control)	ENSG00000169372	CRADD	0.0202042	1.04401	0.818899	0.947795	CASP2 and RIPK1 domain containing adaptor with death domain	12	93677375	93894840	1
NGT (Control)	ENSG00000181830	SLC35C1	0.0202045	1.23979	0.907894	0.976282	solute carrier family 35 member C1	11	45804072	45813016	1
NGT (Control)	ENSG00000215305	VPS16	0.0202073	5.87667	0.775052	0.931517	VPS16 core subunit of CORVET and HOPS complexes	20	2840703	2866732	1
NGT (Control)	ENSG00000157617	C2CD2	0.0202121	9.09681	0.725526	0.912065	C2 calcium dependent domain containing 2	21	41885112	41954018	-1
NGT (Control)	ENSG00000135899	SP110	0.0202162	2.24032	0.866077	0.965873	SP110 nuclear body protein	2	230165186	230225729	-1
NGT (Control)	ENSG00000110931	CAMKK2	0.020219	2.28041	0.682516	0.899544	calcium/calmodulin dependent protein kinase kinase 2	12	121237675	121298308	-1
NGT (Control)	ENSG00000092098	RNF31	0.020222	0.0179366	0.891629	0.972638	ring finger protein 31	14	24146683	24160660	1
NGT (Control)	ENSG00000147471	PLPBP	0.0202258	1.48453	0.790715	0.938928	pyridoxal phosphate binding protein	8	37762595	37779768	1
NGT (Control)	ENSG00000086102	NFX1	0.0202273	14.9189	0.558842	0.855216	nuclear transcription factor, X-box binding 1	9	33290512	33371157	1
NGT (Control)	ENSG00000120008	WDR11	0.0202465	7.62622	0.39989	0.783003	WD repeat domain 11	10	120851305	120909524	1
NGT (Control)	ENSG00000198860	TSEN15	0.0202508	7.01479	0.676819	0.897472	tRNA splicing endonuclease subunit 15	1	184051651	184123978	1
NGT (Control)	ENSG00000145996	CDKAL1	0.0202519	23.9257	0.759443	0.926368	CDK5 regulatory subunit associated protein 1 like 1	6	20534457	21232404	1
NGT (Control)	ENSG00000119328	ABITRAM	0.0202561	21.649	0.856591	0.963691	actin binding transcription modulator	9	108934400	108950744	1
NGT (Control)	ENSG00000074755	ZZEF1	0.0202782	9.79402	0.673873	0.896783	zinc finger ZZ-type and EF-hand domain containing 1	17	4004445	4143030	-1
NGT (Control)	ENSG00000177370	TIMM22	0.0202793	4.54626	0.822536	0.949598	translocase of inner mitochondrial membrane 22	17	997129	1003671	1
NGT (Control)	ENSG00000106348	IMPDH1	0.0202833	7.92887	0.78669	0.936941	inosine monophosphate dehydrogenase 1	7	128392277	128410252	-1
NGT (Control)	ENSG00000125814	NAPB	0.0202921	13.6191	0.806862	0.944754	NSF attachment protein beta	20	23374519	23421519	-1
NGT (Control)	ENSG00000029364	SLC39A9	0.0203086	8.03212	0.511873	0.834887	solute carrier family 39 member 9	14	69398015	69462390	1
NGT (Control)	ENSG00000143457	GOLPH3L	0.0203087	7.7466	0.76451	0.928171	golgi phosphoprotein 3 like	1	150646230	150697154	-1
NGT (Control)	ENSG00000160752	FDPS	0.0203244	2.56179	0.892338	0.972833	farnesyl diphosphate synthase	1	155308748	155320666	1
NGT (Control)	ENSG00000145337	PYURF	0.0203351	21.579	0.715846	0.908303	PIGY upstream reading frame	4	88520998	88523776	-1
NGT (Control)	ENSG00000122126	OCRL	0.0203497	7.85624	0.44085	0.801314	OCRL inositol polyphosphate-5-phosphatase	X	129539849	129592561	1
NGT (Control)	ENSG00000227398	KIF9-AS1	0.0203545	15.3844	0.945486	0.986255	KIF9 antisense RNA 1	3	47164186	47246601	1
NGT (Control)	ENSG00000115289	PCGF1	0.0203551	2.60526	0.83684	0.955185	polycomb group ring finger 1	2	74505043	74507695	-1
NGT (Control)	ENSG00000130935	NOL11	0.020364	13.9491	0.772601	0.930983	nucleolar protein 11	17	67717931	67744531	1
NGT (Control)	ENSG00000149596	JPH2	0.0203686	6.42943	0.878348	0.969288	junctophilin 2	20	44106590	44187188	-1
NGT (Control)	ENSG00000156599	ZDHHC5	0.0203776	10.6999	0.415472	0.790219	zinc finger DHHC-type palmitoyltransferase 5	11	57667747	57701182	1
NGT (Control)	ENSG00000173614	NMNAT1	0.0203777	22.989	0.674527	0.896887	nicotinamide nucleotide adenylyltransferase 1	1	9943428	9985501	1
NGT (Control)	ENSG00000069849	ATP1B3	0.0203841	9.69677	0.680252	0.898994	ATPase Na+/K+ transporting subunit beta 3	3	141876124	141926549	1
NGT (Control)	ENSG00000121774	KHDRBS1	0.0203952	7.37139	0.55033	0.850663	KH RNA binding domain containing, signal transduction associated 1	1	32013868	32060850	1
NGT (Control)	ENSG00000129515	SNX6	0.0204118	0.155495	0.666968	0.893848	sorting nexin 6	14	34561093	34630160	-1
NGT (Control)	ENSG00000137338	PGBD1	0.0204143	3.90152	0.890182	0.97232	piggyBac transposable element derived 1	6	28281572	28302549	1
NGT (Control)	ENSG00000135341	MAP3K7	0.0204346	15.9071	0.76346	0.927739	mitogen-activated protein kinase kinase kinase 7	6	90513573	90587072	-1
NGT (Control)	ENSG00000173692	PSMD1	0.0204383	11.5565	0.586749	0.866296	proteasome 26S subunit, non-ATPase 1	2	231056845	231173116	1
NGT (Control)	ENSG00000197448	GSTK1	0.020452	1.54123	0.747724	0.921874	glutathione S-transferase kappa 1	7	143244093	143270854	1
NGT (Control)	ENSG00000260917	AL158212.3	0.0204649	18.9129	0.932717	0.982848	novel transcript, overlapping to VTI1A	10	112823490	112827726	1
NGT (Control)	ENSG00000068394	GPKOW	0.0204742	0.569157	0.697752	0.903035	G-patch domain and KOW motifs	X	49113407	49123735	-1
NGT (Control)	ENSG00000074416	MGLL	0.0204823	6.29091	0.869529	0.966601	monoglyceride lipase	3	127689062	128052190	-1
NGT (Control)	ENSG00000114867	EIF4G1	0.0204862	5.10793	0.781438	0.93432	eukaryotic translation initiation factor 4 gamma 1	3	184314495	184335358	1
NGT (Control)	ENSG00000180035	ZNF48	0.0205061	15.8918	0.843607	0.957982	zinc finger protein 48	16	30378106	30400108	1
NGT (Control)	ENSG00000121964	GTDC1	0.0205083	17.5707	0.6301	0.882648	glycosyltransferase like domain containing 1	2	143938068	144332568	-1
NGT (Control)	ENSG00000166377	ATP9B	0.0205236	5.48064	0.779343	0.933858	ATPase phospholipid transporting 9B (putative)	18	79069285	79378287	1
NGT (Control)	ENSG00000224195	AC022400.1	0.0205393	18.8658	0.996876	0.99893	novel transcript	10	73813518	73814737	1
NGT (Control)	ENSG00000224269	AP000697.1	0.02054	1.52501	0.996229	0.998771	novel transcript	21	36698773	36701564	-1
NGT (Control)	ENSG00000087253	LPCAT2	0.0205489	5.72029	0.746881	0.921547	lysophosphatidylcholine acyltransferase 2	16	55509072	55586666	1
NGT (Control)	ENSG00000122778	KIAA1549	0.0205702	10.5614	0.929496	0.9818	KIAA1549	7	138831381	138981389	-1
NGT (Control)	ENSG00000151892	GFRA1	0.0205704	22.5887	0.696756	0.902952	GDNF family receptor alpha 1	10	116056925	116273284	-1
NGT (Control)	ENSG00000117682	DHDDS	0.0205725	4.11659	0.755941	0.9247	dehydrodolichyl diphosphate synthase subunit	1	26432282	26471306	1
NGT (Control)	ENSG00000180730	SHISA2	0.0205727	23.8291	0.928749	0.9818	shisa family member 2	13	26044597	26052016	-1
NGT (Control)	ENSG00000177427	MIEF2	0.0205821	23.4378	0.872763	0.967268	mitochondrial elongation factor 2	17	18260597	18266552	1
NGT (Control)	ENSG00000215193	PEX26	0.0205937	2.9525	0.56235	0.856742	peroxisomal biogenesis factor 26	22	18077923	18105396	1
NGT (Control)	ENSG00000156030	MIDEAS	0.0206041	23.5087	0.901214	0.974051	mitotic deacetylase associated SANT domain protein	14	73715122	73790285	-1
NGT (Control)	ENSG00000009844	VTA1	0.0206157	18.4292	0.767202	0.929433	vesicle trafficking 1	6	142147162	142224685	1
NGT (Control)	ENSG00000197586	ENTPD6	0.0206203	4.05545	0.720966	0.910313	ectonucleoside triphosphate diphosphohydrolase 6	20	25195693	25228075	1
NGT (Control)	ENSG00000213551	DNAJC9	0.0206283	20.7927	0.807243	0.944886	DnaJ heat shock protein family (Hsp40) member C9	10	73183362	73247255	-1
NGT (Control)	ENSG00000149100	EIF3M	0.0206379	20.5987	0.649952	0.890807	eukaryotic translation initiation factor 3 subunit M	11	32583798	32606264	1
NGT (Control)	ENSG00000249471	ZNF324B	0.0206407	16.0151	0.971276	0.994794	zinc finger protein 324B	19	58451611	58457833	1
NGT (Control)	ENSG00000122299	ZC3H7A	0.0206445	10.1778	0.687352	0.900671	zinc finger CCCH-type containing 7A	16	11750586	11797258	-1
NGT (Control)	ENSG00000127314	RAP1B	0.0206613	13.1401	0.70243	0.904261	RAP1B, member of RAS oncogene family	12	68610855	68671901	1
NGT (Control)	ENSG00000238078	LINC01352	0.0206619	0.757053	0.994274	0.998651	long intergenic non-protein coding RNA 1352	1	220829255	220832429	1
NGT (Control)	ENSG00000204160	ZDHHC18	0.020662	4.2241	0.751641	0.922923	zinc finger DHHC-type palmitoyltransferase 18	1	26826688	26857604	1
NGT (Control)	ENSG00000144043	TEX261	0.0206927	7.94397	0.625125	0.881346	testis expressed 261	2	70985942	70994873	-1
NGT (Control)	ENSG00000149182	ARFGAP2	0.0206953	0.828256	0.645364	0.889457	ADP ribosylation factor GTPase activating protein 2	11	47164299	47177125	-1
NGT (Control)	ENSG00000110799	VWF	0.0207061	2.79079	0.980159	0.995689	von Willebrand factor	12	5948877	6124770	-1
NGT (Control)	ENSG00000173473	SMARCC1	0.0207184	9.97538	0.649624	0.890745	SWI/SNF related, matrix associated, actin dependent regulator of chromatin subfamily c member 1	3	47585269	47782106	-1
NGT (Control)	ENSG00000115685	PPP1R7	0.020719	23.9697	0.477001	0.817577	protein phosphatase 1 regulatory subunit 7	2	241149576	241183652	1
NGT (Control)	ENSG00000166025	AMOTL1	0.0207301	6.77666	0.728506	0.913016	angiomotin like 1	11	94706431	94876748	1
NGT (Control)	ENSG00000089009	RPL6	0.0207314	21.1557	0.703935	0.904695	ribosomal protein L6	12	112405189	112418838	-1
NGT (Control)	ENSG00000028310	BRD9	0.0207426	6.09916	0.705591	0.90548	bromodomain containing 9	5	850291	892801	-1
NGT (Control)	ENSG00000197037	ZSCAN25	0.020751	17.1581	0.694546	0.902841	zinc finger and SCAN domain containing 25	7	99616946	99632408	1
NGT (Control)	ENSG00000153246	PLA2R1	0.0207545	19.0679	0.88766	0.971961	phospholipase A2 receptor 1	2	159932006	160062615	-1
NGT (Control)	ENSG00000099849	RASSF7	0.0207686	19.6846	0.963151	0.991663	Ras association domain family member 7	11	560404	564025	1
NGT (Control)	ENSG00000091436	MAP3K20	0.0207751	16.7321	0.638159	0.885935	mitogen-activated protein kinase kinase kinase 20	2	173075435	173268015	1
NGT (Control)	ENSG00000235217	TSPY26P	0.0207861	22.9309	0.905804	0.975505	testis specific protein Y-linked 26, pseudogene	20	32186477	32190527	-1
NGT (Control)	ENSG00000140650	PMM2	0.0207955	12.5213	0.866008	0.965873	phosphomannomutase 2	16	8788823	8849325	1
NGT (Control)	ENSG00000145730	PAM	0.0207974	15.73	0.452341	0.80524	peptidylglycine alpha-amidating monooxygenase	5	102753981	103031105	1
NGT (Control)	ENSG00000198720	ANKRD13B	0.0208207	4.71813	0.94263	0.985403	ankyrin repeat domain 13B	17	29589769	29614761	1
NGT (Control)	ENSG00000198060	MARCHF5	0.0208259	12.1681	0.512977	0.835143	membrane associated ring-CH-type finger 5	10	92291167	92353964	1
NGT (Control)	ENSG00000081320	STK17B	0.0208339	23.6397	0.695632	0.902952	serine/threonine kinase 17b	2	196133583	196176503	-1
NGT (Control)	ENSG00000196655	TRAPPC4	0.020851	2.78339	0.782713	0.935107	trafficking protein particle complex 4	11	119018763	119025454	1
NGT (Control)	ENSG00000157216	SSBP3	0.0208733	9.5406	0.831564	0.953372	single stranded DNA binding protein 3	1	54225433	54413479	-1
NGT (Control)	ENSG00000142733	MAP3K6	0.0208745	22.3171	0.832383	0.95366	mitogen-activated protein kinase kinase kinase 6	1	27354067	27366961	-1
NGT (Control)	ENSG00000088247	KHSRP	0.0208754	1.72295	0.837225	0.955455	KH-type splicing regulatory protein	19	6413102	6424811	-1
NGT (Control)	ENSG00000143384	MCL1	0.0208989	20.2851	0.479877	0.819195	MCL1 apoptosis regulator, BCL2 family member	1	150560895	150579738	-1
NGT (Control)	ENSG00000162704	ARPC5	0.0209115	3.38176	0.813019	0.945633	actin related protein 2/3 complex subunit 5	1	183620846	183635783	-1
NGT (Control)	ENSG00000145743	FBXL17	0.0209144	1.29735	0.677635	0.897755	F-box and leucine rich repeat protein 17	5	107859035	108382098	-1
NGT (Control)	ENSG00000114023	FAM162A	0.020919	19.9037	0.608808	0.875181	family with sequence similarity 162 member A	3	122384176	122412334	1
NGT (Control)	ENSG00000023171	GRAMD1B	0.0209192	7.12137	0.791813	0.93948	GRAM domain containing 1B	11	123358428	123627774	1
NGT (Control)	ENSG00000123091	RNF11	0.0209247	14.8469	0.551757	0.851714	ring finger protein 11	1	51236273	51273447	1
NGT (Control)	ENSG00000131943	C19orf12	0.0209263	2.74801	0.704976	0.905115	chromosome 19 open reading frame 12	19	29698886	29715789	-1
NGT (Control)	ENSG00000119899	SLC17A5	0.0209294	10.2074	0.678051	0.897855	solute carrier family 17 member 5	6	73593379	73653992	-1
NGT (Control)	ENSG00000156931	VPS8	0.0209323	11.9093	0.531303	0.841797	VPS8 subunit of CORVET complex	3	184812143	185052614	1
NGT (Control)	ENSG00000118518	RNF146	0.0209346	13.786	0.59365	0.869195	ring finger protein 146	6	127266682	127288567	1
NGT (Control)	ENSG00000154845	PPP4R1	0.0209396	7.0767	0.515557	0.835318	protein phosphatase 4 regulatory subunit 1	18	9546791	9615240	-1
NGT (Control)	ENSG00000136451	VEZF1	0.0209635	18.3381	0.512555	0.835042	vascular endothelial zinc finger 1	17	57971547	57988259	-1
NGT (Control)	ENSG00000117318	ID3	0.0209639	9.40638	0.975938	0.994922	inhibitor of DNA binding 3, HLH protein	1	23557926	23559501	-1
NGT (Control)	ENSG00000174891	RSRC1	0.0210048	20.9436	0.668531	0.894679	arginine and serine rich coiled-coil 1	3	158105855	158545730	1
NGT (Control)	ENSG00000141068	KSR1	0.0210167	3.18694	0.937393	0.984011	kinase suppressor of ras 1	17	27456470	27626438	1
NGT (Control)	ENSG00000173821	RNF213	0.0210185	11.5604	0.803943	0.943395	ring finger protein 213	17	80260866	80398786	1
NGT (Control)	ENSG00000249898	MCPH1-AS1	0.0210259	15.7608	0.994616	0.998667	MCPH1 antisense RNA 1	8	6617310	6708224	-1
NGT (Control)	ENSG00000115514	TXNDC9	0.0210472	11.8359	0.827013	0.951616	thioredoxin domain containing 9	2	99318982	99340702	-1
NGT (Control)	ENSG00000138166	DUSP5	0.0210541	19.6508	0.91317	0.978333	dual specificity phosphatase 5	10	110497907	110511533	1
NGT (Control)	ENSG00000129521	EGLN3	0.0210637	21.0886	0.925807	0.981095	egl-9 family hypoxia inducible factor 3	14	33924227	34462774	-1
NGT (Control)	ENSG00000167986	DDB1	0.0210647	19.6554	0.527031	0.839916	damage specific DNA binding protein 1	11	61299451	61342596	-1
NGT (Control)	ENSG00000271614	ATP2B1-AS1	0.0210669	20.0706	0.89421	0.973131	ATP2B1 antisense RNA 1	12	89708959	89712590	1
NGT (Control)	ENSG00000106683	LIMK1	0.0210775	2.01797	0.844987	0.958631	LIM domain kinase 1	7	74082933	74122525	1
NGT (Control)	ENSG00000165072	MAMDC2	0.0210841	10.7323	0.944131	0.985843	MAM domain containing 2	9	70043848	70226972	1
NGT (Control)	ENSG00000197702	PARVA	0.0210931	8.82863	0.282465	0.719455	parvin alpha	11	12377563	12535356	1
NGT (Control)	ENSG00000134759	ELP2	0.0211092	15.1784	0.532679	0.841824	elongator acetyltransferase complex subunit 2	18	36129444	36180557	1
NGT (Control)	ENSG00000235884	LINC00941	0.0211141	13.7025	0.940245	0.9844	long intergenic non-protein coding RNA 941	12	30755167	30802602	1
NGT (Control)	ENSG00000133131	MORC4	0.0211143	13.3939	0.682868	0.899705	MORC family CW-type zinc finger 4	X	106813871	107000212	-1
NGT (Control)	ENSG00000276293	PIP4K2B	0.0211201	1.73453	0.246863	0.702238	phosphatidylinositol-5-phosphate 4-kinase type 2 beta	17	38765691	38800126	-1
NGT (Control)	ENSG00000071994	PDCD2	0.0211242	22.2875	0.458073	0.808683	programmed cell death 2	6	170575295	170584692	-1
NGT (Control)	ENSG00000139645	ANKRD52	0.0211349	4.54597	0.886724	0.971498	ankyrin repeat domain 52	12	56237807	56258384	-1
NGT (Control)	ENSG00000172731	LRRC20	0.0211377	4.37748	0.889679	0.97232	leucine rich repeat containing 20	10	70298970	70382650	-1
NGT (Control)	ENSG00000113790	EHHADH	0.0211462	12.8773	0.872822	0.967268	enoyl-CoA hydratase and 3-hydroxyacyl CoA dehydrogenase	3	185190624	185281990	-1
NGT (Control)	ENSG00000206053	JPT2	0.0211464	2.31488	0.899002	0.973454	Jupiter microtubule associated homolog 2	16	1678256	1702280	1
NGT (Control)	ENSG00000118680	MYL12B	0.0211555	0.513765	0.722015	0.910872	myosin light chain 12B	18	3261479	3278461	1
NGT (Control)	ENSG00000168291	PDHB	0.0211566	23.2078	0.703119	0.904632	pyruvate dehydrogenase E1 subunit beta	3	58427630	58433857	-1
NGT (Control)	ENSG00000173757	STAT5B	0.0211568	11.3995	0.703005	0.904608	signal transducer and activator of transcription 5B	17	42199177	42276707	-1
NGT (Control)	ENSG00000164050	PLXNB1	0.0211746	6.06289	0.878121	0.969152	plexin B1	3	48403854	48430086	-1
NGT (Control)	ENSG00000172830	SSH3	0.0211825	1.35116	0.893137	0.972971	slingshot protein phosphatase 3	11	67303478	67312607	1
NGT (Control)	ENSG00000116478	HDAC1	0.0211834	1.69004	0.726735	0.912519	histone deacetylase 1	1	32292083	32333635	1
NGT (Control)	ENSG00000228126	FALEC	0.0211928	4.9543	0.996837	0.99893	focally amplified long non-coding RNA in epithelial cancer	1	150515757	150518032	1
NGT (Control)	ENSG00000022267	FHL1	0.0211979	13.2636	0.792001	0.939583	four and a half LIM domains 1	X	136146702	136211359	1
NGT (Control)	ENSG00000102174	PHEX	0.0212001	15.3254	0.964719	0.992232	phosphate regulating endopeptidase homolog X-linked	X	22032325	22251310	1
NGT (Control)	ENSG00000109445	ZNF330	0.0212156	3.02004	0.723552	0.911262	zinc finger protein 330	4	141220887	141234697	1
NGT (Control)	ENSG00000179562	GCC1	0.0212172	18.9027	0.710748	0.907841	GRIP and coiled-coil domain containing 1	7	127580628	127593611	-1
NGT (Control)	ENSG00000141349	G6PC3	0.0212224	3.62166	0.807612	0.944886	glucose-6-phosphatase catalytic subunit 3	17	44070735	44076344	1
NGT (Control)	ENSG00000241258	CRCP	0.0212334	4.64229	0.785489	0.936452	CGRP receptor component	7	66114604	66154568	1
NGT (Control)	ENSG00000175387	SMAD2	0.0212385	15.8865	0.390478	0.778185	SMAD family member 2	18	47808957	47931146	-1
NGT (Control)	ENSG00000141040	ZNF287	0.0212459	23.2255	0.805157	0.943861	zinc finger protein 287	17	16546954	16569204	-1
NGT (Control)	ENSG00000151689	INPP1	0.021262	1.07977	0.829696	0.952479	inositol polyphosphate-1-phosphatase	2	190343570	190371665	1
NGT (Control)	ENSG00000143369	ECM1	0.0212653	1.62315	0.874282	0.968028	extracellular matrix protein 1	1	150508062	150513789	1
NGT (Control)	ENSG00000187210	GCNT1	0.0212782	20.4644	0.751639	0.922923	glucosaminyl (N-acetyl) transferase 1	9	76419850	76651203	1
NGT (Control)	ENSG00000090266	NDUFB2	0.021293	22.776	0.840556	0.956831	NADH:ubiquinone oxidoreductase subunit B2	7	140690777	140722790	1
NGT (Control)	ENSG00000131626	PPFIA1	0.0212942	1.84155	0.494014	0.825708	PTPRF interacting protein alpha 1	11	70270690	70385312	1
NGT (Control)	ENSG00000170584	NUDCD2	0.0212989	5.2761	0.652695	0.891253	NudC domain containing 2	5	163446526	163460102	-1
NGT (Control)	ENSG00000133687	TMTC1	0.0213029	18.7699	0.701833	0.904174	transmembrane O-mannosyltransferase targeting cadherins 1	12	29500840	29784759	-1
NGT (Control)	ENSG00000119280	C1orf198	0.0213036	3.67916	0.791502	0.939353	chromosome 1 open reading frame 198	1	230837119	230869589	-1
NGT (Control)	ENSG00000119523	ALG2	0.021309	6.38402	0.653508	0.891573	ALG2 alpha-1,3/1,6-mannosyltransferase	9	99216425	99221942	-1
NGT (Control)	ENSG00000175899	A2M	0.0213104	7.402	0.808191	0.944886	alpha-2-macroglobulin	12	9067664	9116229	-1
NGT (Control)	ENSG00000133460	SLC2A11	0.0213251	3.69272	0.937122	0.984011	solute carrier family 2 member 11	22	23856703	23886309	1
NGT (Control)	ENSG00000065923	SLC9A7	0.0213495	11.7764	0.484278	0.821276	solute carrier family 9 member A7	X	46599251	46759118	-1
NGT (Control)	ENSG00000116489	CAPZA1	0.0213544	10.6768	0.677017	0.897513	capping actin protein of muscle Z-line subunit alpha 1	1	112619805	112671616	1
NGT (Control)	ENSG00000094841	UPRT	0.0213607	1.63235	0.776867	0.932397	uracil phosphoribosyltransferase homolog	X	75156388	75304885	1
NGT (Control)	ENSG00000112996	MRPS30	0.0213615	14.206	0.64125	0.887252	mitochondrial ribosomal protein S30	5	44808947	44820428	1
NGT (Control)	ENSG00000218739	CEBPZOS	0.0213627	16.4211	0.644977	0.889189	CEBPZ opposite strand	2	37196488	37216193	1
NGT (Control)	ENSG00000065183	WDR3	0.0213682	8.75326	0.649401	0.890745	WD repeat domain 3	1	117929720	117966543	1
NGT (Control)	ENSG00000140443	IGF1R	0.0213687	5.88842	0.892404	0.972833	insulin like growth factor 1 receptor	15	98648539	98964530	1
NGT (Control)	ENSG00000179523	EIF3J-DT	0.0213698	15.3201	0.888908	0.97232	EIF3J divergent transcript	15	44527257	44537046	-1
NGT (Control)	ENSG00000256537	SMIM10L1	0.0213743	7.77175	0.77263	0.930983	small integral membrane protein 10 like 1	12	11171194	11176016	1
NGT (Control)	ENSG00000197386	HTT	0.0213744	5.16883	0.739552	0.917527	huntingtin	4	3041363	3243960	1
NGT (Control)	ENSG00000165092	ALDH1A1	0.0213832	11.9577	0.765196	0.928402	aldehyde dehydrogenase 1 family member A1	9	72900671	73080442	-1
NGT (Control)	ENSG00000143486	EIF2D	0.0213914	23.6635	0.50748	0.832416	eukaryotic translation initiation factor 2D	1	206571292	206612465	-1
NGT (Control)	ENSG00000231205	ZNF826P	0.0213994	10.8417	0.938725	0.984011	zinc finger protein 826, pseudogene	19	20340269	20424969	-1
NGT (Control)	ENSG00000164916	FOXK1	0.0214146	7.09983	0.890761	0.97232	forkhead box K1	7	4682295	4771442	1
NGT (Control)	ENSG00000160294	MCM3AP	0.0214213	8.90478	0.431039	0.796797	minichromosome maintenance complex component 3 associated protein	21	46235133	46286297	-1
NGT (Control)	ENSG00000145241	CENPC	0.0214274	0.173039	0.864867	0.96579	centromere protein C	4	67468762	67545503	-1
NGT (Control)	ENSG00000085433	WDR47	0.0214416	5.14802	0.745505	0.920706	WD repeat domain 47	1	108970214	109042113	-1
NGT (Control)	ENSG00000070061	ELP1	0.0214521	14.6027	0.661246	0.892738	elongator complex protein 1	9	108866898	108934328	-1
NGT (Control)	ENSG00000160917	CPSF4	0.0214527	23.2338	0.806746	0.944754	cleavage and polyadenylation specific factor 4	7	99438922	99457373	1
NGT (Control)	ENSG00000213923	CSNK1E	0.021455	5.64746	0.66072	0.892648	casein kinase 1 epsilon	22	38290691	38318084	-1
NGT (Control)	ENSG00000168453	HR	0.0214552	11.4956	0.968064	0.993618	HR lysine demethylase and nuclear receptor corepressor	8	22114419	22133384	-1
NGT (Control)	ENSG00000134440	NARS1	0.0214635	19.7822	0.64098	0.887086	asparaginyl-tRNA synthetase 1	18	57600656	57622213	-1
NGT (Control)	ENSG00000188312	CENPP	0.0214653	23.867	0.94964	0.987768	centromere protein P	9	92325953	92620529	1
NGT (Control)	ENSG00000172667	ZMAT3	0.0214737	19.934	0.59808	0.87157	zinc finger matrin-type 3	3	178960121	179072215	-1
NGT (Control)	ENSG00000136261	BZW2	0.0214786	4.93754	0.731799	0.914415	basic leucine zipper and W2 domains 2	7	16646131	16706523	1
NGT (Control)	ENSG00000140265	ZSCAN29	0.0214817	13.6302	0.793596	0.939973	zinc finger and SCAN domain containing 29	15	43358172	43371025	-1
NGT (Control)	ENSG00000155252	PI4K2A	0.0214829	10.1692	0.722881	0.910912	phosphatidylinositol 4-kinase type 2 alpha	10	97640686	97676434	1
NGT (Control)	ENSG00000075420	FNDC3B	0.0214842	0.879747	0.520096	0.837258	fibronectin type III domain containing 3B	3	172039578	172401669	1
NGT (Control)	ENSG00000070495	JMJD6	0.0215002	6.4334	0.701122	0.903825	jumonji domain containing 6, arginine demethylase and lysine hydroxylase	17	76712832	76726799	-1
NGT (Control)	ENSG00000144857	BOC	0.0215068	21.7768	0.863785	0.96537	BOC cell adhesion associated, oncogene regulated	3	113211003	113287459	1
NGT (Control)	ENSG00000119392	GLE1	0.021515	4.95758	0.614392	0.877088	GLE1 RNA export mediator	9	128504719	128542288	1
NGT (Control)	ENSG00000101040	ZMYND8	0.0215171	11.7043	0.697826	0.903035	zinc finger MYND-type containing 8	20	47209214	47356889	-1
NGT (Control)	ENSG00000081177	EXD2	0.02152	8.49693	0.791049	0.939115	exonuclease 3'-5' domain containing 2	14	69191511	69244020	1
NGT (Control)	ENSG00000163527	STT3B	0.021547	16.0256	0.675686	0.897279	STT3 oligosaccharyltransferase complex catalytic subunit B	3	31532638	31637616	1
NGT (Control)	ENSG00000188636	RTL6	0.0215545	5.19296	0.636974	0.885507	retrotransposon Gag like 6	22	44492583	44498233	-1
NGT (Control)	ENSG00000196455	PIK3R4	0.0215684	9.74905	0.46925	0.814795	phosphoinositide-3-kinase regulatory subunit 4	3	130678934	130746829	-1
NGT (Control)	ENSG00000169139	UBE2V2	0.0215693	14.3574	0.753945	0.924216	ubiquitin conjugating enzyme E2 V2	8	48008415	48064708	1
NGT (Control)	ENSG00000187189	TSPYL4	0.0215834	3.46779	0.613426	0.877088	TSPY like 4	6	116249964	116254075	-1
NGT (Control)	ENSG00000130749	ZC3H4	0.0215873	4.67004	0.906442	0.975932	zinc finger CCCH-type containing 4	19	47064187	47113776	-1
NGT (Control)	ENSG00000115233	PSMD14	0.0215942	6.72549	0.735666	0.916336	proteasome 26S subunit, non-ATPase 14	2	161308425	161411717	1
NGT (Control)	ENSG00000120265	PCMT1	0.0216088	0.0945766	0.684941	0.900362	protein-L-isoaspartate (D-aspartate) O-methyltransferase	6	149749443	149811420	1
NGT (Control)	ENSG00000133069	TMCC2	0.0216097	11.1301	0.84756	0.959825	transmembrane and coiled-coil domain family 2	1	205227946	205285632	1
NGT (Control)	ENSG00000225791	TRAM2-AS1	0.0216114	10.6552	0.863212	0.96537	TRAM2 antisense RNA 1 (head to head)	6	52576787	52643058	1
NGT (Control)	ENSG00000151893	CACUL1	0.0216194	12.8595	0.402574	0.784317	CDK2 associated cullin domain 1	10	118674167	118755249	-1
NGT (Control)	ENSG00000204574	ABCF1	0.0216219	5.98057	0.670103	0.895247	ATP binding cassette subfamily F member 1	6	30571393	30597179	1
NGT (Control)	ENSG00000151532	VTI1A	0.021623	12.5144	0.695386	0.902952	vesicle transport through interaction with t-SNAREs 1A	10	112446998	112818744	1
NGT (Control)	ENSG00000072952	IRAG1	0.0216244	16.9795	0.941748	0.985247	inositol 1,4,5-triphosphate receptor associated 1	11	10573091	10693988	-1
NGT (Control)	ENSG00000122965	RBM19	0.0216374	8.24504	0.684913	0.900362	RNA binding motif protein 19	12	113816738	113966325	-1
NGT (Control)	ENSG00000139291	TMEM19	0.0216414	0.0339774	0.613896	0.877088	transmembrane protein 19	12	71686082	71705047	1
NGT (Control)	ENSG00000156671	SAMD8	0.0216428	17.9251	0.657774	0.892228	sterile alpha motif domain containing 8	10	75099586	75182123	1
NGT (Control)	ENSG00000100601	ALKBH1	0.02165	5.69548	0.879841	0.969532	alkB homolog 1, histone H2A dioxygenase	14	77672404	77708023	-1
NGT (Control)	ENSG00000027001	MIPEP	0.0216531	3.78587	0.711807	0.907841	mitochondrial intermediate peptidase	13	23730189	23889400	-1
NGT (Control)	ENSG00000162129	CLPB	0.0216635	17.4088	0.797628	0.941225	caseinolytic mitochondrial matrix peptidase chaperone subunit B	11	72285495	72434680	-1
NGT (Control)	ENSG00000198612	COPS8	0.0216658	3.73983	0.645348	0.889457	COP9 signalosome subunit 8	2	237085882	237100474	1
NGT (Control)	ENSG00000260032	NORAD	0.0216704	19.1172	0.431065	0.796797	non-coding RNA activated by DNA damage	20	36045618	36051018	-1
NGT (Control)	ENSG00000114988	LMAN2L	0.0216764	20.1497	0.756103	0.92473	lectin, mannose binding 2 like	2	96705929	96740064	-1
NGT (Control)	ENSG00000163710	PCOLCE2	0.021678	1.55384	0.891631	0.972638	procollagen C-endopeptidase enhancer 2	3	142815922	142889206	-1
NGT (Control)	ENSG00000126709	IFI6	0.0216794	0.373627	0.935726	0.983562	interferon alpha inducible protein 6	1	27666064	27672212	-1
NGT (Control)	ENSG00000163378	EOGT	0.021684	16.7948	0.785002	0.936329	EGF domain specific O-linked N-acetylglucosamine transferase	3	68975217	69013684	-1
NGT (Control)	ENSG00000242265	PEG10	0.0217137	4.3778	0.936717	0.983998	paternally expressed 10	7	94656325	94669695	1
NGT (Control)	ENSG00000198721	ECI2	0.0217139	6.33483	0.68488	0.900362	enoyl-CoA delta isomerase 2	6	4115693	4135597	-1
NGT (Control)	ENSG00000107863	ARHGAP21	0.0217151	15.3712	0.716358	0.908353	Rho GTPase activating protein 21	10	24583609	24723887	-1
NGT (Control)	ENSG00000120656	TAF12	0.0217171	3.93815	0.712735	0.907841	TATA-box binding protein associated factor 12	1	28589323	28643085	-1
NGT (Control)	ENSG00000124333	VAMP7	0.0217246	17.5198	0.605947	0.87488	vesicle associated membrane protein 7	X	155881345	155943769	1
NGT (Control)	ENSG00000163867	ZMYM6	0.0217365	14.7846	0.860639	0.96478	zinc finger MYM-type containing 6	1	34986165	35031945	-1
NGT (Control)	ENSG00000139428	MMAB	0.021737	17.3578	0.89311	0.972971	metabolism of cobalamin associated B	12	109553715	109573580	-1
NGT (Control)	ENSG00000099250	NRP1	0.021741	2.10537	0.823217	0.949791	neuropilin 1	10	33177492	33336262	-1
NGT (Control)	ENSG00000076513	ANKRD13A	0.0217682	9.43093	0.819007	0.947795	ankyrin repeat domain 13A	12	109999186	110039763	1
NGT (Control)	ENSG00000103512	NOMO1	0.0217712	14.5777	0.689366	0.900806	NODAL modulator 1	16	14833721	14896157	1
NGT (Control)	ENSG00000163918	RFC4	0.0218097	2.72776	0.916438	0.978819	replication factor C subunit 4	3	186789880	186807058	-1
NGT (Control)	ENSG00000121940	CLCC1	0.0218176	2.57042	0.614725	0.877088	chloride channel CLIC like 1	1	108927361	108963504	-1
NGT (Control)	ENSG00000162946	DISC1	0.0218399	6.46967	0.917745	0.97904	DISC1 scaffold protein	1	231626790	232041272	1
NGT (Control)	ENSG00000178913	TAF7	0.0218476	0.100959	0.429696	0.796344	TATA-box binding protein associated factor 7	5	141260225	141320784	-1
NGT (Control)	ENSG00000089486	CDIP1	0.0218605	6.07271	0.770994	0.930694	cell death inducing p53 target 1	16	4510669	4538828	-1
NGT (Control)	ENSG00000197771	MCMBP	0.0218657	7.7095	0.662628	0.893169	minichromosome maintenance complex binding protein	10	119829404	119892556	-1
NGT (Control)	ENSG00000075914	EXOSC7	0.0218698	0.39829	0.664736	0.893603	exosome component 7	3	44975241	45036066	1
NGT (Control)	ENSG00000204304	PBX2	0.0218704	22.6422	0.67179	0.895817	PBX homeobox 2	6	32184733	32190202	-1
NGT (Control)	ENSG00000148358	GPR107	0.0218711	10.9822	0.433049	0.797782	G protein-coupled receptor 107	9	130053426	130140169	1
NGT (Control)	ENSG00000162236	STX5	0.0218727	4.71623	0.705579	0.90548	syntaxin 5	11	62806860	62832051	-1
NGT (Control)	ENSG00000130150	MOSPD2	0.0218735	19.8829	0.804646	0.943571	motile sperm domain containing 2	X	14873421	14922327	1
NGT (Control)	ENSG00000184402	SS18L1	0.021876	4.75427	0.77464	0.931484	SS18L1 subunit of BAF chromatin remodeling complex	20	62143769	62182514	1
NGT (Control)	ENSG00000162407	PLPP3	0.021882	23.973	0.809725	0.944945	phospholipid phosphatase 3	1	56494761	56645301	-1
NGT (Control)	ENSG00000218418	AL591135.1	0.0218847	5.18155	0.994484	0.998667	Rho GTPase activating protein 21 (ARHGAP21) pseudogene	6	80064286	80070199	-1
NGT (Control)	ENSG00000112655	PTK7	0.0219005	22.7756	0.66411	0.893603	protein tyrosine kinase 7 (inactive)	6	43076307	43161719	1
NGT (Control)	ENSG00000112304	ACOT13	0.0219046	18.472	0.831583	0.953372	acyl-CoA thioesterase 13	6	24667035	24705065	1
NGT (Control)	ENSG00000131470	PSMC3IP	0.0219055	7.95649	0.962785	0.991663	PSMC3 interacting protein	17	42572310	42577831	-1
NGT (Control)	ENSG00000087111	PIGS	0.0219141	8.5863	0.523939	0.83912	phosphatidylinositol glycan anchor biosynthesis class S	17	28553383	28571794	-1
NGT (Control)	ENSG00000106591	MRPL32	0.0219186	13.2617	0.731613	0.914415	mitochondrial ribosomal protein L32	7	42932376	42948958	1
NGT (Control)	ENSG00000189369	GSPT2	0.0219215	0.897698	0.73225	0.914669	G1 to S phase transition 2	X	51743442	51746232	1
NGT (Control)	ENSG00000125257	ABCC4	0.0219215	20.4887	0.653654	0.891598	ATP binding cassette subfamily C member 4	13	95019835	95301475	-1
NGT (Control)	ENSG00000133985	TTC9	0.0219216	1.20436	0.789483	0.938283	tetratricopeptide repeat domain 9	14	70641916	70675366	1
NGT (Control)	ENSG00000165671	NSD1	0.0219218	12.7144	0.462877	0.81152	nuclear receptor binding SET domain protein 1	5	177133025	177300213	1
NGT (Control)	ENSG00000055163	CYFIP2	0.021927	5.23201	0.945363	0.986182	cytoplasmic FMR1 interacting protein 2	5	157266079	157395595	1
NGT (Control)	ENSG00000104331	BPNT2	0.0219294	11.2186	0.663092	0.893371	3'(2'), 5'-bisphosphate nucleotidase 2	8	56957931	56993867	-1
NGT (Control)	ENSG00000254369	HOXA-AS3	0.021947	21.756	0.995066	0.99874	HOXA cluster antisense RNA 3	7	27129977	27155928	1
NGT (Control)	ENSG00000136448	NMT1	0.0219486	23.2205	0.300538	0.727965	N-myristoyltransferase 1	17	44957992	45109016	1
NGT (Control)	ENSG00000119042	SATB2	0.0219496	3.13811	0.897355	0.973413	SATB homeobox 2	2	199269500	199471266	-1
NGT (Control)	ENSG00000166197	NOLC1	0.0219667	12.401	0.649493	0.890745	nucleolar and coiled-body phosphoprotein 1	10	102152176	102163871	1
NGT (Control)	ENSG00000172409	CLP1	0.0219712	18.452	0.884764	0.970838	cleavage factor polyribonucleotide kinase subunit 1	11	57648188	57661865	1
NGT (Control)	ENSG00000212464	SNORA12	0.021988	15.9754	0.935174	0.983562	small nucleolar RNA, H/ACA box 12	10	100237156	100237302	-1
NGT (Control)	ENSG00000115216	NRBP1	0.0219972	4.60636	0.509335	0.833875	nuclear receptor binding protein 1	2	27427790	27442259	1
NGT (Control)	ENSG00000198467	TPM2	0.0219994	0.69207	0.709905	0.907491	tropomyosin 2	9	35681992	35690056	-1
NGT (Control)	ENSG00000162222	TTC9C	0.0220074	22.5705	0.631263	0.883261	tetratricopeptide repeat domain 9C	11	62728069	62740293	1
NGT (Control)	ENSG00000133835	HSD17B4	0.0220102	13.6636	0.616144	0.877362	hydroxysteroid 17-beta dehydrogenase 4	5	119452473	119637199	1
NGT (Control)	ENSG00000125485	DDX31	0.0220107	9.20556	0.609141	0.875181	DEAD-box helicase 31	9	132592997	132670401	-1
NGT (Control)	ENSG00000153071	DAB2	0.0220171	2.30712	0.81008	0.944945	DAB adaptor protein 2	5	39371675	39462300	-1
NGT (Control)	ENSG00000077684	JADE1	0.0220172	12.2446	0.807873	0.944886	jade family PHD finger 1	4	128809700	128875224	1
NGT (Control)	ENSG00000116396	KCNC4	0.0220296	10.0738	0.914928	0.978819	potassium voltage-gated channel subfamily C member 4	1	110210314	110283100	1
NGT (Control)	ENSG00000104626	ERI1	0.0220357	10.4423	0.759805	0.92649	exoribonuclease 1	8	9002147	9116746	1
NGT (Control)	ENSG00000167962	ZNF598	0.022036	2.51592	0.920294	0.979717	zinc finger protein 598, E3 ubiquitin ligase	16	1997654	2009821	-1
NGT (Control)	ENSG00000007341	ST7L	0.0220401	15.2007	0.75019	0.922372	suppression of tumorigenicity 7 like	1	112523514	112620825	-1
NGT (Control)	ENSG00000170581	STAT2	0.0220419	23.0226	0.668202	0.894676	signal transducer and activator of transcription 2	12	56341597	56360167	-1
NGT (Control)	ENSG00000111801	BTN3A3	0.0220673	3.89357	0.770939	0.930694	butyrophilin subfamily 3 member A3	6	26440472	26453415	1
NGT (Control)	ENSG00000100814	CCNB1IP1	0.0220828	10.6497	0.700731	0.90378	cyclin B1 interacting protein 1	14	20311368	20333312	-1
NGT (Control)	ENSG00000111731	C2CD5	0.0220918	10.373	0.867423	0.966145	C2 calcium dependent domain containing 5	12	22448583	22544546	-1
NGT (Control)	ENSG00000143753	DEGS1	0.0221045	4.34572	0.690378	0.90111	delta 4-desaturase, sphingolipid 1	1	224175756	224193441	1
NGT (Control)	ENSG00000154511	DIPK1A	0.0221156	20.3722	0.70625	0.906012	divergent protein kinase domain 1A	1	92832737	92961522	-1
NGT (Control)	ENSG00000139644	TMBIM6	0.022116	2.47849	0.442897	0.801648	transmembrane BAX inhibitor motif containing 6	12	49707725	49764934	1
NGT (Control)	ENSG00000100280	AP1B1	0.0221177	3.70157	0.726706	0.912519	adaptor related protein complex 1 subunit beta 1	22	29327680	29388583	-1
NGT (Control)	ENSG00000141642	ELAC1	0.0221181	9.6102	0.878585	0.969492	elaC ribonuclease Z 1	18	50967991	50988121	1
NGT (Control)	ENSG00000171246	NPTX1	0.0221259	10.3009	0.990735	0.997815	neuronal pentraxin 1	17	80466834	80477843	-1
NGT (Control)	ENSG00000163820	FYCO1	0.0221267	22.3776	0.813661	0.945732	FYVE and coiled-coil domain autophagy adaptor 1	3	45917899	45995824	-1
NGT (Control)	ENSG00000166199	ALKBH3	0.0221289	0.195917	0.799045	0.941893	alkB homolog 3, alpha-ketoglutarate dependent dioxygenase	11	43880811	43920274	1
NGT (Control)	ENSG00000115947	ORC4	0.0221406	23.2731	0.80541	0.943918	origin recognition complex subunit 4	2	147930396	148021604	-1
NGT (Control)	ENSG00000113594	LIFR	0.0221418	22.0616	0.699564	0.903345	LIF receptor subunit alpha	5	38474668	38608354	-1
NGT (Control)	ENSG00000143195	ILDR2	0.0221463	9.79368	0.971478	0.994794	immunoglobulin like domain containing receptor 2	1	166895711	166975540	-1
NGT (Control)	ENSG00000075945	KIFAP3	0.022155	15.0113	0.691019	0.901554	kinesin associated protein 3	1	169921326	170085208	-1
NGT (Control)	ENSG00000037241	RPL26L1	0.0221688	6.04931	0.801097	0.942149	ribosomal protein L26 like 1	5	172958729	172969771	1
NGT (Control)	ENSG00000139684	ESD	0.0221733	0.111228	0.547052	0.849792	esterase D	13	46771256	46797420	-1
NGT (Control)	ENSG00000100836	PABPN1	0.0221748	21.8967	0.790528	0.938928	poly(A) binding protein nuclear 1	14	23321289	23326185	1
NGT (Control)	ENSG00000115392	FANCL	0.022179	6.90118	0.742368	0.918653	FA complementation group L	2	58159243	58241372	-1
NGT (Control)	ENSG00000165006	UBAP1	0.0221848	1.0433	0.481083	0.819783	ubiquitin associated protein 1	9	34179005	34252523	1
NGT (Control)	ENSG00000163531	NFASC	0.0221874	17.6859	0.853579	0.962308	neurofascin	1	204828651	205022822	1
NGT (Control)	ENSG00000013619	MAMLD1	0.0221887	7.60036	0.925696	0.981095	mastermind like domain containing 1	X	150361422	150514178	1
NGT (Control)	ENSG00000147677	EIF3H	0.0221903	19.2536	0.445661	0.802264	eukaryotic translation initiation factor 3 subunit H	8	116642130	116766925	-1
NGT (Control)	ENSG00000184785	SMIM10	0.0221911	17.4076	0.921552	0.98021	small integral membrane protein 10	X	134990991	134992473	1
NGT (Control)	ENSG00000102158	MAGT1	0.0222105	2.73518	0.648934	0.890709	magnesium transporter 1	X	77825747	77895593	-1
NGT (Control)	ENSG00000078369	GNB1	0.0222117	4.64802	0.439712	0.801172	G protein subunit beta 1	1	1785285	1891117	-1
NGT (Control)	ENSG00000165506	DNAAF2	0.0222176	3.82886	0.750198	0.922372	dynein axonemal assembly factor 2	14	49625174	49635244	-1
NGT (Control)	ENSG00000204843	DCTN1	0.022228	2.45585	0.400559	0.783432	dynactin subunit 1	2	74361154	74392087	-1
NGT (Control)	ENSG00000154447	SH3RF1	0.0222316	4.8365	0.7748	0.931517	SH3 domain containing ring finger 1	4	169094259	169270956	-1
NGT (Control)	ENSG00000099260	PALMD	0.0222344	22.7308	0.684698	0.900362	palmdelphin	1	99646113	99694541	1
NGT (Control)	ENSG00000187953	PMS2CL	0.0222556	19.4885	0.890284	0.97232	PMS2 C-terminal like pseudogene	7	6710128	6753862	1
NGT (Control)	ENSG00000112658	SRF	0.022257	21.2888	0.714578	0.908267	serum response factor	6	43171269	43181506	1
NGT (Control)	ENSG00000143751	SDE2	0.0222761	21.3451	0.728932	0.91313	SDE2 telomere maintenance homolog	1	225982702	225999343	-1
NGT (Control)	ENSG00000137210	TMEM14B	0.0222921	21.3818	0.660701	0.892648	transmembrane protein 14B	6	10747759	10852753	1
NGT (Control)	ENSG00000172315	TP53RK	0.0222991	4.7935	0.688136	0.900671	TP53 regulating kinase	20	46684365	46689444	-1
NGT (Control)	ENSG00000159147	DONSON	0.0223032	6.66024	0.900089	0.974029	DNA replication fork stabilization factor DONSON	21	33559542	33588706	-1
NGT (Control)	ENSG00000139168	ZCRB1	0.0223142	16.0637	0.710628	0.907841	zinc finger CCHC-type and RNA binding motif containing 1	12	42312086	42326257	-1
NGT (Control)	ENSG00000174444	RPL4	0.0223143	0.369516	0.591284	0.867913	ribosomal protein L4	15	66498015	66524532	-1
NGT (Control)	ENSG00000114062	UBE3A	0.02232	11.4318	0.564808	0.85731	ubiquitin protein ligase E3A	15	25333728	25439051	-1
NGT (Control)	ENSG00000113761	ZNF346	0.0223273	20.1286	0.690282	0.901101	zinc finger protein 346	5	177022696	177081189	1
NGT (Control)	ENSG00000137842	TMEM62	0.0223422	8.29637	0.774773	0.931517	transmembrane protein 62	15	43123279	43185144	1
NGT (Control)	ENSG00000105939	ZC3HAV1	0.0223505	4.07648	0.598195	0.871636	zinc finger CCCH-type containing, antiviral 1	7	139043515	139132122	-1
NGT (Control)	ENSG00000168256	NKIRAS2	0.0223505	6.62126	0.687352	0.900671	NFKB inhibitor interacting Ras like 2	17	42011382	42025644	1
NGT (Control)	ENSG00000164465	DCBLD1	0.0223564	10.4499	0.81099	0.944945	discoidin, CUB and LCCL domain containing 1	6	117453817	117569858	1
NGT (Control)	ENSG00000103381	CPPED1	0.022361	4.49445	0.773035	0.931242	calcineurin like phosphoesterase domain containing 1	16	12659799	12803887	-1
NGT (Control)	ENSG00000184182	UBE2F	0.0223635	12.23	0.869514	0.966601	ubiquitin conjugating enzyme E2 F (putative)	2	237966827	238042782	1
NGT (Control)	ENSG00000186300	ZNF555	0.0223655	16.9914	0.750494	0.922372	zinc finger protein 555	19	2841437	2860471	1
NGT (Control)	ENSG00000116005	PCYOX1	0.0223665	20.8383	0.564012	0.857281	prenylcysteine oxidase 1	2	70257386	70281185	1
NGT (Control)	ENSG00000278970	HEIH	0.0223685	1.7206	0.898523	0.973454	hepatocellular carcinoma up-regulated EZH2-associated long non-coding RNA	5	180826871	180831605	-1
NGT (Control)	ENSG00000154723	ATP5PF	0.022381	2.64853	0.691656	0.901664	ATP synthase peripheral stalk subunit F6	21	25716503	25735673	-1
NGT (Control)	ENSG00000175826	CTDNEP1	0.0223886	6.33983	0.884271	0.970781	CTD nuclear envelope phosphatase 1	17	7243591	7252491	-1
NGT (Control)	ENSG00000136636	KCTD3	0.0224001	12.9775	0.514449	0.835249	potassium channel tetramerization domain containing 3	1	215567304	215621807	1
NGT (Control)	ENSG00000168679	SLC16A4	0.0224026	20.8557	0.779128	0.93366	solute carrier family 16 member 4	1	110362851	110391082	-1
NGT (Control)	ENSG00000144635	DYNC1LI1	0.0224038	10.9156	0.564868	0.85731	dynein cytoplasmic 1 light intermediate chain 1	3	32525974	32570858	-1
NGT (Control)	ENSG00000105793	GTPBP10	0.0224071	13.5482	0.783788	0.9358	GTP binding protein 10	7	90335223	90391453	1
NGT (Control)	ENSG00000149636	DSN1	0.0224096	10.4806	0.885516	0.970917	DSN1 component of MIS12 kinetochore complex	20	36751791	36773818	-1
NGT (Control)	ENSG00000102780	DGKH	0.0224102	6.00528	0.896602	0.973413	diacylglycerol kinase eta	13	42040036	42256578	1
NGT (Control)	ENSG00000040933	INPP4A	0.0224204	8.49968	0.391742	0.778515	inositol polyphosphate-4-phosphatase type I A	2	98444854	98594392	1
NGT (Control)	ENSG00000168246	UBTD2	0.0224224	15.4976	0.798538	0.941704	ubiquitin domain containing 2	5	172209646	172283764	-1
NGT (Control)	ENSG00000167005	NUDT21	0.0224292	17.0966	0.662413	0.893108	nudix hydrolase 21	16	56429133	56452199	-1
NGT (Control)	ENSG00000204852	TCTN1	0.0224321	21.3265	0.610229	0.875551	tectonic family member 1	12	110614027	110663431	1
NGT (Control)	ENSG00000124181	PLCG1	0.0224539	23.2876	0.579834	0.862328	phospholipase C gamma 1	20	41136960	41196801	1
NGT (Control)	ENSG00000150756	ATPSCKMT	0.0224615	9.45301	0.796274	0.941028	ATP synthase c subunit lysine N-methyltransferase	5	10225507	10249897	-1
NGT (Control)	ENSG00000138430	OLA1	0.0224653	15.3572	0.561118	0.855976	Obg like ATPase 1	2	174072447	174248599	-1
NGT (Control)	ENSG00000184160	ADRA2C	0.0224712	1.98903	0.936352	0.983904	adrenoceptor alpha 2C	4	3766348	3768526	1
NGT (Control)	ENSG00000077585	GPR137B	0.0224726	22.537	0.762574	0.927352	G protein-coupled receptor 137B	1	236142505	236221865	1
NGT (Control)	ENSG00000028116	VRK2	0.0224763	7.95972	0.842361	0.957704	VRK serine/threonine kinase 2	2	57907629	58159920	1
NGT (Control)	ENSG00000135093	USP30	0.0224831	4.91569	0.837432	0.955523	ubiquitin specific peptidase 30	12	109023089	109088023	1
NGT (Control)	ENSG00000156136	DCK	0.0224837	4.54129	0.836542	0.955185	deoxycytidine kinase	4	70992538	71030914	1
NGT (Control)	ENSG00000177885	GRB2	0.0224844	3.02864	0.555656	0.853805	growth factor receptor bound protein 2	17	75318076	75405709	-1
NGT (Control)	ENSG00000183955	KMT5A	0.0224934	3.08814	0.631422	0.883291	lysine methyltransferase 5A	12	123383773	123409353	1
NGT (Control)	ENSG00000180921	FAM83H	0.0225069	16.3346	0.966875	0.993042	family with sequence similarity 83 member H	8	143723933	143738234	-1
NGT (Control)	ENSG00000236088	COX10-AS1	0.02251	19.6009	0.92834	0.981781	COX10 antisense RNA 1	17	13755574	14069495	-1
NGT (Control)	ENSG00000123130	ACOT9	0.0225109	1.27994	0.445798	0.802264	acyl-CoA thioesterase 9	X	23701055	23766475	-1
NGT (Control)	ENSG00000248333	CDK11B	0.0225146	20.6853	0.906587	0.975972	cyclin dependent kinase 11B	1	1635225	1659012	-1
NGT (Control)	ENSG00000187097	ENTPD5	0.0225205	9.33306	0.775122	0.931517	ectonucleoside triphosphate diphosphohydrolase 5 (inactive)	14	73958010	74019399	-1
NGT (Control)	ENSG00000163689	CFAP20DC	0.0225207	5.70124	0.888039	0.97203	CFAP20 domain containing	3	58717365	59050084	-1
NGT (Control)	ENSG00000106524	ANKMY2	0.0225245	18.1652	0.713613	0.908171	ankyrin repeat and MYND domain containing 2	7	16599779	16645817	-1
NGT (Control)	ENSG00000164815	ORC5	0.0225312	14.4584	0.808958	0.944945	origin recognition complex subunit 5	7	104126341	104208047	-1
NGT (Control)	ENSG00000156469	MTERF3	0.0225325	15.5607	0.823643	0.950104	mitochondrial transcription termination factor 3	8	96239398	96261610	-1
NGT (Control)	ENSG00000094880	CDC23	0.0225376	9.60266	0.625705	0.881456	cell division cycle 23	5	138187650	138213343	-1
NGT (Control)	ENSG00000237550	AC243919.1	0.0225383	22.5263	0.813207	0.945633	ribosomal protein L9 pseudogene 9	15	82372196	82372912	-1
NGT (Control)	ENSG00000159063	ALG8	0.0225395	17.8499	0.795212	0.940555	ALG8 alpha-1,3-glucosyltransferase	11	78095244	78139660	-1
NGT (Control)	ENSG00000108883	EFTUD2	0.0225399	9.15081	0.492149	0.82465	elongation factor Tu GTP binding domain containing 2	17	44849948	44899445	-1
NGT (Control)	ENSG00000073969	NSF	0.022549	11.8845	0.683216	0.899707	N-ethylmaleimide sensitive factor, vesicle fusing ATPase	17	46590669	46757464	1
NGT (Control)	ENSG00000026508	CD44	0.0225563	0.474691	0.836622	0.955185	CD44 molecule (Indian blood group)	11	35138882	35232402	1
NGT (Control)	ENSG00000181458	TMEM45A	0.0225569	16.9446	0.776115	0.932044	transmembrane protein 45A	3	100492619	100577444	1
NGT (Control)	ENSG00000176597	B3GNT5	0.0225699	11.6884	0.993135	0.998538	UDP-GlcNAc:betaGal beta-1,3-N-acetylglucosaminyltransferase 5	3	183253253	183298504	1
NGT (Control)	ENSG00000152223	EPG5	0.022575	11.0182	0.684879	0.900362	ectopic P-granules autophagy protein 5 homolog	18	45847609	45967329	-1
NGT (Control)	ENSG00000180233	ZNRF2	0.0225786	2.54431	0.829646	0.952479	zinc and ring finger 2	7	30284597	30367689	1
NGT (Control)	ENSG00000164494	PDSS2	0.0225793	8.69229	0.741824	0.918434	decaprenyl diphosphate synthase subunit 2	6	107152562	107459564	-1
NGT (Control)	ENSG00000151611	MMAA	0.0225821	3.21893	0.836513	0.955185	metabolism of cobalamin associated A	4	145599042	145660033	1
NGT (Control)	ENSG00000173846	PLK3	0.0225845	2.85701	0.823697	0.950104	polo like kinase 3	1	44800377	44805990	1
NGT (Control)	ENSG00000048707	VPS13D	0.0225917	12.8279	0.65682	0.892228	vacuolar protein sorting 13 homolog D	1	12230030	12512047	1
NGT (Control)	ENSG00000162368	CMPK1	0.0225955	15.3795	0.749146	0.922187	cytidine/uridine monophosphate kinase 1	1	47333797	47378839	1
NGT (Control)	ENSG00000162909	CAPN2	0.0225957	22.7445	0.297545	0.72674	calpain 2	1	223701593	223776018	1
NGT (Control)	ENSG00000165832	TRUB1	0.022597	19.8388	0.715426	0.908267	TruB pseudouridine synthase family member 1	10	114938195	114977676	1
NGT (Control)	ENSG00000130021	PUDP	0.0226061	20.7348	0.824042	0.950268	pseudouridine 5'-phosphatase	X	6667865	7148158	-1
NGT (Control)	ENSG00000183060	LYSMD4	0.0226121	6.39798	0.699626	0.903345	LysM domain containing 4	15	99715697	99733561	-1
NGT (Control)	ENSG00000278616	BEND3P3	0.0226197	19.0958	0.993058	0.998515	BEN domain containing 3 pseudogene 3	10	79682997	79685436	1
NGT (Control)	ENSG00000152240	HAUS1	0.0226284	21.2484	0.768534	0.929936	HAUS augmin like complex subunit 1	18	46104378	46128333	1
NGT (Control)	ENSG00000122692	SMU1	0.0226304	18.3381	0.513021	0.835143	SMU1 DNA replication regulator and spliceosomal factor	9	33041765	33076674	-1
NGT (Control)	ENSG00000197989	SNHG12	0.0226379	12.9527	0.915826	0.978819	small nucleolar RNA host gene 12	1	28578538	28583132	-1
NGT (Control)	ENSG00000196465	MYL6B	0.0226392	20.3411	0.885825	0.970947	myosin light chain 6B	12	56152256	56159647	1
NGT (Control)	ENSG00000182287	AP1S2	0.0226419	3.91464	0.871371	0.967053	adaptor related protein complex 1 subunit sigma 2	X	15825806	15854931	-1
NGT (Control)	ENSG00000213614	HEXA	0.0226468	17.8664	0.689739	0.900957	hexosaminidase subunit alpha	15	72340924	72376420	-1
NGT (Control)	ENSG00000107815	TWNK	0.0226474	6.0241	0.878055	0.969138	twinkle mtDNA helicase	10	100987367	100994403	1
NGT (Control)	ENSG00000166033	HTRA1	0.022648	22.5545	0.476991	0.817577	HtrA serine peptidase 1	10	122458551	122514907	1
NGT (Control)	ENSG00000277851	LINC02391	0.0226513	22.0052	0.994669	0.998667	long intergenic non-protein coding RNA 2391	12	92247697	92363832	-1
NGT (Control)	ENSG00000187231	SESTD1	0.0226595	22.1791	0.731288	0.914394	SEC14 and spectrin domain containing 1	2	179101678	179264832	-1
NGT (Control)	ENSG00000035141	FAM136A	0.0226915	8.66402	0.534828	0.842972	family with sequence similarity 136 member A	2	70295975	70302090	-1
NGT (Control)	ENSG00000000003	TSPAN6	0.0226963	3.22475	0.687525	0.900671	tetraspanin 6	X	100627108	100639991	-1
NGT (Control)	ENSG00000184752	NDUFA12	0.0226998	1.34493	0.809421	0.944945	NADH:ubiquinone oxidoreductase subunit A12	12	94897055	95003748	-1
NGT (Control)	ENSG00000204389	HSPA1A	0.022706	2.08825	0.833309	0.95399	heat shock protein family A (Hsp70) member 1A	6	31815543	31817946	1
NGT (Control)	ENSG00000076043	REXO2	0.0227116	0.727708	0.57354	0.860221	RNA exonuclease 2	11	114439435	114450279	1
NGT (Control)	ENSG00000025423	HSD17B6	0.0227116	0.889562	0.902411	0.974659	hydroxysteroid 17-beta dehydrogenase 6	12	56752161	56787790	1
NGT (Control)	ENSG00000089876	DHX32	0.0227119	10.8548	0.642146	0.887679	DEAH-box helicase 32 (putative)	10	125836337	125896436	-1
NGT (Control)	ENSG00000145623	OSMR	0.0227174	21.6166	0.775651	0.931902	oncostatin M receptor	5	38845858	38945596	1
NGT (Control)	ENSG00000102054	RBBP7	0.0227218	6.98836	0.491871	0.824485	RB binding protein 7, chromatin remodeling factor	X	16839283	16870362	-1
NGT (Control)	ENSG00000100522	GNPNAT1	0.0227359	7.87949	0.846299	0.959412	glucosamine-phosphate N-acetyltransferase 1	14	52775193	52791668	-1
NGT (Control)	ENSG00000100344	PNPLA3	0.0227382	8.99382	0.869427	0.966601	patatin like phospholipase domain containing 3	22	43923792	43964488	1
NGT (Control)	ENSG00000172301	COPRS	0.0227408	3.44914	0.759056	0.926368	coordinator of PRMT5 and differentiation stimulator	17	31851871	31859291	-1
NGT (Control)	ENSG00000061938	TNK2	0.0227442	8.77172	0.890869	0.97232	tyrosine kinase non receptor 2	3	195863364	195911945	-1
NGT (Control)	ENSG00000100154	TTC28	0.0227501	11.6645	0.849321	0.960602	tetratricopeptide repeat domain 28	22	27978014	28679865	-1
NGT (Control)	ENSG00000156515	HK1	0.0227516	6.98567	0.757234	0.925119	hexokinase 1	10	69269984	69401884	1
NGT (Control)	ENSG00000023734	STRAP	0.0227516	10.7582	0.495518	0.826285	serine/threonine kinase receptor associated protein	12	15882387	15903478	1
NGT (Control)	ENSG00000077721	UBE2A	0.0227579	11.8681	0.379194	0.771411	ubiquitin conjugating enzyme E2 A	X	119574536	119591083	1
NGT (Control)	ENSG00000101417	PXMP4	0.0227583	1.52819	0.787955	0.937621	peroxisomal membrane protein 4	20	33702758	33720319	-1
NGT (Control)	ENSG00000189223	PAX8-AS1	0.022763	3.31217	0.900925	0.974051	PAX8 antisense RNA 1	2	113211421	113276581	1
NGT (Control)	ENSG00000168795	ZBTB5	0.0227843	10.093	0.625683	0.881456	zinc finger and BTB domain containing 5	9	37438102	37465450	-1
NGT (Control)	ENSG00000115091	ACTR3	0.0227856	12.785	0.69584	0.902952	actin related protein 3	2	113890063	113962596	1
NGT (Control)	ENSG00000143799	PARP1	0.0227904	14.7643	0.546064	0.849597	poly(ADP-ribose) polymerase 1	1	226360210	226408154	-1
NGT (Control)	ENSG00000136874	STX17	0.0228049	13.2538	0.702063	0.904174	syntaxin 17	9	99906654	99974534	1
NGT (Control)	ENSG00000165672	PRDX3	0.0228143	23.6302	0.697349	0.903035	peroxiredoxin 3	10	119167720	119178812	-1
NGT (Control)	ENSG00000187686	KRT18P59	0.0228246	21.3438	0.992779	0.998452	keratin 18 pseudogene 59	11	125113161	125126781	1
NGT (Control)	ENSG00000165283	STOML2	0.0228311	4.98729	0.720834	0.910313	stomatin like 2	9	35099776	35103195	-1
NGT (Control)	ENSG00000148925	BTBD10	0.0228316	7.07643	0.65064	0.890807	BTB domain containing 10	11	13388008	13463297	-1
NGT (Control)	ENSG00000163312	HELQ	0.0228482	2.83418	0.699369	0.903345	helicase, POLQ like	4	83407343	83455855	-1
NGT (Control)	ENSG00000218336	TENM3	0.0228515	10.1793	0.786387	0.936941	teneurin transmembrane protein 3	4	182143987	182803024	1
NGT (Control)	ENSG00000062485	CS	0.0228537	8.61507	0.52273	0.838486	citrate synthase	12	56271699	56300391	-1
NGT (Control)	ENSG00000114251	WNT5A	0.0228681	19.7829	0.811687	0.945064	Wnt family member 5A	3	55465715	55490539	-1
NGT (Control)	ENSG00000185722	ANKFY1	0.0228757	10.89	0.519982	0.837258	ankyrin repeat and FYVE domain containing 1	17	4163821	4263995	-1
NGT (Control)	ENSG00000112763	BTN2A1	0.0228905	7.59199	0.675652	0.897279	butyrophilin subfamily 2 member A1	6	26457904	26476621	1
NGT (Control)	ENSG00000162521	RBBP4	0.0229004	13.7325	0.298748	0.72689	RB binding protein 4, chromatin remodeling factor	1	32651142	32686211	1
NGT (Control)	ENSG00000171316	CHD7	0.0229032	18.1503	0.909537	0.976931	chromodomain helicase DNA binding protein 7	8	60678740	60868028	1
NGT (Control)	ENSG00000120451	SNX19	0.0229095	12.2149	0.131701	0.61635	sorting nexin 19	11	130866250	130916479	-1
NGT (Control)	ENSG00000100353	EIF3D	0.0229107	22.2184	0.5978	0.87157	eukaryotic translation initiation factor 3 subunit D	22	36510855	36529184	-1
NGT (Control)	ENSG00000117899	MESD	0.0229113	10.9524	0.437238	0.800463	mesoderm development LRP chaperone	15	80946289	80989828	-1
NGT (Control)	ENSG00000105499	PLA2G4C	0.0229184	2.24942	0.893767	0.973131	phospholipase A2 group IVC	19	48047843	48110817	-1
NGT (Control)	ENSG00000095319	NUP188	0.0229207	8.12417	0.69921	0.903345	nucleoporin 188	9	128947699	129007096	1
NGT (Control)	ENSG00000171603	CLSTN1	0.0229221	3.1101	0.774905	0.931517	calsyntenin 1	1	9728926	9823984	-1
NGT (Control)	ENSG00000150991	UBC	0.0229253	1.56427	0.692872	0.901998	ubiquitin C	12	124911604	124917368	-1
NGT (Control)	ENSG00000150961	SEC24D	0.022934	11.8567	0.554604	0.853164	SEC24 homolog D, COPII coat complex component	4	118722823	118838683	-1
NGT (Control)	ENSG00000160710	ADAR	0.0229438	9.74396	0.390625	0.778185	adenosine deaminase RNA specific	1	154581695	154628013	-1
NGT (Control)	ENSG00000189403	HMGB1	0.0229458	10.5934	0.711552	0.907841	high mobility group box 1	13	30456704	30617597	-1
NGT (Control)	ENSG00000180543	TSPYL5	0.0229564	20.565	0.564443	0.85731	TSPY like 5	8	97273488	97277928	-1
NGT (Control)	ENSG00000109519	GRPEL1	0.0229574	13.2448	0.733979	0.915776	GrpE like 1, mitochondrial	4	7058895	7068064	-1
NGT (Control)	ENSG00000119471	HSDL2	0.0229594	13.1892	0.652428	0.891253	hydroxysteroid dehydrogenase like 2	9	112380080	112472405	1
NGT (Control)	ENSG00000144048	DUSP11	0.022961	23.6416	0.660162	0.892605	dual specificity phosphatase 11	2	73762184	73780157	-1
NGT (Control)	ENSG00000119185	ITGB1BP1	0.0229667	5.9188	0.504562	0.831727	integrin subunit beta 1 binding protein 1	2	9403475	9423528	-1
NGT (Control)	ENSG00000226084	AC113935.1	0.0229862	4.40777	0.975271	0.994922	ribosomal protein L17 (RPL17) pseudogene	1	77129114	77129668	1
NGT (Control)	ENSG00000066136	NFYC	0.0229982	2.84163	0.715234	0.908267	nuclear transcription factor Y subunit gamma	1	40691648	40771603	1
NGT (Control)	ENSG00000134001	EIF2S1	0.023004	13.7342	0.720271	0.910106	eukaryotic translation initiation factor 2 subunit alpha	14	67360328	67386516	1
NGT (Control)	ENSG00000075785	RAB7A	0.0230065	5.01742	0.751145	0.922763	RAB7A, member RAS oncogene family	3	128693669	128825942	1
NGT (Control)	ENSG00000226824	AC006001.2	0.0230223	8.97132	0.976027	0.994922	novel transcript	7	66654538	66671523	1
[truncated: 16,485 more rows]

## Sheet: B) T2D (Control)
# Table S3. Amplitude and phase estimates were calculated using harmonic regression. Relative amplitudes and phases (peak times) of A) NGT (Control), B) T2D (Control), C) NGT (High glucose and insulin) and D) T2D (high glucose and insulin) groups. Log2-ratio (T2D vs. NGT) of relative amplitudes and phase differences are presented for E) Control and F) high glucose and insulin treatment group. The…
# Columns: Group, disease-treatment group; ENSEMBL ID, gene ID from ENSEMBL database; Gene, gene name/symbol; hr.amplitude/hr.phase/hr.pVal/hr.qVal, relative amplitude/phase (peak time)/p-value/q-value calculated by harmonic regression; log2(Amplitude), log2-fold change of the relative amplitude; delta(phase), phase difference between groups; description, information about gene; chromosome-start-…
Group	ENSEMBL ID	Gene	hr.amplitude	hr.phase	hr.pVal	hr.qVal	description	chromosome	start	end	strand
T2D (Control)	ENSG00000134247	PTGFRN	0.000469789	9.83605	0.999725	0.999781	prostaglandin F2 receptor inhibitor	1	116909916	116990353	1
T2D (Control)	ENSG00000111652	COPS7A	0.000648181	11.0683	0.99881	0.999781	COP9 signalosome subunit 7A	12	6724014	6731875	1
T2D (Control)	ENSG00000140829	DHX38	0.000690956	4.63048	0.999492	0.999781	DEAH-box helicase 38	16	72093613	72112912	1
T2D (Control)	ENSG00000198467	TPM2	0.000748527	4.62683	0.99978	0.999781	tropomyosin 2	9	35681992	35690056	-1
T2D (Control)	ENSG00000143258	USP21	0.000850154	17.2757	0.999739	0.999781	ubiquitin specific peptidase 21	1	161159450	161165723	1
T2D (Control)	ENSG00000130560	UBAC1	0.000872068	17.2564	0.999208	0.999781	UBA domain containing 1	9	135932969	135961373	-1
T2D (Control)	ENSG00000072506	HSD17B10	0.000891004	17.4721	0.999537	0.999781	hydroxysteroid 17-beta dehydrogenase 10	X	53431258	53434370	-1
T2D (Control)	ENSG00000140263	SORD	0.000918786	12.3155	0.9997	0.999781	sorbitol dehydrogenase	15	45023147	45077185	1
T2D (Control)	ENSG00000030066	NUP160	0.000941218	11.0546	0.999222	0.999781	nucleoporin 160	11	47778087	47848555	-1
T2D (Control)	ENSG00000164219	PGGT1B	0.000971647	14.1032	0.999172	0.999781	protein geranylgeranyltransferase type I subunit beta	5	115204012	115262877	-1
T2D (Control)	ENSG00000102178	UBL4A	0.00102753	10.3452	0.999121	0.999781	ubiquitin like 4A	X	154483717	154486615	-1
T2D (Control)	ENSG00000090060	PAPOLA	0.00103519	12.7884	0.999231	0.999781	poly(A) polymerase alpha	14	96501433	96567111	1
T2D (Control)	ENSG00000223482	NUTM2A-AS1	0.0010477	6.33183	0.999132	0.999781	NUTM2A antisense RNA 1	10	87201647	87342612	-1
T2D (Control)	ENSG00000185825	BCAP31	0.00111128	9.50277	0.997799	0.999692	B cell receptor associated protein 31	X	153700492	153724565	-1
T2D (Control)	ENSG00000057757	PITHD1	0.00112555	6.72587	0.998739	0.999781	PITH domain containing 1	1	23778418	23788232	1
T2D (Control)	ENSG00000089057	SLC23A2	0.00119629	17.8096	0.999464	0.999781	solute carrier family 23 member 2	20	4852356	5010293	-1
T2D (Control)	ENSG00000154917	RAB6B	0.00125442	16.8015	0.999639	0.999781	RAB6B, member RAS oncogene family	3	133824235	133895882	-1
T2D (Control)	ENSG00000150776	NKAPD1	0.00133655	2.51557	0.998169	0.999781	NKAP domain containing 1	11	112074086	112085150	1
T2D (Control)	ENSG00000166311	SMPD1	0.00145507	7.21593	0.998301	0.999781	sphingomyelin phosphodiesterase 1	11	6390440	6394998	1
T2D (Control)	ENSG00000135931	ARMC9	0.00173723	15.3318	0.999164	0.999781	armadillo repeat containing 9	2	231198546	231376848	1
T2D (Control)	ENSG00000079785	DDX1	0.00176677	0.66383	0.994956	0.998517	DEAD-box helicase 1	2	15591178	15634346	1
T2D (Control)	ENSG00000101421	CHMP4B	0.0017983	17.1921	0.995926	0.998751	charged multivesicular body protein 4B	20	33811348	33854366	1
T2D (Control)	ENSG00000100519	PSMC6	0.00181343	5.9769	0.996045	0.998801	proteasome 26S subunit, ATPase 6	14	52707178	52728590	1
T2D (Control)	ENSG00000170248	PDCD6IP	0.00182132	6.95278	0.993454	0.998153	programmed cell death 6 interacting protein	3	33798571	33869707	1
T2D (Control)	ENSG00000102921	N4BP1	0.00182945	0.587176	0.994897	0.998516	NEDD4 binding protein 1	16	48538726	48620148	-1
T2D (Control)	ENSG00000130811	EIF3G	0.0018816	17.1807	0.996608	0.998986	eukaryotic translation initiation factor 3 subunit G	19	10115014	10119918	-1
T2D (Control)	ENSG00000089472	HEPH	0.00193164	3.5716	0.997487	0.999605	hephaestin	X	66162549	66268867	1
T2D (Control)	ENSG00000124299	PEPD	0.00200035	19.2972	0.996247	0.998895	peptidase D	19	33386950	33521791	-1
T2D (Control)	ENSG00000106400	ZNHIT1	0.00208322	17.4166	0.996479	0.998986	zinc finger HIT-type containing 1	7	101218165	101224190	1
T2D (Control)	ENSG00000101882	NKAP	0.00215858	4.511	0.996514	0.998986	NFKB activating protein	X	119920672	119943751	-1
T2D (Control)	ENSG00000165819	METTL3	0.00215883	4.35679	0.997976	0.999781	methyltransferase like 3	14	21498133	21511342	-1
T2D (Control)	ENSG00000129292	PHF20L1	0.00219907	20.4878	0.993098	0.99802	PHD finger protein 20 like 1	8	132775358	132848807	1
T2D (Control)	ENSG00000104518	GSDMD	0.00222685	15.4522	0.998443	0.999781	gasdermin D	8	143553207	143563062	1
T2D (Control)	ENSG00000167123	CERCAM	0.00223429	7.36919	0.993285	0.998051	cerebral endothelial cell adhesion molecule	9	128411751	128437351	1
T2D (Control)	ENSG00000172262	ZNF131	0.00223933	9.26916	0.994575	0.998506	zinc finger protein 131	5	43065176	43192021	1
T2D (Control)	ENSG00000107263	RAPGEF1	0.00225029	6.38412	0.998314	0.999781	Rap guanine nucleotide exchange factor 1	9	131576770	131740074	-1
T2D (Control)	ENSG00000084073	ZMPSTE24	0.00226926	2.89462	0.995861	0.998751	zinc metallopeptidase STE24	1	40258041	40294180	1
T2D (Control)	ENSG00000102181	CD99L2	0.00230125	5.39657	0.988731	0.996533	CD99 molecule like 2	X	150766336	150898816	-1
T2D (Control)	ENSG00000087111	PIGS	0.00231232	15.3204	0.994443	0.998506	phosphatidylinositol glycan anchor biosynthesis class S	17	28553383	28571794	-1
T2D (Control)	ENSG00000119487	MAPKAP1	0.00232823	8.27238	0.99095	0.99744	MAPK associated protein 1	9	125437393	125707234	-1
T2D (Control)	ENSG00000204371	EHMT2	0.00236216	15.6982	0.996911	0.999182	euchromatic histone lysine methyltransferase 2	6	31879759	31897687	-1
T2D (Control)	ENSG00000113269	RNF130	0.00238073	4.27099	0.993517	0.998154	ring finger protein 130	5	179911651	180072113	-1
T2D (Control)	ENSG00000134152	KATNBL1	0.0023856	21.1396	0.99589	0.998751	katanin regulatory subunit B1 like 1	15	34140674	34210096	-1
T2D (Control)	ENSG00000110713	NUP98	0.00247385	8.84529	0.986474	0.996179	nucleoporin 98 and 96 precursor	11	3671083	3797792	-1
T2D (Control)	ENSG00000106263	EIF3B	0.00249192	17.6863	0.993106	0.99802	eukaryotic translation initiation factor 3 subunit B	7	2354086	2380745	1
T2D (Control)	ENSG00000106624	AEBP1	0.00250777	7.95296	0.998665	0.999781	AE binding protein 1	7	44104345	44114562	1
T2D (Control)	ENSG00000081377	CDC14B	0.00258354	17.9992	0.995499	0.998687	cell division cycle 14B	9	96490241	96619843	-1
T2D (Control)	ENSG00000169249	ZRSR2	0.00260545	21.9231	0.998704	0.999781	zinc finger CCCH-type, RNA binding motif and serine/arginine rich 2	X	15790472	15823260	1
T2D (Control)	ENSG00000106052	TAX1BP1	0.00266127	0.160877	0.986932	0.996303	Tax1 binding protein 1	7	27739331	27844564	1
T2D (Control)	ENSG00000133731	IMPA1	0.00268877	21.6708	0.995941	0.998751	inositol monophosphatase 1	8	81656914	81686331	-1
T2D (Control)	ENSG00000178952	TUFM	0.00272791	4.61726	0.985447	0.995845	Tu translation elongation factor, mitochondrial	16	28842411	28846348	-1
T2D (Control)	ENSG00000100522	GNPNAT1	0.00276388	11.0897	0.997671	0.999672	glucosamine-phosphate N-acetyltransferase 1	14	52775193	52791668	-1
T2D (Control)	ENSG00000142459	EVI5L	0.00283647	11.4877	0.995431	0.998687	ecotropic viral integration site 5 like	19	7830233	7864976	1
T2D (Control)	ENSG00000198742	SMURF1	0.00283912	16.6043	0.993177	0.998037	SMAD specific E3 ubiquitin protein ligase 1	7	99027440	99144108	-1
T2D (Control)	ENSG00000204619	PPP1R11	0.0028428	11.1584	0.991084	0.997452	protein phosphatase 1 regulatory inhibitor subunit 11	6	30066709	30070333	1
T2D (Control)	ENSG00000147649	MTDH	0.00292625	3.06736	0.986001	0.995916	metadherin	8	97644184	97730260	1
T2D (Control)	ENSG00000156831	NSMCE2	0.00293508	1.37205	0.991154	0.997469	NSE2 (MMS21) homolog, SMC5-SMC6 complex SUMO ligase	8	125091679	125367120	1
T2D (Control)	ENSG00000176915	ANKLE2	0.00297633	1.38965	0.988638	0.996533	ankyrin repeat and LEM domain containing 2	12	132725503	132761832	-1
T2D (Control)	ENSG00000011198	ABHD5	0.00301313	2.28026	0.995916	0.998751	abhydrolase domain containing 5, lysophosphatidic acid acyltransferase	3	43690108	43734371	1
T2D (Control)	ENSG00000106609	TMEM248	0.00310739	2.3692	0.967694	0.99289	transmembrane protein 248	7	66921225	66958551	1
T2D (Control)	ENSG00000233817	AL162727.1	0.00312674	5.39608	0.999781	0.999781	novel transcript	9	113619228	113622634	1
T2D (Control)	ENSG00000087191	PSMC5	0.0031313	9.80075	0.988207	0.996511	proteasome 26S subunit, ATPase 5	17	63827152	63832026	1
T2D (Control)	ENSG00000120727	PAIP2	0.00314541	4.12525	0.993008	0.99802	poly(A) binding protein interacting protein 2	5	139341587	139369720	1
T2D (Control)	ENSG00000137573	SULF1	0.00321285	18.6659	0.99439	0.998506	sulfatase 1	8	69466624	69660915	1
T2D (Control)	ENSG00000163444	TMEM183A	0.00328364	2.77911	0.987838	0.996303	transmembrane protein 183A	1	203007374	203024848	1
T2D (Control)	ENSG00000272156	AC008280.2	0.00334408	20.4969	0.999646	0.999781	novel transcript	2	54082554	54085066	1
T2D (Control)	ENSG00000110422	HIPK3	0.00337255	18.4166	0.983733	0.995845	homeodomain interacting protein kinase 3	11	33256672	33357023	1
T2D (Control)	ENSG00000154889	MPPE1	0.00340039	15.2263	0.992301	0.9977	metallophosphoesterase 1	18	11882622	11908366	-1
T2D (Control)	ENSG00000122687	MRM2	0.00340606	20.1939	0.989972	0.997039	mitochondrial rRNA methyltransferase 2	7	2234195	2242205	-1
T2D (Control)	ENSG00000085982	USP40	0.00341143	20.065	0.984159	0.995845	ubiquitin specific peptidase 40	2	233475520	233566782	-1
T2D (Control)	ENSG00000148290	SURF1	0.00343452	1.52037	0.984128	0.995845	SURF1 cytochrome c oxidase assembly factor	9	133351758	133356676	-1
T2D (Control)	ENSG00000205250	E2F4	0.00347388	7.26859	0.987035	0.996303	E2F transcription factor 4	16	67192155	67198918	1
T2D (Control)	ENSG00000176018	LYSMD3	0.0035323	18.4957	0.993965	0.998341	LysM domain containing 3	5	90515611	90529584	-1
T2D (Control)	ENSG00000285410	GABPB1-IT1	0.00357449	5.24476	0.997054	0.999271	GABPB1 intronic transcript	15	50348936	50354861	-1
T2D (Control)	ENSG00000180879	SSR4	0.00357655	23.5114	0.983418	0.995823	signal sequence receptor subunit 4	X	153793516	153798499	1
T2D (Control)	ENSG00000139613	SMARCC2	0.00368396	0.71097	0.989012	0.996573	SWI/SNF related, matrix associated, actin dependent regulator of chromatin subfamily c member 2	12	56162359	56189567	-1
T2D (Control)	ENSG00000100151	PICK1	0.00370245	9.31014	0.99142	0.99754	protein interacting with PRKCA 1	22	38056311	38075701	1
T2D (Control)	ENSG00000163798	SLC4A1AP	0.00374932	6.06826	0.979372	0.995074	solute carrier family 4 member 1 adaptor protein	2	27663471	27694976	1
T2D (Control)	ENSG00000128000	ZNF780B	0.00374963	8.76901	0.988601	0.996533	zinc finger protein 780B	19	40028260	40056231	-1
T2D (Control)	ENSG00000261609	GAN	0.00378841	5.4284	0.983383	0.995823	gigaxonin	16	81314944	81390809	1
T2D (Control)	ENSG00000113387	SUB1	0.00381043	22.7463	0.98969	0.996866	SUB1 regulator of transcription	5	32531633	32604079	1
T2D (Control)	ENSG00000139697	SBNO1	0.0038257	19.0184	0.962228	0.991738	strawberry notch homolog 1	12	123289109	123364847	-1
T2D (Control)	ENSG00000112249	ASCC3	0.00386096	2.72269	0.982711	0.995621	activating signal cointegrator 1 complex subunit 3	6	100508194	100881372	-1
T2D (Control)	ENSG00000168172	HOOK3	0.00386299	17.4982	0.971986	0.994276	hook microtubule tethering protein 3	8	42896946	43030535	1
T2D (Control)	ENSG00000116580	GON4L	0.0038722	19.9916	0.981213	0.995074	gon-4 like	1	155749659	155859400	-1
T2D (Control)	ENSG00000110344	UBE4A	0.00387861	19.8855	0.974823	0.994762	ubiquitination factor E4A	11	118359600	118399211	1
T2D (Control)	ENSG00000105643	ARRDC2	0.00389924	21.863	0.995497	0.998687	arrestin domain containing 2	19	18001132	18014102	1
T2D (Control)	ENSG00000071189	SNX13	0.0039589	13.739	0.984022	0.995845	sorting nexin 13	7	17790761	17940501	-1
T2D (Control)	ENSG00000178498	DTX3	0.00396789	12.6212	0.99215	0.9977	deltex E3 ubiquitin ligase 3	12	57604622	57609804	1
T2D (Control)	ENSG00000048140	TSPAN17	0.00398377	20.6514	0.970408	0.993974	tetraspanin 17	5	176647387	176659054	1
T2D (Control)	ENSG00000124789	NUP153	0.00399414	9.83533	0.975889	0.994762	nucleoporin 153	6	17615035	17706925	-1
T2D (Control)	ENSG00000125817	CENPB	0.00399581	9.21586	0.992996	0.99802	centromere protein B	20	3783851	3786740	-1
T2D (Control)	ENSG00000086289	EPDR1	0.00400124	6.7514	0.98784	0.996303	ependymin related 1	7	37683843	37951936	1
T2D (Control)	ENSG00000126804	ZBTB1	0.00402751	3.8015	0.987142	0.996303	zinc finger and BTB domain containing 1	14	64503712	64533690	1
T2D (Control)	ENSG00000215030	RPL13P12	0.00403257	9.72276	0.998666	0.999781	ribosomal protein L13 pseudogene 12	17	17383377	17384012	-1
T2D (Control)	ENSG00000126524	SBDS	0.00404133	1.11839	0.988433	0.996533	SBDS ribosome maturation factor	7	66987680	66995587	-1
T2D (Control)	ENSG00000169139	UBE2V2	0.00405754	4.52932	0.98928	0.996777	ubiquitin conjugating enzyme E2 V2	8	48008415	48064708	1
T2D (Control)	ENSG00000164024	METAP1	0.00407998	8.21334	0.973708	0.994762	methionyl aminopeptidase 1	4	98995659	99062809	1
T2D (Control)	ENSG00000105248	YJU2	0.00409151	4.63372	0.995153	0.998557	YJU2 splicing factor homolog	19	4247080	4269088	1
T2D (Control)	ENSG00000140259	MFAP1	0.00414514	18.7933	0.980027	0.995074	microfibril associated protein 1	15	43804492	43824690	-1
T2D (Control)	ENSG00000048828	FAM120A	0.00414594	0.627187	0.971993	0.994276	family with sequence similarity 120A	9	93451685	93566112	1
T2D (Control)	ENSG00000083937	CHMP2B	0.00424105	20.0323	0.981864	0.99517	charged multivesicular body protein 2B	3	87227271	87255556	1
T2D (Control)	ENSG00000106367	AP1S1	0.00424134	5.48997	0.98689	0.996303	adaptor related protein complex 1 subunit sigma 1	7	101154456	101161596	1
T2D (Control)	ENSG00000167528	ZNF641	0.00426911	19.6838	0.991579	0.99754	zinc finger protein 641	12	48337180	48351414	-1
T2D (Control)	ENSG00000105220	GPI	0.00432408	18.2855	0.982593	0.995621	glucose-6-phosphate isomerase	19	34359480	34402413	1
T2D (Control)	ENSG00000159147	DONSON	0.00436062	12.425	0.996727	0.999051	DNA replication fork stabilization factor DONSON	21	33559542	33588706	-1
T2D (Control)	ENSG00000130311	DDA1	0.00438222	11.5006	0.989687	0.996866	DET1 and DDB1 associated 1	19	17309518	17323298	1
T2D (Control)	ENSG00000088682	COQ9	0.00439056	7.70571	0.981185	0.995074	coenzyme Q9	16	57447425	57461270	1
T2D (Control)	ENSG00000101019	UQCC1	0.00442981	9.16979	0.976336	0.994762	ubiquinol-cytochrome c reductase complex assembly factor 1	20	35302566	35412031	-1
T2D (Control)	ENSG00000197265	GTF2E2	0.00443262	3.45185	0.985473	0.995845	general transcription factor IIE subunit 2	8	30578318	30658236	-1
T2D (Control)	ENSG00000141698	NT5C3B	0.00447011	0.89314	0.990954	0.99744	5'-nucleotidase, cytosolic IIIB	17	41825057	41836260	-1
T2D (Control)	ENSG00000151532	VTI1A	0.00448938	2.86765	0.963332	0.991902	vesicle transport through interaction with t-SNAREs 1A	10	112446998	112818744	1
T2D (Control)	ENSG00000105186	ANKRD27	0.00448978	14.4885	0.987839	0.996303	ankyrin repeat domain 27	19	32597006	32676597	-1
T2D (Control)	ENSG00000164944	VIRMA	0.00450566	13.8274	0.96385	0.992069	vir like m6A methyltransferase associated	8	94487689	94553529	-1
T2D (Control)	ENSG00000143314	MRPL24	0.0045096	17.1959	0.990302	0.997284	mitochondrial ribosomal protein L24	1	156737303	156741590	-1
T2D (Control)	ENSG00000070367	EXOC5	0.00451424	17.6088	0.980687	0.995074	exocyst complex component 5	14	57200507	57268905	-1
T2D (Control)	ENSG00000064042	LIMCH1	0.00454714	16.4556	0.989407	0.99685	LIM and calponin homology domains 1	4	41359607	41700044	1
T2D (Control)	ENSG00000171169	NAIF1	0.00455887	5.04028	0.988664	0.996533	nuclear apoptosis inducing factor 1	9	128061233	128068206	-1
T2D (Control)	ENSG00000130787	HIP1R	0.00457463	0.872214	0.991717	0.99754	huntingtin interacting protein 1 related	12	122834453	122862961	1
T2D (Control)	ENSG00000175137	SH3BP5L	0.00458548	15.1711	0.977077	0.994785	SH3 binding domain protein 5 like	1	248810446	248825915	-1
T2D (Control)	ENSG00000122203	KIAA1191	0.00458791	21.2028	0.96198	0.991738	KIAA1191	5	176346062	176361807	-1
T2D (Control)	ENSG00000213625	LEPROT	0.00458908	0.906993	0.970802	0.993974	leptin receptor overlapping transcript	1	65420587	65436007	1
T2D (Control)	ENSG00000100241	SBF1	0.00460495	11.9036	0.990626	0.997372	SET binding factor 1	22	50445000	50475035	-1
T2D (Control)	ENSG00000173442	EHBP1L1	0.00460519	13.1743	0.9904	0.997307	EH domain binding protein 1 like 1	11	65576046	65592650	1
T2D (Control)	ENSG00000140694	PARN	0.0046095	20.8282	0.970618	0.993974	poly(A)-specific ribonuclease	16	14435700	14632728	-1
T2D (Control)	ENSG00000144357	UBR3	0.00462504	15.3432	0.958647	0.990354	ubiquitin protein ligase E3 component n-recognin 3	2	169827454	170084131	1
T2D (Control)	ENSG00000180488	MIGA1	0.00465072	16.3696	0.97536	0.994762	mitoguardin 1	1	77779624	77879539	1
T2D (Control)	ENSG00000122912	SLC25A16	0.00467133	5.07854	0.980765	0.995074	solute carrier family 25 member 16	10	68477998	68527523	-1
T2D (Control)	ENSG00000157240	FZD1	0.00469577	22.7067	0.993725	0.998154	frizzled class receptor 1	7	91264433	91271326	1
T2D (Control)	ENSG00000156873	PHKG2	0.00470661	0.452254	0.98106	0.995074	phosphorylase kinase catalytic subunit gamma 2	16	30748293	30761176	1
T2D (Control)	ENSG00000183722	LHFPL6	0.00475761	5.57351	0.980024	0.995074	LHFPL tetraspan subfamily member 6	13	39209116	39603528	-1
T2D (Control)	ENSG00000168438	CDC40	0.00476852	2.3137	0.979006	0.995074	cell division cycle 40	6	110180141	110254275	1
T2D (Control)	ENSG00000083457	ITGAE	0.004785	20.5004	0.986741	0.996303	integrin subunit alpha E	17	3714628	3801188	-1
T2D (Control)	ENSG00000165533	TTC8	0.00484291	15.6521	0.982608	0.995621	tetratricopeptide repeat domain 8	14	88824153	88881078	1
T2D (Control)	ENSG00000241399	CD302	0.00485792	23.2095	0.997637	0.999672	CD302 molecule	2	159768628	159798255	-1
T2D (Control)	ENSG00000164347	GFM2	0.00487483	2.63998	0.987623	0.996303	GTP dependent ribosome recycling factor mitochondrial 2	5	74721206	74767147	-1
T2D (Control)	ENSG00000068654	POLR1A	0.00488377	11.3245	0.973917	0.994762	RNA polymerase I subunit A	2	86020216	86106155	-1
T2D (Control)	ENSG00000110171	TRIM3	0.00491036	13.3253	0.985535	0.995845	tripartite motif containing 3	11	6448613	6474459	-1
T2D (Control)	ENSG00000133422	MORC2	0.00492349	0.544538	0.98187	0.99517	MORC family CW-type zinc finger 2	22	30925130	30968774	-1
T2D (Control)	ENSG00000198830	HMGN2	0.00493775	0.0459406	0.985649	0.995845	high mobility group nucleosomal binding domain 2	1	26472440	26476642	1
T2D (Control)	ENSG00000182670	TTC3	0.0049526	12.9967	0.952494	0.988315	tetratricopeptide repeat domain 3	21	37073226	37203112	1
T2D (Control)	ENSG00000183576	SETD3	0.00495459	23.5244	0.96005	0.990813	SET domain containing 3, actin histidine methyltransferase	14	99397748	99480889	-1
T2D (Control)	ENSG00000141580	WDR45B	0.00500749	17.86	0.946993	0.987087	WD repeat domain 45B	17	82614562	82648553	-1
T2D (Control)	ENSG00000198585	NUDT16	0.00501421	14.3209	0.983959	0.995845	nudix hydrolase 16	3	131381671	131388830	1
T2D (Control)	ENSG00000108509	CAMTA2	0.00502086	2.12535	0.994249	0.998506	calmodulin binding transcription activator 2	17	4967992	4987675	-1
T2D (Control)	ENSG00000165288	BRWD3	0.00502576	6.16143	0.977011	0.994785	bromodomain and WD repeat domain containing 3	X	80669503	80809877	-1
T2D (Control)	ENSG00000101940	WDR13	0.00503508	2.77301	0.985757	0.995845	WD repeat domain 13	X	48590042	48608869	1
T2D (Control)	ENSG00000240207	AC080013.1	0.00504159	3.83664	0.998811	0.999781	novel transcript, antisense to RARRES1	3	158732263	158784070	1
T2D (Control)	ENSG00000141959	PFKL	0.00510415	16.1759	0.985294	0.995845	phosphofructokinase, liver type	21	44300051	44327376	1
T2D (Control)	ENSG00000076321	KLHL20	0.00510962	18.9337	0.968211	0.993149	kelch like family member 20	1	173714941	173786692	1
T2D (Control)	ENSG00000111361	EIF2B1	0.00511082	2.23594	0.974147	0.994762	eukaryotic translation initiation factor 2B subunit alpha	12	123620406	123633766	-1
T2D (Control)	ENSG00000157978	LDLRAP1	0.00512146	12.8306	0.980084	0.995074	low density lipoprotein receptor adaptor protein 1	1	25543606	25568886	1
T2D (Control)	ENSG00000093144	ECHDC1	0.0051404	20.406	0.962289	0.991738	ethylmalonyl-CoA decarboxylase 1	6	127288712	127343609	-1
T2D (Control)	ENSG00000188636	RTL6	0.00514147	13.2832	0.937764	0.986328	retrotransposon Gag like 6	22	44492583	44498233	-1
T2D (Control)	ENSG00000165861	ZFYVE1	0.00515027	18.849	0.95143	0.988315	zinc finger FYVE-type containing 1	14	72969451	73027131	-1
T2D (Control)	ENSG00000185634	SHC4	0.00515464	6.27723	0.998567	0.999781	SHC adaptor protein 4	15	48823741	48963919	-1
T2D (Control)	ENSG00000173276	ZBTB21	0.00515544	20.926	0.98552	0.995845	zinc finger and BTB domain containing 21	21	41986831	42010387	-1
T2D (Control)	ENSG00000277778	PGM5P2	0.00516047	16.5342	0.996329	0.998923	phosphoglucomutase 5 pseudogene 2	9	41006999	41074617	-1
T2D (Control)	ENSG00000049656	CLPTM1L	0.00517485	16.7302	0.95965	0.990589	CLPTM1 like	5	1317752	1345099	-1
T2D (Control)	ENSG00000075790	BCAP29	0.00518127	10.0799	0.981803	0.99517	B cell receptor associated protein 29	7	107580246	107629170	1
T2D (Control)	ENSG00000171497	PPID	0.00518301	16.5341	0.977863	0.995037	peptidylprolyl isomerase D	4	158709127	158723396	-1
T2D (Control)	ENSG00000176788	BASP1	0.00518518	7.75899	0.985317	0.995845	brain abundant membrane attached signal protein 1	5	17065598	17276843	1
T2D (Control)	ENSG00000107186	MPDZ	0.00518884	15.5088	0.953374	0.988315	multiple PDZ domain crumbs cell polarity complex component	9	13105706	13279692	-1
T2D (Control)	ENSG00000067900	ROCK1	0.0051989	23.6293	0.974904	0.994762	Rho associated coiled-coil containing protein kinase 1	18	20946906	21111813	-1
T2D (Control)	ENSG00000214753	HNRNPUL2	0.0052159	21.4444	0.996563	0.998986	heterogeneous nuclear ribonucleoprotein U like 2	11	62712630	62727457	-1
T2D (Control)	ENSG00000143379	SETDB1	0.00526827	22.4088	0.965187	0.992334	SET domain bifurcated histone lysine methyltransferase 1	1	150926263	150964744	1
T2D (Control)	ENSG00000178502	KLHL11	0.00529482	11.6038	0.97419	0.994762	kelch like family member 11	17	41848518	41865423	-1
T2D (Control)	ENSG00000121058	COIL	0.00529812	16.8641	0.975861	0.994762	coilin	17	56938199	56961050	-1
T2D (Control)	ENSG00000116521	SCAMP3	0.00530471	5.27688	0.977408	0.994889	secretory carrier membrane protein 3	1	155255979	155262430	-1
T2D (Control)	ENSG00000166037	CEP57	0.00530801	7.12123	0.964374	0.992237	centrosomal protein 57	11	95789965	95832693	1
T2D (Control)	ENSG00000185963	BICD2	0.00533716	3.02405	0.975606	0.994762	BICD cargo adaptor 2	9	92711363	92764833	-1
T2D (Control)	ENSG00000150753	CCT5	0.00534037	0.0782458	0.987583	0.996303	chaperonin containing TCP1 subunit 5	5	10249929	10266389	1
T2D (Control)	ENSG00000108107	RPL28	0.00534312	20.8905	0.982681	0.995621	ribosomal protein L28	19	55385932	55403250	1
T2D (Control)	ENSG00000112941	TENT4A	0.00535299	1.13199	0.979397	0.995074	terminal nucleotidyltransferase 4A	5	6713432	6757044	1
T2D (Control)	ENSG00000056277	ZNF280C	0.00536718	13.721	0.984046	0.995845	zinc finger protein 280C	X	130202707	130268899	-1
T2D (Control)	ENSG00000188641	DPYD	0.00538325	0.0585153	0.966897	0.992697	dihydropyrimidine dehydrogenase	1	97077743	97995000	-1
T2D (Control)	ENSG00000174106	LEMD3	0.00538622	6.19432	0.962502	0.991738	LEM domain containing 3	12	65169583	65248355	1
T2D (Control)	ENSG00000115368	WDR75	0.00540974	1.35631	0.973312	0.994762	WD repeat domain 75	2	189441446	189475552	1
T2D (Control)	ENSG00000163527	STT3B	0.0054363	6.72666	0.959851	0.990672	STT3 oligosaccharyltransferase complex catalytic subunit B	3	31532638	31637616	1
T2D (Control)	ENSG00000145536	ADAMTS16	0.00543822	17.034	0.995847	0.998751	ADAM metallopeptidase with thrombospondin type 1 motif 16	5	5140330	5320304	1
T2D (Control)	ENSG00000186951	PPARA	0.00544068	5.50638	0.98107	0.995074	peroxisome proliferator activated receptor alpha	22	46150521	46243756	1
T2D (Control)	ENSG00000124562	SNRPC	0.00544157	1.96705	0.978162	0.995074	small nuclear ribonucleoprotein polypeptide C	6	34757505	34773857	1
T2D (Control)	ENSG00000096872	IFT74	0.00544618	17.1689	0.978038	0.995074	intraflagellar transport 74	9	26947039	27066134	1
T2D (Control)	ENSG00000122218	COPA	0.00547212	4.0967	0.974984	0.994762	COPI coat complex subunit alpha	1	160288594	160343273	-1
T2D (Control)	ENSG00000141759	TXNL4A	0.0055302	0.521492	0.978166	0.995074	thioredoxin like 4A	18	79970813	80033949	-1
T2D (Control)	ENSG00000130414	NDUFA10	0.00553286	1.40068	0.899287	0.978605	NADH:ubiquinone oxidoreductase subunit A10	2	239892450	240025743	-1
T2D (Control)	ENSG00000139218	SCAF11	0.00553923	12.2756	0.975225	0.994762	SR-related CTD associated factor 11	12	45919131	45992120	-1
T2D (Control)	ENSG00000269190	FBXO17	0.00555184	21.7791	0.979174	0.995074	F-box protein 17	19	38941401	38975742	-1
T2D (Control)	ENSG00000132467	UTP3	0.00556314	13.9549	0.980417	0.995074	UTP3 small subunit processome component	4	70688532	70690551	1
T2D (Control)	ENSG00000204611	ZNF616	0.00556876	15.2205	0.982916	0.995629	zinc finger protein 616	19	52113091	52139938	-1
T2D (Control)	ENSG00000145191	EIF2B5	0.00558583	14.2466	0.970772	0.993974	eukaryotic translation initiation factor 2B subunit epsilon	3	184135038	184146127	1
T2D (Control)	ENSG00000103512	NOMO1	0.00560278	21.2336	0.959095	0.99039	NODAL modulator 1	16	14833721	14896157	1
T2D (Control)	ENSG00000121579	NAA50	0.00562771	21.7153	0.956836	0.989281	N-alpha-acetyltransferase 50, NatE catalytic subunit	3	113716458	113746300	-1
T2D (Control)	ENSG00000170633	RNF34	0.00564589	21.8436	0.961994	0.991738	ring finger protein 34	12	121400041	121430623	1
T2D (Control)	ENSG00000106144	CASP2	0.00566026	22.9989	0.987557	0.996303	caspase 2	7	143288215	143307696	1
T2D (Control)	ENSG00000013374	NUB1	0.00566085	21.0334	0.927739	0.983606	negative regulator of ubiquitin like proteins 1	7	151341772	151378449	1
T2D (Control)	ENSG00000116750	UCHL5	0.00566705	2.06868	0.983562	0.995845	ubiquitin C-terminal hydrolase L5	1	193012250	193060080	-1
T2D (Control)	ENSG00000108953	YWHAE	0.00568975	1.12943	0.979221	0.995074	tyrosine 3-monooxygenase/tryptophan 5-monooxygenase activation protein epsilon	17	1344275	1400222	-1
T2D (Control)	ENSG00000174840	PDE12	0.00569558	16.6249	0.952458	0.988315	phosphodiesterase 12	3	57556274	57566848	1
T2D (Control)	ENSG00000106628	POLD2	0.00570772	20.7029	0.962014	0.991738	DNA polymerase delta 2, accessory subunit	7	44114680	44124358	-1
T2D (Control)	ENSG00000170448	NFXL1	0.00572304	2.46208	0.984769	0.995845	nuclear transcription factor, X-box binding like 1	4	47847233	47914667	-1
T2D (Control)	ENSG00000089022	MAPKAPK5	0.00573837	13.4927	0.947306	0.987087	MAPK activated protein kinase 5	12	111842228	111902222	1
T2D (Control)	ENSG00000197013	ZNF429	0.0057406	12.4846	0.988112	0.996469	zinc finger protein 429	19	21496682	21556270	1
T2D (Control)	ENSG00000178397	FAM220A	0.00574763	21.4263	0.977502	0.994889	family with sequence similarity 220 member A	7	6329411	6348981	-1
T2D (Control)	ENSG00000115421	PAPOLG	0.00575251	21.439	0.950641	0.988286	poly(A) polymerase gamma	2	60756253	60802086	1
T2D (Control)	ENSG00000198453	ZNF568	0.0057657	13.2599	0.979834	0.995074	zinc finger protein 568	19	36916329	36998700	1
T2D (Control)	ENSG00000125827	TMX4	0.005769	5.13226	0.941577	0.986817	thioredoxin related transmembrane protein 4	20	7977346	8019805	-1
T2D (Control)	ENSG00000114127	XRN1	0.00577658	17.2439	0.951903	0.988315	5'-3' exoribonuclease 1	3	142306607	142448062	-1
T2D (Control)	ENSG00000068878	PSME4	0.0057914	6.88208	0.975323	0.994762	proteasome activator subunit 4	2	53864069	53970993	-1
T2D (Control)	ENSG00000108439	PNPO	0.00581052	13.8361	0.987128	0.996303	pyridoxamine 5'-phosphate oxidase	17	47941506	47949308	1
T2D (Control)	ENSG00000007923	DNAJC11	0.0058369	14.7753	0.972872	0.994762	DnaJ heat shock protein family (Hsp40) member C11	1	6634168	6701924	-1
T2D (Control)	ENSG00000088205	DDX18	0.00585369	12.7217	0.972631	0.994642	DEAD-box helicase 18	2	117814691	117832377	1
T2D (Control)	ENSG00000078668	VDAC3	0.0058585	5.77273	0.967796	0.992939	voltage dependent anion channel 3	8	42391624	42405937	1
T2D (Control)	ENSG00000116857	TMEM9	0.0058856	5.67703	0.974012	0.994762	transmembrane protein 9	1	201134772	201171574	-1
T2D (Control)	ENSG00000162368	CMPK1	0.00589666	1.42773	0.972226	0.994341	cytidine/uridine monophosphate kinase 1	1	47333797	47378839	1
T2D (Control)	ENSG00000163902	RPN1	0.00590247	2.99386	0.97571	0.994762	ribophorin I	3	128619969	128681075	-1
T2D (Control)	ENSG00000150527	MIA2	0.0059378	6.4923	0.948184	0.98712	MIA SH3 domain ER export factor 2	14	39230231	39388513	1
T2D (Control)	ENSG00000198353	HOXC4	0.00593958	22.655	0.992172	0.9977	homeobox C4	12	54016931	54056030	1
T2D (Control)	ENSG00000120742	SERP1	0.00595346	12.105	0.980485	0.995074	stress associated endoplasmic reticulum protein 1	3	150541998	150603228	-1
T2D (Control)	ENSG00000101181	MTG2	0.00596354	11.4655	0.963981	0.992069	mitochondrial ribosome associated GTPase 2	20	62183028	62203568	1
T2D (Control)	ENSG00000120071	KANSL1	0.00597285	21.2636	0.972848	0.994762	KAT8 regulatory NSL complex subunit 1	17	46029916	46225389	-1
T2D (Control)	ENSG00000128699	ORMDL1	0.00598635	14.7352	0.971396	0.994094	ORMDL sphingolipid biosynthesis regulator 1	2	189770267	189784364	-1
T2D (Control)	ENSG00000152061	RABGAP1L	0.00600206	7.08765	0.928243	0.983693	RAB GTPase activating protein 1 like	1	174159410	174995308	1
T2D (Control)	ENSG00000178386	ZNF223	0.00601195	18.8593	0.994427	0.998506	zinc finger protein 223	19	44051367	44067999	1
T2D (Control)	ENSG00000163946	TASOR	0.00603536	7.86282	0.941867	0.986817	transcription activation suppressor	3	56620133	56683237	-1
T2D (Control)	ENSG00000119760	SUPT7L	0.0060687	3.79728	0.930129	0.984122	SPT7 like, STAGA complex subunit gamma	2	27650809	27663840	-1
T2D (Control)	ENSG00000138069	RAB1A	0.00606902	13.9339	0.96561	0.992491	RAB1A, member RAS oncogene family	2	65070696	65130331	-1
T2D (Control)	ENSG00000203879	GDI1	0.00607235	12.0861	0.981535	0.995103	GDP dissociation inhibitor 1	X	154436913	154443467	1
T2D (Control)	ENSG00000172409	CLP1	0.00607827	3.60437	0.968662	0.993331	cleavage factor polyribonucleotide kinase subunit 1	11	57648188	57661865	1
T2D (Control)	ENSG00000153179	RASSF3	0.00608559	18.3975	0.973035	0.994762	Ras association domain family member 3	12	64507001	64697564	1
T2D (Control)	ENSG00000167118	URM1	0.0060885	21.0682	0.951571	0.988315	ubiquitin related modifier 1	9	128371361	128392016	1
T2D (Control)	ENSG00000130600	H19	0.00609641	13.6491	0.980728	0.995074	H19 imprinted maternally expressed transcript	11	1995176	2001470	-1
T2D (Control)	ENSG00000012232	EXTL3	0.00610865	19.4812	0.929575	0.983899	exostosin like glycosyltransferase 3	8	28600469	28755599	1
T2D (Control)	ENSG00000135387	CAPRIN1	0.00613371	6.70736	0.91273	0.980318	cell cycle associated protein 1	11	34051731	34102610	1
T2D (Control)	ENSG00000163328	GPR155	0.00613534	0.487573	0.979719	0.995074	G protein-coupled receptor 155	2	174431571	174487094	-1
T2D (Control)	ENSG00000189241	TSPYL1	0.00613657	6.0456	0.941953	0.986817	TSPY like 1	6	116267760	116279930	-1
T2D (Control)	ENSG00000122545	SEPTIN7	0.00613984	23.2595	0.955628	0.988743	septin 7	7	35800932	35907105	1
T2D (Control)	ENSG00000151726	ACSL1	0.00615615	2.70386	0.985926	0.995916	acyl-CoA synthetase long chain family member 1	4	184755595	184826818	-1
T2D (Control)	ENSG00000159063	ALG8	0.00616191	14.4529	0.981383	0.995103	ALG8 alpha-1,3-glucosyltransferase	11	78095244	78139660	-1
T2D (Control)	ENSG00000172115	CYCS	0.00620248	17.7352	0.989693	0.996866	cytochrome c, somatic	7	25118656	25125260	-1
T2D (Control)	ENSG00000127884	ECHS1	0.00620544	3.97408	0.968938	0.993559	enoyl-CoA hydratase, short chain 1	10	133362485	133373354	-1
T2D (Control)	ENSG00000014824	SLC30A9	0.00621316	0.395152	0.948549	0.987164	solute carrier family 30 member 9	4	41990502	42090461	1
T2D (Control)	ENSG00000237187	NR2F1-AS1	0.00621359	23.0373	0.970349	0.993974	NR2F1 antisense RNA 1	5	93360779	93585649	-1
T2D (Control)	ENSG00000134698	AGO4	0.0063138	20.0606	0.938128	0.986376	argonaute RISC component 4	1	35808016	35857890	1
T2D (Control)	ENSG00000103264	FBXO31	0.00631553	13.7685	0.980896	0.995074	F-box protein 31	16	87326987	87392142	-1
T2D (Control)	ENSG00000133773	CCDC59	0.00631939	3.37156	0.976613	0.994762	coiled-coil domain containing 59	12	82223681	82358805	-1
T2D (Control)	ENSG00000214655	ZSWIM8	0.00634657	16.6819	0.971994	0.994276	zinc finger SWIM-type containing 8	10	73785606	73801797	1
T2D (Control)	ENSG00000106853	PTGR1	0.00638089	20.288	0.965201	0.992334	prostaglandin reductase 1	9	111549722	111599893	-1
T2D (Control)	ENSG00000100441	KHNYN	0.00639406	17.882	0.939212	0.986536	KH and NYN domain containing	14	24429286	24441843	1
T2D (Control)	ENSG00000089486	CDIP1	0.00639508	19.188	0.970749	0.993974	cell death inducing p53 target 1	16	4510669	4538828	-1
T2D (Control)	ENSG00000204217	BMPR2	0.00642499	23.3659	0.982361	0.995613	bone morphogenetic protein receptor type 2	2	202376327	202567751	1
T2D (Control)	ENSG00000144867	SRPRB	0.00642974	6.13181	0.975745	0.994762	SRP receptor subunit beta	3	133784023	133825772	1
T2D (Control)	ENSG00000135655	USP15	0.00643349	15.6145	0.964632	0.992262	ubiquitin specific peptidase 15	12	62260338	62417431	1
T2D (Control)	ENSG00000107223	EDF1	0.00643377	7.56403	0.9514	0.988315	endothelial differentiation related factor 1	9	136862119	136866308	-1
T2D (Control)	ENSG00000029725	RABEP1	0.00644728	0.906498	0.955037	0.988574	rabaptin, RAB GTPase binding effector protein 1	17	5282265	5386340	1
T2D (Control)	ENSG00000129696	TTI2	0.00647447	7.72302	0.977479	0.994889	TELO2 interacting protein 2	8	33473386	33513185	-1
T2D (Control)	ENSG00000103111	MON1B	0.00647538	6.52455	0.953045	0.988315	MON1 homolog B, secretory trafficking associated	16	77190835	77202398	1
T2D (Control)	ENSG00000064703	DDX20	0.00648224	15.1014	0.976732	0.994762	DEAD-box helicase 20	1	111754832	111775602	1
T2D (Control)	ENSG00000130529	TRPM4	0.00649036	21.3399	0.979743	0.995074	transient receptor potential cation channel subfamily M member 4	19	49157741	49211836	1
T2D (Control)	ENSG00000128739	SNRPN	0.0064937	1.38063	0.968152	0.993149	small nuclear ribonucleoprotein polypeptide N	15	24823637	24978723	1
T2D (Control)	ENSG00000089737	DDX24	0.00653233	0.650761	0.923242	0.982497	DEAD-box helicase 24	14	94048287	94081212	-1
T2D (Control)	ENSG00000197226	TBC1D9B	0.00653875	4.71309	0.900891	0.97874	TBC1 domain family member 9B	5	179862066	179907897	-1
T2D (Control)	ENSG00000198648	STK39	0.00654687	3.79649	0.980773	0.995074	serine/threonine kinase 39	2	167954020	168247595	-1
T2D (Control)	ENSG00000204590	GNL1	0.0065506	5.73912	0.911056	0.980035	G protein nucleolar 1 (putative)	6	30541377	30557174	-1
T2D (Control)	ENSG00000136021	SCYL2	0.00655574	4.06976	0.973805	0.994762	SCY1 like pseudokinase 2	12	100267140	100341715	1
T2D (Control)	ENSG00000163453	IGFBP7	0.00656977	5.65336	0.96335	0.991902	insulin like growth factor binding protein 7	4	57030773	57110385	-1
T2D (Control)	ENSG00000105135	ILVBL	0.00659065	11.7087	0.94786	0.987087	ilvB acetolactate synthase like	19	15114984	15125786	-1
T2D (Control)	ENSG00000123342	MMP19	0.00660509	15.149	0.985154	0.995845	matrix metallopeptidase 19	12	55835433	55842966	-1
T2D (Control)	ENSG00000157326	DHRS4	0.00660543	2.52263	0.988877	0.996533	dehydrogenase/reductase 4	14	23953734	23969279	1
T2D (Control)	ENSG00000198721	ECI2	0.00660997	18.9938	0.959721	0.990593	enoyl-CoA delta isomerase 2	6	4115693	4135597	-1
T2D (Control)	ENSG00000005075	POLR2J	0.00661363	6.4615	0.976479	0.994762	RNA polymerase II subunit J	7	102473118	102478907	-1
T2D (Control)	ENSG00000078618	NRDC	0.0066264	5.17119	0.93237	0.984577	nardilysin convertase	1	51789191	51878937	-1
T2D (Control)	ENSG00000156983	BRPF1	0.00663757	6.00034	0.97646	0.994762	bromodomain and PHD finger containing 1	3	9731729	9748015	1
T2D (Control)	ENSG00000134480	CCNH	0.00663765	13.1943	0.964902	0.992283	cyclin H	5	87318416	87412930	-1
T2D (Control)	ENSG00000120725	SIL1	0.00664171	14.6539	0.968286	0.993166	SIL1 nucleotide exchange factor	5	138946724	139293557	-1
T2D (Control)	ENSG00000169519	METTL15	0.00665781	6.87004	0.975391	0.994762	methyltransferase like 15	11	28108248	28527041	1
T2D (Control)	ENSG00000148337	CIZ1	0.00667502	20.3862	0.956444	0.989156	CDKN1A interacting zinc finger protein 1	9	128161251	128204383	-1
T2D (Control)	ENSG00000121644	DESI2	0.00667861	11.7049	0.948002	0.987087	desumoylating isopeptidase 2	1	244653103	244709033	1
T2D (Control)	ENSG00000143393	PI4KB	0.00670254	19.2629	0.937452	0.986316	phosphatidylinositol 4-kinase beta	1	151291797	151327715	-1
T2D (Control)	ENSG00000160014	CALM3	0.00671299	14.8221	0.959452	0.990537	calmodulin 3	19	46601074	46610782	1
T2D (Control)	ENSG00000142751	GPN2	0.00671786	14.2598	0.954307	0.98842	GPN-loop GTPase 2	1	26876132	26890283	-1
T2D (Control)	ENSG00000160049	DFFA	0.00673042	12.2227	0.92209	0.982076	DNA fragmentation factor subunit alpha	1	10456522	10472529	-1
T2D (Control)	ENSG00000169217	CD2BP2	0.0067424	15.3374	0.94295	0.986817	CD2 cytoplasmic tail binding protein 2	16	30350773	30355308	-1
T2D (Control)	ENSG00000031823	RANBP3	0.00679043	11.3306	0.947458	0.987087	RAN binding protein 3	19	5916139	5978142	-1
T2D (Control)	ENSG00000110395	CBL	0.00679563	6.86187	0.986477	0.996179	Cbl proto-oncogene	11	119206298	119313926	1
T2D (Control)	ENSG00000198931	APRT	0.00680049	16.7286	0.978276	0.995074	adenine phosphoribosyltransferase	16	88809339	88811937	-1
T2D (Control)	ENSG00000111727	HCFC2	0.00681287	22.1912	0.939244	0.986536	host cell factor C2	12	104064531	104106524	1
T2D (Control)	ENSG00000132294	EFR3A	0.0068255	16.1665	0.950008	0.987846	EFR3 homolog A	8	131904093	132013642	1
T2D (Control)	ENSG00000177666	PNPLA2	0.00682924	14.1991	0.987124	0.996303	patatin like phospholipase domain containing 2	11	818914	825573	1
T2D (Control)	ENSG00000135624	CCT7	0.00684708	13.721	0.966384	0.992697	chaperonin containing TCP1 subunit 7	2	73233420	73253021	1
T2D (Control)	ENSG00000128989	ARPP19	0.00686264	21.7297	0.93465	0.985397	cAMP regulated phosphoprotein 19	15	52547045	52569883	-1
T2D (Control)	ENSG00000109576	AADAT	0.00686511	7.40507	0.988365	0.996533	aminoadipate aminotransferase	4	170060222	170091699	-1
T2D (Control)	ENSG00000139726	DENR	0.00687027	6.84668	0.948524	0.987164	density regulated re-initiation and release factor	12	122752824	122771064	1
T2D (Control)	ENSG00000137522	RNF121	0.00687974	14.2012	0.970217	0.993974	ring finger protein 121	11	71929018	71997597	1
T2D (Control)	ENSG00000228223	HCG11	0.00688488	4.89843	0.980705	0.995074	HLA complex group 11	6	26521709	26527404	1
T2D (Control)	ENSG00000124784	RIOK1	0.00690871	22.1875	0.953152	0.988315	RIO kinase 1	6	7389793	7418037	1
T2D (Control)	ENSG00000108523	RNF167	0.00691262	3.37891	0.942027	0.986817	ring finger protein 167	17	4940008	4945222	1
T2D (Control)	ENSG00000184209	SNRNP35	0.00691775	5.99548	0.981222	0.995074	small nuclear ribonucleoprotein U11/U12 subunit 35	12	123458088	123473154	1
T2D (Control)	ENSG00000109618	SEPSECS	0.00692045	23.0207	0.968425	0.993254	Sep (O-phosphoserine) tRNA:Sec (selenocysteine) tRNA synthase	4	25120014	25160550	-1
T2D (Control)	ENSG00000173914	RBM4B	0.00692814	0.787434	0.955158	0.988588	RNA binding motif protein 4B	11	66664998	66677887	-1
T2D (Control)	ENSG00000100485	SOS2	0.0069318	18.4945	0.910844	0.980035	SOS Ras/Rho guanine nucleotide exchange factor 2	14	50117130	50231578	-1
T2D (Control)	ENSG00000012822	CALCOCO1	0.00693951	23.6542	0.963157	0.991902	calcium binding and coiled-coil domain 1	12	53708517	53727745	-1
T2D (Control)	ENSG00000257103	LSM14A	0.00694056	1.84209	0.942645	0.986817	LSM14A mRNA processing body assembly factor	19	34172504	34229288	1
T2D (Control)	ENSG00000111707	SUDS3	0.00696399	16.5022	0.853017	0.969407	SDS3 homolog, SIN3A corepressor complex component	12	118376555	118418033	1
T2D (Control)	ENSG00000010818	HIVEP2	0.00697561	0.945875	0.970896	0.993974	HIVEP zinc finger 2	6	142751469	142956698	-1
T2D (Control)	ENSG00000131748	STARD3	0.00699527	2.62767	0.971056	0.994002	StAR related lipid transfer domain containing 3	17	39637090	39664201	1
T2D (Control)	ENSG00000134077	THUMPD3	0.00700095	8.61657	0.909443	0.979937	THUMP domain containing 3	3	9362971	9386791	1
T2D (Control)	ENSG00000088888	MAVS	0.0070108	10.0906	0.92917	0.983896	mitochondrial antiviral signaling protein	20	3846799	3876123	1
T2D (Control)	ENSG00000064886	CHI3L2	0.0070191	3.89917	0.998258	0.999781	chitinase 3 like 2	1	111200771	111243440	1
T2D (Control)	ENSG00000167004	PDIA3	0.00702959	21.0589	0.949909	0.987802	protein disulfide isomerase family A member 3	15	43746410	43773278	1
T2D (Control)	ENSG00000142192	APP	0.00703069	0.131145	0.949738	0.987736	amyloid beta precursor protein	21	25880550	26171128	-1
T2D (Control)	ENSG00000267680	ZNF224	0.00703732	7.86174	0.976388	0.994762	zinc finger protein 224	19	44094339	44109886	1
T2D (Control)	ENSG00000168701	TMEM208	0.0070425	4.69776	0.976292	0.994762	transmembrane protein 208	16	67227103	67229278	1
T2D (Control)	ENSG00000073969	NSF	0.00706316	3.70412	0.94183	0.986817	N-ethylmaleimide sensitive factor, vesicle fusing ATPase	17	46590669	46757464	1
T2D (Control)	ENSG00000125375	DMAC2L	0.00707603	23.1119	0.96335	0.991902	distal membrane arm assembly complex 2 like	14	50312324	50335558	1
T2D (Control)	ENSG00000153944	MSI2	0.00708022	13.8929	0.985206	0.995845	musashi RNA binding protein 2	17	57255851	57684689	1
T2D (Control)	ENSG00000168887	C2orf68	0.0070812	1.77547	0.920729	0.981417	chromosome 2 open reading frame 68	2	85605254	85612066	-1
T2D (Control)	ENSG00000004766	VPS50	0.00710324	11.2752	0.939159	0.986536	VPS50 subunit of EARP/GARPII complex	7	93232340	93361123	1
T2D (Control)	ENSG00000111615	KRR1	0.00710409	4.2237	0.939927	0.986817	KRR1 small subunit processome component homolog	12	75490863	75511636	-1
T2D (Control)	ENSG00000185800	DMWD	0.00711695	20.5533	0.970833	0.993974	DM1 locus, WD repeat containing	19	45782947	45792845	-1
T2D (Control)	ENSG00000176095	IP6K1	0.00712451	1.45068	0.936301	0.985744	inositol hexakisphosphate kinase 1	3	49724294	49786542	-1
T2D (Control)	ENSG00000100731	PCNX1	0.00712465	4.67445	0.929525	0.983899	pecanex 1	14	70907405	71115382	1
T2D (Control)	ENSG00000064313	TAF2	0.00712534	5.74868	0.953757	0.988356	TATA-box binding protein associated factor 2	8	119730774	119832841	-1
T2D (Control)	ENSG00000066084	DIP2B	0.00714897	16.0278	0.943629	0.986845	disco interacting protein 2 homolog B	12	50504985	50748657	1
T2D (Control)	ENSG00000143774	GUK1	0.00715063	11.0909	0.976004	0.994762	guanylate kinase 1	1	228139962	228148984	1
T2D (Control)	ENSG00000171960	PPIH	0.00715448	8.55949	0.972229	0.994341	peptidylprolyl isomerase H	1	42658335	42676758	1
T2D (Control)	ENSG00000168890	TMEM150A	0.00716198	4.7587	0.968567	0.993289	transmembrane protein 150A	2	85598547	85603196	-1
T2D (Control)	ENSG00000100412	ACO2	0.00717729	20.014	0.906719	0.979858	aconitase 2	22	41447830	41529273	1
T2D (Control)	ENSG00000225791	TRAM2-AS1	0.00718584	17.6758	0.971115	0.994002	TRAM2 antisense RNA 1 (head to head)	6	52576787	52643058	1
T2D (Control)	ENSG00000198690	FAN1	0.00720653	5.97008	0.936348	0.985744	FANCD2 and FANCI associated nuclease 1	15	30890559	30943108	1
T2D (Control)	ENSG00000100865	CINP	0.00720793	5.31836	0.961632	0.991735	cyclin dependent kinase 2 interacting protein	14	102341102	102362916	-1
T2D (Control)	ENSG00000196821	ILRUN	0.00722068	18.0448	0.863485	0.970704	inflammation and lipid regulator with UBA-like and NBR1-like domains	6	34587288	34696859	-1
T2D (Control)	ENSG00000140391	TSPAN3	0.00722342	23.8766	0.890643	0.976802	tetraspanin 3	15	77041404	77083984	-1
T2D (Control)	ENSG00000112697	TMEM30A	0.00723429	20.8358	0.9141	0.980431	transmembrane protein 30A	6	75252924	75284948	-1
T2D (Control)	ENSG00000167085	PHB	0.00723756	11.5564	0.975404	0.994762	prohibitin	17	49404052	49414901	-1
T2D (Control)	ENSG00000166313	APBB1	0.00723992	5.42877	0.940306	0.986817	amyloid beta precursor protein binding family B member 1	11	6395124	6419414	-1
T2D (Control)	ENSG00000163468	CCT3	0.00725999	2.44202	0.96522	0.992334	chaperonin containing TCP1 subunit 3	1	156308968	156367873	-1
T2D (Control)	ENSG00000069248	NUP133	0.00727349	4.58798	0.899271	0.978605	nucleoporin 133	1	229440259	229508341	-1
T2D (Control)	ENSG00000141452	RMC1	0.00728091	18.9521	0.943537	0.986845	regulator of MON1-CCZ1	18	23503470	23531822	1
T2D (Control)	ENSG00000168092	PAFAH1B2	0.00729441	1.33754	0.965714	0.992491	platelet activating factor acetylhydrolase 1b catalytic subunit 2	11	117144284	117176894	1
T2D (Control)	ENSG00000139168	ZCRB1	0.00732615	4.43384	0.943546	0.986845	zinc finger CCHC-type and RNA binding motif containing 1	12	42312086	42326257	-1
T2D (Control)	ENSG00000106635	BCL7B	0.00733289	16.0943	0.953527	0.988315	BAF chromatin remodeling complex subunit BCL7B	7	73536356	73557690	-1
T2D (Control)	ENSG00000126903	SLC10A3	0.00733782	4.60928	0.975941	0.994762	solute carrier family 10 member 3	X	154487306	154490690	-1
T2D (Control)	ENSG00000255717	SNHG1	0.00733944	13.1442	0.971256	0.994006	small nucleolar RNA host gene 1	11	62851984	62855953	-1
T2D (Control)	ENSG00000144579	CTDSP1	0.00735381	17.1663	0.931954	0.984437	CTD small phosphatase 1	2	218398256	218405941	1
T2D (Control)	ENSG00000151208	DLG5	0.00737072	18.1926	0.977141	0.994785	discs large MAGUK scaffold protein 5	10	77790791	77926755	-1
T2D (Control)	ENSG00000134058	CDK7	0.00738038	17.4739	0.966926	0.992697	cyclin dependent kinase 7	5	69234795	69277430	1
T2D (Control)	ENSG00000066136	NFYC	0.00740762	1.0494	0.947493	0.987087	nuclear transcription factor Y subunit gamma	1	40691648	40771603	1
T2D (Control)	ENSG00000132549	VPS13B	0.00742344	1.01458	0.960888	0.991411	vacuolar protein sorting 13 homolog B	8	99013266	99877580	1
T2D (Control)	ENSG00000138032	PPM1B	0.00742894	19.0921	0.940849	0.986817	protein phosphatase, Mg2+/Mn2+ dependent 1B	2	44167969	44244384	1
T2D (Control)	ENSG00000066422	ZBTB11	0.00743048	16.3982	0.952439	0.988315	zinc finger and BTB domain containing 11	3	101648889	101677132	-1
T2D (Control)	ENSG00000205423	CNEP1R1	0.00743085	15.2423	0.965897	0.992491	CTD nuclear envelope phosphatase 1 regulatory subunit 1	16	50024410	50037088	1
T2D (Control)	ENSG00000164011	ZNF691	0.00743696	11.8851	0.985688	0.995845	zinc finger protein 691	1	42846573	42852477	1
T2D (Control)	ENSG00000139637	MYG1	0.00744182	19.5367	0.946881	0.987087	MYG1 exonuclease	12	53299695	53307177	1
T2D (Control)	ENSG00000189079	ARID2	0.00744713	22.422	0.931873	0.984437	AT-rich interaction domain 2	12	45729706	45908040	1
T2D (Control)	ENSG00000136937	NCBP1	0.00745609	12.7139	0.94196	0.986817	nuclear cap binding protein subunit 1	9	97633668	97673748	1
T2D (Control)	ENSG00000184014	DENND5A	0.00746798	7.538	0.942784	0.986817	DENN domain containing 5A	11	9138825	9265959	-1
T2D (Control)	ENSG00000095059	DHPS	0.0075034	4.39966	0.934813	0.985397	deoxyhypusine synthase	19	12675717	12681880	-1
T2D (Control)	ENSG00000241973	PI4KA	0.0075079	1.9162	0.976116	0.994762	phosphatidylinositol 4-kinase alpha	22	20707691	20859417	-1
T2D (Control)	ENSG00000116212	LRRC42	0.00752439	5.23351	0.967063	0.992697	leucine rich repeat containing 42	1	53946085	53968168	1
T2D (Control)	ENSG00000167657	DAPK3	0.0075397	7.71884	0.970789	0.993974	death associated protein kinase 3	19	3958453	3971123	-1
T2D (Control)	ENSG00000110911	SLC11A2	0.00754082	6.13645	0.915016	0.980431	solute carrier family 11 member 2	12	50979401	51028566	-1
T2D (Control)	ENSG00000088986	DYNLL1	0.00755183	21.1542	0.954168	0.98842	dynein light chain LC8-type 1	12	120469850	120498493	1
T2D (Control)	ENSG00000126391	FRMD8	0.00756552	3.39498	0.96652	0.992697	FERM domain containing 8	11	65386621	65413525	1
T2D (Control)	ENSG00000160991	ORAI2	0.00757257	17.4335	0.91567	0.980431	ORAI calcium release-activated calcium modulator 2	7	102433106	102456825	1
T2D (Control)	ENSG00000131080	EDA2R	0.00761549	19.2802	0.943153	0.986817	ectodysplasin A2 receptor	X	66595637	66639298	-1
T2D (Control)	ENSG00000254004	ZNF260	0.00762057	19.4248	0.962547	0.991738	zinc finger protein 260	19	36510687	36528271	-1
T2D (Control)	ENSG00000119185	ITGB1BP1	0.00763341	6.18603	0.895857	0.977933	integrin subunit beta 1 binding protein 1	2	9403475	9423528	-1
T2D (Control)	ENSG00000188167	TMPPE	0.00763639	11.8485	0.989024	0.996573	transmembrane protein with metallophosphoesterase domain	3	33090421	33097146	-1
T2D (Control)	ENSG00000168234	TTC39C	0.00763894	8.21806	0.96027	0.990883	tetratricopeptide repeat domain 39C	18	23992773	24135610	1
T2D (Control)	ENSG00000011021	CLCN6	0.00767595	9.5019	0.978556	0.995074	chloride voltage-gated channel 6	1	11806096	11848079	1
T2D (Control)	ENSG00000221866	PLXNA4	0.00768146	11.4682	0.998108	0.999781	plexin A4	7	132123332	132648688	-1
T2D (Control)	ENSG00000161920	MED11	0.00768358	18.8499	0.963904	0.992069	mediator complex subunit 11	17	4731428	4733608	1
T2D (Control)	ENSG00000141736	ERBB2	0.00768785	14.9681	0.914076	0.980431	erb-b2 receptor tyrosine kinase 2	17	39687914	39730426	1
T2D (Control)	ENSG00000166086	JAM3	0.00770377	20.7303	0.923386	0.9825	junctional adhesion molecule 3	11	134069071	134152001	1
T2D (Control)	ENSG00000128915	ICE2	0.00770739	15.6152	0.95167	0.988315	interactor of little elongation complex ELL subunit 2	15	60419609	60479160	-1
T2D (Control)	ENSG00000170004	CHD3	0.00772373	13.7586	0.962226	0.991738	chromodomain helicase DNA binding protein 3	17	7884796	7912760	1
T2D (Control)	ENSG00000164327	RICTOR	0.00774143	21.2056	0.948045	0.987087	RPTOR independent companion of MTOR complex 2	5	38937920	39074399	-1
T2D (Control)	ENSG00000038274	MAT2B	0.00775237	18.7448	0.90923	0.979937	methionine adenosyltransferase 2B	5	163503114	163519354	1
T2D (Control)	ENSG00000122432	SPATA1	0.00775239	9.23502	0.999125	0.999781	spermatogenesis associated 1	1	84506300	84566194	1
T2D (Control)	ENSG00000158636	EMSY	0.00778107	1.39424	0.971533	0.994127	EMSY transcriptional repressor, BRCA2 interacting	11	76444923	76553025	1
T2D (Control)	ENSG00000144034	TPRKB	0.0077907	19.2002	0.974158	0.994762	TP53RK binding protein	2	73729104	73737400	-1
T2D (Control)	ENSG00000078061	ARAF	0.00779881	20.9994	0.906522	0.979858	A-Raf proto-oncogene, serine/threonine kinase	X	47561205	47571908	1
T2D (Control)	ENSG00000137200	CMTR1	0.00780005	6.49638	0.908331	0.979858	cap methyltransferase 1	6	37433219	37482827	1
T2D (Control)	ENSG00000129071	MBD4	0.00780279	13.4006	0.921223	0.981611	methyl-CpG binding domain 4, DNA glycosylase	3	129430947	129440179	-1
T2D (Control)	ENSG00000172292	CERS6	0.00780463	2.16485	0.941156	0.986817	ceramide synthase 6	2	168456249	168775134	1
T2D (Control)	ENSG00000182919	C11orf54	0.00781017	11.2027	0.965288	0.992349	chromosome 11 open reading frame 54	11	93741591	93764749	1
T2D (Control)	ENSG00000130726	TRIM28	0.00781137	7.63097	0.930372	0.984267	tripartite motif containing 28	19	58544064	58550722	1
T2D (Control)	ENSG00000006625	GGCT	0.00781669	14.1093	0.984809	0.995845	gamma-glutamylcyclotransferase	7	30496621	30504841	-1
T2D (Control)	ENSG00000170606	HSPA4	0.00782128	2.55097	0.924828	0.982533	heat shock protein family A (Hsp70) member 4	5	133052013	133106449	1
T2D (Control)	ENSG00000271601	LIX1L	0.00783562	3.33349	0.928287	0.983693	limb and CNS expressed 1 like	1	145933423	145958017	-1
T2D (Control)	ENSG00000114126	TFDP2	0.00783873	4.35174	0.914056	0.980431	transcription factor Dp-2	3	141944428	142149544	-1
T2D (Control)	ENSG00000186866	POFUT2	0.00784494	9.26607	0.902639	0.979086	protein O-fucosyltransferase 2	21	45263928	45287898	-1
T2D (Control)	ENSG00000058262	SEC61A1	0.00786061	11.9091	0.923903	0.982533	SEC61 translocon subunit alpha 1	3	128051641	128071683	1
T2D (Control)	ENSG00000119285	HEATR1	0.007863	8.81957	0.9137	0.980431	HEAT repeat containing 1	1	236549005	236604516	-1
T2D (Control)	ENSG00000152749	GPR180	0.00788791	11.1141	0.976434	0.994762	G protein-coupled receptor 180	13	94601857	94634661	1
T2D (Control)	ENSG00000013016	EHD3	0.00791994	2.77261	0.976151	0.994762	EH domain containing 3	2	31234152	31269451	1
T2D (Control)	ENSG00000172638	EFEMP2	0.00794118	9.6634	0.925176	0.982533	EGF containing fibulin extracellular matrix protein 2	11	65866441	65873592	-1
T2D (Control)	ENSG00000138639	ARHGAP24	0.0079544	11.9128	0.966979	0.992697	Rho GTPase activating protein 24	4	85475150	86002668	1
T2D (Control)	ENSG00000204574	ABCF1	0.00795563	15.0662	0.931878	0.984437	ATP binding cassette subfamily F member 1	6	30571393	30597179	1
T2D (Control)	ENSG00000198722	UNC13B	0.00796014	2.87825	0.913016	0.980383	unc-13 homolog B	9	35161992	35405338	1
T2D (Control)	ENSG00000136827	TOR1A	0.00797496	1.6214	0.937448	0.986316	torsin family 1 member A	9	129812942	129824244	-1
T2D (Control)	ENSG00000263426	RN7SL471P	0.00799013	17.2843	0.995935	0.998751	RNA, 7SL, cytoplasmic 471, pseudogene	6	28977475	28977773	1
T2D (Control)	ENSG00000176871	WSB2	0.00802154	0.584282	0.965447	0.992457	WD repeat and SOCS box containing 2	12	118032687	118062430	-1
T2D (Control)	ENSG00000149923	PPP4C	0.00803296	10.0313	0.938351	0.986496	protein phosphatase 4 catalytic subunit	16	30075978	30085376	1
T2D (Control)	ENSG00000172531	PPP1CA	0.00803444	3.20364	0.947571	0.987087	protein phosphatase 1 catalytic subunit alpha	11	67398181	67421183	-1
T2D (Control)	ENSG00000077713	SLC25A43	0.00804107	19.2153	0.951307	0.988315	solute carrier family 25 member 43	X	119399336	119454478	1
T2D (Control)	ENSG00000100030	MAPK1	0.00805405	0.777402	0.934142	0.985303	mitogen-activated protein kinase 1	22	21759657	21867680	-1
T2D (Control)	ENSG00000109016	DHRS7B	0.0080593	23.339	0.944948	0.986845	dehydrogenase/reductase 7B	17	21123364	21193265	1
T2D (Control)	ENSG00000128872	TMOD2	0.00806193	2.30278	0.951298	0.988315	tropomodulin 2	15	51751597	51816363	1
T2D (Control)	ENSG00000140632	GLYR1	0.00809689	23.6676	0.915781	0.980431	glyoxylate reductase 1 homolog	16	4803203	4847288	-1
T2D (Control)	ENSG00000272812	AC004908.2	0.00810945	20.6292	0.995005	0.998517	novel transcript, sense intronic to ZNF596	8	233119	233692	1
T2D (Control)	ENSG00000187051	RPS19BP1	0.0081252	16.2626	0.969969	0.993974	ribosomal protein S19 binding protein 1	22	39529093	39532761	-1
T2D (Control)	ENSG00000137574	TGS1	0.00812907	12.058	0.93977	0.986809	trimethylguanosine synthase 1	8	55773446	55826445	1
T2D (Control)	ENSG00000211643	IGLV5-52	0.00813142	5.79302	0.988842	0.996533	immunoglobulin lambda variable 5-52	22	22318727	22319226	1
T2D (Control)	ENSG00000124067	SLC12A4	0.00814694	4.26234	0.940904	0.986817	solute carrier family 12 member 4	16	67943474	67969601	-1
T2D (Control)	ENSG00000171503	ETFDH	0.00814816	9.38073	0.969763	0.993964	electron transfer flavoprotein dehydrogenase	4	158672125	158709623	1
T2D (Control)	ENSG00000137710	RDX	0.00819368	15.155	0.940477	0.986817	radixin	11	109864295	110296712	-1
T2D (Control)	ENSG00000179277	MEIS3P1	0.00819455	21.2417	0.969092	0.993621	Meis homeobox 3 pseudogene 1	17	15786618	15787575	1
T2D (Control)	ENSG00000123358	NR4A1	0.00819703	5.70709	0.997732	0.999679	nuclear receptor subfamily 4 group A member 1	12	52022832	52059507	1
T2D (Control)	ENSG00000073614	KDM5A	0.00819727	17.5122	0.85143	0.969103	lysine demethylase 5A	12	280057	389320	-1
T2D (Control)	ENSG00000153989	NUS1	0.0081979	6.49451	0.975543	0.994762	NUS1 dehydrodolichyl diphosphate synthase subunit	6	117675469	117710727	1
T2D (Control)	ENSG00000123684	LPGAT1	0.00819839	4.49785	0.887202	0.975576	lysophosphatidylglycerol acyltransferase 1	1	211743457	211830763	-1
T2D (Control)	ENSG00000169499	PLEKHA2	0.00820705	15.5971	0.972004	0.994276	pleckstrin homology domain containing A2	8	38901235	38973912	1
T2D (Control)	ENSG00000127837	AAMP	0.00821489	21.9836	0.880048	0.973987	angio associated migratory cell protein	2	218264129	218270178	-1
T2D (Control)	ENSG00000167981	ZNF597	0.00825134	23.8784	0.956456	0.989156	zinc finger protein 597	16	3432414	3443504	-1
T2D (Control)	ENSG00000163930	BAP1	0.00825993	14.3112	0.910167	0.979937	BRCA1 associated protein 1	3	52401008	52410008	-1
T2D (Control)	ENSG00000155893	PXYLP1	0.00826625	6.00159	0.975234	0.994762	2-phosphoxylose phosphatase 1	3	141228726	141367753	1
T2D (Control)	ENSG00000185651	UBE2L3	0.00828404	3.58456	0.938218	0.986412	ubiquitin conjugating enzyme E2 L3	22	21549447	21624034	1
T2D (Control)	ENSG00000099991	CABIN1	0.0082928	7.26241	0.9391	0.986536	calcineurin binding protein 1	22	24011192	24178628	1
T2D (Control)	ENSG00000178974	FBXO34	0.00830959	20.475	0.919	0.981082	F-box protein 34	14	55271344	55370053	1
T2D (Control)	ENSG00000100883	SRP54	0.00831489	10.8452	0.949354	0.987559	signal recognition particle 54	14	34981957	35029686	1
T2D (Control)	ENSG00000126067	PSMB2	0.00832688	9.17708	0.9137	0.980431	proteasome 20S subunit beta 2	1	35599541	35641526	-1
T2D (Control)	ENSG00000103091	WDR59	0.00832877	6.79433	0.947996	0.987087	WD repeat domain 59	16	74871362	75000173	-1
T2D (Control)	ENSG00000272720	AL022322.1	0.0083336	23.2302	0.999399	0.999781	novel transcript, antisense to BAIAP2L2	22	38090127	38091559	1
T2D (Control)	ENSG00000185896	LAMP1	0.00834561	13.9964	0.928602	0.983809	lysosomal associated membrane protein 1	13	113297239	113323672	1
T2D (Control)	ENSG00000182473	EXOC7	0.00837102	14.822	0.852674	0.969136	exocyst complex component 7	17	76081016	76121576	-1
T2D (Control)	ENSG00000038210	PI4K2B	0.00837369	21.8958	0.983823	0.995845	phosphatidylinositol 4-kinase type 2 beta	4	25160663	25279204	1
T2D (Control)	ENSG00000106948	AKNA	0.00839276	4.70625	0.985623	0.995845	AT-hook transcription factor	9	114334156	114394405	-1
T2D (Control)	ENSG00000121879	PIK3CA	0.00839315	22.12	0.938496	0.986536	phosphatidylinositol-4,5-bisphosphate 3-kinase catalytic subunit alpha	3	179148114	179240093	1
T2D (Control)	ENSG00000101161	PRPF6	0.0084059	5.28238	0.835661	0.967579	pre-mRNA processing factor 6	20	63981132	64033100	1
T2D (Control)	ENSG00000110090	CPT1A	0.00842776	1.21772	0.993057	0.99802	carnitine palmitoyltransferase 1A	11	68754620	68844410	-1
T2D (Control)	ENSG00000175826	CTDNEP1	0.0084282	20.7468	0.981034	0.995074	CTD nuclear envelope phosphatase 1	17	7243591	7252491	-1
T2D (Control)	ENSG00000101474	APMAP	0.00843758	4.89002	0.872923	0.972418	adipocyte plasma membrane associated protein	20	24962925	24992751	-1
T2D (Control)	ENSG00000158195	WASF2	0.0084431	1.21879	0.976311	0.994762	WASP family member 2	1	27404230	27490167	-1
T2D (Control)	ENSG00000139505	MTMR6	0.00846302	6.55087	0.924976	0.982533	myotubularin related protein 6	13	25246222	25287488	-1
T2D (Control)	ENSG00000077147	TM9SF3	0.008483	20.259	0.935032	0.985397	transmembrane 9 superfamily member 3	10	96518110	96587452	-1
T2D (Control)	ENSG00000102967	DHODH	0.00848339	19.9011	0.979322	0.995074	dihydroorotate dehydrogenase (quinone)	16	72008588	72027664	1
T2D (Control)	ENSG00000123159	GIPC1	0.00850566	7.49039	0.962434	0.991738	GIPC PDZ domain containing family member 1	19	14477760	14496149	-1
T2D (Control)	ENSG00000141499	WRAP53	0.00852037	11.9808	0.967662	0.99289	WD repeat containing antisense to TP53	17	7686071	7703502	1
T2D (Control)	ENSG00000164597	COG5	0.00853249	18.6947	0.87897	0.973694	component of oligomeric golgi complex 5	7	107201372	107564261	-1
T2D (Control)	ENSG00000167005	NUDT21	0.00854119	22.1031	0.922363	0.98208	nudix hydrolase 21	16	56429133	56452199	-1
T2D (Control)	ENSG00000060491	OGFR	0.00854228	10.0974	0.962898	0.991902	opioid growth factor receptor	20	62804835	62814000	1
T2D (Control)	ENSG00000102898	NUTF2	0.00854933	6.72303	0.926097	0.982895	nuclear transport factor 2	16	67846923	67872567	1
T2D (Control)	ENSG00000162493	PDPN	0.00854939	18.8132	0.990323	0.997284	podoplanin	1	13583465	13617957	1
T2D (Control)	ENSG00000065548	ZC3H15	0.00855261	20.3727	0.915073	0.980431	zinc finger CCCH-type containing 15	2	186486253	186509361	1
T2D (Control)	ENSG00000186716	BCR	0.00855509	1.46711	0.957949	0.989961	BCR activator of RhoGEF and GTPase	22	23179704	23318037	1
T2D (Control)	ENSG00000119929	CUTC	0.00855881	22.7733	0.951937	0.988315	cutC copper transporter	10	99702558	99756134	1
T2D (Control)	ENSG00000083123	BCKDHB	0.00856411	11.7247	0.951451	0.988315	branched chain keto acid dehydrogenase E1 subunit beta	6	80106647	80346270	1
T2D (Control)	ENSG00000103502	CDIPT	0.00857454	23.6325	0.91014	0.979937	CDP-diacylglycerol--inositol 3-phosphatidyltransferase	16	29858357	29863414	-1
T2D (Control)	ENSG00000188554	NBR1	0.00857486	18.4072	0.889815	0.976287	NBR1 autophagy cargo receptor	17	43170481	43211689	1
T2D (Control)	ENSG00000197724	PHF2	0.00859018	5.28813	0.910293	0.979937	PHD finger protein 2	9	93576584	93679587	1
T2D (Control)	ENSG00000179222	MAGED1	0.00860446	3.32817	0.934249	0.985303	MAGE family member D1	X	51803007	51902354	1
T2D (Control)	ENSG00000087995	METTL2A	0.00860793	17.1209	0.910875	0.980035	methyltransferase like 2A	17	62423875	62453385	1
T2D (Control)	ENSG00000054282	SDCCAG8	0.0086154	4.59479	0.914302	0.980431	SHH signaling and ciliogenesis regulator SDCCAG8	1	243256034	243500091	1
T2D (Control)	ENSG00000167671	UBXN6	0.00861992	19.7953	0.961299	0.991668	UBX domain protein 6	19	4444999	4457794	-1
T2D (Control)	ENSG00000168818	STX18	0.00862491	16.6509	0.94023	0.986817	syntaxin 18	4	4415742	4542346	-1
T2D (Control)	ENSG00000001629	ANKIB1	0.00862977	22.1392	0.82098	0.966219	ankyrin repeat and IBR domain containing 1	7	92245974	92401383	1
T2D (Control)	ENSG00000221843	C2orf16	0.00863139	15.4984	0.98392	0.995845	chromosome 2 open reading frame 16	2	27537386	27582721	1
T2D (Control)	ENSG00000107175	CREB3	0.00864102	3.7709	0.95198	0.988315	cAMP responsive element binding protein 3	9	35732598	35736999	1
T2D (Control)	ENSG00000198799	LRIG2	0.00865504	12.0943	0.931698	0.984437	leucine rich repeats and immunoglobulin like domains 2	1	113073198	113132260	1
T2D (Control)	ENSG00000143156	NME7	0.0086569	4.38996	0.957483	0.989776	NME/NM23 family member 7	1	169132531	169367948	-1
T2D (Control)	ENSG00000128607	KLHDC10	0.00866368	9.96173	0.84827	0.968506	kelch domain containing 10	7	130070534	130135705	1
T2D (Control)	ENSG00000160679	CHTOP	0.0086649	3.96161	0.926207	0.982955	chromatin target of PRMT1	1	153633982	153646306	1
T2D (Control)	ENSG00000090565	RAB11FIP3	0.00867664	9.69144	0.969344	0.9937	RAB11 family interacting protein 3	16	425649	523011	1
T2D (Control)	ENSG00000273363	AL353801.3	0.0086846	0.327086	0.997495	0.999605	novel transcript	10	44958917	44959458	-1
T2D (Control)	ENSG00000151835	SACS	0.00868952	18.3112	0.922026	0.982076	sacsin molecular chaperone	13	23328826	23433740	-1
T2D (Control)	ENSG00000213064	SFT2D2	0.00869678	3.09137	0.912728	0.980318	SFT2 domain containing 2	1	168225938	168253021	1
T2D (Control)	ENSG00000101596	SMCHD1	0.00869939	14.4411	0.915829	0.980431	structural maintenance of chromosomes flexible hinge domain containing 1	18	2655726	2805017	1
T2D (Control)	ENSG00000181007	ZFP82	0.0087056	16.8553	0.943235	0.986817	ZFP82 zinc finger protein	19	36383120	36418644	-1
T2D (Control)	ENSG00000084733	RAB10	0.00870799	20.0437	0.794658	0.962741	RAB10, member RAS oncogene family	2	26034084	26137454	1
T2D (Control)	ENSG00000135469	COQ10A	0.00872566	20.844	0.953307	0.988315	coenzyme Q10A	12	56266890	56270966	1
T2D (Control)	ENSG00000013364	MVP	0.00872745	16.5521	0.911106	0.980035	major vault protein	16	29820394	29848039	1
T2D (Control)	ENSG00000071994	PDCD2	0.00873964	7.24845	0.830438	0.967579	programmed cell death 2	6	170575295	170584692	-1
T2D (Control)	ENSG00000148331	ASB6	0.00874571	7.52454	0.898079	0.978605	ankyrin repeat and SOCS box containing 6	9	129634604	129642169	-1
T2D (Control)	ENSG00000054793	ATP9A	0.00875925	20.4034	0.926893	0.983153	ATPase phospholipid transporting 9A (putative)	20	51596514	51768390	-1
T2D (Control)	ENSG00000141551	CSNK1D	0.00876685	18.9069	0.96589	0.992491	casein kinase 1 delta	17	82239023	82273731	-1
T2D (Control)	ENSG00000138107	ACTR1A	0.00876707	1.96237	0.90061	0.978676	actin related protein 1A	10	102461881	102502712	-1
T2D (Control)	ENSG00000111252	SH2B3	0.00876805	9.5146	0.959547	0.990579	SH2B adaptor protein 3	12	111405923	111451623	1
T2D (Control)	ENSG00000067369	TP53BP1	0.00877114	1.14665	0.897287	0.97856	tumor protein p53 binding protein 1	15	43403061	43510728	-1
T2D (Control)	ENSG00000137404	NRM	0.008774	12.1124	0.980147	0.995074	nurim	6	30688047	30691420	-1
T2D (Control)	ENSG00000228300	FAM174C	0.00877725	10.6976	0.980453	0.995074	family with sequence similarity 174 member C	19	1275530	1279244	1
T2D (Control)	ENSG00000160058	BSDC1	0.00877848	17.643	0.865184	0.970842	BSD domain containing 1	1	32364633	32394731	-1
T2D (Control)	ENSG00000173040	EVC2	0.00878114	12.0384	0.962454	0.991738	EvC ciliary complex subunit 2	4	5542772	5709548	-1
T2D (Control)	ENSG00000142065	ZFP14	0.00878342	9.64235	0.947302	0.987087	ZFP14 zinc finger protein	19	36334453	36379201	-1
T2D (Control)	ENSG00000170759	KIF5B	0.00879888	13.1419	0.951276	0.988315	kinesin family member 5B	10	32009015	32056425	-1
T2D (Control)	ENSG00000082146	STRADB	0.00880807	2.64205	0.970529	0.993974	STE20 related adaptor beta	2	201387858	201480846	1
T2D (Control)	ENSG00000134910	STT3A	0.00881203	6.48246	0.900282	0.978676	STT3 oligosaccharyltransferase complex catalytic subunit A	11	125591712	125625215	1
T2D (Control)	ENSG00000171867	PRNP	0.00881925	20.0195	0.867009	0.97166	prion protein	20	4686350	4701590	1
T2D (Control)	ENSG00000101193	GID8	0.00884186	5.75833	0.872105	0.972389	GID complex subunit 8 homolog	20	62938147	62948475	1
T2D (Control)	ENSG00000074935	TUBE1	0.00885378	9.66251	0.957965	0.989961	tubulin epsilon 1	6	112070663	112087529	-1
T2D (Control)	ENSG00000117335	CD46	0.0088611	6.76715	0.896242	0.977997	CD46 molecule	1	207752054	207795513	1
T2D (Control)	ENSG00000197935	ZNF311	0.00887072	8.91279	0.991669	0.99754	zinc finger protein 311	6	28994785	29005316	-1
T2D (Control)	ENSG00000270194	AC097359.2	0.00887745	17.0672	0.976128	0.994762	novel transcript, antisense to GOLGA4	3	37241789	37244177	-1
T2D (Control)	ENSG00000136205	TNS3	0.00891466	11.8031	0.95872	0.990354	tensin 3	7	47275154	47582558	-1
T2D (Control)	ENSG00000052723	SIKE1	0.00891758	3.70432	0.958795	0.990354	suppressor of IKBKE 1	1	114769479	114780685	-1
T2D (Control)	ENSG00000169760	NLGN1	0.00892294	9.84792	0.979551	0.995074	neuroligin 1	3	173396284	174286644	1
T2D (Control)	ENSG00000169432	SCN9A	0.00892923	16.5936	0.963561	0.992008	sodium voltage-gated channel alpha subunit 9	2	166195185	166376001	-1
T2D (Control)	ENSG00000145349	CAMK2D	0.00894945	15.4629	0.944975	0.986845	calcium/calmodulin dependent protein kinase II delta	4	113451032	113761927	-1
T2D (Control)	ENSG00000100099	HPS4	0.00895101	1.25687	0.95381	0.988356	HPS4 biogenesis of lysosomal organelles complex 3 subunit 2	22	26443423	26483837	-1
T2D (Control)	ENSG00000154608	CEP170P1	0.00896496	10.0686	0.998414	0.999781	centrosomal protein 170 pseudogene 1	4	118467590	118554100	1
T2D (Control)	ENSG00000117151	CTBS	0.00897735	3.01629	0.954684	0.988485	chitobiase	1	84549611	84574480	-1
T2D (Control)	ENSG00000115306	SPTBN1	0.00898097	21.5159	0.918773	0.981082	spectrin beta, non-erythrocytic 1	2	54456317	54671446	1
T2D (Control)	ENSG00000151694	ADAM17	0.00898428	19.9162	0.862425	0.970505	ADAM metallopeptidase domain 17	2	9488486	9556732	-1
T2D (Control)	ENSG00000109814	UGDH	0.00898497	6.40397	0.980803	0.995074	UDP-glucose 6-dehydrogenase	4	39498755	39528311	-1
T2D (Control)	ENSG00000168286	THAP11	0.00898827	10.1929	0.940917	0.986817	THAP domain containing 11	16	67842320	67844195	1
T2D (Control)	ENSG00000161328	LRRC56	0.00900592	13.6314	0.995136	0.998557	leucine rich repeat containing 56	11	537527	554912	1
T2D (Control)	ENSG00000013375	PGM3	0.00902919	13.5697	0.969106	0.993621	phosphoglucomutase 3	6	83161150	83193936	-1
T2D (Control)	ENSG00000213281	NRAS	0.0090299	3.88727	0.975404	0.994762	NRAS proto-oncogene, GTPase	1	114704469	114716771	-1
T2D (Control)	ENSG00000137996	RTCA	0.0090323	21.3745	0.833299	0.967579	RNA 3'-terminal phosphate cyclase	1	100266216	100292769	1
T2D (Control)	ENSG00000170088	TMEM192	0.00905352	21.3388	0.93358	0.985066	transmembrane protein 192	4	165070608	165208549	-1
T2D (Control)	ENSG00000088038	CNOT3	0.00905784	3.16968	0.985195	0.995845	CCR4-NOT transcription complex subunit 3	19	54137749	54155681	1
T2D (Control)	ENSG00000143919	CAMKMT	0.00906828	16.8915	0.980701	0.995074	calmodulin-lysine N-methyltransferase	2	44361947	44772592	1
T2D (Control)	ENSG00000143341	HMCN1	0.00907582	4.01131	0.982912	0.995629	hemicentin 1	1	185734391	186190949	1
T2D (Control)	ENSG00000050393	MCUR1	0.00907591	15.2689	0.908193	0.979858	mitochondrial calcium uniporter regulator 1	6	13786557	13814568	-1
T2D (Control)	ENSG00000198589	LRBA	0.00908236	6.98098	0.868441	0.971895	LPS responsive beige-like anchor protein	4	150264435	151015727	-1
T2D (Control)	ENSG00000078142	PIK3C3	0.00909329	6.98442	0.881711	0.973987	phosphatidylinositol 3-kinase catalytic subunit type 3	18	41955234	42087830	1
T2D (Control)	ENSG00000114779	ABHD14B	0.00911508	18.4967	0.908857	0.979907	abhydrolase domain containing 14B	3	51968510	51983409	-1
T2D (Control)	ENSG00000166794	PPIB	0.00911694	0.372273	0.912148	0.980318	peptidylprolyl isomerase B	15	64155740	64163134	-1
T2D (Control)	ENSG00000168575	SLC20A2	0.00911924	12.3325	0.95281	0.988315	solute carrier family 20 member 2	8	42416475	42541926	-1
T2D (Control)	ENSG00000257727	CNPY2	0.00912161	3.70547	0.971535	0.994127	canopy FGF signaling regulator 2	12	56309842	56316119	-1
T2D (Control)	ENSG00000103126	AXIN1	0.00912247	18.0441	0.960251	0.990883	axin 1	16	287440	352723	-1
T2D (Control)	ENSG00000242612	DECR2	0.00912388	14.6004	0.966762	0.992697	2,4-dienoyl-CoA reductase 2	16	401858	412487	1
T2D (Control)	ENSG00000113282	CLINT1	0.00914079	17.5772	0.887058	0.975576	clathrin interactor 1	5	157785743	157859145	-1
T2D (Control)	ENSG00000117505	DR1	0.00915345	22.9009	0.819493	0.965977	down-regulator of transcription 1	1	93345907	93369493	1
T2D (Control)	ENSG00000108799	EZH1	0.009163	7.56127	0.908022	0.979858	enhancer of zeste 1 polycomb repressive complex 2 subunit	17	42700275	42745049	-1
T2D (Control)	ENSG00000158669	GPAT4	0.00916748	14.7026	0.862193	0.970486	glycerol-3-phosphate acyltransferase 4	8	41577187	41625001	1
T2D (Control)	ENSG00000094631	HDAC6	0.00916865	7.00815	0.964517	0.992262	histone deacetylase 6	X	48801377	48824982	1
T2D (Control)	ENSG00000042832	TG	0.00917007	17.1265	0.991947	0.997615	thyroglobulin	8	132866958	133134903	1
T2D (Control)	ENSG00000204642	HLA-F	0.00917038	1.44211	0.992262	0.9977	major histocompatibility complex, class I, F	6	29722775	29738528	1
T2D (Control)	ENSG00000140463	BBS4	0.00917238	7.10851	0.868171	0.971895	Bardet-Biedl syndrome 4	15	72686179	72738475	1
T2D (Control)	ENSG00000110958	PTGES3	0.00917961	1.13658	0.912281	0.980318	prostaglandin E synthase 3	12	56663341	56688408	-1
T2D (Control)	ENSG00000100196	KDELR3	0.00918089	23.7081	0.97062	0.993974	KDEL endoplasmic reticulum protein retention receptor 3	22	38468078	38483447	1
T2D (Control)	ENSG00000158186	MRAS	0.00919807	6.94082	0.945777	0.987087	muscle RAS oncogene homolog	3	138347648	138405534	1
T2D (Control)	ENSG00000092148	HECTD1	0.00924768	17.4221	0.865191	0.970842	HECT domain E3 ubiquitin protein ligase 1	14	31100112	31207804	-1
T2D (Control)	ENSG00000174365	SNHG11	0.00925181	5.51589	0.961442	0.991735	small nucleolar RNA host gene 11	20	38446343	38450940	1
T2D (Control)	ENSG00000073803	MAP3K13	0.00925757	5.32673	0.92494	0.982533	mitogen-activated protein kinase kinase kinase 13	3	185282941	185489094	1
T2D (Control)	ENSG00000042317	SPATA7	0.00925959	19.9737	0.935489	0.985449	spermatogenesis associated 7	14	88384924	88470350	1
T2D (Control)	ENSG00000137806	NDUFAF1	0.00926938	0.0561368	0.96218	0.991738	NADH:ubiquinone oxidoreductase complex assembly factor 1	15	41387218	41409403	-1
T2D (Control)	ENSG00000185164	NOMO2	0.00929444	14.4329	0.943235	0.986817	NODAL modulator 2	16	18417325	18562211	-1
T2D (Control)	ENSG00000185722	ANKFY1	0.00929965	1.35423	0.941143	0.986817	ankyrin repeat and FYVE domain containing 1	17	4163821	4263995	-1
T2D (Control)	ENSG00000197361	FBXL22	0.00930384	22.2881	0.994797	0.998516	F-box and leucine rich repeat protein 22	15	63597353	63602428	1
T2D (Control)	ENSG00000116489	CAPZA1	0.00931431	6.23121	0.945195	0.986845	capping actin protein of muscle Z-line subunit alpha 1	1	112619805	112671616	1
T2D (Control)	ENSG00000114450	GNB4	0.00931909	23.4274	0.92333	0.982497	G protein subunit beta 4	3	179396088	179451476	-1
T2D (Control)	ENSG00000173041	ZNF680	0.00934268	19.5778	0.947544	0.987087	zinc finger protein 680	7	64519878	64563075	-1
T2D (Control)	ENSG00000161956	SENP3	0.00935505	10.2662	0.952931	0.988315	SUMO specific peptidase 3	17	7561919	7571969	1
T2D (Control)	ENSG00000158828	PINK1	0.00936218	22.6916	0.907076	0.979858	PTEN induced kinase 1	1	20633458	20651511	1
T2D (Control)	ENSG00000178038	ALS2CL	0.00936262	2.98158	0.982478	0.995621	ALS2 C-terminal like	3	46668995	46693704	-1
T2D (Control)	ENSG00000103769	RAB11A	0.00936678	8.76391	0.849128	0.968641	RAB11A, member RAS oncogene family	15	65726054	65891989	1
T2D (Control)	ENSG00000137817	PARP6	0.00938225	15.9708	0.861546	0.970194	poly(ADP-ribose) polymerase family member 6	15	72241181	72272999	-1
T2D (Control)	ENSG00000132768	DPH2	0.00939511	12.6216	0.949113	0.987419	diphthamide biosynthesis 2	1	43970000	43973369	1
T2D (Control)	ENSG00000179632	MAF1	0.00939805	17.2935	0.916073	0.980431	MAF1 homolog, negative regulator of RNA polymerase III	8	144104461	144107611	1
T2D (Control)	ENSG00000006607	FARP2	0.00941459	1.76623	0.913114	0.980415	FERM, ARH/RhoGEF and pleckstrin domain protein 2	2	241356285	241494841	1
T2D (Control)	ENSG00000168159	RNF187	0.00943289	23.4037	0.919785	0.981238	ring finger protein 187	1	228487382	228496188	1
T2D (Control)	ENSG00000263465	SRSF8	0.00945266	14.1835	0.799536	0.962741	serine and arginine rich splicing factor 8	11	95066919	95071225	1
T2D (Control)	ENSG00000143079	CTTNBP2NL	0.00945433	10.9243	0.892374	0.977265	CTTNBP2 N-terminal like	1	112396214	112463456	1
T2D (Control)	ENSG00000104964	TLE5	0.00947931	19.5019	0.896143	0.977997	TLE family member 5, transcriptional modulator	19	3052910	3063107	-1
T2D (Control)	ENSG00000151148	UBE3B	0.00948972	0.118354	0.8792	0.973699	ubiquitin protein ligase E3B	12	109477402	109536705	1
T2D (Control)	ENSG00000278318	ZNF229	0.00950584	21.9042	0.920753	0.981417	zinc finger protein 229	19	44417519	44448578	-1
T2D (Control)	ENSG00000104626	ERI1	0.00952687	4.27667	0.947251	0.987087	exoribonuclease 1	8	9002147	9116746	1
T2D (Control)	ENSG00000203950	RTL8A	0.00953086	4.71285	0.981684	0.99517	retrotransposon Gag like 8A	X	135050932	135052196	-1
T2D (Control)	ENSG00000081307	UBA5	0.00957385	10.5978	0.914258	0.980431	ubiquitin like modifier activating enzyme 5	3	132654446	132679794	1
T2D (Control)	ENSG00000074603	DPP8	0.0095829	0.864073	0.839826	0.967579	dipeptidyl peptidase 8	15	65442463	65517704	-1
T2D (Control)	ENSG00000155256	ZFYVE27	0.00958566	10.8888	0.939341	0.986536	zinc finger FYVE-type containing 27	10	97737121	97760907	1
T2D (Control)	ENSG00000099956	SMARCB1	0.0095872	10.6835	0.924872	0.982533	SWI/SNF related, matrix associated, actin dependent regulator of chromatin, subfamily b, member 1	22	23786931	23838009	1
T2D (Control)	ENSG00000173264	GPR137	0.00958977	6.11132	0.952821	0.988315	G protein-coupled receptor 137	11	64270062	64289500	1
T2D (Control)	ENSG00000117528	ABCD3	0.00959965	2.74135	0.906833	0.979858	ATP binding cassette subfamily D member 3	1	94418389	94518666	1
T2D (Control)	ENSG00000184428	TOP1MT	0.00961831	4.60119	0.976964	0.994785	DNA topoisomerase I mitochondrial	8	143304384	143359979	-1
T2D (Control)	ENSG00000063854	HAGH	0.00961868	11.0537	0.893133	0.97762	hydroxyacylglutathione hydrolase	16	1795620	1827157	-1
T2D (Control)	ENSG00000069956	MAPK6	0.00962588	17.8719	0.91417	0.980431	mitogen-activated protein kinase 6	15	51952106	52067375	1
T2D (Control)	ENSG00000133142	TCEAL4	0.00962811	21.5394	0.902957	0.979086	transcription elongation factor A like 4	X	103576231	103587729	1
T2D (Control)	ENSG00000120008	WDR11	0.00962957	12.6944	0.750399	0.956933	WD repeat domain 11	10	120851305	120909524	1
T2D (Control)	ENSG00000131263	RLIM	0.00963628	23.595	0.877749	0.973233	ring finger protein, LIM domain interacting	X	74582976	74614624	-1
T2D (Control)	ENSG00000164134	NAA15	0.00965169	15.362	0.931314	0.984319	N-alpha-acetyltransferase 15, NatA auxiliary subunit	4	139301505	139420033	1
T2D (Control)	ENSG00000161217	PCYT1A	0.00965448	19.4656	0.693805	0.952026	phosphate cytidylyltransferase 1, choline, alpha	3	196214222	196287957	-1
T2D (Control)	ENSG00000143367	TUFT1	0.00966365	18.2893	0.973463	0.994762	tuftelin 1	1	151540305	151583583	1
T2D (Control)	ENSG00000163389	POGLUT1	0.00966674	0.0111324	0.910188	0.979937	protein O-glucosyltransferase 1	3	119468963	119494708	1
T2D (Control)	ENSG00000139793	MBNL2	0.00967266	2.54704	0.956136	0.988992	muscleblind like splicing regulator 2	13	97221434	97394120	1
T2D (Control)	ENSG00000100239	PPP6R2	0.00967704	9.62674	0.832207	0.967579	protein phosphatase 6 regulatory subunit 2	22	50343304	50445090	1
T2D (Control)	ENSG00000157077	ZFYVE9	0.00967727	8.10355	0.908012	0.979858	zinc finger FYVE-type containing 9	1	52142089	52348671	1
T2D (Control)	ENSG00000104613	INTS10	0.00967871	14.4894	0.869338	0.971895	integrator complex subunit 10	8	19817391	19852083	1
T2D (Control)	ENSG00000172939	OXSR1	0.00970577	22.6633	0.918742	0.981082	oxidative stress responsive kinase 1	3	38165089	38255484	1
T2D (Control)	ENSG00000121680	PEX16	0.00972575	4.62851	0.953499	0.988315	peroxisomal biogenesis factor 16	11	45909663	45918812	-1
T2D (Control)	ENSG00000117411	B4GALT2	0.0097313	4.29061	0.916488	0.980431	beta-1,4-galactosyltransferase 2	1	43978943	43991170	1
T2D (Control)	ENSG00000186432	KPNA4	0.00973593	20.2164	0.854733	0.969447	karyopherin subunit alpha 4	3	160495007	160565571	-1
T2D (Control)	ENSG00000107679	PLEKHA1	0.00975098	15.2966	0.903448	0.979128	pleckstrin homology domain containing A1	10	122374696	122442602	1
T2D (Control)	ENSG00000122786	CALD1	0.00976021	7.49438	0.956122	0.988992	caldesmon 1	7	134744252	134970729	1
T2D (Control)	ENSG00000164967	RPP25L	0.00977515	18.2512	0.95934	0.990532	ribonuclease P/MRP subunit p25 like	9	34610486	34612104	-1
T2D (Control)	ENSG00000139636	LMBR1L	0.00977692	0.221563	0.923659	0.982533	limb development membrane protein 1 like	12	49097136	49110900	-1
T2D (Control)	ENSG00000130764	LRRC47	0.00978551	9.66845	0.936144	0.985744	leucine rich repeat containing 47	1	3778559	3796498	-1
T2D (Control)	ENSG00000164093	PITX2	0.0097974	20.8541	0.967135	0.992697	paired like homeodomain 2	4	110617423	110642123	-1
T2D (Control)	ENSG00000099800	TIMM13	0.00979832	7.34078	0.93565	0.985514	translocase of inner mitochondrial membrane 13	19	2425625	2427586	-1
T2D (Control)	ENSG00000090581	GNPTG	0.0098	14.6464	0.919339	0.981082	N-acetylglucosamine-1-phosphate transferase subunit gamma	16	1351931	1364113	1
T2D (Control)	ENSG00000155959	VBP1	0.0098004	17.6317	0.908226	0.979858	VHL binding protein 1	X	155197007	155239841	1
T2D (Control)	ENSG00000185219	ZNF445	0.00980915	18.8922	0.859904	0.970194	zinc finger protein 445	3	44431705	44477670	-1
T2D (Control)	ENSG00000120690	ELF1	0.00982301	20.972	0.907791	0.979858	E74 like ETS transcription factor 1	13	40931924	41061440	-1
T2D (Control)	ENSG00000167637	ZNF283	0.00984859	11.124	0.914454	0.980431	zinc finger protein 283	19	43827321	43852017	1
T2D (Control)	ENSG00000115268	RPS15	0.00985124	3.8622	0.970728	0.993974	ribosomal protein S15	19	1438358	1440495	1
T2D (Control)	ENSG00000138029	HADHB	0.00985689	20.1964	0.901884	0.978933	hydroxyacyl-CoA dehydrogenase trifunctional multienzyme complex subunit beta	2	26243170	26290465	1
T2D (Control)	ENSG00000100804	PSMB5	0.00986563	23.051	0.858315	0.970161	proteasome 20S subunit beta 5	14	23016543	23035230	-1
T2D (Control)	ENSG00000109133	TMEM33	0.009866	0.697886	0.907207	0.979858	transmembrane protein 33	4	41935129	41960803	1
T2D (Control)	ENSG00000004700	RECQL	0.00987106	7.37122	0.955122	0.988588	RecQ like helicase	12	21468910	21501669	-1
T2D (Control)	ENSG00000055950	MRPL43	0.00987202	16.6968	0.912752	0.980318	mitochondrial ribosomal protein L43	10	100969458	100987515	-1
T2D (Control)	ENSG00000186908	ZDHHC17	0.00990807	1.7712	0.953164	0.988315	zinc finger DHHC-type palmitoyltransferase 17	12	76764103	76853696	1
T2D (Control)	ENSG00000120656	TAF12	0.00992099	6.91552	0.904675	0.97955	TATA-box binding protein associated factor 12	1	28589323	28643085	-1
T2D (Control)	ENSG00000198952	SMG5	0.00992599	1.81875	0.906883	0.979858	SMG5 nonsense mediated mRNA decay factor	1	156249224	156282825	-1
T2D (Control)	ENSG00000076984	MAP2K7	0.00992797	21.363	0.963995	0.992069	mitogen-activated protein kinase kinase 7	19	7903843	7914478	1
T2D (Control)	ENSG00000182568	SATB1	0.00994537	23.7401	0.976453	0.994762	SATB homeobox 1	3	18345377	18445588	-1
T2D (Control)	ENSG00000189339	SLC35E2B	0.00995516	11.1213	0.935768	0.985575	solute carrier family 35 member E2B	1	1659529	1692795	-1
T2D (Control)	ENSG00000139926	FRMD6	0.00995713	2.33441	0.935202	0.985397	FERM domain containing 6	14	51489100	51730727	1
T2D (Control)	ENSG00000183853	KIRREL1	0.00996407	11.6135	0.916375	0.980431	kirre like nephrin family adhesion molecule 1	1	157993273	158100262	1
T2D (Control)	ENSG00000146112	PPP1R18	0.00997067	20.264	0.907942	0.979858	protein phosphatase 1 regulatory subunit 18	6	30676389	30687895	-1
T2D (Control)	ENSG00000156050	FAM161B	0.00998521	20.6323	0.951804	0.988315	FAM161 centrosomal protein B	14	73931501	73950414	-1
T2D (Control)	ENSG00000219481	NBPF1	0.00998598	11.4583	0.937986	0.986376	NBPF member 1	1	16562319	16613562	-1
T2D (Control)	ENSG00000100345	MYH9	0.00999934	5.03507	0.964301	0.992218	myosin heavy chain 9	22	36281280	36387967	-1
T2D (Control)	ENSG00000118217	ATF6	0.0100011	1.93249	0.890975	0.97698	activating transcription factor 6	1	161766298	161977574	1
T2D (Control)	ENSG00000101856	PGRMC1	0.0100193	0.550765	0.910277	0.979937	progesterone receptor membrane component 1	X	119236245	119244466	1
T2D (Control)	ENSG00000198873	GRK5	0.0100246	15.3054	0.963859	0.992069	G protein-coupled receptor kinase 5	10	119207571	119459745	1
T2D (Control)	ENSG00000074621	SLC24A1	0.0100333	11.6992	0.959047	0.99039	solute carrier family 24 member 1	15	65611366	65660995	1
T2D (Control)	ENSG00000167740	CYB5D2	0.0100493	22.9358	0.931414	0.984354	cytochrome b5 domain containing 2	17	4143168	4187310	1
T2D (Control)	ENSG00000145332	KLHL8	0.0100495	21.9427	0.914492	0.980431	kelch like family member 8	4	87160103	87240314	-1
T2D (Control)	ENSG00000114978	MOB1A	0.01005	1.06103	0.912045	0.980318	MOB kinase activator 1A	2	74152528	74178898	-1
T2D (Control)	ENSG00000111802	TDP2	0.0100501	15.5416	0.939548	0.986632	tyrosyl-DNA phosphodiesterase 2	6	24649979	24666930	-1
T2D (Control)	ENSG00000097033	SH3GLB1	0.0100566	21.9567	0.829857	0.967579	SH3 domain containing GRB2 like, endophilin B1	1	86704570	86748184	1
T2D (Control)	ENSG00000085449	WDFY1	0.0100799	16.4315	0.905047	0.979569	WD repeat and FYVE domain containing 1	2	223855716	223945357	-1
T2D (Control)	ENSG00000138600	SPPL2A	0.0100858	22.0158	0.822557	0.966588	signal peptide peptidase like 2A	15	50702266	50765709	-1
T2D (Control)	ENSG00000140006	WDR89	0.0100936	6.87773	0.966799	0.992697	WD repeat domain 89	14	63597039	63641871	-1
T2D (Control)	ENSG00000116337	AMPD2	0.0100996	14.353	0.924966	0.982533	adenosine monophosphate deaminase 2	1	109616104	109632051	1
T2D (Control)	ENSG00000142687	KIAA0319L	0.0100999	14.3708	0.856975	0.969849	KIAA0319 like	1	35433492	35557950	-1
T2D (Control)	ENSG00000188171	ZNF626	0.0101	19.35	0.946339	0.987087	zinc finger protein 626	19	20619939	20661596	-1
T2D (Control)	ENSG00000163939	PBRM1	0.0101181	23.9132	0.793104	0.962741	polybromo 1	3	52545352	52685917	-1
T2D (Control)	ENSG00000119231	SENP5	0.0101213	21.4952	0.817168	0.965753	SUMO specific peptidase 5	3	196867856	196934714	1
T2D (Control)	ENSG00000127946	HIP1	0.0101357	7.34098	0.943309	0.986817	huntingtin interacting protein 1	7	75533298	75738962	-1
T2D (Control)	ENSG00000265491	RNF115	0.0101527	0.845793	0.877476	0.973233	ring finger protein 115	1	145738868	145824095	-1
T2D (Control)	ENSG00000041802	LSG1	0.0101547	7.2516	0.909716	0.979937	large 60S subunit nuclear export GTPase 1	3	194640791	194672463	-1
T2D (Control)	ENSG00000164002	EXO5	0.010155	23.1811	0.936476	0.985759	exonuclease 5	1	40508741	40516556	1
T2D (Control)	ENSG00000189403	HMGB1	0.0101621	6.56945	0.955275	0.988596	high mobility group box 1	13	30456704	30617597	-1
T2D (Control)	ENSG00000080822	CLDND1	0.0101687	8.10127	0.957858	0.989961	claudin domain containing 1	3	98497912	98523066	-1
T2D (Control)	ENSG00000149084	HSD17B12	0.0101687	1.86518	0.923671	0.982533	hydroxysteroid 17-beta dehydrogenase 12	11	43680680	43856617	1
T2D (Control)	ENSG00000068796	KIF2A	0.0101716	9.05279	0.887706	0.97569	kinesin family member 2A	5	62306162	62391025	1
T2D (Control)	ENSG00000100410	PHF5A	0.0101751	6.00084	0.949007	0.987365	PHD finger protein 5A	22	41459717	41468692	-1
T2D (Control)	ENSG00000117228	GBP1	0.010181	0.864199	0.977696	0.994922	guanylate binding protein 1	1	89051882	89065360	-1
T2D (Control)	ENSG00000244038	DDOST	0.0102201	17.5816	0.745347	0.956422	dolichyl-diphosphooligosaccharide--protein glycosyltransferase non-catalytic subunit	1	20651767	20661544	-1
T2D (Control)	ENSG00000110801	PSMD9	0.0102326	15.135	0.957983	0.989961	proteasome 26S subunit, non-ATPase 9	12	121888732	121918297	1
T2D (Control)	ENSG00000117408	IPO13	0.0102356	15.418	0.9453	0.986845	importin 13	1	43946950	43968022	1
T2D (Control)	ENSG00000137693	YAP1	0.0102359	16.8397	0.867164	0.97166	Yes1 associated transcriptional regulator	11	102110447	102233424	1
T2D (Control)	ENSG00000215126	CBWD6	0.0102399	6.63986	0.99369	0.998154	COBW domain containing 6	9	41131306	41199261	-1
T2D (Control)	ENSG00000148308	GTF3C5	0.0102514	2.19964	0.908206	0.979858	general transcription factor IIIC subunit 5	9	133030675	133058503	1
T2D (Control)	ENSG00000091317	CMTM6	0.0102541	22.4038	0.893634	0.977701	CKLF like MARVEL transmembrane domain containing 6	3	32481312	32502852	-1
T2D (Control)	ENSG00000143971	ETAA1	0.0102611	23.5473	0.899932	0.978676	ETAA1 activator of ATR kinase	2	67397322	67412089	1
T2D (Control)	ENSG00000114573	ATP6V1A	0.0102712	23.0882	0.871008	0.972183	ATPase H+ transporting V1 subunit A	3	113747033	113812056	1
T2D (Control)	ENSG00000112234	FBXL4	0.0102836	18.8781	0.868135	0.971895	F-box and leucine rich repeat protein 4	6	98868535	98948006	-1
T2D (Control)	ENSG00000111203	ITFG2	0.0102837	16.4997	0.945828	0.987087	integrin alpha FG-GAP repeat containing 2	12	2812622	2859791	1
T2D (Control)	ENSG00000132792	CTNNBL1	0.0102975	9.49976	0.924892	0.982533	catenin beta like 1	20	37693955	37872129	1
T2D (Control)	ENSG00000147955	SIGMAR1	0.0103029	11.8846	0.861309	0.970194	sigma non-opioid intracellular receptor 1	9	34634722	34637844	-1
T2D (Control)	ENSG00000172113	NME6	0.0103083	2.99503	0.898401	0.978605	NME/NM23 nucleoside diphosphate kinase 6	3	48290722	48301685	-1
T2D (Control)	ENSG00000135870	RC3H1	0.0103132	16.7298	0.856684	0.969849	ring finger and CCCH-type domains 1	1	173931084	174022357	-1
T2D (Control)	ENSG00000197157	SND1	0.0103167	18.4699	0.777091	0.961924	staphylococcal nuclease and tudor domain containing 1	7	127652194	128092609	1
T2D (Control)	ENSG00000145916	RMND5B	0.010344	2.53216	0.920236	0.981238	required for meiotic nuclear division 5 homolog B	5	178130996	178150568	1
T2D (Control)	ENSG00000004897	CDC27	0.0103476	5.56021	0.881521	0.973987	cell division cycle 27	17	47117703	47189422	-1
T2D (Control)	ENSG00000113140	SPARC	0.0103732	21.6098	0.918922	0.981082	secreted protein acidic and cysteine rich	5	151661096	151686975	-1
T2D (Control)	ENSG00000117280	RAB29	0.0103931	3.91917	0.949	0.987365	RAB29, member RAS oncogene family	1	205767986	205775482	-1
T2D (Control)	ENSG00000138138	ATAD1	0.0103964	21.2994	0.83832	0.967579	ATPase family AAA domain containing 1	10	87751512	87841361	-1
T2D (Control)	ENSG00000213995	NAXD	0.0103969	6.14393	0.861052	0.970194	NAD(P)HX dehydratase	13	110615545	110639996	1
T2D (Control)	ENSG00000179364	PACS2	0.010412	22.3658	0.942785	0.986817	phosphofurin acidic cluster sorting protein 2	14	105300563	105398147	1
T2D (Control)	ENSG00000089818	NECAP1	0.0104242	10.1771	0.934398	0.985367	NECAP endocytosis associated 1	12	8076939	8097881	1
T2D (Control)	ENSG00000068120	COASY	0.0104252	11.1573	0.924049	0.982533	Coenzyme A synthase	17	42561467	42566277	1
T2D (Control)	ENSG00000138760	SCARB2	0.0104478	22.3552	0.639534	0.940923	scavenger receptor class B member 2	4	76158737	76234536	-1
T2D (Control)	ENSG00000186532	SMYD4	0.0104673	16.8703	0.90067	0.978676	SET and MYND domain containing 4	17	1779485	1830634	-1
T2D (Control)	ENSG00000100138	SNU13	0.01048	23.3712	0.876028	0.973233	small nuclear ribonucleoprotein 13	22	41673933	41690504	-1
T2D (Control)	ENSG00000170577	SIX2	0.0104856	18.9067	0.972343	0.994403	SIX homeobox 2	2	45005182	45009452	-1
T2D (Control)	ENSG00000154096	THY1	0.0104887	17.2564	0.941266	0.986817	Thy-1 cell surface antigen	11	119415476	119424985	-1
T2D (Control)	ENSG00000215301	DDX3X	0.0104954	18.3841	0.838841	0.967579	DEAD-box helicase 3 X-linked	X	41333348	41364472	1
T2D (Control)	ENSG00000165934	CPSF2	0.0105031	19.0146	0.778198	0.961924	cleavage and polyadenylation specific factor 2	14	92121969	92172145	1
T2D (Control)	ENSG00000100744	GSKIP	0.0105045	17.5595	0.901071	0.978817	GSK3B interacting protein	14	96363452	96387288	1
T2D (Control)	ENSG00000266074	BAHCC1	0.01051	13.823	0.988062	0.996469	BAH domain and coiled-coil containing 1	17	81395457	81466332	1
T2D (Control)	ENSG00000058729	RIOK2	0.0105122	9.03056	0.889134	0.976151	RIO kinase 2	5	97160867	97183247	-1
T2D (Control)	ENSG00000180901	KCTD2	0.0105136	3.84445	0.830494	0.967579	potassium channel tetramerization domain containing 2	17	75032575	75065889	1
T2D (Control)	ENSG00000174891	RSRC1	0.0105205	21.1688	0.881347	0.973987	arginine and serine rich coiled-coil 1	3	158105855	158545730	1
T2D (Control)	ENSG00000188529	SRSF10	0.0105336	9.1767	0.879448	0.973699	serine and arginine rich splicing factor 10	1	23964347	23980927	-1
T2D (Control)	ENSG00000154305	MIA3	0.0105517	17.6175	0.876005	0.973233	MIA SH3 domain ER export factor 3	1	222618097	222668007	1
T2D (Control)	ENSG00000173153	ESRRA	0.0105517	13.1142	0.944179	0.986845	estrogen related receptor alpha	11	64305497	64316743	1
T2D (Control)	ENSG00000059378	PARP12	0.0105549	18.0616	0.991583	0.99754	poly(ADP-ribose) polymerase family member 12	7	140023749	140062951	-1
T2D (Control)	ENSG00000119042	SATB2	0.0105553	23.0928	0.880735	0.973987	SATB homeobox 2	2	199269500	199471266	-1
T2D (Control)	ENSG00000136891	TEX10	0.0105652	22.2819	0.877344	0.973233	testis expressed 10	9	100302077	100352942	-1
T2D (Control)	ENSG00000079805	DNM2	0.0105662	9.34675	0.834916	0.967579	dynamin 2	19	10718079	10833488	1
T2D (Control)	ENSG00000115761	NOL10	0.0105672	1.72135	0.854628	0.969447	nucleolar protein 10	2	10570754	10689987	-1
T2D (Control)	ENSG00000164896	FASTK	0.0105681	8.04729	0.907949	0.979858	Fas activated serine/threonine kinase	7	151076593	151080866	-1
T2D (Control)	ENSG00000164118	CEP44	0.0105729	23.2467	0.951634	0.988315	centrosomal protein 44	4	174283730	174333380	1
T2D (Control)	ENSG00000117139	KDM5B	0.0105855	21.5571	0.814242	0.964904	lysine demethylase 5B	1	202724495	202808487	-1
T2D (Control)	ENSG00000099385	BCL7C	0.0105873	13.3843	0.925466	0.982619	BAF chromatin remodeling complex subunit BCL7C	16	30833626	30894302	-1
T2D (Control)	ENSG00000077157	PPP1R12B	0.0106073	16.5366	0.946452	0.987087	protein phosphatase 1 regulatory subunit 12B	1	202348699	202592706	1
T2D (Control)	ENSG00000164054	SHISA5	0.0106328	0.114103	0.814468	0.964904	shisa family member 5	3	48467798	48504826	-1
T2D (Control)	ENSG00000166848	TERF2IP	0.0106418	14.8836	0.864032	0.970704	TERF2 interacting protein	16	75647773	75761872	1
T2D (Control)	ENSG00000151689	INPP1	0.0106437	4.60675	0.935267	0.985397	inositol polyphosphate-1-phosphatase	2	190343570	190371665	1
T2D (Control)	ENSG00000055211	GINM1	0.0106621	23.2825	0.882471	0.974478	glycoprotein integral membrane 1	6	149566294	149591748	1
T2D (Control)	ENSG00000177731	FLII	0.0106772	4.13733	0.858534	0.970161	FLII actin remodeling protein	17	18244815	18258738	-1
T2D (Control)	ENSG00000119421	NDUFA8	0.0106778	9.59445	0.872967	0.972418	NADH:ubiquinone oxidoreductase subunit A8	9	122144058	122159779	-1
T2D (Control)	ENSG00000121989	ACVR2A	0.0106965	3.68892	0.94107	0.986817	activin A receptor type 2A	2	147844517	147930826	1
T2D (Control)	ENSG00000165102	HGSNAT	0.0106996	7.30678	0.893127	0.97762	heparan-alpha-glucosaminide N-acetyltransferase	8	43140464	43202855	1
T2D (Control)	ENSG00000107537	PHYH	0.0107033	15.3405	0.935356	0.985421	phytanoyl-CoA 2-hydroxylase	10	13277796	13302412	-1
T2D (Control)	ENSG00000157036	EXOG	0.0107116	19.2479	0.928822	0.983809	exo/endonuclease G	3	38496127	38542161	1
T2D (Control)	ENSG00000197982	C1orf122	0.0107141	20.1409	0.933766	0.985094	chromosome 1 open reading frame 122	1	37806979	37809454	1
T2D (Control)	ENSG00000058063	ATP11B	0.0107143	9.66151	0.861046	0.970194	ATPase phospholipid transporting 11B (putative)	3	182793503	182921629	1
T2D (Control)	ENSG00000161638	ITGA5	0.0107238	19.433	0.961621	0.991735	integrin subunit alpha 5	12	54395261	54419266	-1
T2D (Control)	ENSG00000279118	AC093535.2	0.0107313	20.9403	0.975875	0.994762	tec	5	126496279	126498604	1
T2D (Control)	ENSG00000196504	PRPF40A	0.0107551	8.84705	0.855582	0.969677	pre-mRNA processing factor 40 homolog A	2	152651593	152717997	-1
T2D (Control)	ENSG00000180357	ZNF609	0.0107572	14.8154	0.877805	0.973233	zinc finger protein 609	15	64460742	64686068	1
T2D (Control)	ENSG00000021762	OSBPL5	0.0107588	3.6924	0.947093	0.987087	oxysterol binding protein like 5	11	3087107	3166739	-1
T2D (Control)	ENSG00000136758	YME1L1	0.0107591	5.019	0.846216	0.968361	YME1 like 1 ATPase	10	27110111	27155266	-1
T2D (Control)	ENSG00000083642	PDS5B	0.0107954	9.77028	0.940797	0.986817	PDS5 cohesin associated factor B	13	32586452	32778019	1
T2D (Control)	ENSG00000181555	SETD2	0.0107984	7.08818	0.830572	0.967579	SET domain containing 2, histone lysine methyltransferase	3	47016429	47164113	-1
T2D (Control)	ENSG00000013392	RWDD2A	0.0108154	10.5149	0.916738	0.980431	RWD domain containing 2A	6	83193357	83198935	1
T2D (Control)	ENSG00000164828	SUN1	0.0108158	10.8479	0.842828	0.967984	Sad1 and UNC84 domain containing 1	7	816615	896435	1
T2D (Control)	ENSG00000106012	IQCE	0.0108226	19.5057	0.902754	0.979086	IQ motif containing E	7	2558972	2614733	1
T2D (Control)	ENSG00000142864	SERBP1	0.0108255	11.6268	0.891775	0.977038	SERPINE1 mRNA binding protein 1	1	67407810	67430415	-1
T2D (Control)	ENSG00000104805	NUCB1	0.0108294	18.483	0.895181	0.977933	nucleobindin 1	19	48900312	48923372	1
T2D (Control)	ENSG00000065243	PKN2	0.0108318	21.2941	0.886916	0.975576	protein kinase N2	1	88684222	88836255	1
T2D (Control)	ENSG00000174917	MICOS13	0.0108327	17.7953	0.953153	0.988315	mitochondrial contact site and cristae organizing system subunit 13	19	5678421	5680516	-1
T2D (Control)	ENSG00000197951	ZNF71	0.0108374	23.5263	0.968216	0.993149	zinc finger protein 71	19	56595300	56626481	1
T2D (Control)	ENSG00000113648	MACROH2A1	0.0108417	16.8772	0.820871	0.966204	macroH2A.1 histone	5	135333900	135399914	-1
T2D (Control)	ENSG00000175470	PPP2R2D	0.0108443	2.46141	0.898541	0.978605	protein phosphatase 2 regulatory subunit Bdelta	10	131901008	131959834	1
T2D (Control)	ENSG00000108510	MED13	0.0108604	20.9598	0.779661	0.961924	mediator complex subunit 13	17	61942605	62065278	-1
T2D (Control)	ENSG00000015676	NUDCD3	0.0109083	2.83642	0.827969	0.967579	NudC domain containing 3	7	44379119	44490658	-1
T2D (Control)	ENSG00000164975	SNAPC3	0.0109265	2.09194	0.916906	0.980431	small nuclear RNA activating complex polypeptide 3	9	15422704	15465953	1
T2D (Control)	ENSG00000134590	RTL8C	0.0109269	8.95942	0.887874	0.97569	retrotransposon Gag like 8C	X	135032355	135033546	1
T2D (Control)	ENSG00000124535	WRNIP1	0.0109288	9.67244	0.807025	0.962963	WRN helicase interacting protein 1	6	2765393	2786952	1
T2D (Control)	ENSG00000186814	ZSCAN30	0.0109649	7.67108	0.905275	0.979699	zinc finger and SCAN domain containing 30	18	35251058	35290245	-1
T2D (Control)	ENSG00000176407	KCMF1	0.0109665	23.8221	0.833595	0.967579	potassium channel modulatory factor 1	2	84971093	85059472	1
T2D (Control)	ENSG00000026652	AGPAT4	0.0109677	8.9442	0.925279	0.982533	1-acylglycerol-3-phosphate O-acyltransferase 4	6	161129967	161274061	-1
T2D (Control)	ENSG00000140320	BAHD1	0.0109708	18.6326	0.945161	0.986845	bromo adjacent homology domain containing 1	15	40439721	40468236	1
T2D (Control)	ENSG00000103194	USP10	0.0109858	19.9641	0.848129	0.968506	ubiquitin specific peptidase 10	16	84699986	84779922	1
T2D (Control)	ENSG00000136153	LMO7	0.0109929	6.53237	0.903898	0.979365	LIM domain 7	13	75620434	75859870	1
T2D (Control)	ENSG00000170624	SGCD	0.0109933	21.9408	0.931327	0.984319	sarcoglycan delta	5	155870344	156767788	1
T2D (Control)	ENSG00000183808	RBM12B	0.0110007	17.3223	0.915752	0.980431	RNA binding motif protein 12B	8	93729356	93741017	-1
T2D (Control)	ENSG00000110042	DTX4	0.011011	7.7812	0.977597	0.994922	deltex E3 ubiquitin ligase 4	11	59171430	59208588	1
T2D (Control)	ENSG00000187522	HSPA14	0.0110287	3.47364	0.938778	0.986536	heat shock protein family A (Hsp70) member 14	10	14838306	14871741	1
T2D (Control)	ENSG00000177700	POLR2L	0.0110296	22.7467	0.95446	0.98842	RNA polymerase II, I and III subunit L	11	837356	842529	-1
T2D (Control)	ENSG00000166130	IKBIP	0.0110441	18.0101	0.940812	0.986817	IKBKB interacting protein	12	98613405	98645113	-1
T2D (Control)	ENSG00000130165	ELOF1	0.0110513	11.3794	0.910404	0.979937	elongation factor 1 homolog	19	11551147	11559236	-1
T2D (Control)	ENSG00000011260	UTP18	0.0110691	13.0353	0.90649	0.979858	UTP18 small subunit processome component	17	51260546	51297936	1
T2D (Control)	ENSG00000165219	GAPVD1	0.0110771	0.511442	0.788458	0.962673	GTPase activating protein and VPS9 domains 1	9	125261794	125367207	1
T2D (Control)	ENSG00000119720	NRDE2	0.0110807	3.85652	0.922567	0.98208	NRDE-2, necessary for RNA interference, domain containing	14	90267860	90331969	-1
T2D (Control)	ENSG00000130751	NPAS1	0.0110998	10.0223	0.980023	0.995074	neuronal PAS domain protein 1	19	47019837	47045775	1
T2D (Control)	ENSG00000175581	MRPL48	0.0111041	17.8298	0.912765	0.980318	mitochondrial ribosomal protein L48	11	73787872	73865133	1
T2D (Control)	ENSG00000106617	PRKAG2	0.0111066	22.3267	0.841961	0.967984	protein kinase AMP-activated non-catalytic subunit gamma 2	7	151556124	151877125	-1
T2D (Control)	ENSG00000103051	COG4	0.0111089	2.23385	0.80645	0.962963	component of oligomeric golgi complex 4	16	70480568	70523560	-1
T2D (Control)	ENSG00000187109	NAP1L1	0.0111103	3.06398	0.899233	0.978605	nucleosome assembly protein 1 like 1	12	76036585	76084735	-1
T2D (Control)	ENSG00000134014	ELP3	0.0111104	0.691173	0.842692	0.967984	elongator acetyltransferase complex subunit 3	8	28089673	28191156	1
T2D (Control)	ENSG00000163866	SMIM12	0.0111106	3.99428	0.919373	0.981082	small integral membrane protein 12	1	34712737	34859755	-1
T2D (Control)	ENSG00000173786	CNP	0.0111157	0.699308	0.897499	0.978605	2',3'-cyclic nucleotide 3' phosphodiesterase	17	41966763	41977740	1
T2D (Control)	ENSG00000108001	EBF3	0.0111186	2.27736	0.902913	0.979086	EBF transcription factor 3	10	129835233	129973053	-1
T2D (Control)	ENSG00000180776	ZDHHC20	0.0111191	0.923778	0.894384	0.977933	zinc finger DHHC-type palmitoyltransferase 20	13	21372571	21459370	-1
T2D (Control)	ENSG00000100888	CHD8	0.0111193	22.5345	0.788908	0.962741	chromodomain helicase DNA binding protein 8	14	21385194	21456126	-1
T2D (Control)	ENSG00000130821	SLC6A8	0.0111259	16.1718	0.973306	0.994762	solute carrier family 6 member 8	X	153687926	153696588	1
T2D (Control)	ENSG00000176700	SCAND2P	0.011127	7.32925	0.9757	0.994762	SCAN domain containing 2 pseudogene	15	84631451	84647478	1
T2D (Control)	ENSG00000100142	POLR2F	0.0111308	12.0264	0.905083	0.979569	RNA polymerase II, I and III subunit F	22	37952607	38041915	1
T2D (Control)	ENSG00000085998	POMGNT1	0.0111344	4.87738	0.848792	0.968506	protein O-linked mannose N-acetylglucosaminyltransferase 1 (beta 1,2-)	1	46188682	46220305	-1
T2D (Control)	ENSG00000137414	FAM8A1	0.0111537	7.52442	0.82111	0.966229	family with sequence similarity 8 member A1	6	17600302	17611715	1
T2D (Control)	ENSG00000181789	COPG1	0.0111645	23.8628	0.907942	0.979858	COPI coat complex subunit gamma 1	3	129249606	129277773	1
T2D (Control)	ENSG00000138744	NAAA	0.0111652	1.65158	0.901407	0.97884	N-acylethanolamine acid amidase	4	75913660	75941013	-1
T2D (Control)	ENSG00000130517	PGPEP1	0.0111741	18.821	0.867304	0.971662	pyroglutamyl-peptidase I	19	18340598	18369950	1
T2D (Control)	ENSG00000003402	CFLAR	0.0111858	19.3731	0.808142	0.963027	CASP8 and FADD like apoptosis regulator	2	201116154	201176687	1
T2D (Control)	ENSG00000180257	ZNF816	0.0111921	15.0608	0.96299	0.991902	zinc finger protein 816	19	52949379	52962911	-1
T2D (Control)	ENSG00000132953	XPO4	0.0111926	3.98578	0.859844	0.970194	exportin 4	13	20777329	20903048	-1
T2D (Control)	ENSG00000275052	PPP4R3B	0.0112059	14.8046	0.888315	0.975916	protein phosphatase 4 regulatory subunit 3B	2	55547292	55618880	-1
T2D (Control)	ENSG00000172500	FIBP	0.0112161	3.07413	0.789322	0.962741	FGF1 intracellular binding protein	11	65883740	65888531	-1
T2D (Control)	ENSG00000213923	CSNK1E	0.0112174	7.7786	0.854544	0.969447	casein kinase 1 epsilon	22	38290691	38318084	-1
T2D (Control)	ENSG00000177119	ANO6	0.011219	0.235461	0.829969	0.967579	anoctamin 6	12	45215987	45482280	1
T2D (Control)	ENSG00000081177	EXD2	0.0112195	13.7177	0.867205	0.97166	exonuclease 3'-5' domain containing 2	14	69191511	69244020	1
T2D (Control)	ENSG00000119048	UBE2B	0.0112307	22.9205	0.948707	0.987164	ubiquitin conjugating enzyme E2 B	5	134371469	134392108	1
T2D (Control)	ENSG00000120451	SNX19	0.0112365	14.5376	0.608857	0.935723	sorting nexin 19	11	130866250	130916479	-1
T2D (Control)	ENSG00000136888	ATP6V1G1	0.0112395	19.5831	0.870853	0.972183	ATPase H+ transporting V1 subunit G1	9	114587706	114598915	1
T2D (Control)	ENSG00000048707	VPS13D	0.0112436	14.6015	0.910595	0.980005	vacuolar protein sorting 13 homolog D	1	12230030	12512047	1
T2D (Control)	ENSG00000126945	HNRNPH2	0.0112526	18.6986	0.787852	0.962144	heterogeneous nuclear ribonucleoprotein H2	X	101408222	101414133	1
T2D (Control)	ENSG00000113966	ARL6	0.0112528	12.7302	0.955298	0.988596	ADP ribosylation factor like GTPase 6	3	97764521	97801229	1
T2D (Control)	ENSG00000114062	UBE3A	0.0112685	20.1847	0.671102	0.948136	ubiquitin protein ligase E3A	15	25333728	25439051	-1
T2D (Control)	ENSG00000196586	MYO6	0.0112755	21.7146	0.942875	0.986817	myosin VI	6	75749192	75919537	1
T2D (Control)	ENSG00000213585	VDAC1	0.0112763	4.944	0.93088	0.984319	voltage dependent anion channel 1	5	133971871	134004975	-1
T2D (Control)	ENSG00000159461	AMFR	0.011278	19.6171	0.654259	0.944762	autocrine motility factor receptor	16	56361452	56425545	-1
T2D (Control)	ENSG00000147050	KDM6A	0.011293	7.22807	0.881327	0.973987	lysine demethylase 6A	X	44873188	45112779	1
T2D (Control)	ENSG00000088179	PTPN4	0.0113029	7.4301	0.901244	0.97884	protein tyrosine phosphatase non-receptor type 4	2	119759922	119984899	1
T2D (Control)	ENSG00000140557	ST8SIA2	0.0113048	2.86977	0.981747	0.99517	ST8 alpha-N-acetyl-neuraminide alpha-2,8-sialyltransferase 2	15	92393881	92468728	1
T2D (Control)	ENSG00000198804	MT-CO1	0.0113059	23.7579	0.955879	0.988836	mitochondrially encoded cytochrome c oxidase I	MT	5904	7445	1
T2D (Control)	ENSG00000166557	TMED3	0.0113246	3.83375	0.852446	0.96913	transmembrane p24 trafficking protein 3	15	79311112	79427432	1
T2D (Control)	ENSG00000005700	IBTK	0.0113288	6.00197	0.912171	0.980318	inhibitor of Bruton tyrosine kinase	6	82169986	82247754	-1
T2D (Control)	ENSG00000103343	ZNF174	0.0113322	1.76612	0.934283	0.985303	zinc finger protein 174	16	3401215	3409364	1
T2D (Control)	ENSG00000184220	CMSS1	0.0113396	17.0829	0.920207	0.981238	cms1 ribosomal small subunit homolog	3	99817837	100181732	1
T2D (Control)	ENSG00000172795	DCP2	0.0113423	12.708	0.894626	0.977933	decapping mRNA 2	5	112976702	113022195	1
T2D (Control)	ENSG00000156599	ZDHHC5	0.0113873	16.8369	0.739203	0.955103	zinc finger DHHC-type palmitoyltransferase 5	11	57667747	57701182	1
T2D (Control)	ENSG00000185122	HSF1	0.0113993	9.3859	0.955379	0.988596	heat shock transcription factor 1	8	144291591	144314720	1
T2D (Control)	ENSG00000168538	TRAPPC11	0.0114058	5.68049	0.821683	0.966248	trafficking protein particle complex 11	4	183659267	183713594	1
T2D (Control)	ENSG00000198836	OPA1	0.0114158	15.367	0.808019	0.963027	OPA1 mitochondrial dynamin like GTPase	3	193593144	193697811	1
T2D (Control)	ENSG00000138448	ITGAV	0.0114182	20.1371	0.887142	0.975576	integrin subunit alpha V	2	186590056	186680901	1
T2D (Control)	ENSG00000127980	PEX1	0.0114633	14.3715	0.889329	0.976151	peroxisomal biogenesis factor 1	7	92487020	92528520	-1
T2D (Control)	ENSG00000067082	KLF6	0.0114817	4.80574	0.95299	0.988315	Kruppel like factor 6	10	3775996	3785281	-1
T2D (Control)	ENSG00000105568	PPP2R1A	0.0114825	1.42616	0.837289	0.967579	protein phosphatase 2 scaffold subunit Aalpha	19	52190048	52229518	1
T2D (Control)	ENSG00000238227	TMEM250	0.0114827	6.76748	0.934958	0.985397	transmembrane protein 250	9	136114581	136118875	-1
T2D (Control)	ENSG00000103510	KAT8	0.0114848	11.5446	0.836537	0.967579	lysine acetyltransferase 8	16	31114489	31131393	1
T2D (Control)	ENSG00000273749	CYFIP1	0.0114858	4.66851	0.74915	0.956933	cytoplasmic FMR1 interacting protein 1	15	22867052	22981063	-1
T2D (Control)	ENSG00000130766	SESN2	0.0114887	17.1249	0.95365	0.988315	sestrin 2	1	28259518	28282491	1
T2D (Control)	ENSG00000247095	MIR210HG	0.0114979	7.37851	0.987434	0.996303	MIR210 host gene	11	565660	568457	-1
T2D (Control)	ENSG00000139644	TMBIM6	0.0115023	0.282997	0.834942	0.967579	transmembrane BAX inhibitor motif containing 6	12	49707725	49764934	1
T2D (Control)	ENSG00000163531	NFASC	0.0115107	23.6487	0.949514	0.98767	neurofascin	1	204828651	205022822	1
T2D (Control)	ENSG00000126581	BECN1	0.0115267	11.4904	0.840378	0.967579	beclin 1	17	42810134	42833350	-1
T2D (Control)	ENSG00000108344	PSMD3	0.0115283	13.2844	0.836159	0.967579	proteasome 26S subunit, non-ATPase 3	17	39980807	39997959	1
T2D (Control)	ENSG00000146535	GNA12	0.0115385	15.7311	0.81913	0.965977	G protein subunit alpha 12	7	2728105	2844308	-1
T2D (Control)	ENSG00000110075	PPP6R3	0.0115438	18.0229	0.775237	0.961788	protein phosphatase 6 regulatory subunit 3	11	68460731	68615334	1
T2D (Control)	ENSG00000111639	MRPL51	0.0115453	3.12662	0.831655	0.967579	mitochondrial ribosomal protein L51	12	6491886	6493841	-1
T2D (Control)	ENSG00000189007	ADAT2	0.0115539	18.6531	0.960405	0.990967	adenosine deaminase tRNA specific 2	6	143422832	143450695	-1
T2D (Control)	ENSG00000117758	STX12	0.0115558	23.0052	0.922951	0.982319	syntaxin 12	1	27773219	27824443	1
T2D (Control)	ENSG00000104907	TRMT1	0.0115569	7.73981	0.954381	0.98842	tRNA methyltransferase 1	19	13104902	13117567	-1
T2D (Control)	ENSG00000100083	GGA1	0.0115931	10.3203	0.886298	0.975443	golgi associated, gamma adaptin ear containing, ARF binding protein 1	22	37608725	37633564	1
T2D (Control)	ENSG00000124164	VAPB	0.0116052	0.851026	0.914191	0.980431	VAMP associated protein B and C	20	58389229	58451101	1
T2D (Control)	ENSG00000136536	MARCHF7	0.0116089	21.3112	0.877667	0.973233	membrane associated ring-CH-type finger 7	2	159712457	159771027	1
T2D (Control)	ENSG00000165671	NSD1	0.01161	23.4008	0.700376	0.952063	nuclear receptor binding SET domain protein 1	5	177133025	177300213	1
T2D (Control)	ENSG00000204922	UQCC3	0.0116349	19.0208	0.979045	0.995074	ubiquinol-cytochrome c reductase complex assembly factor 3	11	62670273	62673686	1
T2D (Control)	ENSG00000104341	LAPTM4B	0.0116404	3.47181	0.86981	0.971936	lysosomal protein transmembrane 4 beta	8	97775057	97853013	1
T2D (Control)	ENSG00000155621	C9orf85	0.0116422	5.24288	0.899679	0.978676	chromosome 9 open reading frame 85	9	71911510	71986054	1
T2D (Control)	ENSG00000115946	PNO1	0.0116514	20.7546	0.898968	0.978605	partner of NOB1 homolog	2	68157888	68176238	1
T2D (Control)	ENSG00000165495	PKNOX2	0.0116655	2.92375	0.984298	0.995845	PBX/knotted 1 homeobox 2	11	125164687	125433389	1
T2D (Control)	ENSG00000109572	CLCN3	0.0116871	10.6837	0.800003	0.962741	chloride voltage-gated channel 3	4	169612633	169723673	1
T2D (Control)	ENSG00000117597	UTP25	0.0117006	1.0465	0.945044	0.986845	UTP25 small subunit processor component	1	209827972	209857565	1
T2D (Control)	ENSG00000141699	RETREG3	0.0117109	9.73799	0.772606	0.961376	reticulophagy regulator family member 3	17	42579513	42610623	-1
T2D (Control)	ENSG00000169727	GPS1	0.011712	11.5808	0.871315	0.972183	G protein pathway suppressor 1	17	82050691	82057470	1
T2D (Control)	ENSG00000152409	JMY	0.0117198	3.20796	0.964254	0.992218	junction mediating and regulatory protein, p53 cofactor	5	79236131	79327211	1
T2D (Control)	ENSG00000101972	STAG2	0.0117214	1.734	0.916678	0.980431	stromal antigen 2	X	123960212	124422664	1
T2D (Control)	ENSG00000165282	PIGO	0.0117377	17.2222	0.919952	0.981238	phosphatidylinositol glycan anchor biosynthesis class O	9	35088688	35096601	-1
T2D (Control)	ENSG00000144827	ABHD10	0.0117432	9.72828	0.846301	0.968361	abhydrolase domain containing 10, depalmitoylase	3	111979010	111993368	1
T2D (Control)	ENSG00000168944	CEP120	0.011749	21.6509	0.882915	0.974545	centrosomal protein 120	5	123344890	123423592	-1
T2D (Control)	ENSG00000136731	UGGT1	0.0117512	15.1863	0.861244	0.970194	UDP-glucose glycoprotein glucosyltransferase 1	2	128091200	128195677	1
T2D (Control)	ENSG00000116641	DOCK7	0.0117552	1.11341	0.829388	0.967579	dedicator of cytokinesis 7	1	62454298	62688386	-1
T2D (Control)	ENSG00000131375	CAPN7	0.0117739	8.38853	0.857885	0.970161	calpain 7	3	15206152	15252916	1
T2D (Control)	ENSG00000118518	RNF146	0.0117775	2.25612	0.79285	0.962741	ring finger protein 146	6	127266682	127288567	1
T2D (Control)	ENSG00000147854	UHRF2	0.011779	11.8419	0.880911	0.973987	ubiquitin like with PHD and ring finger domains 2	9	6413151	6507054	1
T2D (Control)	ENSG00000141279	NPEPPS	0.01178	1.23048	0.829068	0.967579	aminopeptidase puromycin sensitive	17	47522942	47624665	1
T2D (Control)	ENSG00000196743	GM2A	0.0117818	15.983	0.835331	0.967579	GM2 ganglioside activator	5	151212150	151270440	1
T2D (Control)	ENSG00000103852	TTC23	0.0117834	7.97201	0.7033	0.952146	tetratricopeptide repeat domain 23	15	99136323	99251223	-1
T2D (Control)	ENSG00000215305	VPS16	0.0118013	21.0193	0.852409	0.96913	VPS16 core subunit of CORVET and HOPS complexes	20	2840703	2866732	1
T2D (Control)	ENSG00000151779	NBAS	0.0118076	17.5476	0.808291	0.963027	NBAS subunit of NRZ tethering complex	2	15166914	15561334	-1
T2D (Control)	ENSG00000167550	RHEBL1	0.0118261	15.7954	0.998692	0.999781	RHEB like 1	12	49064676	49070025	-1
T2D (Control)	ENSG00000143970	ASXL2	0.0118479	20.7367	0.931971	0.984437	ASXL transcriptional regulator 2	2	25733753	25878487	-1
T2D (Control)	ENSG00000214113	LYRM4	0.0118518	0.189218	0.849457	0.968646	LYR motif containing 4	6	5103629	5260950	-1
T2D (Control)	ENSG00000178694	NSUN3	0.0118597	4.1624	0.907817	0.979858	NOP2/Sun RNA methyltransferase 3	3	94062980	94131832	1
T2D (Control)	ENSG00000053770	AP5M1	0.0118604	11.9579	0.856831	0.969849	adaptor related protein complex 5 subunit mu 1	14	57268924	57298742	1
T2D (Control)	ENSG00000120533	ENY2	0.0118759	1.58134	0.914126	0.980431	ENY2 transcription and export complex 2 subunit	8	109334324	109345954	1
T2D (Control)	ENSG00000162458	FBLIM1	0.0118816	13.2412	0.940155	0.986817	filamin binding LIM protein 1	1	15756607	15786594	1
T2D (Control)	ENSG00000119912	IDE	0.0118864	0.201672	0.82789	0.967579	insulin degrading enzyme	10	92451684	92574096	-1
T2D (Control)	ENSG00000129003	VPS13C	0.0118976	13.1515	0.967279	0.992697	vacuolar protein sorting 13 homolog C	15	61852389	62060473	-1
T2D (Control)	ENSG00000114098	ARMC8	0.0119208	0.991403	0.856145	0.969849	armadillo repeat containing 8	3	138187248	138298384	1
T2D (Control)	ENSG00000176148	TCP11L1	0.0119212	22.9061	0.804259	0.962963	t-complex 11 like 1	11	33039417	33105943	1
T2D (Control)	ENSG00000158161	EYA3	0.0119227	22.8427	0.937282	0.986316	EYA transcriptional coactivator and phosphatase 3	1	27970344	28088637	-1
T2D (Control)	ENSG00000198718	TOGARAM1	0.0119486	11.2205	0.855546	0.969677	TOG array regulator of axonemal microtubules 1	14	44962190	45074431	1
T2D (Control)	ENSG00000132535	DLG4	0.0119564	5.12505	0.932636	0.984745	discs large MAGUK scaffold protein 4	17	7187187	7219841	-1
T2D (Control)	ENSG00000198832	SELENOM	0.0119572	8.49496	0.961868	0.991738	selenoprotein M	22	31104772	31120069	-1
T2D (Control)	ENSG00000105341	DMAC2	0.0119647	17.5154	0.88753	0.97569	distal membrane arm assembly complex 2	19	41431318	41440717	-1
T2D (Control)	ENSG00000182512	GLRX5	0.0119667	18.2307	0.893445	0.977659	glutaredoxin 5	14	95533503	95544724	1
T2D (Control)	ENSG00000204576	PRR3	0.0119696	11.8367	0.966038	0.992526	proline rich 3	6	30557280	30563723	1
T2D (Control)	ENSG00000088812	ATRN	0.0119781	19.314	0.581484	0.933972	attractin	20	3471018	3651118	1
T2D (Control)	ENSG00000047634	SCML1	0.0119857	6.79697	0.915177	0.980431	Scm polycomb group protein like 1	X	17737449	17754988	1
T2D (Control)	ENSG00000185633	NDUFA4L2	0.0120068	20.7585	0.953618	0.988315	NDUFA4 mitochondrial complex associated like 2	12	57234903	57240715	-1
T2D (Control)	ENSG00000218510	LINC00339	0.0120152	10.9313	0.916942	0.980431	long intergenic non-protein coding RNA 339	1	22024558	22031223	1
T2D (Control)	ENSG00000065308	TRAM2	0.0120173	3.97444	0.922646	0.982109	translocation associated membrane protein 2	6	52497408	52577060	-1
T2D (Control)	ENSG00000174099	MSRB3	0.0120353	6.4652	0.875124	0.972874	methionine sulfoxide reductase B3	12	65278643	65491430	1
T2D (Control)	ENSG00000169612	RAMAC	0.0120419	1.48703	0.945178	0.986845	RNA guanine-7 methyltransferase activating subunit	15	82986210	82991057	1
T2D (Control)	ENSG00000138640	FAM13A	0.0120423	7.98862	0.90696	0.979858	family with sequence similarity 13 member A	4	88725955	89111398	-1
T2D (Control)	ENSG00000164366	CCDC127	0.0120586	19.8212	0.829585	0.967579	coiled-coil domain containing 127	5	196868	218153	-1
T2D (Control)	ENSG00000130304	SLC27A1	0.0120723	14.5719	0.951174	0.988315	solute carrier family 27 member 1	19	17468769	17506168	1
T2D (Control)	ENSG00000257267	ZNF271P	0.0120767	15.807	0.798749	0.962741	zinc finger protein 271, pseudogene	18	35290282	35328390	1
T2D (Control)	ENSG00000169230	PRELID1	0.0120773	6.25131	0.945336	0.986845	PRELI domain containing 1	5	177303799	177306949	1
T2D (Control)	ENSG00000013275	PSMC4	0.0120825	11.0507	0.883298	0.974692	proteasome 26S subunit, ATPase 4	19	39971165	39981764	1
T2D (Control)	ENSG00000137492	THAP12	0.0120866	22.4767	0.866078	0.9711	THAP domain containing 12	11	76349956	76381132	-1
T2D (Control)	ENSG00000110080	ST3GAL4	0.0120902	16.6604	0.925934	0.982828	ST3 beta-galactoside alpha-2,3-sialyltransferase 4	11	126355640	126440344	1
T2D (Control)	ENSG00000010072	SPRTN	0.0120933	2.46657	0.888295	0.975916	SprT-like N-terminal domain	1	231337104	231355023	1
T2D (Control)	ENSG00000168591	TMUB2	0.0120999	7.23889	0.781776	0.961924	transmembrane and ubiquitin like domain containing 2	17	44186970	44191929	1
T2D (Control)	ENSG00000184640	SEPTIN9	0.0121008	3.95995	0.913453	0.980431	septin 9	17	77280569	77500596	1
T2D (Control)	ENSG00000171928	TVP23B	0.012101	17.8728	0.892094	0.977163	trans-golgi network vesicle protein 23 homolog B	17	18781111	18806714	1
T2D (Control)	ENSG00000189060	H1-0	0.0121019	21.7109	0.935657	0.985514	H1.0 linker histone	22	37805093	37807436	1
T2D (Control)	ENSG00000095139	ARCN1	0.0121126	6.14118	0.844093	0.967984	archain 1	11	118572390	118603033	1
T2D (Control)	ENSG00000101444	AHCY	0.0121145	5.46922	0.755479	0.957666	adenosylhomocysteinase	20	34280268	34311802	-1
T2D (Control)	ENSG00000138071	ACTR2	0.0121146	14.4859	0.944076	0.986845	actin related protein 2	2	65227788	65271253	1
T2D (Control)	ENSG00000196950	SLC39A10	0.0121172	20.1559	0.915889	0.980431	solute carrier family 39 member 10	2	195575977	195737702	1
T2D (Control)	ENSG00000175283	DOLK	0.0121466	4.1089	0.879992	0.973987	dolichol kinase	9	128945530	128947603	-1
T2D (Control)	ENSG00000127663	KDM4B	0.0121548	1.20971	0.951427	0.988315	lysine demethylase 4B	19	4969113	5153598	1
T2D (Control)	ENSG00000163449	TMEM169	0.0121605	6.66312	0.976586	0.994762	transmembrane protein 169	2	216081866	216102783	1
T2D (Control)	ENSG00000101152	DNAJC5	0.0121615	9.16713	0.837036	0.967579	DnaJ heat shock protein family (Hsp40) member C5	20	63895126	63936031	1
T2D (Control)	ENSG00000102978	POLR2C	0.012205	23.3316	0.863102	0.970633	RNA polymerase II subunit C	16	57462660	57472009	1
T2D (Control)	ENSG00000164654	MIOS	0.0122266	21.2298	0.915918	0.980431	meiosis regulator for oocyte development	7	7566875	7608932	1
T2D (Control)	ENSG00000246273	SBF2-AS1	0.0122286	22.6421	0.953624	0.988315	SBF2 antisense RNA 1	11	9758268	9811335	1
T2D (Control)	ENSG00000138231	DBR1	0.0122299	13.5833	0.804731	0.962963	debranching RNA lariats 1	3	138160988	138174921	-1
T2D (Control)	ENSG00000074800	ENO1	0.0122538	4.88817	0.950057	0.987846	enolase 1	1	8861000	8879190	-1
T2D (Control)	ENSG00000169018	FEM1B	0.0122552	22.0192	0.726266	0.954066	fem-1 homolog B	15	68277745	68295862	1
T2D (Control)	ENSG00000096093	EFHC1	0.0122586	8.42841	0.874856	0.972811	EF-hand domain containing 1	6	52362123	52529886	1
T2D (Control)	ENSG00000185624	P4HB	0.0122602	9.93197	0.728924	0.954185	prolyl 4-hydroxylase subunit beta	17	81843159	81860856	-1
T2D (Control)	ENSG00000112584	FAM120B	0.0122772	0.443621	0.884547	0.975197	family with sequence similarity 120B	6	170290703	170407067	1
T2D (Control)	ENSG00000196591	HDAC2	0.0122779	5.76644	0.656786	0.945227	histone deacetylase 2	6	113933028	114011308	-1
T2D (Control)	ENSG00000142252	GEMIN7	0.0123053	4.16152	0.972147	0.994341	gem nuclear organelle associated protein 7	19	45079195	45091518	1
T2D (Control)	ENSG00000125734	GPR108	0.0123057	10.6479	0.837913	0.967579	G protein-coupled receptor 108	19	6729914	6737603	-1
T2D (Control)	ENSG00000179431	FJX1	0.0123072	6.04321	0.979575	0.995074	four-jointed box kinase 1	11	35618460	35620865	1
T2D (Control)	ENSG00000151553	FAM160B1	0.012314	20.2573	0.833855	0.967579	family with sequence similarity 160 member B1	10	114821744	114899832	1
T2D (Control)	ENSG00000109927	TECTA	0.012315	7.07356	0.981516	0.995103	tectorin alpha	11	121101243	121191490	1
T2D (Control)	ENSG00000112339	HBS1L	0.0123233	4.45988	0.88749	0.97569	HBS1 like translational GTPase	6	134960378	135103056	-1
T2D (Control)	ENSG00000082898	XPO1	0.0123376	7.19751	0.817287	0.965753	exportin 1	2	61476032	61538741	-1
T2D (Control)	ENSG00000167186	COQ7	0.0123744	11.753	0.836228	0.967579	coenzyme Q7, hydroxylase	16	19067614	19080095	1
T2D (Control)	ENSG00000092607	TBX15	0.0123846	11.8871	0.928732	0.983809	T-box transcription factor 15	1	118883046	118989556	-1
T2D (Control)	ENSG00000157224	CLDN12	0.0123851	7.11851	0.873086	0.972418	claudin 12	7	90383721	90513402	1
T2D (Control)	ENSG00000111530	CAND1	0.0123899	2.57461	0.818083	0.965952	cullin associated and neddylation dissociated 1	12	67269358	67319953	1
T2D (Control)	ENSG00000142166	IFNAR1	0.0123943	16.6216	0.783527	0.961924	interferon alpha and beta receptor subunit 1	21	33324429	33359864	1
T2D (Control)	ENSG00000155380	SLC16A1	0.0124034	20.2084	0.919488	0.981082	solute carrier family 16 member 1	1	112911847	112957593	-1
T2D (Control)	ENSG00000135316	SYNCRIP	0.012407	2.57134	0.862517	0.970505	synaptotagmin binding cytoplasmic RNA interacting protein	6	85607779	85644063	-1
T2D (Control)	ENSG00000143537	ADAM15	0.0124075	16.0648	0.859397	0.970161	ADAM metallopeptidase domain 15	1	155050566	155062775	1
T2D (Control)	ENSG00000080345	RIF1	0.0124317	5.77052	0.837824	0.967579	replication timing regulatory factor 1	2	151409883	151508013	1
T2D (Control)	ENSG00000115459	ELMOD3	0.012437	15.1749	0.79841	0.962741	ELMO domain containing 3	2	85354394	85391752	1
T2D (Control)	ENSG00000138035	PNPT1	0.0124392	14.2735	0.926661	0.98309	polyribonucleotide nucleotidyltransferase 1	2	55634061	55693863	-1
T2D (Control)	ENSG00000253719	ATXN7L3B	0.0124413	22.295	0.62225	0.936914	ataxin 7 like 3B	12	74537835	74545430	1
T2D (Control)	ENSG00000170734	POLH	0.0124587	7.41472	0.870651	0.972183	DNA polymerase eta	6	43576185	43620523	1
T2D (Control)	ENSG00000163110	PDLIM5	0.0124624	4.53863	0.947057	0.987087	PDZ and LIM domain 5	4	94451857	94668227	1
T2D (Control)	ENSG00000071553	ATP6AP1	0.0124688	14.9589	0.780065	0.961924	ATPase H+ transporting accessory protein 1	X	154428633	154436516	1
T2D (Control)	ENSG00000166821	PEX11A	0.0124772	1.08318	0.959663	0.990589	peroxisomal biogenesis factor 11 alpha	15	89677764	89690783	-1
T2D (Control)	ENSG00000155096	AZIN1	0.0124821	0.282466	0.796262	0.962741	antizyme inhibitor 1	8	102826308	102893864	-1
T2D (Control)	ENSG00000155850	SLC26A2	0.0125291	6.37973	0.916289	0.980431	solute carrier family 26 member 2	5	149960758	149993455	1
T2D (Control)	ENSG00000115234	SNX17	0.01255	1.24592	0.786121	0.962013	sorting nexin 17	2	27370496	27377535	1
T2D (Control)	ENSG00000073536	NLE1	0.0125609	8.998	0.910702	0.980027	notchless homolog 1	17	35128730	35142304	-1
T2D (Control)	ENSG00000264278	ZNF236-DT	0.0125967	7.54246	0.991765	0.99754	ZNF236 divergent transcript	18	76794732	76822295	-1
T2D (Control)	ENSG00000121892	PDS5A	0.0125978	12.2476	0.71919	0.953617	PDS5 cohesin associated factor A	4	39822863	39977956	-1
T2D (Control)	ENSG00000156049	GNA14	0.0126	19.1439	0.983409	0.995823	G protein subunit alpha 14	9	77423079	77648322	-1
T2D (Control)	ENSG00000124749	COL21A1	0.0126236	19.3454	0.987632	0.996303	collagen type XXI alpha 1 chain	6	56056590	56394094	-1
T2D (Control)	ENSG00000142207	URB1	0.0126364	1.06139	0.874073	0.972546	URB1 ribosome biogenesis homolog	21	32311018	32393012	-1
T2D (Control)	ENSG00000109111	SUPT6H	0.012644	9.60436	0.843662	0.967984	SPT6 homolog, histone chaperone and transcription elongation factor	17	28662198	28702679	1
T2D (Control)	ENSG00000135821	GLUL	0.0126489	1.04276	0.891406	0.976989	glutamate-ammonia ligase	1	182378098	182392206	-1
T2D (Control)	ENSG00000183354	KIAA2026	0.0126627	21.3418	0.805771	0.962963	KIAA2026	9	5881596	6008482	-1
T2D (Control)	ENSG00000165092	ALDH1A1	0.0126648	19.479	0.891106	0.976989	aldehyde dehydrogenase 1 family member A1	9	72900671	73080442	-1
T2D (Control)	ENSG00000074695	LMAN1	0.0126928	20.6924	0.868431	0.971895	lectin, mannose binding 1	18	59327823	59359265	-1
T2D (Control)	ENSG00000184470	TXNRD2	0.0126973	0.609349	0.894186	0.977928	thioredoxin reductase 2	22	19875517	19941820	-1
T2D (Control)	ENSG00000116016	EPAS1	0.0127008	16.5378	0.970969	0.993987	endothelial PAS domain protein 1	2	46293667	46386697	1
T2D (Control)	ENSG00000096401	CDC5L	0.012701	2.79752	0.877372	0.973233	cell division cycle 5 like	6	44387706	44450425	1
T2D (Control)	ENSG00000072803	FBXW11	0.0127013	23.8718	0.69127	0.952026	F-box and WD repeat domain containing 11	5	171861549	172006873	-1
T2D (Control)	ENSG00000198087	CD2AP	0.0127021	19.9465	0.880295	0.973987	CD2 associated protein	6	47477789	47627263	1
T2D (Control)	ENSG00000164022	AIMP1	0.0127039	23.7653	0.82343	0.967183	aminoacyl tRNA synthetase complex interacting multifunctional protein 1	4	106315544	106349456	1
T2D (Control)	ENSG00000196843	ARID5A	0.0127085	0.395346	0.965614	0.992491	AT-rich interaction domain 5A	2	96536743	96552634	1
T2D (Control)	ENSG00000145348	TBCK	0.0127102	5.67087	0.890654	0.976802	TBC1 domain containing kinase	4	106041599	106316683	-1
T2D (Control)	ENSG00000111647	UHRF1BP1L	0.0127293	6.22108	0.796448	0.962741	UHRF1 binding protein 1 like	12	100028455	100142874	-1
T2D (Control)	ENSG00000132153	DHX30	0.0127308	12.7423	0.745425	0.956422	DExH-box helicase 30	3	47802909	47850195	1
T2D (Control)	ENSG00000179387	ELMOD2	0.0127359	19.7905	0.908332	0.979858	ELMO domain containing 2	4	140524168	140553770	1
T2D (Control)	ENSG00000140688	RUSF1	0.0127447	23.7001	0.851401	0.969103	RUS family member 1	16	31489471	31509309	-1
T2D (Control)	ENSG00000131089	ARHGEF9	0.0127506	6.02009	0.838932	0.967579	Cdc42 guanine nucleotide exchange factor 9	X	63634967	63809274	-1
T2D (Control)	ENSG00000119684	MLH3	0.0127533	20.829	0.83522	0.967579	mutL homolog 3	14	75013769	75051532	-1
T2D (Control)	ENSG00000172508	CARNS1	0.0127633	0.486286	0.985439	0.995845	carnosine synthase 1	11	67414968	67425607	1
T2D (Control)	ENSG00000120705	ETF1	0.0127677	21.9824	0.812603	0.96425	eukaryotic translation termination factor 1	5	138506095	138543236	-1
T2D (Control)	ENSG00000173744	AGFG1	0.0127711	22.4532	0.761454	0.959379	ArfGAP with FG repeats 1	2	227472152	227561217	1
T2D (Control)	ENSG00000135913	USP37	0.0127753	7.54384	0.88632	0.975443	ubiquitin specific peptidase 37	2	218450251	218568351	-1
T2D (Control)	ENSG00000179218	CALR	0.0127758	6.64886	0.917047	0.98044	calreticulin	19	12938578	12944489	1
T2D (Control)	ENSG00000134901	POGLUT2	0.0127798	4.91975	0.941872	0.986817	protein O-glucosyltransferase 2	13	102784281	102798976	-1
T2D (Control)	ENSG00000196391	ZNF774	0.0127823	15.9316	0.984926	0.995845	zinc finger protein 774	15	90352284	90369146	1
T2D (Control)	ENSG00000111669	TPI1	0.0127874	0.790653	0.95248	0.988315	triosephosphate isomerase 1	12	6867119	6870948	1
T2D (Control)	ENSG00000023734	STRAP	0.0127891	8.97871	0.800251	0.962741	serine/threonine kinase receptor associated protein	12	15882387	15903478	1
T2D (Control)	ENSG00000126107	HECTD3	0.0127988	19.6307	0.799513	0.962741	HECT domain E3 ubiquitin protein ligase 3	1	45002540	45011324	-1
T2D (Control)	ENSG00000114416	FXR1	0.012825	17.5045	0.830422	0.967579	FMR1 autosomal homolog 1	3	180868141	180982753	1
T2D (Control)	ENSG00000143543	JTB	0.0128324	21.8384	0.859267	0.970161	jumping translocation breakpoint	1	153974269	153977674	-1
T2D (Control)	ENSG00000143776	CDC42BPA	0.0128324	22.0546	0.800293	0.962741	CDC42 binding protein kinase alpha	1	226989865	227318474	-1
T2D (Control)	ENSG00000168522	FNTA	0.012837	5.93384	0.792821	0.962741	farnesyltransferase, CAAX box, alpha	8	43034194	43085788	1
T2D (Control)	ENSG00000270504	AL391422.4	0.0128477	2.5152	0.963217	0.991902	novel transcript, antisense to PXDC1	6	3751111	3753871	1
T2D (Control)	ENSG00000082258	CCNT2	0.0128582	6.59676	0.824798	0.967213	cyclin T2	2	134918235	134959342	1
T2D (Control)	ENSG00000198948	MFAP3L	0.0128695	5.80119	0.943045	0.986817	microfibril associated protein 3 like	4	169986597	170033031	-1
T2D (Control)	ENSG00000159479	MED8	0.0128856	5.40104	0.900894	0.97874	mediator complex subunit 8	1	43383917	43389808	-1
T2D (Control)	ENSG00000174953	DHX36	0.0128889	14.3601	0.878122	0.973233	DEAH-box helicase 36	3	154272546	154324487	-1
T2D (Control)	ENSG00000101350	KIF3B	0.0129096	5.66465	0.602237	0.935723	kinesin family member 3B	20	32277651	32335011	1
T2D (Control)	ENSG00000078369	GNB1	0.0129106	5.40386	0.855076	0.96954	G protein subunit beta 1	1	1785285	1891117	-1
T2D (Control)	ENSG00000134369	NAV1	0.0129129	1.76908	0.963907	0.992069	neuron navigator 1	1	201622885	201826969	1
T2D (Control)	ENSG00000115648	MLPH	0.0129169	14.7166	0.987015	0.996303	melanophilin	2	237485428	237555322	1
T2D (Control)	ENSG00000150712	MTMR12	0.0129176	8.69724	0.845236	0.968356	myotubularin related protein 12	5	32226994	32312987	-1
T2D (Control)	ENSG00000177000	MTHFR	0.0129179	19.8049	0.914923	0.980431	methylenetetrahydrofolate reductase	1	11785723	11806455	-1
T2D (Control)	ENSG00000141568	FOXK2	0.0129205	11.9278	0.865334	0.970842	forkhead box K2	17	82519713	82644662	1
T2D (Control)	ENSG00000159792	PSKH1	0.0129368	22.6662	0.85601	0.969827	protein serine kinase H1	16	67893254	67929676	1
T2D (Control)	ENSG00000166181	API5	0.0129408	10.9589	0.808147	0.963027	apoptosis inhibitor 5	11	43311963	43344529	1
T2D (Control)	ENSG00000161202	DVL3	0.0129418	2.58393	0.905719	0.979835	dishevelled segment polarity protein 3	3	184155377	184173614	1
T2D (Control)	ENSG00000137040	RANBP6	0.0129565	18.6224	0.875529	0.973098	RAN binding protein 6	9	6011025	6015625	-1
T2D (Control)	ENSG00000175309	PHYKPL	0.0129573	13.7003	0.87125	0.972183	5-phosphohydroxy-L-lysine phospho-lyase	5	178208471	178232802	-1
T2D (Control)	ENSG00000184182	UBE2F	0.0129592	19.2781	0.859384	0.970161	ubiquitin conjugating enzyme E2 F (putative)	2	237966827	238042782	1
T2D (Control)	ENSG00000104205	SGK3	0.0129784	17.867	0.93758	0.986316	serum/glucocorticoid regulated kinase family member 3	8	66712734	66862022	1
T2D (Control)	ENSG00000068745	IP6K2	0.0129887	7.32923	0.768493	0.960762	inositol hexakisphosphate kinase 2	3	48688003	48740353	-1
T2D (Control)	ENSG00000175928	LRRN1	0.0129896	15.2047	0.979973	0.995074	leucine rich repeat neuronal 1	3	3799431	3849834	1
T2D (Control)	ENSG00000213619	NDUFS3	0.0129929	18.5486	0.746245	0.956783	NADH:ubiquinone oxidoreductase core subunit S3	11	47565336	47584562	1
T2D (Control)	ENSG00000101343	CRNKL1	0.012995	19.2241	0.803	0.962883	crooked neck pre-mRNA splicing factor 1	20	20034368	20056046	-1
T2D (Control)	ENSG00000144026	ZNF514	0.0130118	11.5503	0.911153	0.980035	zinc finger protein 514	2	95145000	95165413	-1
T2D (Control)	ENSG00000225648	SBDSP1	0.0130133	2.5828	0.876965	0.973233	SBDS pseudogene 1	7	72829425	72836701	1
T2D (Control)	ENSG00000104886	PLEKHJ1	0.0130149	11.8305	0.933231	0.984983	pleckstrin homology domain containing J1	19	2230084	2237704	-1
T2D (Control)	ENSG00000166263	STXBP4	0.0130159	1.72633	0.909207	0.979937	syntaxin binding protein 4	17	54968727	55173632	1
T2D (Control)	ENSG00000120265	PCMT1	0.0130278	20.6926	0.861547	0.970194	protein-L-isoaspartate (D-aspartate) O-methyltransferase	6	149749443	149811420	1
T2D (Control)	ENSG00000177697	CD151	0.0130306	16.9665	0.82931	0.967579	CD151 molecule (Raph blood group)	11	832887	839831	1
T2D (Control)	ENSG00000145016	RUBCN	0.0130321	21.854	0.898028	0.978605	rubicon autophagy regulator	3	197668867	197749727	-1
T2D (Control)	ENSG00000115760	BIRC6	0.013041	9.22156	0.563722	0.933958	baculoviral IAP repeat containing 6	2	32357028	32618899	1
T2D (Control)	ENSG00000092531	SNAP23	0.0130721	20.9876	0.79661	0.962741	synaptosome associated protein 23	15	42491233	42545356	1
T2D (Control)	ENSG00000169118	CSNK1G1	0.0130746	22.8039	0.779469	0.961924	casein kinase 1 gamma 1	15	64165525	64356173	-1
T2D (Control)	ENSG00000010704	HFE	0.013086	12.3429	0.941886	0.986817	homeostatic iron regulator	6	26087281	26098343	1
T2D (Control)	ENSG00000184857	TMEM186	0.0130929	18.2087	0.967184	0.992697	transmembrane protein 186	16	8780384	8797642	-1
T2D (Control)	ENSG00000166272	WBP1L	0.0130961	2.1835	0.810387	0.963393	WW domain binding protein 1 like	10	102743948	102834516	1
T2D (Control)	ENSG00000177879	AP3S1	0.0131355	20.4669	0.779396	0.961924	adaptor related protein complex 3 subunit sigma 1	5	115841592	115914081	1
T2D (Control)	ENSG00000112304	ACOT13	0.0131355	22.5973	0.792015	0.962741	acyl-CoA thioesterase 13	6	24667035	24705065	1
T2D (Control)	ENSG00000008517	IL32	0.0131409	16.5553	0.983724	0.995845	interleukin 32	16	3065297	3082192	1
T2D (Control)	ENSG00000169180	XPO6	0.0131445	5.2089	0.831815	0.967579	exportin 6	16	28097976	28211965	-1
T2D (Control)	ENSG00000132541	RIDA	0.013145	3.95802	0.915153	0.980431	reactive intermediate imine deaminase A homolog	8	98102344	98117171	-1
T2D (Control)	ENSG00000256294	ZNF225	0.0131527	22.4204	0.895729	0.977933	zinc finger protein 225	19	44112181	44134822	1
T2D (Control)	ENSG00000128595	CALU	0.0131745	0.0410337	0.850298	0.968998	calumenin	7	128739292	128773400	1
T2D (Control)	ENSG00000114904	NEK4	0.0131806	6.08378	0.897689	0.978605	NIMA related kinase 4	3	52708444	52770946	-1
T2D (Control)	ENSG00000182263	FIGN	0.0131854	15.4151	0.974555	0.994762	fidgetin, microtubule severing factor	2	163593396	163736012	-1
T2D (Control)	ENSG00000126773	PCNX4	0.013191	4.46395	0.618658	0.936914	pecanex 4	14	60091911	60169133	1
T2D (Control)	ENSG00000104979	C19orf53	0.013191	5.3566	0.864457	0.970704	chromosome 19 open reading frame 53	19	13774456	13778773	1
T2D (Control)	ENSG00000164091	WDR82	0.0131973	21.372	0.493858	0.91599	WD repeat domain 82	3	52254434	52288020	-1
T2D (Control)	ENSG00000175348	TMEM9B	0.0132005	9.17874	0.847629	0.968506	TMEM9 domain family member B	11	8947202	8965011	-1
T2D (Control)	ENSG00000130021	PUDP	0.0132112	11.6931	0.925759	0.982823	pseudouridine 5'-phosphatase	X	6667865	7148158	-1
T2D (Control)	ENSG00000132376	INPP5K	0.0132153	16.2695	0.840701	0.967579	inositol polyphosphate-5-phosphatase K	17	1494577	1516742	-1
T2D (Control)	ENSG00000179119	SPTY2D1	0.0132239	5.19112	0.881147	0.973987	SPT2 chromatin protein domain containing 1	11	18606403	18634791	-1
T2D (Control)	ENSG00000028528	SNX1	0.0132257	22.0628	0.698296	0.952063	sorting nexin 1	15	64094123	64146090	1
T2D (Control)	ENSG00000077458	FAM76B	0.0132271	14.5967	0.921199	0.981611	family with sequence similarity 76 member B	11	95768953	95790409	-1
T2D (Control)	ENSG00000072682	P4HA2	0.01323	23.5194	0.894733	0.977933	prolyl 4-hydroxylase subunit alpha 2	5	132190147	132295315	-1
T2D (Control)	ENSG00000136522	MRPL47	0.0132322	0.63378	0.898112	0.978605	mitochondrial ribosomal protein L47	3	179588285	179604649	-1
T2D (Control)	ENSG00000107789	MINPP1	0.013255	23.0662	0.87829	0.973233	multiple inositol-polyphosphate phosphatase 1	10	87504875	87553461	1
T2D (Control)	ENSG00000109606	DHX15	0.0132695	9.11118	0.841508	0.967984	DEAH-box helicase 15	4	24517441	24584554	-1
T2D (Control)	ENSG00000112367	FIG4	0.0132901	23.8552	0.879326	0.973699	FIG4 phosphoinositide 5-phosphatase	6	109690609	109878098	1
T2D (Control)	ENSG00000170946	DNAJC24	0.0132915	3.7929	0.883224	0.974668	DnaJ heat shock protein family (Hsp40) member C24	11	31369840	31432835	1
T2D (Control)	ENSG00000100379	KCTD17	0.0132961	5.63792	0.906386	0.979858	potassium channel tetramerization domain containing 17	22	37051736	37063390	1
T2D (Control)	ENSG00000154144	TBRG1	0.0132978	19.7545	0.711952	0.953268	transforming growth factor beta regulator 1	11	124622836	124635926	1
T2D (Control)	ENSG00000163870	TPRA1	0.0133028	12.699	0.908623	0.979907	transmembrane protein adipocyte associated 1	3	127571232	127598267	-1
T2D (Control)	ENSG00000179091	CYC1	0.0133029	0.645118	0.884637	0.975217	cytochrome c1	8	144095039	144097525	1
T2D (Control)	ENSG00000078674	PCM1	0.0133148	11.0112	0.80822	0.963027	pericentriolar material 1	8	17922840	18027975	1
T2D (Control)	ENSG00000169223	LMAN2	0.0133157	11.5789	0.721185	0.953617	lectin, mannose binding 2	5	177331567	177351668	-1
T2D (Control)	ENSG00000100036	SLC35E4	0.0133284	6.16666	0.94923	0.987485	solute carrier family 35 member E4	22	30635781	30669016	1
T2D (Control)	ENSG00000134452	FBH1	0.0133325	11.1041	0.594569	0.935201	F-box DNA helicase 1	10	5890203	5937594	1
T2D (Control)	ENSG00000103544	VPS35L	0.0133457	21.4905	0.616658	0.936914	VPS35 endosomal protein sorting factor like	16	19555240	19706793	1
T2D (Control)	ENSG00000115307	AUP1	0.0133468	20.6209	0.77554	0.961848	AUP1 lipid droplet regulating VLDL assembly factor	2	74526645	74529760	-1
T2D (Control)	ENSG00000197063	MAFG	0.0133521	6.18012	0.850222	0.968998	MAF bZIP transcription factor G	17	81918270	81927735	-1
T2D (Control)	ENSG00000159377	PSMB4	0.0133534	23.5739	0.716035	0.953617	proteasome 20S subunit beta 4	1	151399560	151401937	1
T2D (Control)	ENSG00000111142	METAP2	0.0133621	23.8835	0.755186	0.957516	methionyl aminopeptidase 2	12	95473520	95515839	1
T2D (Control)	ENSG00000144233	AMMECR1L	0.0133642	21.0538	0.773859	0.961703	AMMECR1 like	2	127861630	127885967	-1
T2D (Control)	ENSG00000131368	MRPS25	0.0133671	15.7695	0.846629	0.968445	mitochondrial ribosomal protein S25	3	15042460	15065317	-1
T2D (Control)	ENSG00000173715	C11orf80	0.0133801	8.39291	0.933549	0.985066	chromosome 11 open reading frame 80	11	66744451	66843516	1
T2D (Control)	ENSG00000163875	MEAF6	0.0133827	0.588881	0.711592	0.953225	MYST/Esa1 associated factor 6	1	37489993	37514766	-1
T2D (Control)	ENSG00000053900	ANAPC4	0.0133934	22.8358	0.834292	0.967579	anaphase promoting complex subunit 4	4	25377263	25418498	1
T2D (Control)	ENSG00000139719	VPS33A	0.013396	23.1011	0.873118	0.972418	VPS33A core subunit of CORVET and HOPS complexes	12	122229564	122266494	-1
T2D (Control)	ENSG00000133884	DPF2	0.0134075	16.682	0.773222	0.961494	double PHD fingers 2	11	65333852	65354262	1
T2D (Control)	ENSG00000130772	MED18	0.0134119	17.1399	0.898083	0.978605	mediator complex subunit 18	1	28329002	28335965	1
[truncated: 17,430 more rows]

## Sheet: C) NGT (HGI)
# Table S3. Amplitude and phase estimates were calculated using harmonic regression. Relative amplitudes and phases (peak times) of A) NGT (Control), B) T2D (Control), C) NGT (High glucose and insulin) and D) T2D (high glucose and insulin) groups. Log2-ratio (T2D vs. NGT) of relative amplitudes and phase differences are presented for E) Control and F) high glucose and insulin treatment group. The…
[truncated: 18,484 more rows]

[truncated: 3 more sheets: D) T2D (HGI), E) T2DvsNGT (Control), F) T2DvsNGT (HGI)]
